# Supplementary material for: Genome-wide analysis of alternative splicing of pre-mRNA under salt stress in Arabidopsis
Source: BMC Genomics. 2014 Jun 4;15(1):431. doi: 10.1186/1471-2164-15-431 (PMC4079960; doi:10.1186/1471-2164-15-431)
Supplement: Supplementary file 1 — Additional file 1: Mapping result of RNA-seq reads. (XLSX 10 KB) [file 12864_2014_6180_MOESM1_ESM.xlsx]

## Sheet: Sheet2
Additional file 1: Mapping result of RNA-seq reads.
Sample	Total	Failed	Unmapped	mapped	read1	read2	properly paired
300mM NaCl	28933998	9218	3769758	25155022	12622099	12532923	22888804
150mM NaCl	23305119	7311	2926974	20370834	10220634	10150200	18447936
50mM NaCl	25633933	8302	2211892	23413739	11745846	11667893	21356612
Control	33034286	10199	3034377	29989710	15037227	14952483	27378180
