# Supplementary material for: Genome-wide analysis of alternative splicing of pre-mRNA under salt stress in Arabidopsis
Source: BMC Genomics. 2014 Jun 4;15(1):431. doi: 10.1186/1471-2164-15-431 (PMC4079960; doi:10.1186/1471-2164-15-431)
Supplement: Supplementary file 3 — Additional file 3: Total junctions from four RNA-seq libraries. (XLSX 10 KB) [file 12864_2014_6180_MOESM3_ESM.xlsx]

## Sheet: Sheet5
Additional file 3: Splice junctions obtained from four RNA-Seq libraries.
Library	No. of junctions	No. of confident junctions
		Novel	Annotated
Control	109455	7806	92774
50mM NaCl	103877	6816	90041
150mM NaCl	110874	9375	91725
300mM NaCl	109269	9941	88843
Total	433475	33938	363383
