# Supplementary material for: Genome-wide analysis of alternative splicing of pre-mRNA under salt stress in Arabidopsis
Source: BMC Genomics. 2014 Jun 4;15(1):431. doi: 10.1186/1471-2164-15-431 (PMC4079960; doi:10.1186/1471-2164-15-431)
Supplement: Supplementary file 5 — Additional file 5: List of alternative 5' splice sites that were over-represented in the 50, 150 or 300 mM NaCl treatments. (XLSX 33 KB) [file 12864_2014_6180_MOESM5_ESM.xlsx]

## Sheet: Sheet1
Additional file 5: List of alternative 5' splice sites that were over-represented in 50mM, 150mM or 300mM NaCl treatments.
(a) The number indiciates the position of exon (on the plus strand of the genome) that contains alternative 5' splice sites;
(b) The number is the distance from alternative 5'splice site to the corresponding dominant 5' splice sites, and the minus/plus indicates the downstream and upstream of the dominant 5'splice sites, respectively;
(c)p value is calculated by Fisher Exact Test; Note that if the splice junction was unique in the treatment and the corresponding junction-reads were more than 5, this junction would be considered to be significantly over-presented in the treatment and the corresponding P-value would be assigned to zero.
Treatment	ID	Exon(a)	Stands	Distance(b)	Junction-read counts in control	Exon-read counts in control	Junction-read counts in treatment	Exon-read counts in treatment	p value(c)
50mM NaCl	AT1G18700	21	+	-232	1	25.3218	16	23.8465	0.00110299
50mM NaCl	AT4G37070	0	-	-45	1	53.9752	12	33.5644	0.000452524
50mM NaCl	AT2G03060	11	+	-33	1	39.7129	11	37.2624	0.00486829
50mM NaCl	AT1G76280	0	-	-68	7	50.1584	24	49.2723	0.00704397
50mM NaCl	AT3G14010	7	+	-6	20	85.703	34	59.0891	0.00648896
50mM NaCl	AT4G34230	0	-	-4	501	646.173	1601	2593.29	0.000826659
50mM NaCl	AT4G38560	3	+	-6	12	31.1733	36	340.579	0.00133326
50mM NaCl	AT2G34410	15	+	-82	37	210.594	61	70.9208	1.13482e-10
50mM NaCl	AT5G01470	6	+	-12	6	31.4554	42	28.6832	1.66174e-05
50mM NaCl	AT3G05640	4	-	-41	12	51.9851	17	17.0149	0.00220544
50mM NaCl	AT4G38930	8	+	-12	7	76.198	39	107.411	0.000952351
50mM NaCl	AT1G10590	1	-	-4	3	357.248	26	467.183	0.000207658
50mM NaCl	AT5G04800	1	+	-58	77	364.98	108	783.188	0.00917175
50mM NaCl	AT1G01448	3	+	-1	7	43.1287	21	32.4208	0.00407843
50mM NaCl	AT5G55530	2	+	-4	32	424.881	71	465.005	0.0016273
50mM NaCl	AT2G41100	2	+	-367	55	702.554	529	4336.75	0.00207036
50mM NaCl	AT1G51680	1	-	-222	80	317.005	309	725.837	0.000197052
50mM NaCl	AT5G34850.1	4	-	-21	1	300.183	11	170.198	0.000138348
50mM NaCl	AT1G24625.1	0	-	183	1	348.233	8	236.96	0.00451034
50mM NaCl	AT5G47840.1	5	+	-42	1	203.134	10	175.995	0.00410798
50mM NaCl	AT1G78670.1	3	+	-5	1	29.3465	11	10.9208	0.000105677
50mM NaCl	AT1G70900.1	1	+	-49	1	78.9455	6	34.5495	0.00605307
50mM NaCl	AT1G48920.1	13	+	-13	1	938.04	29	2502.59	0.00147069
50mM NaCl	AT5G46800.1	1	-	179	1	39.6287	8	22.2921	0.00341431
50mM NaCl	AT1G10390.1	8	-	6	1	148.713	15	165.975	0.00119124
50mM NaCl	AT5G18900.1	5	-	-17	1	58.0149	8	27.8564	0.00159959
50mM NaCl	AT4G30820.1	3	+	305	1	22.5149	11	8.13366	0.000121546
50mM NaCl	AT3G08680.1	2	+	447	1	246.025	10	216.609	0.00430069
50mM NaCl	AT3G13750.1	16	+	-7	1	427.812	14	148.772	1.07774e-07
50mM NaCl	AT3G01920.1	1	+	-2	1	20.3267	6	8.47525	0.00988844
50mM NaCl	AT3G25840.1	10	-	57	1	46.3911	14	36.0495	0.00041464
50mM NaCl	AT3G08720.1	4	-	316	1	401.114	10	388.629	0.0058772
50mM NaCl	AT4G19660.1	1	-	-23	1	143.287	9	92.198	0.00179464
50mM NaCl	AT4G34240.2	1	+	110	1	21.901	8	10.6634	0.00593856
50mM NaCl	AT2G02080.1	0	-	614	1	654.277	10	292.653	7.14812e-05
50mM NaCl	AT5G51050.1	1	+	-83	1	129.718	13	102.218	0.000393527
50mM NaCl	AT1G65580.1	6	-	219	1	24.1089	8	10.505	0.00279566
50mM NaCl	AT1G62200.1	0	-	-7	1	232.257	10	177	0.00315964
50mM NaCl	AT5G53420.2	2	+	-75	1	899.46	11	935.545	0.00637748
50mM NaCl	AT4G01050.1	3	+	-2	1	143.525	6	49.2376	0.00192935
50mM NaCl	AT5G47435.1	6	+	27	1	63.2921	8	30.099	0.00143766
50mM NaCl	AT4G00060.1	10	+	5	1	19.6634	9	12.4802	0.00886918
50mM NaCl	AT5G18245.1	4	+	201	1	9.9901	8	2.41584	0.00190522
50mM NaCl	AT1G15110.2	7	+	5	1	6.10891	25	9.89109	0.00814165
50mM NaCl	AT5G15230.2	1	+	25	1	67.0446	16	48.0693	3.63734e-05
50mM NaCl	AT1G05220.2	2	+	550	1	17.5446	10	10.7525	0.00392328
50mM NaCl	AT3G61030.1	16	+	-20	1	42.0545	17	57.5149	0.0026902
50mM NaCl	AT5G04710.1	4	-	21	1	47.1188	13	62.0297	0.00867546
50mM NaCl	AT5G40370.1	1	-	67	1	425.579	14	649.624	0.00737639
50mM NaCl	AT3G28900.1	2	-	5	1	68.4604	15	99.2376	0.00586772
50mM NaCl	AT1G55250.1	8	+	-28	1	26.9257	12	22.7723	0.00369877
50mM NaCl	AT4G31490.1	1	+	140	1	580.104	15	654.604	0.000723463
50mM NaCl	AT3G01520.1	2	+	-47	1	174.158	7	93.2673	0.00408113
50mM NaCl	AT5G04550.1	0	-	252	1	813.015	12	951.54	0.00469596
50mM NaCl	AT2G22540.1	3	+	13	1	135.495	8	35.8713	5.56213e-05
50mM NaCl	AT1G66260.2	4	-	546	1	311.267	14	344.223	0.00121579
50mM NaCl	AT4G32660.1	3	+	20	1	40.3218	12	43.6634	0.00645982
50mM NaCl	AT5G38480.1	1	+	338	1	1049.44	16	1681.94	0.00463663
50mM NaCl	AT1G20693.3	4	+	-13	1	358.267	8	186.361	0.00130751
50mM NaCl	AT3G61860.1	3	-	678	1	55.1089	14	63.297	0.00401199
50mM NaCl	AT3G23540.1	1	+	389	1	68.7673	15	49.896	7.64909e-05
50mM NaCl	AT5G13300.1	2	-	-2	1	45.6337	10	42.797	0.00906967
50mM NaCl	AT3G10130.1	4	-	-6	1	67.2673	8	36.4109	0.00232243
50mM NaCl	AT2G45720.1	1	+	802	1	265.748	6	134.391	0.00770307
50mM NaCl	AT4G04402.1	2	+	-59	2	29.1287	9	16.2723	0.00765902
50mM NaCl	AT2G04690.2	3	+	-161	17	207.198	21	56.6584	3.67214e-05
50mM NaCl	AT5G65260.1	2	-	1046	2	63.8911	15	45.5842	0.000412396
50mM NaCl	AT5G04020.1	1	-	-21	3	139.926	24	223.173	0.00337805
50mM NaCl	AT2G32487.1	1	+	39	10	87.8713	42	63.0792	9.12206e-07
50mM NaCl	AT3G02260.1	6	-	-12	16	458.782	29	365.569	0.00904301
50mM NaCl	AT3G60950.1	18	+	-20	43	47.0594	44	139.931	0.000100475
50mM NaCl	AT4G36270.1	2	-	81	2	27.2475	6	8.14851	0.00911498
50mM NaCl	AT5G16110.1	1	-	-85	9	506.975	16	165.356	5.09821e-05
50mM NaCl	AT2G43465.1	8	-	50	2	14.5099	9	4.90099	0.00678263
50mM NaCl	AT3G19670.1	18	-	12	2	22.3861	26	21.401	9.66803e-05
50mM NaCl	AT1G03160.1	8	+	-35	2	86.0644	16	46.599	1.64929e-05
50mM NaCl	AT3G60950.1	14	+	20	77	85.1139	162	93.6881	0.00168259
50mM NaCl	AT5G35560.1	17	-	171	2	46.505	12	39.4257	0.00776309
50mM NaCl	AT1G29810.1	0	-	12	6	21.4851	28	21.2624	0.00404626
50mM NaCl	AT1G27630.1	2	+	553	11	66.3713	37	56.7871	0.000299914
50mM NaCl	AT5G28320.1	8	+	147	9	58.505	15	27.3465	0.00844147
50mM NaCl	AT3G61060.2	2	+	19	2	315.723	10	203.861	0.00459158
150mM NaCl	AT1G56170	1	+	-215	1	77.9752	15	110.188	0.00582256
150mM NaCl	AT3G56130	3	+	-25	1	188.49	12	101.168	4.52659e-05
150mM NaCl	AT1G45249	3	-	-207	1	262.51	13	308.678	0.00456214
150mM NaCl	AT1G54360	3	+	-21	1	37.0099	16	23.8564	5.41334e-05
150mM NaCl	AT3G09670	1	+	-7	1	106.792	13	128.629	0.00450838
150mM NaCl	AT1G59890	7	+	-15	1	15.8911	18	13.9851	0.000565489
150mM NaCl	AT1G61010	1	-	-213	1	265.04	14	218.233	0.00022694
150mM NaCl	AT2G07340	3	+	-4	1	31.3713	54	15.3614	1.35597e-13
150mM NaCl	AT2G28810	1	+	-202	14	315.827	56	473.975	0.000787256
150mM NaCl	AT1G76280	0	-	-68	7	50.1584	13	22.9158	0.00935271
150mM NaCl	AT2G39760	3	+	-217	35	156.99	63	133.198	0.00164573
150mM NaCl	AT4G38560	3	+	-6	12	31.1733	49	365.926	0.00745247
150mM NaCl	AT1G75230	1	+	-184	12	130.95	21	706.772	0.00616697
150mM NaCl	AT2G34410	15	+	-82	37	210.594	59	116.688	1.07134e-05
150mM NaCl	AT1G59840	8	+	-168	4	72.6535	7	20.297	0.00618048
150mM NaCl	AT5G61920	1	+	-47	3	29.5495	26	51.0149	0.00858869
150mM NaCl	AT5G01360	0	-	-70	3	15.7475	9	4.69802	0.00909384
150mM NaCl	AT2G04690	5	+	-35	141	223.193	154	148.589	0.00223751
150mM NaCl	AT4G22160	1	+	-200	35	132.916	48	86.6436	0.00630373
150mM NaCl	AT1G10590	1	-	-4	3	357.248	15	322.124	0.00313882
150mM NaCl	AT5G48655	0	-	-4	26	98.9901	85	138.426	0.000806828
150mM NaCl	AT1G08970	1	+	-163	31	409.752	51	338.02	0.00356642
150mM NaCl	AT5G63470	0	-	-268	14	256.891	29	216.728	0.00680767
150mM NaCl	AT1G02950	0	-	-4	33	59.9703	49	34.2376	0.00240555
150mM NaCl	AT3G17090	3	+	-4	158	288.252	227	266.084	0.00112191
150mM NaCl	AT2G41100	2	+	-367	55	702.554	683	5946.83	0.00716818
150mM NaCl	AT5G55180	2	+	-4	36	194.53	131	376.173	0.00175857
150mM NaCl	AT1G51680	1	-	-222	80	317.005	207	523.124	0.00262183
150mM NaCl	AT4G30160	22	+	-89	18	113.594	48	123.545	0.00309983
150mM NaCl	AT1G04620.1	4	-	-40	1	11.3465	14	9.20792	0.00388722
150mM NaCl	AT5G09225.1	0	-	432	1	118.515	8	80.9158	0.00517414
150mM NaCl	AT3G10130.1	3	-	-5	1	84.4208	9	62.4554	0.00566214
150mM NaCl	AT1G76730.1	3	-	-17	1	84.8267	14	60.8911	0.000146311
150mM NaCl	AT3G09470.1	3	-	-6	1	69.6634	6	30.3119	0.0056236
150mM NaCl	AT5G50850.1	8	+	212	1	196.559	12	126.52	0.000150714
150mM NaCl	AT5G06060.1	2	-	273	1	96.0149	7	43.8614	0.00251973
150mM NaCl	AT4G17300.1	9	+	-7	1	17.2327	14	6.84653	0.000159567
150mM NaCl	AT1G21270.1	1	+	-504	1	513.163	6	240.495	0.00561532
150mM NaCl	AT3G01520.1	1	+	-59	1	400.688	10	208.515	0.000196894
150mM NaCl	AT3G56110.2	0	-	337	1	274.119	8	187.01	0.00464404
150mM NaCl	AT1G69340.1	7	+	146	1	88.2178	10	69.3564	0.00322095
150mM NaCl	AT4G12790.1	8	-	153	1	46.3168	14	49.8812	0.00359843
150mM NaCl	AT1G09420.1	7	-	4	1	43.1881	10	30.5941	0.00281962
150mM NaCl	AT2G37500.1	6	-	-2	1	16.5198	8	7.01485	0.00439377
150mM NaCl	AT5G15230.2	1	+	25	1	67.0446	10	35.4307	0.000390597
150mM NaCl	AT4G38090.2	1	-	-161	1	55.1436	7	25.4059	0.00309608
150mM NaCl	AT2G30440.1	3	+	69	1	92.5792	133	134.767	1.60537e-21
150mM NaCl	AT3G44680.1	5	-	15	1	12.0446	10	7.60396	0.00844785
150mM NaCl	AT3G61030.1	16	+	-20	1	42.0545	14	37.9455	0.00120747
150mM NaCl	AT1G54350.1	5	+	145	1	78.3119	9	49.8861	0.00213511
150mM NaCl	AT3G19280.1	4	-	4	1	23.6485	12	23.3317	0.00487278
150mM NaCl	AT4G11960.2	8	-	-4	1	47.7129	14	37.8267	0.000429709
150mM NaCl	AT4G31490.1	1	+	140	1	580.104	11	472.941	0.00179268
150mM NaCl	AT5G04550.1	0	-	252	1	813.015	19	1004.51	0.000156595
150mM NaCl	AT1G17410.2	2	-	4	1	30.5495	13	24.4604	0.000863051
150mM NaCl	AT1G63150.1	1	+	-16	1	46.9703	7	9.85644	0.000189765
150mM NaCl	AT5G38480.1	1	+	338	1	1049.44	15	946.926	0.000159574
150mM NaCl	AT3G61860.1	3	-	678	1	55.1089	12	53.3564	0.00285503
150mM NaCl	AT3G16260.1	5	+	28	1	22.2475	6	8.62871	0.00963134
150mM NaCl	AT5G57960.1	11	-	120	1	48.7178	7	17.6188	0.00148874
150mM NaCl	AT3G51830.1	16	+	232	3	24.104	15	16.1881	0.00379477
150mM NaCl	AT5G61030.1	1	+	60	2	42.8416	11	19.995	0.00106983
150mM NaCl	AT4G17560.1	4	+	32	2	230.411	6	75.4257	0.00456734
150mM NaCl	AT3G06500.1	1	+	371	2	175.658	55	704.891	0.000757675
150mM NaCl	AT3G13570.1	2	-	562	16	73.3168	44	33.2426	1.6622e-07
150mM NaCl	AT5G57930.2	3	+	-4	3	766.45	13	262.95	6.13604e-06
150mM NaCl	AT3G26580.1	2	+	-5	2	546.396	13	382.931	0.000709471
150mM NaCl	AT5G11960.1	4	-	4	7	10.1287	41	12.3069	0.0078349
150mM NaCl	AT2G02390.1	6	+	19	2	51.5545	24	93.8267	0.00494598
150mM NaCl	AT1G06470.2	1	+	-4	3	101.525	13	65.9208	0.00246571
150mM NaCl	AT5G56360.1	5	-	4	2	38.1535	13	29.9307	0.00359369
150mM NaCl	AT5G64330.1	5	+	4	10	325.05	21	141.446	4.01367e-05
150mM NaCl	AT4G23910.1	5	+	860	2	24.0792	26	49.396	0.00986329
150mM NaCl	AT1G76020.1	2	-	88	10	125.842	13	45.9802	0.00659233
150mM NaCl	AT4G11880.1	1	+	68	2	23.7673	13	16.1436	0.00240849
150mM NaCl	AT5G16110.1	1	-	-85	9	506.975	33	506.866	0.000238533
150mM NaCl	AT4G19420.1	6	-	-20	5	88.4208	6	14.4158	0.0038836
150mM NaCl	AT3G56080.1	6	-	26	4	88.1337	17	46.1535	7.37474e-05
150mM NaCl	AT2G01450.3	7	-	-79	5	330.48	24	444.371	0.00656516
150mM NaCl	AT5G53300.3	0	-	31	2	1873.41	11	1335.75	0.00285466
150mM NaCl	AT1G04120.2	7	-	136	5	121.822	25	160.738	0.00552917
150mM NaCl	AT3G25820.2	5	+	769	5	60.3168	30	69.4406	0.000418687
150mM NaCl	AT5G28320.1	8	+	147	9	58.505	17	31.7871	0.00726761
150mM NaCl	AT3G17020.1	0	-	298	14	1399.94	44	966.213	1.09959e-07
300mM NaCl	AT5G42820	0	-	-198	1	822.871	8	552.698	0.00407003
300mM NaCl	AT2G17150	0	-	-140	1	112.98	7	62.4752	0.00491742
300mM NaCl	AT2G47410	3	+	-3	1	25.6931	14	23.1733	0.00202764
300mM NaCl	AT1G49300	7	+	-216	1	85.9802	9	64.297	0.00574667
300mM NaCl	AT1G54360	3	+	-21	1	37.0099	6	14.1238	0.00515641
300mM NaCl	AT4G25720	2	-	-60	1	29.3168	13	22.0198	0.0008353
300mM NaCl	AT4G30160	16	+	-27	1	34.6881	42	25.1881	5.73516e-10
300mM NaCl	AT2G07340	3	+	-4	1	31.3713	38	14	4.35045e-11
300mM NaCl	AT4G38160	2	+	-169	1	267.144	5	86.5248	0.00479168
300mM NaCl	AT4G34135	0	-	-61	151	520.208	221	1171.75	0.000303672
300mM NaCl	AT3G66654	1	+	-5	4	148.272	21	126.248	0.000258168
300mM NaCl	AT1G49050	1	+	-4	43	208.663	86	240.228	0.00871914
300mM NaCl	AT4G38930	8	+	-12	7	76.198	39	84.7129	6.99203e-05
300mM NaCl	AT2G30550	1	+	-221	135	577.252	466	2959.89	0.000351208
300mM NaCl	AT1G10590	1	-	-4	3	357.248	36	496.178	6.16113e-06
300mM NaCl	AT1G08970	1	+	-163	31	409.752	83	435.213	1.45938e-05
300mM NaCl	AT3G29250	0	-	-6	26	642.223	76	707.965	1.24015e-05
300mM NaCl	AT4G23620	1	-	-39	4	72.7624	13	53.4356	0.00934915
300mM NaCl	AT2G41100	2	+	-367	55	702.554	629	5517.57	0.00823879
300mM NaCl	AT2G21870	0	-	-4	52	131.817	77	105.064	0.00615237
300mM NaCl	AT1G04510	17	+	-6	31	134.302	40	65.8713	0.000673903
300mM NaCl	AT2G18440	0	-	-163	18	1983.98	23	571.965	3.73987e-06
300mM NaCl	AT3G15980	1	-	-128	21	107.465	37	64.3317	0.000690328
300mM NaCl	AT2G40290	0	-	-4	143	188.183	275	226.658	0.00113257
300mM NaCl	AT2G15910.2	0	-	462	1	219.772	11	194.975	0.00227549
300mM NaCl	AT5G49990.1	12	-	474	1	16.4505	6	4.93069	0.00691193
300mM NaCl	AT4G17330.1	14	-	27	1	227.178	10	132.045	0.000415567
300mM NaCl	AT4G10320.1	12	-	5	1	68.7921	9	50.995	0.00565657
300mM NaCl	AT3G24160.1	8	+	329	1	231.653	9	202.223	0.00800964
300mM NaCl	AT1G17520.1	1	-	-18	1	66.7921	27	103.708	6.78866e-05
300mM NaCl	AT4G13830.2	1	+	357	1	818.535	8	436.406	0.00138413
300mM NaCl	AT3G09470.1	3	-	-6	1	69.6634	7	31.7327	0.00281561
300mM NaCl	AT5G50850.1	8	+	212	1	196.559	17	140.703	6.6387e-06
300mM NaCl	AT5G42660.1	1	-	169	1	67.4653	8	43.896	0.00995848
300mM NaCl	AT4G15790.1	6	+	-2	1	16.9802	8	8.99505	0.00723026
300mM NaCl	AT5G06110.2	0	-	108	1	906.267	13	670.772	0.000135996
300mM NaCl	AT3G19780.1	2	+	248	1	37.6436	4	8.07921	0.00855534
300mM NaCl	AT3G02070.1	4	+	10	1	16.4653	15	20.2475	0.00918634
300mM NaCl	AT2G24360.1	1	-	-164	1	983.134	12	1041.27	0.00354164
300mM NaCl	AT1G74560.3	8	-	95	1	322.045	6	103.871	0.00134186
300mM NaCl	AT3G18035.1	1	-	455	1	799.866	9	203.827	5.68234e-06
300mM NaCl	AT4G01050.1	2	+	2	1	169.693	5	56.3762	0.00528736
300mM NaCl	AT5G63000.1	2	-	94	1	51.6832	10	37.9505	0.0028028
300mM NaCl	AT1G07745.1	7	-	135	1	7.01485	9	2.48515	0.00547749
300mM NaCl	AT3G47470.1	2	-	55	1	6634.73	5	2354.88	0.00580979
300mM NaCl	AT5G60400.3	0	-	-13	1	209.455	7	137.02	0.00883391
300mM NaCl	AT5G59670.1	2	+	197	1	30.5792	4	3.44059	0.00198174
300mM NaCl	AT5G11700.2	14	-	105	1	46.9059	10	35.7228	0.00335448
300mM NaCl	AT2G30440.1	3	+	69	1	92.5792	156	154.411	2.60066e-22
300mM NaCl	AT3G44680.1	5	-	15	1	12.0446	14	10.9901	0.00500456
300mM NaCl	AT2G31060.2	8	-	57	1	23.3366	9	10.6139	0.00248949
300mM NaCl	AT2G41710.1	3	-	-4	1	13.2624	11	8.18317	0.00362641
300mM NaCl	AT1G79790.2	3	-	5	1	30.9356	10	15.1386	0.000591069
300mM NaCl	AT5G40370.1	1	-	67	1	425.579	28	470.337	3.67336e-07
300mM NaCl	AT3G58760.1	5	+	127	1	27.1287	15	19.995	0.000328095
300mM NaCl	AT4G11960.2	8	-	-4	1	47.7129	10	37.1337	0.00340496
300mM NaCl	AT5G60400.3	0	-	-61	1	209.455	8	137.02	0.00402524
300mM NaCl	AT4G31490.1	1	+	140	1	580.104	10	426.109	0.00133765
300mM NaCl	AT1G31730.1	5	+	130	1	21.6634	6	8.03465	0.00704203
300mM NaCl	AT5G61910.1	1	-	115	1	140.545	12	154.441	0.00390554
300mM NaCl	AT1G31770.1	3	-	2	1	170.069	6	45.3069	0.000666765
300mM NaCl	AT3G01290.1	1	-	-64	1	602.297	9	527.946	0.00804346
300mM NaCl	AT2G42500.1	3	-	259	1	80.8762	22	51.8069	2.26456e-07
300mM NaCl	AT1G20830.1	3	+	-4	1	81.6386	10	54.4109	0.001126
300mM NaCl	AT4G03020.1	8	-	128	1	300.916	17	293.921	0.000121618
300mM NaCl	AT1G17410.2	2	-	4	1	30.5495	17	48.8465	0.00541221
300mM NaCl	AT5G49940.2	2	+	206	1	440.119	16	288.45	4.96626e-06
300mM NaCl	AT5G38480.1	1	+	338	1	1049.44	16	1347.53	0.00100384
300mM NaCl	AT3G61860.1	3	-	678	1	55.1089	18	61.6238	0.000327313
300mM NaCl	AT2G44350.1	9	+	2	1	42.0248	8	26.6931	0.009029
300mM NaCl	AT5G47110.1	1	-	22	1	1384.22	7	492.767	0.000551931
300mM NaCl	AT3G05160.2	5	-	-11	1	133.218	13	125.639	0.00145096
300mM NaCl	AT5G67320.1	7	+	272	1	50.6386	10	44.1238	0.00811098
300mM NaCl	AT5G57960.1	11	-	120	1	48.7178	5	16.1584	0.00748304
300mM NaCl	AT3G63460.1	3	-	179	1	162.921	7	100.47	0.00708016
300mM NaCl	AT5G10940.1	5	-	16	8	79.6733	15	41.9703	0.0093621
300mM NaCl	AT2G01220.2	6	+	27	3	41.6485	17	40.0743	0.00487562
300mM NaCl	AT1G78070.1	6	+	-5	3	12.9257	4	271.05	0.004201
300mM NaCl	AT5G06340.1	3	+	27	9	68.9307	17	33.9851	0.0034738
300mM NaCl	AT3G16850.1	1	+	4	25	196.441	42	97.4802	1.21975e-05
300mM NaCl	AT4G04402.1	2	+	-59	2	29.1287	23	18.0842	1.09372e-05
300mM NaCl	AT4G34600.1	1	+	187	19	81.0941	32	42.0297	0.000706082
300mM NaCl	AT5G03560.1	1	-	987	2	134.797	13	98.2277	0.000850789
300mM NaCl	AT5G58350.1	1	+	4	13	179.074	16	1205.59	3.35323e-05
300mM NaCl	AT3G61030.1	15	+	540	15	34.6139	30	16.8614	0.00110804
300mM NaCl	AT3G56750.1	3	-	-40	5	52.0248	10	16.5594	0.00425863
300mM NaCl	AT1G66410.2	0	-	-12	14	1508.25	28	1262.06	0.00757151
300mM NaCl	AT2G02390.1	6	+	19	2	51.5545	69	126.238	7.61338e-07
300mM NaCl	AT4G33060.1	5	+	167	8	79.5891	17	48.9802	0.00759271
300mM NaCl	AT3G15980.3	1	-	-43	9	105.134	17	62.2525	0.00933251
300mM NaCl	AT4G37680.1	2	+	38	9	57.2376	66	57.802	6.32874e-08
300mM NaCl	AT1G76020.1	2	-	88	10	125.842	20	42.8762	2.29748e-05
300mM NaCl	AT4G10100.3	1	+	137	2	182.95	12	121.941	0.00121044
300mM NaCl	AT5G16110.1	1	-	-85	9	506.975	39	756.901	0.00244232
300mM NaCl	AT5G02810.1	3	-	201	3	72.7277	17	81.3366	0.007317
300mM NaCl	AT2G01450.3	7	-	-79	5	330.48	38	493.589	8.61578e-05
300mM NaCl	AT3G09860.1	1	+	125	2	512.054	16	208.223	2.87041e-07
300mM NaCl	AT5G66160.1	2	+	-4	2	153.975	7	72.0594	0.00762308
300mM NaCl	AT5G53300.3	0	-	31	2	1873.41	20	1449.08	8.07514e-06
300mM NaCl	AT5G08650.1	11	-	-5	2	38.6287	9	20.0297	0.00565087
300mM NaCl	AT3G20430.1	3	+	437	7	28.8812	22	17.8317	0.00200625
300mM NaCl	AT2G02710.1	4	-	-10	2	91.104	87	658.391	0.00216386
300mM NaCl	AT3G25820.2	5	+	769	5	60.3168	7	8.69802	0.00146659
300mM NaCl	AT2G45380.1	6	-	296	2	61.203	12	33.901	0.000748645
300mM NaCl	AT2G05310.1	0	-	70	12	357.653	32	213.95	7.9602e-06
300mM NaCl	AT4G32320.1	4	+	46	9	12.2772	28	5.40099	0.00221448
300mM NaCl	AT2G31350.2	3	+	-13	10	227.46	30	241.916	0.00470924
300mM NaCl	AT1G09280.1	0	-	5	3	119.446	13	89.9901	0.00367998
300mM NaCl	AT3G60950.1	17	+	-75	17	70.3366	40	59.7673	0.00257961
300mM NaCl	AT3G17020.1	0	-	298	14	1399.94	38	901.738	1.14146e-06
300mM NaCl	AT3G01650.1	1	+	517	4	65.4158	61	165.351	9.7534e-05
300mM NaCl	AT2G46270.1	1	+	-4	7	25.8069	171	199.941	0.00581809
300mM NaCl	AT1G08230.2	3	-	191	2	187.609	34	339.891	7.52783e-05
