# Supplementary material for: Genome-wide analysis of alternative splicing of pre-mRNA under salt stress in Arabidopsis
Source: BMC Genomics. 2014 Jun 4;15(1):431. doi: 10.1186/1471-2164-15-431 (PMC4079960; doi:10.1186/1471-2164-15-431)
Supplement: Supplementary file 6 — Additional file 6: List of alternative 3' splice sites that were over-represented in the 50, 150 or 300 mM NaCl treatments. (XLSX 50 KB) [file 12864_2014_6180_MOESM6_ESM.xlsx]

## Sheet: Sheet1
Additional file 6: List of alternative 3' splice sites that were over-represented in 50mM, 150mM or 300mM NaCl treatments.
(a) The number indiciates the position of exon that contains alternative 3' splice sites;
(b) The number is the distance from alternative 3'splice site to the corresponding dominant 3' splice sites, and the minus/plus indicates the downstream and upstream of the dominant 3'splice sites, respectively;
(c) p value is calculated by Fisher Exact Test; Note that if the splice junction was unique in the treatment and the corresponding junction-reads were more than 5, this junction would be considered to be significantly over-presented in the treatment and the corresponding P-value would be assigned to zero.
Treatment	ID	Exon(a)	Stands	Distance(b)	Junction-read counts in control	Exon-read counts in control	Junction-read counts in treatment	Exon-read counts in treatment	p value(c)
50mM NaCl	AT4G29410	3	-	5	1	259.243	30	505.079	0.000107836
50mM NaCl	AT1G06960	0	+	35	1	39.6287	12	39.8911	0.00528367
50mM NaCl	AT2G24430	3	-	48	1	13.9752	14	11.6683	0.00274649
50mM NaCl	AT2G22425	0	+	3	1	241.693	18	269.104	0.000193376
50mM NaCl	AT2G42590	1	-	3	1	505.302	8	293.129	0.00214213
50mM NaCl	AT1G67190	0	+	5	1	116.317	17	174.391	0.00223994
50mM NaCl	AT3G60750	0	+	3	1	1884.52	14	891.243	1.394e-06
50mM NaCl	AT1G07890	0	+	121	1	132.975	21	229.723	0.0010241
50mM NaCl	AT4G39200	1	+	3	1	703.812	198	831.782	3.08712e-47
50mM NaCl	AT5G53340	1	-	3	1	27.0792	22	40.1881	0.00125481
50mM NaCl	AT5G49210	0	+	6	1	123.752	13	167.678	0.00987334
50mM NaCl	AT3G52630	0	+	3	1	50.2772	16	49.3663	0.000411199
50mM NaCl	AT5G24290	5	-	48	1	104.99	34	219.218	5.71197e-05
50mM NaCl	AT3G28070	0	+	5	1	62.9455	5	17.5644	0.00446449
50mM NaCl	AT1G73390	10	-	32	14	38.4059	40	36.8663	0.00622779
50mM NaCl	AT4G26950	1	-	66	2	53.4851	36	149.965	0.00303748
50mM NaCl	AT5G06265	0	+	785	4	63.6188	19	59.3366	0.00262668
50mM NaCl	AT3G19800	0	+	9	9	113.861	11	33.1287	0.00495479
50mM NaCl	AT4G20260	0	+	29	8	1051.91	12	413.307	0.00426736
50mM NaCl	AT5G12840	5	-	3	16	72.2475	41	57.3069	0.000479864
50mM NaCl	AT2G32440	0	+	10	32	57.9604	42	30.2525	0.00443369
50mM NaCl	AT5G15460	3	-	107	4	83.104	19	80.297	0.0030993
50mM NaCl	AT3G01930	2	-	171	22	283.104	38	214.866	0.00374721
50mM NaCl	AT3G58710	0	+	3	17	66.8168	40	63.0545	0.00673135
50mM NaCl	AT1G10657	1	+	72	3	16.703	8	2.91089	0.00433118
50mM NaCl	AT5G26742	1	-	3	37	1035.49	46	675.653	0.00563532
50mM NaCl	AT4G13030	0	+	9	11	15.6188	12	1.64851	0.00821607
50mM NaCl	AT5G48330	0	+	3	9	93.6733	25	61.2475	0.00048137
50mM NaCl	AT3G26744	4	-	199	8	213.782	22	155.678	0.00106715
50mM NaCl	AT3G25560	7	-	3	11	12.4356	56	10.7327	0.00164383
50mM NaCl	AT3G62650	0	+	50	31	928.574	41	527.99	0.0006439
50mM NaCl	AT4G02550	2	-	165	2	23.9554	15	13.0693	0.000340453
50mM NaCl	AT3G49680	0	+	6	3	108.634	23	184.129	0.00901037
50mM NaCl	AT5G08185	4	-	11	3	14.995	13	8.87624	0.0096684
50mM NaCl	AT2G22670	5	+	6	9	30.4356	17	10.0693	0.00189104
50mM NaCl	AT1G53910	0	+	6	15	2242.45	35	2081.01	0.00250241
50mM NaCl	AT3G55470	1	+	3	15	42.599	87	76.9505	0.000390341
50mM NaCl	AT5G64816	0	+	24	21	90.9257	50	80.2822	0.00105465
50mM NaCl	AT2G21370	7	-	4	7	65.2921	14	18.0891	0.000154994
50mM NaCl	AT1G09970	0	+	3	287	2804.17	903	7254.9	0.00599695
50mM NaCl	AT3G51420.1	1	+	55	1	255.064	8	102.559	0.000391646
50mM NaCl	AT3G15220.1	9	-	-51	1	16.6238	10	4.44554	0.000142469
50mM NaCl	AT1G75800.1	0	+	7	1	2263.85	6	885.371	0.00265845
50mM NaCl	AT2G46700.1	10	-	-679	1	53.7673	12	55.0891	0.00592357
50mM NaCl	AT5G66040.2	0	+	8	1	1220.11	5	504.158	0.00986929
50mM NaCl	AT3G26450.1	1	-	-30	1	1212.36	6	504.015	0.00345069
50mM NaCl	AT3G10420.1	2	+	-12	1	244.054	6	55.1436	0.000301832
50mM NaCl	AT3G04240.1	21	-	-101	1	20.3762	11	14.5149	0.005665
50mM NaCl	AT3G15690.2	3	+	-48	1	92.6584	6	39.0891	0.00475353
50mM NaCl	AT5G19250.1	0	+	24	1	916.634	20	1405.51	0.000513872
50mM NaCl	AT5G22770.2	28	-	-4	1	21.2228	12	12.1683	0.000766507
50mM NaCl	AT5G05610.2	3	-	-245	1	126.678	13	145.287	0.00413573
50mM NaCl	AT2G47940.2	10	-	-7	1	30.9257	15	16.1832	2.87092e-05
50mM NaCl	AT5G05800.1	3	-	-285	1	94.198	8	51.4752	0.00210991
50mM NaCl	AT1G42970.1	6	+	2	1	672.752	5	260.762	0.00813089
50mM NaCl	AT2G39760.1	2	+	-414	1	155.574	13	170.089	0.00215067
50mM NaCl	AT5G61830.1	1	+	-114	1	29.8465	16	21.9752	0.000157792
50mM NaCl	AT5G54390.1	1	+	7	1	1137.62	8	740.287	0.00348569
50mM NaCl	AT2G35650.1	2	+	-7	1	38.7277	8	23.1881	0.00817935
50mM NaCl	AT5G14740.5	2	+	19	1	172.99	8	60.0099	0.000197898
50mM NaCl	AT1G02850.1	6	+	-59	1	133.703	12	130.52	0.00291149
50mM NaCl	AT4G23940.1	8	+	-45	1	31.6535	16	28.4208	0.00053647
50mM NaCl	AT1G15020.2	8	-	-5	1	38.4257	9	25.604	0.00497353
50mM NaCl	AT3G13530.1	12	-	181	1	59.4158	11	39.8119	0.00111969
50mM NaCl	AT1G73480.1	2	+	-253	1	10.0099	8	4.21782	0.00942253
50mM NaCl	AT5G16030.3	2	+	32	1	510.752	7	99.7921	2.67736e-05
50mM NaCl	AT2G46910.1	2	+	-11	1	50.9406	12	20.1386	1.93168e-05
50mM NaCl	AT4G13460.1	2	-	9	1	417.381	10	327.49	0.00333693
50mM NaCl	AT1G06460.1	5	-	7	1	468.391	10	225.975	0.000120318
50mM NaCl	AT3G58550.1	2	-	21	1	659.797	8	466.901	0.00513416
50mM NaCl	AT5G37370.4	3	-	-697	1	45.7129	12	46.4406	0.00551734
50mM NaCl	AT4G36190.1	5	+	19	1	13.203	12	2.96535	0.000115732
50mM NaCl	AT1G01380.1	0	+	3	1	19.7624	14	19.2475	0.00397261
50mM NaCl	AT1G68570.1	1	+	-12	1	99.7624	9	85.995	0.0081059
50mM NaCl	AT3G63445.2	2	-	-1078	1	73.2178	10	55.4901	0.00293295
50mM NaCl	AT3G43220.2	8	-	80	1	47.1931	6	16.401	0.00312984
50mM NaCl	AT1G49410.1	1	-	-63	1	182.302	15	260.119	0.00368902
50mM NaCl	AT1G67480.2	0	+	-409	1	28.2327	13	25.2723	0.00210338
50mM NaCl	AT3G17020.1	1	-	-362	1	1399.94	11	1177.68	0.00191237
50mM NaCl	AT4G33580.2	0	+	-18	1	82.1634	12	62.7772	0.000763599
50mM NaCl	AT1G20110.1	4	+	11	1	51.2376	14	43.6634	0.000564968
50mM NaCl	AT1G33970.3	3	-	24	1	413.327	10	301.134	0.00131732
50mM NaCl	AT5G20590.1	3	+	-44	1	82.3416	20	93.1386	0.000100104
50mM NaCl	AT1G16445.1	2	+	-8	1	18.1634	20	17.3366	0.000329856
50mM NaCl	AT1G63980.1	6	+	7	1	288.307	10	269.322	0.00518556
50mM NaCl	AT1G15820.1	1	-	-77	1	8833.72	8	3176.37	0.000165923
50mM NaCl	AT4G13590.2	5	-	10	1	29.297	22	21.6733	8.84488e-06
50mM NaCl	AT1G56710.1	1	-	-32	1	50.6089	4	11.7079	0.00949796
50mM NaCl	AT4G24520.1	4	-	7	1	313.173	11	239.554	0.00163909
50mM NaCl	AT5G13370.1	3	+	10	1	212.089	13	278.856	0.00570447
50mM NaCl	AT1G22370.2	1	-	54	1	216.847	4	35.5396	0.00224637
50mM NaCl	AT5G24320.1	6	-	-41	1	146.505	18	98.0644	1.98501e-06
50mM NaCl	AT2G22970.3	8	+	-13	1	49.0743	6	21.8366	0.00757827
50mM NaCl	AT4G28760.2	0	+	4	1	39.3515	8	24.4505	0.00848542
50mM NaCl	AT1G04910.1	7	-	-120	1	31.1485	11	26.0099	0.00388107
50mM NaCl	AT1G60990.3	10	-	4	1	6.27723	24	10.3317	0.00941378
50mM NaCl	AT1G54920.1	7	+	-3	1	179.817	8	109.644	0.00303249
50mM NaCl	AT1G58270.1	3	-	-16	1	399.733	12	241.619	8.33914e-05
50mM NaCl	AT1G67700.2	4	+	8	1	272.545	8	180.248	0.00400466
50mM NaCl	AT2G37520.1	18	-	6	1	154.619	16	184.406	0.000769204
50mM NaCl	AT1G21480.1	1	-	4	1	58.1386	10	54.896	0.00935513
50mM NaCl	AT1G07990.1	13	+	8	1	51.3713	8	26.5198	0.00252374
50mM NaCl	AT4G35640.1	7	-	-12	1	9.26238	5	1.16337	0.00761738
50mM NaCl	AT5G01780.2	3	-	-129	1	58.8762	10	57.3168	0.00969234
50mM NaCl	AT3G59330.1	5	-	-62	1	22.3465	6	8.60891	0.00963134
50mM NaCl	AT4G36850.1	5	-	4	1	90.1485	9	76.0347	0.00776332
50mM NaCl	AT1G19660.2	9	-	5	1	753.059	5	232.614	0.00370991
50mM NaCl	AT5G13650.1	12	+	28	1	541.683	6	243.391	0.00476564
50mM NaCl	AT3G10160.1	11	-	-236	1	6.22772	18	2.44554	0.000608088
50mM NaCl	AT3G48060.1	2	-	-3	1	59.4208	9	49.198	0.00786523
50mM NaCl	AT2G26910.1	10	+	13	1	82.7624	6	25.505	0.0017047
50mM NaCl	AT3G10850.1	6	-	-32	1	52.6238	8	35.198	0.00959478
50mM NaCl	AT1G22850.1	2	-	-176	1	53.802	4	9.48515	0.00389596
50mM NaCl	AT3G27110.1	3	+	-19	1	47.4158	8	25.8713	0.00315285
50mM NaCl	AT3G55005.1	3	+	12	1	45.4307	16	44.8317	0.000840063
50mM NaCl	AT1G16460.3	3	-	31	1	20.9406	14	11.4455	0.000145681
50mM NaCl	AT1G56220.1	1	+	-34	1	4749.8	13	2098.56	2.16732e-06
50mM NaCl	AT1G08660.2	9	-	18	1	40.1584	10	32.5941	0.00730743
50mM NaCl	AT4G19985.1	3	-	-10	4	43.0693	7	10.2376	0.00523165
50mM NaCl	AT1G66940.2	1	-	6	10	157.604	32	134.802	0.000249444
50mM NaCl	AT5G05560.1	31	+	-364	3	16.9356	20	16.0941	0.00430272
50mM NaCl	AT3G55460.1	2	+	-626	11	128.46	32	98.4356	0.000208654
50mM NaCl	AT2G04842.1	5	-	-17	9	120.926	13	48.1337	0.00643048
50mM NaCl	AT4G28600.1	3	+	-15	3	202.569	23	278.183	0.00163603
50mM NaCl	AT1G25550.1	2	+	8	2	383.193	25	367.173	4.11172e-06
50mM NaCl	AT3G17040.1	7	-	7	8	190.173	13	69.1386	0.00176267
50mM NaCl	AT5G18630.2	9	+	50	3	249.955	6	71.0693	0.00623637
50mM NaCl	AT3G25150.2	6	-	6	6	223.866	25	186.129	0.000138565
50mM NaCl	AT2G39890.2	2	+	4	3	75.7723	8	29.4406	0.00440772
50mM NaCl	AT5G42530.1	1	-	-48	13	4673.3	58	5201.81	5.09426e-07
50mM NaCl	AT5G05140.1	3	+	-38	4	50.4158	36	96.2822	0.00276934
50mM NaCl	AT3G15353.1	2	-	4	6	1439.32	22	1020.02	0.000129601
50mM NaCl	AT4G04350.1	4	+	-23	4	30.8564	16	22.1683	0.00399117
50mM NaCl	AT5G51050.1	0	+	-14	17	129.718	46	102.218	5.59804e-05
50mM NaCl	AT5G19220.1	9	-	11	4	55.9109	15	34.6584	0.00187143
50mM NaCl	AT1G24807.1	3	-	5	10	59.5941	13	321.015	0.00226974
50mM NaCl	AT2G37080.1	1	-	6	2	173.46	26	158.802	1.65653e-06
50mM NaCl	AT1G76520.1	5	+	19	4	138.45	19	149.644	0.00447532
50mM NaCl	AT1G17850.2	2	-	-16	4	52.8564	18	23.3317	2.04423e-05
50mM NaCl	AT4G04670.1	0	+	-56	3	62.7327	23	66.797	0.000391247
50mM NaCl	AT4G31115.2	0	+	-5	3	59.4356	14	39.1634	0.00136315
50mM NaCl	AT5G11060.1	4	+	8	4	132.946	10	50.8317	0.00143023
50mM NaCl	AT5G59400.1	2	+	-5	4	30.0644	10	11.9604	0.00971583
50mM NaCl	AT2G17790.1	4	+	-76	2	12.5347	21	15.6782	0.00545817
50mM NaCl	AT5G66160.1	1	+	5	3	153.975	12	88.0347	0.00153625
150mM NaCl	AT2G22425	0	+	3	1	241.693	18	201.772	1.46745e-05
150mM NaCl	AT4G00755	0	+	202	1	11.7822	14	5.38614	0.000296626
150mM NaCl	AT1G28260	5	-	323	1	31.9257	9	20.8416	0.00465349
150mM NaCl	AT1G07890	0	+	121	1	132.975	25	189.411	3.97971e-05
150mM NaCl	AT4G39200	1	+	3	1	703.812	122	445.025	3.68657e-45
150mM NaCl	AT1G24300	4	-	15	1	444.386	9	388.248	0.00799234
150mM NaCl	AT5G10780	4	+	4	1	237.936	22	183.728	3.11545e-07
150mM NaCl	AT2G39460	0	+	97	1	68.8416	40	45.802	7.93439e-12
150mM NaCl	AT2G37600	3	-	69	1	12.7277	11	9.38119	0.00904024
150mM NaCl	AT2G46590	0	+	591	14	168.698	68	371.515	0.00894348
150mM NaCl	AT1G79990	0	+	3	17	119.02	38	112.317	0.00675845
150mM NaCl	AT4G19112	1	-	9	246	1073.37	327	878.099	4.36205e-07
150mM NaCl	AT5G56370	3	-	30	11	76.4703	23	46.604	0.00318407
150mM NaCl	AT4G30200	1	-	36	20	561.718	38	489.525	0.00648498
150mM NaCl	AT3G14860	1	-	3	27	305.416	34	180.49	0.00774579
150mM NaCl	AT5G56240	1	-	3	12	819.149	50	960.589	2.27854e-05
150mM NaCl	AT5G62000	13	+	3	249	799.851	333	761.203	0.000556568
150mM NaCl	AT2G44530	0	+	3	3	70.9059	11	47.6386	0.00918516
150mM NaCl	AT1G53780	16	-	3	16	43.1436	24	18.8861	0.0042372
150mM NaCl	AT5G25560	1	+	15	5	106.955	19	103.139	0.00513369
150mM NaCl	AT4G37010	0	+	64	16	51.3069	54	66.495	0.00461192
150mM NaCl	AT1G10590	2	-	45	5	357.248	24	322.124	0.000194741
150mM NaCl	AT1G26208	2	-	4	4	121.446	12	52.0891	0.000551908
150mM NaCl	AT2G46680	1	-	6	32	941.386	38	2481.55	0.00168716
150mM NaCl	AT2G17500	0	+	33	35	125.144	43	347.822	0.00176827
150mM NaCl	AT5G24620	1	+	280	25	142.847	63	166.252	0.00321798
150mM NaCl	AT1G65070	1	-	28	32	94.9604	54	74.9653	0.00548384
150mM NaCl	AT1G53910	0	+	6	15	2242.45	40	2708.59	0.00905834
150mM NaCl	AT3G02470	0	+	55	6	824.371	19	794.426	0.00825617
150mM NaCl	AT5G64940	18	+	55	9	71.3911	22	43.5495	0.00196181
150mM NaCl	AT3G26910	1	-	16	9	95.6584	14	601.441	0.00294845
150mM NaCl	AT4G26640.2	5	-	4	1	55.4851	8	28.3515	0.00205895
150mM NaCl	AT5G13950.1	6	-	8	1	32.9653	6	10.995	0.00380248
150mM NaCl	AT5G19690.1	14	+	4	1	160.287	8	96.297	0.00285615
150mM NaCl	AT2G18730.1	1	+	7	1	160.842	6	68.9158	0.0045412
150mM NaCl	AT3G58760.1	8	+	-33	1	28.6436	13	25.4505	0.00192819
150mM NaCl	AT5G24450.1	10	+	10	1	100.96	12	81.9356	0.000906649
150mM NaCl	AT1G73060.1	7	+	4	1	71.6584	15	55.1584	9.8809e-05
150mM NaCl	AT5G14850.1	2	-	5	1	33.6634	18	30.0099	0.000134163
150mM NaCl	AT1G58180.3	2	-	5	1	81.2475	14	106.213	0.00505633
150mM NaCl	AT4G14500.1	1	+	4	1	115.421	12	132.059	0.00756167
150mM NaCl	AT1G04970.1	0	+	-38	1	115.252	13	155.386	0.00974681
150mM NaCl	AT3G52660.1	0	+	-428	1	65.2129	13	75.0396	0.00404125
150mM NaCl	AT5G04480.1	6	-	4	1	70	15	90.2822	0.00273929
150mM NaCl	AT5G04960.1	0	+	14	1	409.267	8	53.2228	4.20734e-07
150mM NaCl	AT4G35780.1	9	-	-38	1	78.5693	8	49.2921	0.00394128
150mM NaCl	AT1G58602.2	5	+	3	1	47.9158	18	72.0545	0.00336537
150mM NaCl	AT1G28520.1	1	+	-37	1	72.7327	13	89.6683	0.0086132
150mM NaCl	AT3G44870.1	1	+	10	1	2.0198	12	5644.67	0.00687586
150mM NaCl	AT1G27300.1	0	+	-31	1	305.188	14	386.688	0.00294438
150mM NaCl	AT3G15480.1	2	-	-18	1	171.901	9	118.752	0.00243692
150mM NaCl	AT2G42950.1	0	+	4	1	40.1683	8	24.1535	0.00833978
150mM NaCl	AT5G14740.5	2	+	19	1	172.99	6	54.3663	0.00130669
150mM NaCl	AT5G65960.1	3	+	9	1	245.094	8	154.559	0.0033828
150mM NaCl	AT1G57600.1	14	-	7	1	13.2822	13	9.88614	0.00431727
150mM NaCl	AT2G47320.1	4	+	5	1	102.614	16	59.0693	3.60101e-06
150mM NaCl	AT3G53020.1	2	-	7	1	641.252	9	464.089	0.00264951
150mM NaCl	AT2G46910.1	2	+	-11	1	50.9406	20	34.2228	3.04212e-06
150mM NaCl	AT1G08890.1	7	+	14	1	34.8366	15	45.8168	0.00439546
150mM NaCl	AT5G18680.1	2	-	-149	1	157.391	14	147.124	0.000759794
150mM NaCl	AT5G60540.1	2	-	4	1	180.975	8	102.243	0.00210944
150mM NaCl	AT4G24270.1	5	-	-13	1	13.0693	10	9.4505	0.00894197
150mM NaCl	AT5G46020.1	4	-	5	1	75.0446	8	47.7772	0.00455383
150mM NaCl	AT3G56860.1	1	-	-5	1	133.465	11	77.7079	0.000219627
150mM NaCl	AT1G30580.1	6	-	-70	1	139.772	10	114.025	0.0034887
150mM NaCl	AT5G43650.1	1	-	5	1	0	4	2097.83	0.00237756
150mM NaCl	AT2G14900.1	0	+	-19	1	317.752	6	92.4653	0.000845395
150mM NaCl	AT3G17020.1	1	-	-362	1	1399.94	11	966.213	0.000408994
150mM NaCl	AT3G44860.1	0	+	-21	1	0	4	1863.52	0.00267523
150mM NaCl	AT3G01850.1	5	-	26	1	47.2426	12	32.5545	0.000634307
150mM NaCl	AT4G13590.2	5	-	10	1	29.297	10	24.9802	0.00785505
150mM NaCl	AT5G14910.1	1	+	27	1	70.1188	5	26.1683	0.00950576
150mM NaCl	AT5G26290.1	4	+	-17	1	596.04	11	455.653	0.00078821
150mM NaCl	AT5G52400.1	0	+	-28	1	0	2	656.03	0.00455235
150mM NaCl	AT1G76990.4	2	+	8	1	42.1782	8	16.0941	0.000770218
150mM NaCl	AT5G54540.1	0	+	-30	1	438.099	15	354.361	0.000113065
150mM NaCl	AT5G10540.1	8	+	11	1	62.5743	8	40.0941	0.00470054
150mM NaCl	AT2G47940.2	9	-	8	1	22.2129	8	13.0396	0.00816919
150mM NaCl	AT5G35170.2	9	+	16	1	19.8861	7	8.10396	0.0046784
150mM NaCl	AT2G32700.2	10	+	-46	1	97.3663	10	76.2178	0.00319838
150mM NaCl	AT4G20300.2	3	+	3	1	82.198	21	91.2921	5.00769e-05
150mM NaCl	AT3G56110.2	1	-	-1455	1	274.119	10	187.01	0.000973247
150mM NaCl	AT2G24850.1	1	-	12	1	2.73762	5	2556.11	0.00932938
150mM NaCl	AT5G56950.1	6	+	5	1	136.243	10	124.896	0.00517789
150mM NaCl	AT1G03250.1	6	-	-14	1	73.1881	9	40.2376	0.00106819
150mM NaCl	AT1G18700.4	10	+	28	1	12.797	6	0.618812	0.000851393
150mM NaCl	AT1G21730.1	16	+	-64	1	33.3663	12	32.3119	0.00482868
150mM NaCl	AT3G52400.1	1	-	23	1	341.762	50	1682.01	0.00178138
150mM NaCl	AT1G04620.1	11	-	-20	1	7.09901	13	2.43564	0.00104627
150mM NaCl	AT1G64860.1	0	+	183	1	118.762	6	39.4406	0.00176134
150mM NaCl	AT4G22540.2	8	-	7	1	143.762	10	103.574	0.00147924
150mM NaCl	AT2G30170.2	6	-	8	1	28.8267	13	17.5891	0.000457996
150mM NaCl	AT4G38270.1	5	+	-10	1	62.2871	17	73.3119	0.000674545
150mM NaCl	AT3G11170.1	6	+	4	1	344.257	23	655.064	0.000803006
150mM NaCl	AT3G25820.1	4	+	7	1	139.01	12	87.7426	0.000152474
150mM NaCl	AT1G78600.1	1	+	-130	1	376.901	17	553.421	0.00237665
150mM NaCl	AT5G43650.1	2	-	28	1	2.0198	2	4663.25	0.00192719
150mM NaCl	AT4G09730.1	1	+	-45	1	45.5248	12	29.6832	0.000487854
150mM NaCl	AT5G26260.1	2	+	74	1	284.55	4	70.1634	0.00704431
150mM NaCl	AT3G10160.1	11	-	-236	1	6.22772	10	1.27723	0.00245098
150mM NaCl	AT3G48060.1	2	-	-3	1	59.4208	8	32.5347	0.00291298
150mM NaCl	AT5G26280.1	4	+	8	1	1106.24	21	2403.21	0.00451419
150mM NaCl	AT4G23680.1	1	-	-36	1	1351.14	9	879.208	0.0015228
150mM NaCl	AT3G59810.1	0	+	-46	1	78.6881	7	44.599	0.00622092
150mM NaCl	AT1G51110.1	4	+	-5	1	45.1832	10	36.7475	0.00755439
150mM NaCl	AT5G19530.1	2	-	8	1	64.104	11	28.9406	7.98579e-05
150mM NaCl	AT3G25830.1	4	+	7	1	113.599	9	53.8515	0.000418934
150mM NaCl	AT1G27510.1	4	-	-5	1	96.6139	8	37.5297	0.000469191
150mM NaCl	AT3G13570.1	3	-	-324	9	73.3168	18	33.2426	0.0015176
150mM NaCl	AT3G59360.1	12	-	5	2	34.8119	10	15.4851	0.00194412
150mM NaCl	AT2G42890.3	0	+	-90	2	48.703	23	50.495	8.81877e-05
150mM NaCl	AT4G28600.1	3	+	-15	3	202.569	21	320.277	0.00888743
150mM NaCl	AT2G18750.1	0	+	-67	7	50.4406	58	108.515	0.00117312
150mM NaCl	AT5G18630.2	9	+	50	3	249.955	13	221.03	0.00918185
150mM NaCl	AT3G25150.2	6	-	6	6	223.866	18	144.252	0.000912433
150mM NaCl	AT5G42530.1	1	-	-48	13	4673.3	86	4628.45	1.76473e-14
150mM NaCl	AT5G05140.1	3	+	-38	4	50.4158	64	185.322	0.00218102
150mM NaCl	AT2G32487.1	1	+	-486	2	122.218	12	72.0743	0.000452936
150mM NaCl	AT4G34600.1	0	+	-214	2	81.0941	20	60.8069	1.76962e-05
150mM NaCl	AT5G07360.2	11	-	5	7	36.8366	27	37.0842	0.00569539
150mM NaCl	AT4G22350.1	7	-	-38	4	30.7079	21	18.9653	0.000190831
150mM NaCl	AT5G11170.1	2	+	-136	12	180.743	51	238.173	0.00018241
150mM NaCl	AT5G05920.2	5	-	4	2	36.8069	12	27.0891	0.00630979
150mM NaCl	AT1G30590.1	10	-	7	5	91.6634	13	46.5347	0.00338628
150mM NaCl	AT3G59060.3	4	-	5	3	764.238	12	485.371	0.00205262
150mM NaCl	AT4G02890.2	1	-	228	12	1463.73	62	2264.53	3.07187e-05
150mM NaCl	AT4G03415.1	5	-	-245	2	152.871	15	103.673	0.000156255
150mM NaCl	AT1G69572.1	0	+	12	10	169.955	31	95.099	2.06942e-06
150mM NaCl	AT3G21690.1	0	+	4	5	671.847	23	786.455	0.00334137
150mM NaCl	AT1G07420.1	2	+	-34	5	62.6931	16	44.396	0.00394306
150mM NaCl	AT1G60900.1	3	+	-561	3	8.14851	25	7.26733	0.00400876
150mM NaCl	AT4G00840.1	3	-	-20	3	18.5644	30	25.9158	0.0018491
150mM NaCl	AT5G09880.1	9	-	-485	31	69.3416	48	43.2426	0.00317502
150mM NaCl	AT3G54380.3	6	-	8	4	40.4505	20	39.2822	0.00417969
150mM NaCl	AT2G29210.1	4	+	-50	7	16.4901	27	12.9703	0.00805149
150mM NaCl	AT2G22980.4	8	+	8	4	17.4505	9	4.4703	0.00937612
150mM NaCl	AT1G69740.1	1	+	-63	4	274.777	17	256.757	0.00342532
150mM NaCl	AT2G31800.1	5	-	-7	40	110.708	114	149.807	0.000722662
150mM NaCl	AT4G26555.1	2	-	10	2	28.1337	8	11.901	0.00876782
300mM NaCl	AT4G29410	3	-	5	1	259.243	7	143.569	0.00454698
300mM NaCl	AT2G42590	1	-	3	1	505.302	20	421.386	3.74438e-06
300mM NaCl	AT3G29360	1	-	3	1	1391.28	11	848.515	0.000189616
300mM NaCl	AT1G07890	0	+	121	1	132.975	32	188.129	1.98436e-06
300mM NaCl	AT4G24220	0	+	3	1	2576.55	21	4196.31	0.000591199
300mM NaCl	AT1G09840	12	-	359	1	68.0446	12	66.7772	0.00297047
300mM NaCl	AT2G39460	0	+	97	1	68.8416	36	39.1584	5.45057e-12
300mM NaCl	AT5G55390	18	-	55	1	34.6832	8	15.3812	0.00146976
300mM NaCl	AT1G15180	0	+	4	1	125.579	6	62.5446	0.00824079
300mM NaCl	AT5G56150	0	+	7	1	33.1436	17	47.005	0.00484392
300mM NaCl	AT4G35030	0	+	57	1	40.7574	6	7.43564	0.000363617
300mM NaCl	AT1G11840	6	+	10	1	494.366	10	418.579	0.00381112
300mM NaCl	AT5G14420	10	-	71	1	65.4901	16	101.183	0.00646977
300mM NaCl	AT2G35620	13	-	23	1	18.901	8	10.4406	0.00669731
300mM NaCl	AT1G12250	0	+	5	21	153.54	40	112.653	0.00160082
300mM NaCl	AT4G20110	1	+	27	50	165.183	122	241.094	0.00852435
300mM NaCl	AT2G46590	0	+	591	14	168.698	60	185.446	4.25099e-06
300mM NaCl	AT2G23310	1	+	3	18	100.302	42	84.2327	0.00108189
300mM NaCl	AT1G22370	1	-	223	26	226.55	56	227.04	0.00255251
300mM NaCl	AT3G47910	9	-	3	7	35.7079	10	9.27723	0.00528743
300mM NaCl	AT5G40780	0	+	3	30	81.7079	104	145.327	0.00679308
300mM NaCl	AT3G09830	0	+	21	55	94.4752	135	417.48	0.00351005
300mM NaCl	AT5G66400	1	-	3	17	398.475	40	2148.62	0.00892711
300mM NaCl	AT5G51460	1	+	3	4	36.995	35	76.8762	0.00638626
300mM NaCl	AT1G35160	2	+	84	172	286.446	203	507.713	0.00164133
300mM NaCl	AT4G39640	0	+	36	51	133.579	53	259.53	0.00606828
300mM NaCl	AT5G62000	13	+	3	249	799.851	414	852.936	2.39615e-06
300mM NaCl	AT2G44530	0	+	3	3	70.9059	20	48.9752	5.42109e-05
300mM NaCl	AT1G27450	0	+	18	3	213.045	10	125.02	0.00644294
300mM NaCl	AT4G22890	0	+	6	3	375.149	7	141.787	0.00691403
300mM NaCl	AT4G14270	1	+	6	37	1317.94	59	1191.37	0.00894962
300mM NaCl	AT3G26744	4	-	199	8	213.782	57	491.495	0.00149578
300mM NaCl	AT1G80040	2	-	249	136	349.069	239	419.391	0.00337047
300mM NaCl	AT3G13430	0	+	218	32	176.683	33	403.975	0.00313171
300mM NaCl	AT2G43010	5	+	6	5	374.698	13	160.188	0.000342748
300mM NaCl	AT1G53910	0	+	6	15	2242.45	47	2838.2	0.00178033
300mM NaCl	AT3G26890	4	-	3	10	507.149	21	377.376	0.00879217
300mM NaCl	AT2G31810	0	+	65	6	446.708	16	331.515	0.0074916
300mM NaCl	AT2G07340.1	1	+	-59	1	40.4653	7	16.7327	0.00295712
300mM NaCl	AT3G15220.1	9	-	-51	1	16.6238	12	7.72277	0.000503205
300mM NaCl	AT1G23310.2	4	-	27	1	220.124	7	117.252	0.00386675
300mM NaCl	AT5G57020.1	0	+	10	1	707.634	10	567.183	0.00345693
300mM NaCl	AT4G34030.1	3	+	-7	1	107.599	12	103.554	0.00278911
300mM NaCl	AT5G50850.1	7	+	-272	1	196.559	23	140.703	7.20436e-08
300mM NaCl	AT5G14320.1	2	-	6	1	884.738	8	482.965	0.00155578
300mM NaCl	AT1G24360.1	5	+	4	1	65.9554	8	33.8317	0.00195944
300mM NaCl	AT5G07630.1	11	+	49	1	30.6386	8	15.4703	0.00259613
300mM NaCl	AT1G16445.1	1	+	13	1	15.203	14	15.2178	0.00690153
300mM NaCl	AT1G79930.1	3	-	83	1	99.2079	16	115.094	0.00073306
300mM NaCl	AT1G68660.1	2	-	15	1	222.624	6	94.9851	0.00422849
300mM NaCl	AT3G32980.1	1	-	26	1	1136.63	10	480.02	4.59408e-05
300mM NaCl	AT1G73060.1	7	+	4	1	71.6584	13	43.6337	8.52719e-05
300mM NaCl	AT5G45020.1	0	+	12	1	14.9604	15	12.8366	0.00263472
300mM NaCl	AT3G09760.1	5	-	-13	1	88.0297	12	106.089	0.0079285
300mM NaCl	AT3G04240.1	21	-	-101	1	20.3762	33	35.9802	0.000220068
300mM NaCl	AT2G40765.1	0	+	-250	1	225.436	11	205.629	0.00257336
300mM NaCl	AT1G04970.1	0	+	-38	1	115.252	22	219.317	0.0019951
300mM NaCl	AT4G25672.1	1	-	-181	1	986.673	47	3294.93	8.84397e-05
300mM NaCl	AT5G54170.1	2	-	-112	1	23.1931	130	339.228	0.0080275
300mM NaCl	AT5G19390.1	14	+	5	1	64.5446	4	16.1881	0.00962703
300mM NaCl	AT3G23640.2	0	+	-56	1	128.015	6	30.7178	0.000511655
300mM NaCl	AT1G03290.1	0	+	-359	1	15.8762	13	10.6436	0.00202072
300mM NaCl	AT3G44870.1	1	+	10	1	2.0198	3	1205.51	0.00987648
300mM NaCl	AT5G17520.1	8	-	10	1	80.3614	17	56.1634	1.47351e-05
300mM NaCl	AT3G19180.2	6	+	-57	1	18.495	8	1.61386	8.63704e-05
300mM NaCl	AT1G08210.1	6	-	25	1	56.7921	11	49.0941	0.00419953
300mM NaCl	AT4G19410.1	6	-	-35	1	147.05	12	58.8069	6.55993e-06
300mM NaCl	AT1G27070.1	4	-	5	1	25.297	11	15.703	0.00215393
300mM NaCl	AT4G23940.1	8	+	-45	1	31.6535	5	9.77723	0.00848339
300mM NaCl	AT2G46710.1	1	+	4	1	71.1832	7	29.9158	0.00205281
300mM NaCl	AT2G22430.1	1	-	-31	1	4453.57	23	6706.45	0.000100132
300mM NaCl	AT3G11530.1	3	-	-106	1	31.9653	34	29.005	2.7144e-07
300mM NaCl	AT5G17523.1	3	-	10	1	75.2376	13	50.3713	0.000259488
300mM NaCl	AT3G45300.1	12	-	-35	1	22.2921	40	45.9059	8.48576e-05
300mM NaCl	AT1G79630.1	4	-	-302	1	88.0891	8	55.0347	0.00392889
300mM NaCl	AT1G48420.1	5	-	-46	1	63.1683	6	27.0594	0.00585046
300mM NaCl	AT2G31800.1	11	-	4	1	140.371	20	126.485	1.16778e-05
300mM NaCl	AT2G45380.1	7	-	-232	1	61.203	9	33.901	0.00127842
300mM NaCl	AT2G46910.1	2	+	-11	1	50.9406	11	46.6089	0.00467446
300mM NaCl	AT5G58200.1	2	+	-42	1	54.995	7	24.104	0.00265507
300mM NaCl	AT1G60890.2	4	-	37	1	27.7921	9	14.3317	0.00283644
300mM NaCl	AT4G35030.3	0	+	-221	1	40.0396	4	6.94059	0.00538369
300mM NaCl	AT5G12950.1	5	+	5	1	28.3713	6	6.15347	0.00122712
300mM NaCl	AT1G07080.1	0	+	-55	1	476.054	9	295.455	0.00125067
300mM NaCl	AT1G50440.1	0	+	17	1	121.718	10	98	0.0033821
300mM NaCl	AT1G02100.3	10	+	34	1	40.1535	12	24.0941	0.000387761
300mM NaCl	AT5G20990.1	6	-	-23	1	41.6188	21	22.1337	5.45006e-07
300mM NaCl	AT3G02560.1	2	+	4	1	473.579	11	349.005	0.000643064
300mM NaCl	AT4G21770.1	8	-	11	1	20.0792	6	7.31188	0.0070176
300mM NaCl	AT2G31840.1	4	-	3	1	222.084	6	86.4059	0.00293858
300mM NaCl	AT5G03415.1	4	+	6	1	19.8119	14	14.8861	0.00127347
300mM NaCl	AT1G79440.1	15	-	-7	1	45.9257	12	42.7871	0.00268213
300mM NaCl	AT3G28940.1	2	-	-16	1	1112.62	16	663.738	1.79166e-06
300mM NaCl	AT5G43650.1	1	-	5	1	0	6	1308.94	0.00531915
300mM NaCl	AT3G17020.1	1	-	-362	1	1399.94	41	901.738	9.34021e-16
300mM NaCl	AT2G17640.1	5	-	-66	1	9.72772	15	9.65347	0.00909144
300mM NaCl	AT1G16445.1	2	+	-8	1	18.1634	21	15.1485	0.000110616
300mM NaCl	AT5G14220.2	15	-	-29	1	32.9208	7	12.8614	0.00265424
300mM NaCl	AT3G02570.1	4	-	-33	1	216.767	9	181.421	0.00721448
300mM NaCl	AT4G13590.2	5	-	10	1	29.297	8	14.6782	0.00673203
300mM NaCl	AT2G22970.3	10	+	-62	1	163.762	8	100.797	0.00318719
300mM NaCl	AT3G18100.3	0	+	-376	1	29.4356	10	23.7475	0.00712228
300mM NaCl	AT1G14840.2	2	-	-21	1	85.8713	4	20.401	0.00754471
300mM NaCl	AT5G51140.2	9	-	-7	1	21.4604	8	8.27228	0.00180711
300mM NaCl	AT1G06890.3	1	-	3	1	59.1683	9	40.6386	0.00503207
300mM NaCl	AT4G04040.1	5	+	10	1	98.3762	6	41.5099	0.00506144
300mM NaCl	AT5G49840.1	2	+	-5	1	21.7525	11	17.5149	0.00655437
300mM NaCl	AT5G26290.1	4	+	-17	1	596.04	8	212.446	0.000173659
300mM NaCl	AT5G54540.1	0	+	-30	1	438.099	33	418.515	2.54724e-09
300mM NaCl	AT2G25730.2	15	-	55	1	106.277	12	77.6287	0.000680297
300mM NaCl	AT2G44920.2	1	+	-36	1	80.2624	10	37.0396	0.000179516
300mM NaCl	AT1G68010.1	7	+	4	1	83.995	8	36.7426	0.00087244
300mM NaCl	AT1G26550.1	1	+	4	1	283.663	9	205.277	0.00277396
300mM NaCl	AT5G22410.1	2	+	46	1	66.297	2	1.82178	0.00710349
300mM NaCl	AT4G38510.5	8	-	37	1	195.297	8	99.9257	0.0013446
300mM NaCl	AT2G22970.3	8	+	-13	1	49.0743	7	28.7822	0.00843651
300mM NaCl	AT5G18640.1	2	+	-79	1	38.3861	29	35.396	9.72433e-07
300mM NaCl	AT5G06130.1	3	-	4	1	72.4208	7	43.0644	0.00760136
300mM NaCl	AT3G44860.1	0	+	-38	1	0	4	2353.62	0.00211954
300mM NaCl	AT5G09390.2	0	+	-64	1	44.9851	12	43.5891	0.00538876
300mM NaCl	AT5G23060.1	4	-	4	1	538.178	5	77.1436	0.000193661
300mM NaCl	AT3G07760.2	1	+	-414	1	139.733	8	74.9455	0.00177157
300mM NaCl	AT5G24490.1	0	+	-52	1	1604.22	14	1079	2.85946e-05
300mM NaCl	AT3G24180.1	7	-	5	1	24.599	17	29.4554	0.00155113
300mM NaCl	AT5G35980.1	11	+	4	1	35.0248	9	26.4356	0.00645308
300mM NaCl	AT2G44620.1	0	+	-270	1	316.45	9	283.005	0.00858471
300mM NaCl	AT5G05540.1	2	+	-5	1	9.38614	14	6.76733	0.00592285
300mM NaCl	AT5G11500.2	1	+	-63	1	301.129	8	207.965	0.00485652
300mM NaCl	AT1G56220.1	1	+	-76	1	4749.8	10	4212.95	0.00424693
300mM NaCl	AT5G43350.1	1	-	-27	1	2003.52	5	299.436	0.000205693
300mM NaCl	AT5G57870.1	0	+	-377	1	127.228	7	81.2525	0.00850714
300mM NaCl	AT3G25500.1	2	-	-14	1	80.8812	6	23	0.00119282
300mM NaCl	AT4G19640.1	6	-	-8	1	102.693	17	121.02	0.000751519
300mM NaCl	AT5G02790.1	0	+	-48	1	43.1634	8	27.2327	0.0088193
300mM NaCl	AT3G12550.2	6	+	4	1	45.3218	6	13.5099	0.00238894
300mM NaCl	AT3G48060.1	2	-	-3	1	59.4208	8	37.8267	0.00960478
300mM NaCl	AT3G12520.2	8	-	18	1	27.8267	12	15.2475	0.000313271
300mM NaCl	AT3G52180.1	3	-	-192	1	62.995	4	10.3812	0.00312945
300mM NaCl	AT5G60940.2	1	+	10	1	18.0842	11	3.87129	4.81258e-05
300mM NaCl	AT1G32090.1	6	-	4	1	16.9901	8	4.19802	0.000638142
300mM NaCl	AT1G22850.1	2	-	-176	1	53.802	6	24.2327	0.00702887
300mM NaCl	AT1G19570.1	2	-	10	1	235.683	33	644.361	0.000549609
300mM NaCl	AT4G19100.1	0	+	-138	1	160.891	4	22.6287	0.00153457
300mM NaCl	AT1G04190.1	4	-	-22	1	103.629	8	65.1881	0.00374798
300mM NaCl	AT1G56220.1	1	+	-34	1	4749.8	10	4212.95	0.00424693
300mM NaCl	AT1G67480.1	2	+	10	1	835.356	6	295.49	0.00180302
300mM NaCl	AT2G37130.1	4	-	-35	1	530.569	4	68.7673	0.0008942
300mM NaCl	AT3G61860.1	4	-	-513	15	55.1089	66	61.6238	3.87798e-05
300mM NaCl	AT3G07590.2	1	+	-149	5	32.703	19	27.8564	0.0073436
300mM NaCl	AT3G61470.1	1	+	-11	9	17205.2	12	6379.81	0.00482187
300mM NaCl	AT4G38470.1	1	+	-28	3	51.4307	40	89.0099	0.000100146
300mM NaCl	AT2G42890.3	0	+	-90	2	48.703	12	36.7426	0.003538
300mM NaCl	AT5G05560.1	31	+	-364	3	16.9356	12	8.09901	0.00791169
300mM NaCl	AT3G56650.1	0	+	-11	33	238.881	44	163.51	0.0084691
300mM NaCl	AT4G27080.2	4	+	5	7	39.0941	23	25.6238	0.000983499
300mM NaCl	AT1G05570.2	20	-	-676	2	8.06931	9	1.9505	0.00892219
300mM NaCl	AT4G28600.1	3	+	-15	3	202.569	20	304.015	0.00835193
300mM NaCl	AT2G27385.2	2	-	-26	5	889.307	11	360.129	0.00118623
300mM NaCl	AT2G02960.2	7	-	-86	14	65.3366	41	77.302	0.0097177
300mM NaCl	AT1G01470.1	1	-	4	4	470.084	8	9774.87	0.00165685
300mM NaCl	AT1G04120.2	8	-	-126	2	121.822	15	122.163	0.00208685
300mM NaCl	AT5G42530.1	1	-	-48	13	4673.3	65	1531.87	4.76648e-27
300mM NaCl	AT5G05140.1	3	+	-38	4	50.4158	70	194.361	0.0014172
300mM NaCl	AT3G15353.1	2	-	4	6	1439.32	10	490.069	0.0019826
300mM NaCl	AT2G23790.1	1	-	-510	5	370.267	80	1285.75	0.000111553
300mM NaCl	AT4G24090.1	0	+	7	11	228.53	26	127.312	6.43935e-05
300mM NaCl	AT1G05000.2	1	+	-46	2	45.2574	45	118.911	0.000298584
300mM NaCl	AT2G38130.2	1	-	-14	2	64.2129	15	39.4703	0.000118573
300mM NaCl	AT1G22070.1	2	+	-52	9	54.0198	36	63.8911	0.00235911
300mM NaCl	AT3G25480.1	3	-	-4	14	231.188	29	198.421	0.00988881
300mM NaCl	AT4G30690.2	0	+	5	3	175.257	7	62.7772	0.0062862
300mM NaCl	AT2G15890.1	1	-	46	2	4858.02	14	4045.16	0.000704254
300mM NaCl	AT4G34600.1	0	+	-214	2	81.0941	12	42.0297	0.000266678
300mM NaCl	AT1G63800.1	2	-	-8	18	152.04	43	108.262	5.44391e-05
300mM NaCl	AT2G33051.1	2	-	-65	4	80.4406	5	7.35644	0.00124871
300mM NaCl	AT5G11170.1	2	+	-136	12	180.743	43	233.614	0.00202031
300mM NaCl	AT4G30900.1	5	+	2	2	44.2772	11	29.6832	0.00522649
300mM NaCl	AT2G33051.1	4	-	-41	7	123.49	9	22.8762	0.000677203
300mM NaCl	AT3G59060.3	4	-	5	3	764.238	14	539.307	0.000829938
300mM NaCl	AT1G31860.1	4	-	4	4	47.8713	22	35.4604	0.00021978
300mM NaCl	AT2G18050.2	1	+	10	2	3586.98	4	569.099	0.00423765
300mM NaCl	AT1G76460.1	7	-	-54	10	346.955	13	103.109	0.000754184
300mM NaCl	AT2G46450.2	4	+	-17	8	71.2921	12	22.9703	0.00306042
300mM NaCl	AT5G13730.1	2	-	-14	27	193.51	46	155.698	0.00457465
300mM NaCl	AT1G29350.1	3	-	3	42	331.881	55	239.95	0.00787578
300mM NaCl	AT4G35140.1	1	-	-396	5	102.639	24	76.9307	8.35429e-05
300mM NaCl	AT2G47760.3	6	-	-79	8	7.87129	18	1.32673	0.00493359
300mM NaCl	AT3G13460.2	1	-	-8	6	1631.43	14	931.198	0.00374265
300mM NaCl	AT1G05870.4	1	-	-97	8	29.4505	36	31.7525	0.0020205
300mM NaCl	AT5G08280.1	4	-	-5	4	921.559	12	402.213	0.000333293
300mM NaCl	AT5G63910.1	4	-	7	2	108.069	10	76.8911	0.00606934
300mM NaCl	AT3G21690.1	0	+	4	5	671.847	38	901.906	2.52938e-05
300mM NaCl	AT3G05350.1	10	-	-7	8	76.6584	28	85.0842	0.00542359
300mM NaCl	AT1G07420.1	2	+	-34	5	62.6931	29	53.6832	5.9526e-05
300mM NaCl	AT1G07110.1	14	-	-24	3	10.7921	26	10.2822	0.0015906
300mM NaCl	AT4G28080.1	2	-	-90	2	29.5891	4	4.29703	0.00951964
300mM NaCl	AT1G30640.1	7	+	-13	3	24.8762	36	49.698	0.00253979
300mM NaCl	AT5G41080.1	1	+	-106	7	51.5149	47	58.0842	1.14608e-05
300mM NaCl	AT1G18710.1	1	+	-36	5	316.297	56	775.134	0.000184742
300mM NaCl	AT2G02570.1	7	-	-378	2	63.104	12	31.0594	0.000245891
300mM NaCl	AT2G31800.1	5	-	-7	40	110.708	107	123.188	0.000100984
300mM NaCl	AT4G26555.1	2	-	10	2	28.1337	14	18.8911	0.00128416
