# Supplementary material for: Genome-wide analysis of alternative splicing of pre-mRNA under salt stress in Arabidopsis
Source: BMC Genomics. 2014 Jun 4;15(1):431. doi: 10.1186/1471-2164-15-431 (PMC4079960; doi:10.1186/1471-2164-15-431)
Supplement: Supplementary file 7 — Additional file 7: List of exon-skipping events that were over-represented in the 50 mM, 150 mM or 300 mM NaCl treatments. (XLSX 17 KB) [file 12864_2014_6180_MOESM7_ESM.xlsx]

## Sheet: Sheet1
Additional file 7: List of exon-skipping events that were over-represented in 50mM, 150mM or 300mM NaCl treatments.
(a) The number indiciates the position of exon that was skipped;
(b)p value is calculated by Fisher Exact Test; Note that if the splice junction was unique in the treatment and the corresponding junction-reads were more than 5, this junction would be considered to be significantly over-presented in the treatment and the corresponding P-value would be assigned to zero.
Treatment	ID	Exon(a)	Stands	Junction-read counts in control	Exon-read counts in control	Junction-read counts in treatment	Exon-read counts in treatment	p value(b)
50mM NaCl	AT3G61440	2	+	1	1649.48	108	3201.56	3.1364e-18
50mM NaCl	AT5G45350	2	-	1	152.178	34	204.064	5.60852e-07
50mM NaCl	AT1G72050	2	+	6	119.941	27	152.748	0.00458216
50mM NaCl	AT3G16470	2	-	83	726.748	112	1510.44	0.00544166
50mM NaCl	AT5G43280	1	+	68	258.124	170	376.574	0.000973513
50mM NaCl	AT1G78600	2	+	77	376.901	183	520.668	0.000305188
50mM NaCl	AT4G35080	1	+	20	337.738	79	510.901	0.000108884
50mM NaCl	AT2G27720	2	+	745	575.109	955	906.292	0.00438815
50mM NaCl	AT1G33265.1	1	+	1	37.4505	10	34.0495	0.00885272
50mM NaCl	AT2G45170.2	1	+	1	123.757	14	69.5644	1.41945e-05
50mM NaCl	AT2G17190.1	2	-	1	65.9109	11	44.9554	0.00114935
50mM NaCl	AT3G28900.1	2	-	1	141	46	247.658	9.0702e-08
50mM NaCl	AT1G01340.2	7	-	1	31.9653	29	73.6683	0.00142831
50mM NaCl	AT4G25050.1	2	+	1	288.248	7	181.114	0.00731522
50mM NaCl	AT3G46280.1	2	-	6	48.099	12	3469.28	1.54338e-07
50mM NaCl	AT2G35510.1	3	-	2	397.193	19	590.619	0.00311973
50mM NaCl	AT4G33540.1	4	+	2	29.3416	14	29	0.00916181
150mM NaCl	AT5G45350	2	-	1	152.178	48	231.386	4.53917e-09
150mM NaCl	AT5G59430	1	+	1	47.0297	43	108.386	3.43198e-05
150mM NaCl	AT5G09410	8	+	1	36.1881	26	65.8317	0.000643746
150mM NaCl	AT5G37780	1	-	1	1675.16	15	1479.5	0.000145012
150mM NaCl	AT3G08510	1	-	1	1284.83	15	747.03	3.4848e-06
150mM NaCl	AT1G08620	1	+	2	28.6584	19	28.6832	0.00136469
150mM NaCl	AT5G02560	1	+	46	142.609	64	95.5446	0.0018416
150mM NaCl	AT5G47620	2	-	33	391.668	64	390.906	0.00347746
150mM NaCl	AT3G27300	15	-	4	46.8614	18	35.5644	0.00158406
150mM NaCl	AT5G43280	1	+	68	258.124	104	238.941	0.0060144
150mM NaCl	AT1G11905	1	+	56	132.446	98	121.564	0.00291042
150mM NaCl	AT5G08185	2	-	12	30.5347	34	18.396	0.000409159
150mM NaCl	AT4G26650	1	+	3	55.1733	9	27.3614	0.0089059
150mM NaCl	AT5G54940	1	-	699	3245.86	912	5020.37	0.00221879
150mM NaCl	AT3G19960	21	+	15	34.802	26	17.8663	0.00659326
150mM NaCl	AT2G38240.1	1	-	1	0	2	1574.47	0.00190235
150mM NaCl	AT2G38750.1	3	-	1	194.802	34	517.931	0.000529407
150mM NaCl	AT1G23400.1	4	-	1	201.322	8	122.153	0.00289209
150mM NaCl	AT5G20900.1	1	+	1	504.079	26	861.96	0.000137343
150mM NaCl	AT4G04910.1	1	-	1	181.827	10	118.139	0.000796888
150mM NaCl	AT4G23000.1	8	+	1	65.6733	7	30.2475	0.00282793
150mM NaCl	AT3G22275.1	1	-	1	0	2	336.644	0.00882353
150mM NaCl	AT1G58270.1	3	-	1	727.723	50	1592.94	2.39388e-07
150mM NaCl	AT3G56090.1	6	-	1	215.99	15	342.421	0.0073934
150mM NaCl	AT2G24850.1	1	-	1	2.78713	2	2624.74	0.0045558
150mM NaCl	AT3G54480.1	2	-	1	36.0248	10	29.802	0.00725317
150mM NaCl	AT2G45170.2	1	+	1	123.757	62	229.827	9.63244e-10
150mM NaCl	AT3G25585.4	2	+	1	55.1188	12	55.1535	0.00594174
150mM NaCl	AT2G38740.1	2	-	1	101.089	17	74.6634	1.85846e-05
150mM NaCl	AT4G31300.3	2	+	1	126.327	14	117.297	0.000721735
150mM NaCl	AT3G50830.1	1	-	1	801.465	7	492.099	0.00635105
150mM NaCl	AT3G28900.1	2	-	1	141	13	97.5099	0.000127809
150mM NaCl	AT1G22740.1	1	+	2	82.4257	5	17.7178	0.004833
150mM NaCl	AT3G46280.1	2	-	6	48.099	10	1094.39	4.3491e-05
150mM NaCl	AT1G31910.1	1	+	5	71.8515	12	34.802	0.005624
150mM NaCl	AT1G04985.1	2	-	2	52.7921	14	58.3218	0.00746841
150mM NaCl	AT1G68300.1	2	-	2	167.629	7	82.1584	0.00888886
300mM NaCl	AT3G61440	2	+	1	1649.48	48	1391.12	2.10328e-15
300mM NaCl	AT1G01910	5	-	1	109.327	10	81.203	0.00287788
300mM NaCl	AT4G11100	1	+	1	82.1535	11	32.2178	2.53083e-05
300mM NaCl	AT5G45350	2	-	1	152.178	60	319.743	1.29211e-08
300mM NaCl	AT5G59430	1	+	1	47.0297	61	126.193	1.91867e-06
300mM NaCl	AT2G42780	7	+	1	66.0099	35	56.8267	4.08295e-09
300mM NaCl	AT5G37780	1	-	1	1675.16	29	1396.48	2.3196e-09
300mM NaCl	AT1G29970	3	-	1	70.7426	12	74.1832	0.00358876
300mM NaCl	AT3G08510	1	-	1	1284.83	10	714.916	0.000264679
300mM NaCl	AT1G07350	3	-	16	34.6238	64	51.9059	0.00683201
300mM NaCl	AT3G19290	2	+	82	391.183	349	1020.34	0.000253914
300mM NaCl	AT4G35080	1	+	20	337.738	41	226.347	6.1653e-05
300mM NaCl	AT5G54940	1	-	699	3245.86	1448	8267.63	5.16173e-05
300mM NaCl	AT5G35630	2	+	2	810.847	11	316.54	4.22662e-05
300mM NaCl	AT3G61010	10	-	4	29.104	16	18.0396	0.00286125
300mM NaCl	AT5G36940.1	13	+	1	108.178	6	39.8465	0.00289067
300mM NaCl	AT1G11545.1	2	-	1	217.515	2	6.55941	0.00408725
300mM NaCl	AT3G49800.1	1	-	1	395.371	19	694.391	0.00337902
300mM NaCl	AT5G48230.2	5	-	1	27.7178	9	14.2129	0.00283644
300mM NaCl	AT5G01800.1	1	+	1	245.475	11	239.455	0.00579447
300mM NaCl	AT1G23730.1	5	+	1	157.579	7	82.9802	0.00386821
300mM NaCl	AT2G38750.1	3	-	1	194.802	27	461.822	0.0011147
300mM NaCl	AT2G04900.1	3	+	1	183.094	12	208.861	0.00802727
300mM NaCl	AT3G05160.2	10	-	1	23.9406	10	14.7228	0.00461407
300mM NaCl	AT1G66270.2	3	-	1	587.535	7	373.376	0.00728835
300mM NaCl	AT5G20900.1	1	+	1	504.079	83	2037.13	3.61311e-07
300mM NaCl	AT4G21960.1	2	-	1	6865.75	8	1867.41	3.22658e-05
300mM NaCl	AT2G48110.1	5	+	1	18.4109	7	5.44059	0.00197028
300mM NaCl	AT1G58270.1	3	-	1	727.723	65	1934.55	4.47432e-08
300mM NaCl	AT3G56090.1	6	-	1	215.99	68	1006.83	4.83079e-05
300mM NaCl	AT3G54480.1	2	-	1	36.0248	15	41.0198	0.00197397
300mM NaCl	AT5G59290.2	1	-	1	288.149	8	175.53	0.00284851
300mM NaCl	AT3G05940.1	4	-	1	49.3812	12	41.2822	0.00195904
300mM NaCl	AT2G45170.2	1	+	1	123.757	174	332.198	8.18883e-19
300mM NaCl	AT3G25585.4	2	+	1	55.1188	12	49.2079	0.0022628
300mM NaCl	AT2G43910.1	6	-	1	225.901	33	325.644	1.52431e-06
300mM NaCl	AT1G11650.2	2	+	1	1083.43	11	981.723	0.00235868
300mM NaCl	AT1G71692.1	5	-	1	14.7624	25	33.5842	0.00716905
300mM NaCl	AT3G50830.1	1	-	1	801.465	7	452.787	0.0045442
300mM NaCl	AT2G18440.2	1	-	1	1465.24	9	450.886	1.87722e-05
300mM NaCl	AT3G14100.1	1	+	1	171.252	5	67.9703	0.00975097
300mM NaCl	AT3G28900.1	2	-	1	141	8	81.0396	0.00241947
300mM NaCl	AT1G01340.2	7	-	1	31.9653	7	14.8614	0.00488493
300mM NaCl	AT4G25050.1	2	+	1	288.248	7	59.5198	4.36204e-05
300mM NaCl	AT5G23050.1	5	-	1	112.421	29	178.005	2.84679e-05
300mM NaCl	AT4G24940.1	3	+	1	29.9653	14	32.0149	0.00292413
300mM NaCl	AT4G33540.1	4	+	2	29.3416	72	119.634	0.000344713
300mM NaCl	AT2G39780.1	4	+	11	119.738	46	106.51	5.42909e-06
