# Supplementary material for: Genome-wide analysis of alternative splicing of pre-mRNA under salt stress in Arabidopsis
Source: BMC Genomics. 2014 Jun 4;15(1):431. doi: 10.1186/1471-2164-15-431 (PMC4079960; doi:10.1186/1471-2164-15-431)
Supplement: Supplementary file 8 — Additional file 8: List of genes with intron retention in the 50, 150 or 300 mM NaCl treatments. (XLSX 117 KB) [file 12864_2014_6180_MOESM8_ESM.xlsx]

## Sheet: Sheet1
Additional file 8: List of genes with intron retention in 50mM, 150mM or 300mM NaCl treatments.
(a) The number indicates the position of the retained intron;
(b) p value is calculated by Fisher Exact Test; Note that if the intron retention was unique in the treatment and the corresponding intorn-coverage-by-reads were more than 5, this intron would be considered to be significantly over-presented in the treatment and the corresponding P-value would be assigned to zero.
Treatment	ID	Stands	Intron(a)	Intron length	Intron reads in control	Exon reads in control	Intron reads in treatment	Exon reads in treatment	p value(b)
50mM NaCl	AT1G17970	+	3	88	1	23.7178	8.92079	6.64356	0.00026225
50mM NaCl	AT4G16420	-	3	250	1	70.8812	12.5446	53.2525	0.000350865
50mM NaCl	AT1G26440	-	0	87	1	179.208	13.7228	170.822	0.000792565
50mM NaCl	AT3G03790	+	9	115	1	280.163	8.39604	87.1386	9.39992e-05
50mM NaCl	AT3G11290	-	2	390	1	60.7723	25.8812	55.8416	8.98155e-07
50mM NaCl	AT1G22780	+	2	265	1	401.752	33.9901	608.649	1.10195e-06
50mM NaCl	AT3G28455	-	0	465	1	31.9406	14.3465	25.8366	0.000884915
50mM NaCl	AT1G02560	+	7	130	1	612.955	8.61386	361.579	0.000956065
50mM NaCl	AT2G39310	-	3	378	1	82.9356	16.396	72.0149	0.000148835
50mM NaCl	AT2G38000	-	0	78	1	126.188	13.396	89.1436	0.000149539
50mM NaCl	AT5G40780	+	0	1274	1	81.7079	89.3069	527.149	0.00015533
50mM NaCl	AT5G01990	-	4	300	1	63.4406	14.6139	36.1386	1.4102e-05
50mM NaCl	AT1G30500	-	3	168	1	66.9455	4.75248	10.104	0.000554274
50mM NaCl	AT5G53350	+	6	157	1	34.901	21.099	18.901	6.97155e-07
50mM NaCl	AT5G55290	-	1	483	1	102.594	16.1584	90.6634	0.000163423
50mM NaCl	AT2G20490	+	1	547	1	47.4901	30.2673	99.0248	0.000569319
50mM NaCl	AT3G15290	+	0	287	1	88.203	10.099	26.3564	1.25242e-05
50mM NaCl	AT3G04590	-	2	235	1	33.8416	16.1584	31.4752	0.000596628
50mM NaCl	AT5G62690	+	1	500	1	2588.09	11.5545	2005.5	0.000378956
50mM NaCl	AT2G15580	+	0	152	1	198.015	13.7228	83.4406	9.14436e-07
50mM NaCl	AT1G44446	-	0	87	1	434.243	7.62376	147.193	0.00013823
50mM NaCl	AT5G61130	-	1	289	1	80.5693	12.1188	59.8663	0.000679709
50mM NaCl	AT1G27330	+	0	455	1	380.579	53.3762	1227.69	1.95756e-05
50mM NaCl	AT5G16110	-	0	150	1	3351.17	10.8713	1228.54	4.87642e-06
50mM NaCl	AT3G49470	+	2	83	1	224.045	9.0099	102.619	0.00028416
50mM NaCl	AT5G28050	-	3	306	1	22.6386	22.2178	28.1485	0.000366008
50mM NaCl	AT3G05020	-	2	444	1	86.2426	13.7327	76.1535	0.000617558
50mM NaCl	AT3G51010	-	0	281	1	107.094	16.9901	137.614	0.000912743
50mM NaCl	AT4G29040	+	1	315	1	353.366	17.8812	418.901	0.000236388
50mM NaCl	AT1G31860	-	3	1188	1	47.8713	31.1485	105.515	0.000633088
50mM NaCl	AT4G31410	+	0	319	1	290.025	18.9901	194.386	5.9762e-07
50mM NaCl	AT3G62790	-	0	648	1	282.243	18.7327	239.139	7.81283e-06
50mM NaCl	AT2G21410	+	9	356	1	89.8614	12.1287	65.5891	0.000663662
50mM NaCl	AT2G29670	-	0	825	15.6931	666.802	69.0396	1119.1	0.000469544
50mM NaCl	AT4G02620	-	0	417	11.3168	551.866	38.3762	565.812	0.0002047
50mM NaCl	AT3G06760	+	4	136	3.40594	66.9851	26.7921	89.4604	0.000400425
50mM NaCl	AT3G51730	+	1	229	2.16832	436.599	11.9604	232.47	0.000152723
50mM NaCl	AT5G16880	+	0	501	13.5941	498.109	47.396	528.45	9.84835e-05
50mM NaCl	AT2G29960	-	1	221	1.72277	126.658	22.4554	149.822	0.000187394
50mM NaCl	AT1G69340	+	0	338	14.6238	148.361	43.8911	126.183	8.44252e-05
50mM NaCl	AT3G14660	+	0	101	1.18812	387.985	14.198	167.475	8.0237e-07
50mM NaCl	AT5G16050	-	1	386	11.2772	209.287	38.8911	160.96	3.92778e-06
50mM NaCl	AT5G13800	-	3	342	3.90099	633.54	14.3861	381.777	0.000849285
50mM NaCl	AT5G59520	-	0	253	5.26733	480.55	34.7327	582.851	2.68277e-05
50mM NaCl	AT4G17370	+	2	79	2.67327	52.3168	10.5743	16.6188	0.000230889
50mM NaCl	AT3G22235	-	0	591	15.3762	959.728	45.9901	299.639	2.26436e-16
50mM NaCl	AT5G25540	-	1	482	5.77228	217.881	49.7327	315.752	3.92804e-06
50mM NaCl	AT3G21810	+	1	1188	26.8317	21.2673	98.3861	19.4109	0.000509901
50mM NaCl	AT1G51200	+	0	930	21.7129	5493.46	75.4653	2465.37	1.38181e-20
50mM NaCl	AT5G42765	-	3	90	5.9604	84.698	20.8416	48.297	8.62853e-05
50mM NaCl	AT5G17510	-	0	715	8.27723	231.381	51.3267	412.104	0.000294233
50mM NaCl	AT5G61210	+	3	211	3.91089	115.371	43.2772	201.574	8.50975e-05
50mM NaCl	AT5G54500	+	1	528	31.4257	910.069	90.1089	1303.93	0.000589838
50mM NaCl	AT1G20100	-	1	438	115.634	336.98	348.941	568.871	5.133e-06
50mM NaCl	AT4G30850	-	1	490	7.15842	192.777	36.7723	162.52	1.53825e-06
50mM NaCl	AT3G16750	-	1	198	1.51485	39.7079	23.5644	33.4059	1.8112e-05
50mM NaCl	AT1G02120	+	16	89	3.15842	224.584	20.3762	225.371	0.000431424
50mM NaCl	AT5G05110	-	0	101	2.69307	289.158	18.5347	183.198	1.64719e-05
50mM NaCl	AT3G45040	-	0	84	1.21782	64.2277	24.0396	72.7426	2.78946e-05
50mM NaCl	AT3G63250	-	3	170	2.66337	83.8218	16.7129	67.2079	0.000646969
50mM NaCl	AT4G15610	+	0	739	6.86139	656.985	92.7426	2260.56	6.70976e-05
50mM NaCl	AT2G19430	+	8	255	2.31683	17.4208	26.0297	7.65347	6.36345e-06
50mM NaCl	AT1G03040	-	4	443	7.37624	281.802	45.802	278.005	7.64823e-08
50mM NaCl	AT3G59490	-	0	84	1.93069	18.6139	11.604	8.01485	0.000916751
50mM NaCl	AT5G64500	+	11	151	5.0297	98.5297	19.0198	67.6337	0.000699677
50mM NaCl	AT1G05890	+	14	353	9.21782	235.767	28.2079	193.564	0.000457303
50mM NaCl	AT5G02380	-	0	175	6.21782	4483.69	26.6832	4165.83	0.000144519
50mM NaCl	AT5G35080	-	0	198	3.74257	58.4752	41.9604	91.2525	5.45395e-05
50mM NaCl	AT3G07930	+	0	348	11.0198	100.114	31.4851	67.8564	0.000122406
50mM NaCl	AT5G01220	-	9	139	3.80198	118.366	8.14851	16.2772	5.57399e-05
50mM NaCl	AT3G16770	+	0	237	38.5842	4035.17	161	2882.49	1.77687e-28
50mM NaCl	AT4G36980	-	10	124	5.88119	74.802	25.9208	32.0248	3.11903e-07
50mM NaCl	AT4G32750	-	1	539	6.05941	62.1287	19.8416	36.4406	0.000319661
50mM NaCl	AT3G58090	-	0	108	8.36634	32.6287	35.4257	15.1782	2.1527e-06
50mM NaCl	AT2G31390	-	2	801	14.4059	753.847	92.7624	1843.2	0.000174829
50mM NaCl	AT5G08570	+	0	287	16.0495	209.594	42.2475	178.173	0.000206062
50mM NaCl	AT4G27435	+	1	350	3.11881	52.9901	20.198	32.2921	3.13609e-05
50mM NaCl	AT1G33050	-	1	225	20.2079	525.025	51.5248	365.767	3.96366e-07
50mM NaCl	AT1G12330	+	0	356	11.4356	150	29.495	75.6188	6.13452e-06
50mM NaCl	AT5G49720	-	0	169	2.0198	2004.94	18.0891	1677.11	5.04244e-05
50mM NaCl	AT4G19880	-	3	263	5.26733	191.317	21.7822	129.653	5.93274e-05
50mM NaCl	AT1G24020	-	0	337	4.0396	145.218	20.0396	120.312	0.000416979
50mM NaCl	AT3G13800	+	10	94	2.77228	25.8119	13.8515	10.3762	0.00029093
50mM NaCl	AT5G58800	-	1	168	8.75248	146.629	27.7327	67.4257	5.776e-07
50mM NaCl	AT1G02475	-	0	70	0.712871	45.6188	10.0198	26.8267	0.000927444
50mM NaCl	AT3G26580	+	2	79	0.544554	518.391	6.51485	193.094	0.000728178
50mM NaCl	AT3G05350	-	11	3259	70.9505	63.5248	207.95	55.4109	8.12499e-08
50mM NaCl	AT5G51790	+	1	103	1.32673	30.8762	6.65347	6.79208	0.000432399
50mM NaCl	AT5G13020	-	3	528	15.9505	102.554	59.8713	83.7574	3.4036e-07
50mM NaCl	AT3G46130	+	0	102	3.91089	152.906	13.5941	87.8812	0.000802874
50mM NaCl	AT1G64850	-	0	299	4.0396	188.629	14.9406	117.376	0.000587302
50mM NaCl	AT1G69390	+	0	873	19.9802	477.767	48.2376	407.847	0.000125427
50mM NaCl	AT4G01290	-	5	162	3.0396	68.599	34.4158	52.8168	5.42832e-08
50mM NaCl	AT4G34180	-	1	191	7.70297	437.832	44.802	726.114	0.000664301
50mM NaCl	AT5G62670	+	17	185	1.9505	143.45	9.14851	29.2574	1.24639e-05
50mM NaCl	AT1G21310	-	0	110	3.49505	19142.6	18.8218	20277.7	0.000942759
50mM NaCl	AT2G28840	+	4	74	2.60396	860.168	16.0198	704.782	0.000731892
50mM NaCl	AT2G28605	+	0	79	5.80198	205.822	14.2277	69.1386	6.72675e-05
50mM NaCl	AT3G51730	+	4	175	5.74257	502.653	29.4257	265.371	1.28344e-08
50mM NaCl	AT1G33120	+	1	487	22.1287	419.48	81.0297	655.282	0.000390256
50mM NaCl	AT5G46620	-	0	828	21.2772	153.881	67.901	129.248	4.09594e-07
50mM NaCl	AT3G01770	-	2	83	6.14851	64.2624	16.6337	33.4851	0.000764734
50mM NaCl	AT1G08460	+	1	658	7.82178	257.723	29.6436	109.337	4.07e-09
50mM NaCl	AT1G14650	+	2	489	13.8911	110.312	65.5248	167.723	0.000181338
50mM NaCl	AT5G65220	+	0	683	12.2277	1070.94	26.7723	464.663	1.25112e-06
50mM NaCl	AT1G01860	-	0	191	3.72277	48.6337	9.28713	9.0495	0.000263439
50mM NaCl	AT3G24160	+	5	100	3.12871	119.851	21.6238	106.05	7.89948e-05
50mM NaCl	AT4G32150	-	2	261	8.76238	1075.51	22.0198	569.475	6.96071e-05
50mM NaCl	AT5G47560	-	1	746	42.7723	737.916	96.7624	715.807	5.36142e-06
50mM NaCl	AT3G54480	-	1	335	2.37624	48.9059	29.3861	70.802	0.000195667
50mM NaCl	AT1G78380	-	0	500	14.8119	4174.18	48.396	4548.02	0.000117188
50mM NaCl	AT4G40030	-	0	84	4.08911	2609.31	22.0792	2214.98	8.30725e-05
50mM NaCl	AT4G34020	-	0	78	1.24752	151.411	15.1386	65.4059	5.2218e-07
50mM NaCl	AT3G58710	+	1	669	19.703	147.386	56.9208	138.574	6.16332e-05
50mM NaCl	AT3G63140	-	2	66	4.0099	104.861	13.0495	42.5099	0.000198365
50mM NaCl	AT3G46590	+	1	93	2.27723	508.084	8.54455	148.446	6.48794e-05
50mM NaCl	AT3G07760	+	1	763	44.5446	139.733	96.3564	98.9653	5.29928e-07
50mM NaCl	AT4G04040	+	10	78	0.80198	118.574	6.9703	43.7079	0.000946207
50mM NaCl	AT1G29465	+	0	758	117.208	168.95	248.099	121.366	2.09533e-11
50mM NaCl	AT1G32060	+	2	79	1.36634	1092.86	5.22772	233.213	0.00090097
50mM NaCl	AT1G26670	+	0	659	11.6733	252.252	68.0099	123.144	4.32424e-18
50mM NaCl	AT5G61130	-	0	664	7.16832	162.985	35.9703	225.035	0.000866912
50mM NaCl	AT2G36970	+	0	189	5.68317	398.52	12.3861	101.594	4.2554e-05
50mM NaCl	AT4G23050	+	3	126	12.1089	126.084	25.0396	75.5792	0.000975243
50mM NaCl	AT5G19590	-	0	638	13.604	1590.52	38.9505	1070.97	1.46815e-06
50mM NaCl	AT4G26400	-	0	319	3.82178	570.812	23.0891	364.203	2.18825e-06
50mM NaCl	AT5G42050	+	0	79	5.61386	1983.57	38.0396	2873.76	0.000151503
50mM NaCl	AT1G17490	+	0	262	13.3069	192.054	73.1089	339.035	6.81584e-05
50mM NaCl	AT2G39310.1	-	3	447	1	82.9356	17.0495	71.7376	7.50502e-05
50mM NaCl	AT3G04590.1	-	2	235	1	33.8416	16.1584	31.4752	0.000596628
50mM NaCl	AT1G30500.1	-	3	168	1	66.9455	4.75248	10.104	0.000554274
50mM NaCl	AT2G39310.2	-	4	447	1	82.9356	17.0495	71.7376	7.50502e-05
50mM NaCl	AT5G61130.1	-	1	289	1	80.5693	12.1188	59.8663	0.000679709
50mM NaCl	AT1G26440.2	-	0	87	1	179.208	13.7228	170.822	0.000792565
50mM NaCl	AT5G55290.1	-	1	483	1	102.594	16.1584	90.6634	0.000163423
50mM NaCl	AT2G38000.1	-	0	78	1	126.188	13.396	89.1436	0.000149539
50mM NaCl	AT1G26440.3	-	0	87	1	179.208	13.7228	170.822	0.000792565
50mM NaCl	AT3G62790.1	-	0	648	1	282.243	18.7327	239.139	7.81283e-06
50mM NaCl	AT1G44446.1	-	2	87	1	115.96	7.62376	27.8911	3.64864e-05
50mM NaCl	AT5G16110.1	-	0	150	1	3351.17	10.8713	1228.54	4.87642e-06
50mM NaCl	AT1G02560.1	+	7	130	1	612.955	8.61386	361.579	0.000956065
50mM NaCl	AT4G16420.1	-	3	250	1	70.8812	12.5446	53.2525	0.000350865
50mM NaCl	AT5G40780.1	+	0	1274	1	81.7079	89.3069	527.149	0.00015533
50mM NaCl	AT1G27330.1	+	0	455	1	380.579	53.3762	1227.69	1.95756e-05
50mM NaCl	AT1G30500.2	-	3	168	1	66.9455	4.75248	10.104	0.000554274
50mM NaCl	AT2G39310.3	-	3	378	1	82.9356	16.396	72.0149	0.000148835
50mM NaCl	AT4G16420.3	-	3	250	1	70.8812	12.5446	53.2525	0.000350865
50mM NaCl	AT3G03790.1	+	9	115	1	280.163	8.39604	87.1386	9.39992e-05
50mM NaCl	AT3G51010.1	-	0	281	1	107.094	16.9901	137.614	0.000912743
50mM NaCl	AT2G20490.1	+	1	547	1	47.4901	30.2673	99.0248	0.000569319
50mM NaCl	AT1G22780.1	+	2	265	1	401.752	33.9901	608.649	1.10195e-06
50mM NaCl	AT4G31410.2	+	0	319	1	289.98	18.9901	194.386	5.9762e-07
50mM NaCl	AT5G53350.1	+	6	157	1	34.901	21.099	18.901	6.97155e-07
50mM NaCl	AT5G62690.1	+	1	500	1	2588.09	11.5545	2005.5	0.000378956
50mM NaCl	AT1G31860.1	-	3	1188	1	47.8713	31.1485	105.515	0.000633088
50mM NaCl	AT1G44446.2	-	1	87	1	115.96	7.62376	27.8911	3.64864e-05
50mM NaCl	AT3G28455.1	-	0	465	1	31.9406	14.3465	25.8366	0.000884915
50mM NaCl	AT3G03790.2	+	9	115	1	280.163	8.39604	87.1386	9.39992e-05
50mM NaCl	AT3G49470.1	+	2	83	1	224.045	9.0099	102.619	0.00028416
50mM NaCl	AT1G26440.4	-	0	87	1	179.208	13.7228	170.822	0.000792565
50mM NaCl	AT5G55290.2	-	1	483	1	93.4356	16.1584	74.104	5.57257e-05
50mM NaCl	AT1G44446.3	-	1	87	1	234.891	7.62376	63.1139	4.35947e-05
50mM NaCl	AT2G15580.2	+	0	152	1	198.015	13.7228	83.4406	9.14436e-07
50mM NaCl	AT5G28050.2	-	3	306	1	22.6386	22.2178	28.1485	0.000366008
50mM NaCl	AT3G11290.1	-	2	390	1	60.7723	25.8812	55.8416	8.98155e-07
50mM NaCl	AT3G03790.3	+	9	115	1	248.119	8.39604	77.3465	9.69381e-05
50mM NaCl	AT2G15580.1	+	0	152	1	197.381	13.7228	82.3515	8.6385e-07
50mM NaCl	AT3G15290.1	+	0	287	1	88.203	10.099	26.3564	1.25242e-05
50mM NaCl	AT2G21410.1	+	9	356	1	89.8614	12.1287	65.5891	0.000663662
50mM NaCl	AT5G01990.1	-	4	300	1	63.4406	14.6139	36.1386	1.4102e-05
50mM NaCl	AT1G26440.1	-	0	87	1	179.208	13.7228	170.822	0.000792565
50mM NaCl	AT1G17970.1	+	3	88	1	23.7178	8.92079	6.64356	0.00026225
50mM NaCl	AT3G04590.2	-	2	235	1	33.8416	16.1584	31.4752	0.000596628
50mM NaCl	AT3G05020.1	-	2	444	1	86.2426	13.7327	76.1535	0.000617558
50mM NaCl	AT4G29040.1	+	1	315	1	353.366	17.8812	418.901	0.000236388
50mM NaCl	AT4G31410.1	+	0	319	1	290.025	18.9901	194.386	5.9762e-07
50mM NaCl	AT2G28840.1	+	5	74	2.60396	860.168	16.0198	704.782	0.000731892
50mM NaCl	AT3G45040.1	-	0	84	1.21782	64.2277	24.0396	72.7426	2.78946e-05
50mM NaCl	AT3G63140.1	-	2	66	4.0099	104.861	13.0495	42.5099	0.000198365
50mM NaCl	AT3G46590.3	+	1	93	2.27723	498.366	8.54455	146.099	6.77632e-05
50mM NaCl	AT3G55770.7	+	0	93	8.53465	127.911	20.0891	63.9653	0.000369493
50mM NaCl	AT1G33050.4	-	3	225	20.2079	456.257	51.5248	325.04	7.38384e-07
50mM NaCl	AT4G34020.2	-	0	78	1.24752	151.411	15.1386	65.4059	5.2218e-07
50mM NaCl	AT3G07760.1	+	1	763	44.5446	139.733	96.3564	98.9653	5.29928e-07
50mM NaCl	AT1G51200.1	+	1	930	21.7129	5024.23	75.4653	2257.74	1.56162e-20
50mM NaCl	AT4G02620.1	-	0	417	11.3168	551.866	38.3762	565.812	0.0002047
50mM NaCl	AT1G54920.1	+	5	97	3.26733	117.698	14.1683	71.297	0.000471033
50mM NaCl	AT3G22235.1	-	0	591	15.3762	959.728	45.9901	299.639	2.26436e-16
50mM NaCl	AT4G19880.1	-	4	263	5.26733	191.317	21.7822	129.653	5.93274e-05
50mM NaCl	AT4G30850.1	-	0	490	7.15842	192.777	36.7723	162.52	1.53825e-06
50mM NaCl	AT2G31390.1	-	2	801	14.4059	753.847	92.7624	1843.2	0.000174829
50mM NaCl	AT2G42610.2	+	0	1534	14.1881	343.728	46.297	411.327	0.000692258
50mM NaCl	AT5G62670.1	+	17	185	1.9505	143.45	9.14851	29.2574	1.24639e-05
50mM NaCl	AT5G11860.3	-	3	526	8.09901	26.5297	37.396	19.4851	8.43505e-05
50mM NaCl	AT5G16880.3	+	0	501	13.5941	498.109	47.396	528.45	9.84835e-05
50mM NaCl	AT1G54920.2	+	5	97	3.26733	117.698	14.1683	71.297	0.000471033
50mM NaCl	AT4G16143.1	-	0	122	16.7822	374.554	117.099	496.084	1.12764e-12
50mM NaCl	AT4G19990.2	+	4	103	1.15842	15.4752	15.0099	11.2079	0.0009467
50mM NaCl	AT3G46210.5	-	7	364	3.46535	9.15842	73.2079	14.3812	6.57887e-05
50mM NaCl	AT3G46130.2	+	0	102	3.91089	152.906	13.5941	87.8812	0.000802874
50mM NaCl	AT3G58710.2	+	1	669	19.703	147.386	56.9208	138.574	6.16332e-05
50mM NaCl	AT3G24160.1	+	5	100	3.12871	119.851	21.6238	106.05	7.89948e-05
50mM NaCl	AT3G20080.3	+	2	501	6.70297	87.8119	30.6139	56.3465	2.70314e-06
50mM NaCl	AT3G55770.4	+	0	93	8.53465	133.188	20.0891	69.0644	0.000454109
50mM NaCl	AT3G58090.1	-	0	108	8.36634	32.6287	35.4257	15.1782	2.1527e-06
50mM NaCl	AT3G51730.1	+	1	229	2.16832	436.599	11.9604	232.47	0.000152723
50mM NaCl	AT3G21810.1	+	1	1188	26.8317	21.2673	98.3861	19.4109	0.000509901
50mM NaCl	AT2G28840.2	+	4	74	2.60396	860.168	16.0198	704.782	0.000731892
50mM NaCl	AT5G42050.1	+	0	79	5.61386	1983.57	38.0396	2873.76	0.000151503
50mM NaCl	AT4G34020.1	-	0	78	1.24752	151.411	15.1386	65.4059	5.2218e-07
50mM NaCl	AT2G19430.1	+	8	255	2.31683	17.4208	26.0297	7.65347	6.36345e-06
50mM NaCl	AT5G61210.1	+	3	211	3.91089	115.371	43.2772	201.574	8.50975e-05
50mM NaCl	AT3G07930.1	+	0	366	13.6238	98.8267	32.8119	67.2673	0.000432596
50mM NaCl	AT1G17490.1	+	0	262	13.3069	192.054	73.1089	339.035	6.81584e-05
50mM NaCl	AT4G31990.4	-	10	123	1.49505	24.1683	17.5842	20.604	0.000219757
50mM NaCl	AT4G10970.1	-	1	1089	41.495	26.3812	205.356	46.2079	0.000848263
50mM NaCl	AT5G51790.1	+	1	103	1.32673	30.8762	6.65347	6.79208	0.000432399
50mM NaCl	AT5G37740.1	+	0	703	18.3366	216.748	73.0495	329.282	0.000240738
50mM NaCl	AT5G21105.1	+	2	403	5.88119	314.609	37.8416	510.936	0.000658095
50mM NaCl	AT4G31990.2	-	10	123	1.49505	24.1683	17.5842	20.604	0.000219757
50mM NaCl	AT4G40030.1	-	0	84	4.08911	2609.31	22.0792	2214.98	8.30725e-05
50mM NaCl	AT3G51730.1	+	4	175	5.74257	502.653	29.4257	265.371	1.28344e-08
50mM NaCl	AT1G24020.1	-	0	337	4.0396	145.218	20.0396	120.312	0.000416979
50mM NaCl	AT3G22235.2	-	0	591	15.3762	952.119	45.9901	266.099	8.90641e-18
50mM NaCl	AT5G13020.1	-	3	528	15.9505	102.554	59.8713	83.7574	3.4036e-07
50mM NaCl	AT5G35080.1	-	0	198	3.74257	58.4752	41.9604	91.2525	5.45395e-05
50mM NaCl	AT5G19590.1	-	0	638	13.604	1590.52	38.9505	1070.97	1.46815e-06
50mM NaCl	AT3G14660.1	+	0	101	1.18812	387.985	14.198	167.475	8.0237e-07
50mM NaCl	AT1G63855.1	-	1	171	4.74257	21.8119	31.6436	18.6931	0.000278631
50mM NaCl	AT1G05890.2	+	14	353	9.21782	229	28.2079	192.609	0.000500584
50mM NaCl	AT2G29960.1	-	1	221	1.72277	126.658	22.4554	149.822	0.000187394
50mM NaCl	AT3G63250.2	-	3	170	2.66337	83.8218	16.7129	67.2079	0.000646969
50mM NaCl	AT4G36980.1	-	11	124	5.88119	74.802	25.9208	32.0248	3.11903e-07
50mM NaCl	AT4G15415.2	+	0	132	4.71287	264.762	20.5446	234.277	0.000922074
50mM NaCl	AT1G24020.2	-	0	337	4.0396	143.213	20.0396	119.545	0.0004349
50mM NaCl	AT4G23050.2	+	3	126	12.1089	126.084	25.0396	75.5792	0.000975243
50mM NaCl	AT1G33050.1	-	3	225	20.2079	456.257	51.5248	325.04	7.38384e-07
50mM NaCl	AT4G26400.1	-	0	319	3.82178	570.812	23.0891	364.203	2.18825e-06
50mM NaCl	AT1G32060.1	+	2	79	1.36634	1092.86	5.22772	233.213	0.00090097
50mM NaCl	AT1G51200.3	+	1	930	21.7129	5024.23	75.4653	2257.74	1.56162e-20
50mM NaCl	AT2G36792.1	+	0	98	1.50495	88.6287	11.099	40.0347	0.000241286
50mM NaCl	AT5G42765.1	-	3	90	5.9604	84.698	20.8416	48.297	8.62853e-05
50mM NaCl	AT3G13800.2	+	10	94	2.77228	25.8119	13.8515	10.3762	0.00029093
50mM NaCl	AT4G15610.1	+	0	739	6.86139	656.985	92.7426	2260.56	6.70976e-05
50mM NaCl	AT5G54500.1	+	1	528	31.4257	910.069	90.1089	1303.93	0.000589838
50mM NaCl	AT5G59520.1	-	0	253	5.26733	480.55	34.7327	582.851	2.68277e-05
50mM NaCl	AT3G06760.1	+	2	136	3.40594	66.9851	26.7921	89.4604	0.000400425
50mM NaCl	AT3G13800.1	+	10	94	2.77228	25.8119	13.8515	10.3762	0.00029093
50mM NaCl	AT5G10450.1	-	0	192	3.06931	940.965	14.8812	647.743	0.000365924
50mM NaCl	AT5G01220.1	-	9	139	3.80198	118.366	8.14851	16.2772	5.57399e-05
50mM NaCl	AT3G20080.2	+	1	501	6.70297	87.8119	30.6139	56.3465	2.70314e-06
50mM NaCl	AT4G34180.1	-	1	191	7.70297	437.832	44.802	726.114	0.000664301
50mM NaCl	AT3G58220.2	-	0	189	11.5743	215.485	43.4257	216.644	8.31462e-05
50mM NaCl	AT5G13800.1	-	3	342	3.90099	633.54	14.3861	381.777	0.000849285
50mM NaCl	AT3G26580.1	+	2	79	0.544554	518.391	6.51485	193.094	0.000728178
50mM NaCl	AT5G17510.1	-	0	715	8.27723	231.381	51.3267	412.104	0.000294233
50mM NaCl	AT5G08570.1	+	0	287	16.0495	209.594	42.2475	178.173	0.000206062
50mM NaCl	AT5G47560.1	-	1	746	42.7723	737.916	96.7624	715.807	5.36142e-06
50mM NaCl	AT4G40030.3	-	0	84	4.08911	2606.24	22.0792	2212.28	8.30071e-05
50mM NaCl	AT3G07930.2	+	0	348	11.0198	100.114	31.4851	67.8564	0.000122406
50mM NaCl	AT5G61130.1	-	0	664	7.16832	162.985	35.9703	225.035	0.000866912
50mM NaCl	AT4G19880.3	-	4	263	5.26733	191.045	21.7822	128.772	5.84284e-05
50mM NaCl	AT3G63250.1	-	3	170	2.66337	83.8218	16.7129	67.2079	0.000646969
50mM NaCl	AT3G55770.1	+	0	93	8.53465	127.911	20.0891	63.9653	0.000369493
50mM NaCl	AT1G33120.1	+	1	487	22.1287	419.48	81.0297	655.282	0.000390256
50mM NaCl	AT1G02475.1	-	0	70	0.712871	45.6188	10.0198	26.8267	0.000927444
50mM NaCl	AT3G07930.3	+	0	358	11.6238	99.7673	31.5842	67.8069	0.000161691
50mM NaCl	AT3G04580.2	-	1	108	2.91089	215.342	25.8218	306.941	0.000662611
50mM NaCl	AT5G49720.1	-	0	169	2.0198	2004.94	18.0891	1677.11	5.04244e-05
50mM NaCl	AT5G58800.1	-	1	168	8.75248	146.629	27.7327	67.4257	5.776e-07
50mM NaCl	AT5G64500.1	+	11	151	5.0297	98.5297	19.0198	67.6337	0.000699677
50mM NaCl	AT1G02120.1	+	16	89	3.15842	224.584	20.3762	225.371	0.000431424
50mM NaCl	AT5G21105.3	+	2	403	5.88119	314.609	37.8416	510.936	0.000658095
50mM NaCl	AT4G10970.3	-	2	1089	41.495	26.3812	205.356	46.2079	0.000848263
50mM NaCl	AT2G36970.1	+	0	189	5.68317	398.52	12.3861	101.594	4.2554e-05
50mM NaCl	AT4G20830.1	+	0	378	64.5248	950.178	194.545	4891.25	0.000447662
50mM NaCl	AT3G46590.1	+	1	96	2.43564	508.005	8.86139	148.287	6.48794e-05
50mM NaCl	AT5G16050.1	-	1	386	11.2772	209.287	38.8911	160.96	3.92778e-06
50mM NaCl	AT4G30850.2	-	1	490	7.15842	192	36.7723	162.193	1.52754e-06
50mM NaCl	AT4G36980.3	-	11	124	5.88119	74.802	25.9208	32.0248	3.11903e-07
50mM NaCl	AT4G04040.1	+	10	78	0.80198	118.574	6.9703	43.7079	0.000946207
50mM NaCl	AT4G27435.1	+	1	350	3.11881	52.9901	20.198	32.2921	3.13609e-05
50mM NaCl	AT5G15200.1	-	0	351	11.2673	2070.21	50.7921	3036.56	0.00020767
50mM NaCl	AT1G06230.1	+	0	105	8.86139	634.787	30.2673	593.787	0.000486021
50mM NaCl	AT4G10970.4	-	2	1089	41.495	26.3812	205.356	46.2079	0.000848263
50mM NaCl	AT2G29960.2	-	1	221	1.72277	126.658	22.4554	149.822	0.000187394
50mM NaCl	AT5G46620.1	-	0	828	21.2772	153.881	67.901	129.248	4.09594e-07
50mM NaCl	AT1G26670.1	+	0	659	11.6733	252.252	68.0099	123.144	4.32424e-18
50mM NaCl	AT5G42020.2	-	0	164	386.366	366.663	1924.79	1308.05	4.06757e-05
50mM NaCl	AT3G05350.1	-	11	3259	70.9505	63.5248	207.95	55.4109	8.12499e-08
50mM NaCl	AT5G16880.1	+	0	501	13.5941	498.109	47.396	528.45	9.84835e-05
50mM NaCl	AT3G16770.1	+	0	237	38.5842	4035.17	161	2882.49	1.77687e-28
50mM NaCl	AT5G02380.1	-	0	175	6.21782	4483.69	26.6832	4165.83	0.000144519
50mM NaCl	AT1G21310.1	-	0	110	3.49505	19142.6	18.8218	20277.7	0.000942759
50mM NaCl	AT5G58800.2	-	1	168	8.75248	146.045	27.7327	67.1089	6.16986e-07
50mM NaCl	AT1G01860.1	-	0	191	3.72277	48.6337	9.28713	9.0495	0.000263439
50mM NaCl	AT1G03040.2	-	4	458	21.604	274.708	66.3267	267.787	5.91605e-06
50mM NaCl	AT1G08460.1	+	1	658	7.82178	257.723	29.6436	109.337	4.07e-09
50mM NaCl	AT3G59490.2	-	0	84	1.93069	18.6139	11.604	8.01485	0.000916751
50mM NaCl	AT1G69340.1	+	0	338	14.6238	148.361	43.8911	126.183	8.44252e-05
50mM NaCl	AT5G54500.2	+	1	528	31.4257	910.069	90.1089	1303.93	0.000589838
50mM NaCl	AT3G01770.1	-	2	83	6.14851	64.2624	16.6337	33.4851	0.000764734
50mM NaCl	AT1G05890.1	+	13	353	9.21782	235.767	28.2079	193.564	0.000457303
50mM NaCl	AT1G29465.1	+	0	758	117.208	168.95	248.099	121.366	2.09533e-11
50mM NaCl	AT1G20100.2	-	2	438	115.634	336.98	348.941	568.871	5.133e-06
50mM NaCl	AT4G10970.2	-	1	1089	41.495	26.3812	205.356	46.2079	0.000848263
50mM NaCl	AT4G40030.2	-	0	84	4.08911	2606.24	22.0792	2212.28	8.30071e-05
50mM NaCl	AT5G61570.2	+	0	617	10.099	86.005	32.3168	73.203	0.000480774
50mM NaCl	AT4G32150.1	-	2	261	8.76238	1075.51	22.0198	569.475	6.96071e-05
50mM NaCl	AT5G05110.1	-	0	101	2.69307	289.158	18.5347	183.198	1.64719e-05
50mM NaCl	AT5G25540.1	-	1	482	5.77228	217.881	49.7327	315.752	3.92804e-06
50mM NaCl	AT2G28605.1	+	0	79	5.80198	205.822	14.2277	69.1386	6.72675e-05
50mM NaCl	AT3G15351.1	+	2	91	4.41584	82.5198	19.4455	66.7228	0.000682074
50mM NaCl	AT4G32750.1	-	1	539	6.05941	62.1287	19.8416	36.4406	0.000319661
50mM NaCl	AT1G69390.1	+	0	873	19.9802	477.767	48.2376	407.847	0.000125427
50mM NaCl	AT3G07760.2	+	1	763	44.5446	139.733	96.3564	98.9653	5.29928e-07
50mM NaCl	AT3G46210.2	-	7	348	3.37624	9.32673	71.0396	15.604	0.000153183
50mM NaCl	AT2G29670.1	-	0	825	15.6931	666.802	69.0396	1119.1	0.000469544
50mM NaCl	AT1G78380.1	-	0	500	14.8119	4174.18	48.396	4548.02	0.000117188
50mM NaCl	AT3G15980.1	-	1	342	32.7129	91.1089	103.426	106.134	5.08755e-05
50mM NaCl	AT4G01290.2	-	5	162	3.0396	68.3317	34.4158	52.3416	5.33763e-08
50mM NaCl	AT3G58710.1	+	1	669	19.703	147.386	56.9208	138.574	6.16332e-05
50mM NaCl	AT4G31990.3	-	11	123	1.49505	24.1683	17.5842	20.604	0.000219757
50mM NaCl	AT3G15980.4	-	1	327	26.8911	94.0198	92.1386	111.777	4.58802e-05
50mM NaCl	AT4G17370.1	+	2	79	2.67327	52.3168	10.5743	16.6188	0.000230889
50mM NaCl	AT4G26400.2	-	0	336	5.06931	569.48	23.6832	363.847	2.7961e-06
50mM NaCl	AT3G20720.1	+	15	305	7.50495	114.025	33.7228	117.639	0.000315013
50mM NaCl	AT4G19880.2	-	3	263	5.26733	190.807	21.7822	128.772	5.84284e-05
50mM NaCl	AT1G20100.1	-	1	438	115.634	336.98	348.941	568.871	5.133e-06
50mM NaCl	AT5G13800.2	-	3	342	3.90099	633.54	14.3861	381.777	0.000849285
50mM NaCl	AT3G46590.2	+	1	93	2.27723	508.084	8.54455	148.446	6.48794e-05
50mM NaCl	AT5G11490.2	+	10	91	7.91089	76.8713	28.3762	65.3416	0.000671541
50mM NaCl	AT3G55770.6	+	0	93	8.53465	127.896	20.0891	63.9653	0.000369493
50mM NaCl	AT4G01290.1	-	5	162	3.0396	68.599	34.4158	52.8168	5.42832e-08
50mM NaCl	AT5G65220.1	+	0	683	12.2277	1070.94	26.7723	464.663	1.25112e-06
50mM NaCl	AT3G16750.1	-	1	198	1.51485	39.7079	23.5644	33.4059	1.8112e-05
50mM NaCl	AT4G36980.4	-	11	124	5.88119	74.802	25.9208	32.0248	3.11903e-07
50mM NaCl	AT4G23050.1	+	3	126	12.1089	126.084	25.0396	75.5792	0.000975243
50mM NaCl	AT1G03040.1	-	4	443	7.37624	281.802	45.802	278.005	7.64823e-08
50mM NaCl	AT1G51200.2	+	0	930	21.7129	4389.53	75.4653	1899.67	3.22461e-21
50mM NaCl	AT1G64850.1	-	0	299	4.0396	188.629	14.9406	117.376	0.000587302
50mM NaCl	AT4G36980.2	-	10	124	5.88119	74.802	25.9208	32.0248	3.11903e-07
50mM NaCl	AT5G16880.2	+	0	525	16.8218	496.495	57.0099	523.644	1.74854e-05
50mM NaCl	AT1G12330.1	+	0	356	11.4356	150	29.495	75.6188	6.13452e-06
150mM NaCl	AT1G02640	+	0	734	1	147.064	12.5842	116.139	0.000400517
150mM NaCl	AT3G05810	-	1	379	1	35.703	10.0396	15.8861	0.000331704
150mM NaCl	AT3G49530	-	0	117	1	73.6782	59.099	301.649	0.000143421
150mM NaCl	AT3G15480	-	0	87	1	514.035	10.0792	320.535	0.00055345
150mM NaCl	AT3G52190	-	8	255	1	193.193	11.6139	130.124	0.000200992
150mM NaCl	AT1G22690	+	2	94	1	69.1832	13.1683	31.5198	1.48254e-05
150mM NaCl	AT1G13880	+	1	89	1	498.208	28.6535	903.317	5.48068e-05
150mM NaCl	AT5G23820	+	0	252	1	815.302	42.6634	2212.69	3.81672e-05
150mM NaCl	AT1G13320	-	10	371	1	180.109	14.9604	172.198	0.000410537
150mM NaCl	AT5G02500	-	0	323	1	20378.2	17.5644	17472.1	1.74101e-05
150mM NaCl	AT4G31130	-	1	596	1	112.594	21.3564	104.47	6.92748e-06
150mM NaCl	AT1G34190	+	2	238	1	392.015	24.7822	468.871	6.87953e-06
150mM NaCl	AT2G24220	+	0	409	1	129.916	10.604	53.4307	2.25372e-05
150mM NaCl	AT5G02530	-	3	131	1	121.416	14.099	110.535	0.000705103
150mM NaCl	AT5G16620	+	3	409	1	242.931	10.099	132.02	0.000276504
150mM NaCl	AT3G46580	+	0	301	1	26.5693	12.1188	4.27228	9.92381e-07
150mM NaCl	AT5G40780	+	0	1274	1	81.7079	66.5644	353.351	6.36229e-05
150mM NaCl	AT1G79950	+	18	130	1	55.4901	13.3267	43.698	0.000941994
150mM NaCl	AT5G58730	-	0	635	1	144.916	37.7723	287.604	6.94608e-06
150mM NaCl	AT3G07560	-	1	105	1	228.376	16.2376	266.985	0.000737357
150mM NaCl	AT1G55270	-	0	287	1	252.243	11.7624	210.396	0.000937286
150mM NaCl	AT1G59580	+	0	301	1	199.376	11.1089	136.297	0.000476117
150mM NaCl	AT4G03020	-	8	469	1	294.55	16.0297	237.084	5.35332e-05
150mM NaCl	AT1G27330	+	0	455	1	380.579	12.9802	353.946	0.00072265
150mM NaCl	AT1G64200	-	3	208	1	74.4653	35.4455	139.317	2.04387e-05
150mM NaCl	AT5G16110	-	0	150	1	3351.17	15.4851	3012.22	0.000154949
150mM NaCl	AT4G16150	+	1	149	1	51.0644	18.8911	71.1881	0.000912676
150mM NaCl	AT4G22212	+	0	120	1	192.629	89.505	552.624	5.20937e-10
150mM NaCl	AT5G45190	-	1	88	1	38.901	19.5842	41.0248	0.00012114
150mM NaCl	AT3G52560	-	2	488	1	185.594	12.8119	151.005	0.000435656
150mM NaCl	AT2G45640	-	1	396	1	79.9158	13.0594	65.0693	0.000493034
150mM NaCl	AT1G56190	+	2	248	1	202.193	9.80198	105.55	0.000236784
150mM NaCl	AT3G14230	-	1	244	1	1298.8	14.8119	1252.51	0.000227166
150mM NaCl	AT4G21830	-	0	157	1	107.188	510.109	4982.77	0.000586388
150mM NaCl	AT5G64810	+	1	580	1	34.1485	60.901	162.02	0.00055946
150mM NaCl	AT5G56750	+	0	844	1	41.5198	21.802	51.4851	0.000174243
150mM NaCl	AT4G39100	-	1	581	1	100.772	12.1188	57.6683	9.73642e-05
150mM NaCl	AT5G42590	-	2	756	1	190.421	10.099	87.7822	0.000114843
150mM NaCl	AT1G12580	+	0	486	1	149.277	13.7129	140.054	0.000755175
150mM NaCl	AT1G06620	+	0	291	1	289.54	114.812	3169.82	0.000851206
150mM NaCl	AT3G02560	+	0	422	1	69.9406	14.1386	40.3713	2.63741e-05
150mM NaCl	AT2G39000	-	1	376	1	320.203	18.4158	217.025	1.47324e-06
150mM NaCl	AT3G18780	+	0	442	6.27723	3014.91	24.198	1933.48	6.3942e-06
150mM NaCl	AT3G04720	-	0	201	29.7921	4718.73	72.7228	4085.45	7.35905e-07
150mM NaCl	AT3G52748	+	0	181	16.3366	96.7277	86.7723	174.114	9.06355e-05
150mM NaCl	AT3G10380	-	8	446	9.53465	38.5644	35.3366	30.9059	0.000473325
150mM NaCl	AT1G35720	+	0	595	8.49505	355.589	56.9208	290.045	7.93734e-12
150mM NaCl	AT1G06620	+	1	86	5.08911	145.995	326.604	1580.95	4.53242e-07
150mM NaCl	AT1G52890	-	1	96	4.69307	42.1931	11.3366	1088.06	0.00029137
150mM NaCl	AT4G27745	+	2	428	6.69307	160.144	34.198	175.673	0.000183016
150mM NaCl	AT3G51730	+	1	229	2.16832	436.599	19.0495	477.149	0.000512308
150mM NaCl	AT1G05385	-	1	221	1.63366	102.168	10.5347	30.901	1.89973e-05
150mM NaCl	AT4G38970	-	1	76	1.58416	1212.15	8.27723	349.856	0.000196709
150mM NaCl	AT1G60650	+	2	1090	17.2475	111.619	52.1188	88.9554	6.98119e-06
150mM NaCl	AT1G64572	+	0	294	4.35644	47.6089	28.5743	54.3564	0.000356001
150mM NaCl	AT2G05620	-	0	81	6.60396	682.55	16.6931	342.97	0.000279103
150mM NaCl	AT4G16360	+	2	201	1.0099	267.436	9.62376	147.866	0.000304899
150mM NaCl	AT5G59520	-	0	253	5.26733	480.55	81.4455	1060.77	3.63731e-08
150mM NaCl	AT1G73010	-	1	146	10.2277	762.337	38.6733	953.059	0.000680521
150mM NaCl	AT3G16400	+	1	249	4.66337	5177.54	73.3564	14935.8	2.09338e-05
150mM NaCl	AT5G25540	-	1	482	5.77228	217.881	32.2277	279.094	0.000538138
150mM NaCl	AT3G53420	-	2	467	37.3663	2213.95	75.1683	1868.7	1.1949e-05
150mM NaCl	AT1G51200	+	0	930	21.7129	5493.46	46.0297	2576.04	3.59333e-09
150mM NaCl	AT4G31060	+	0	143	1.44554	22.1386	6	2.39109	0.000247949
150mM NaCl	AT2G29420	-	0	76	5.90099	295.059	44.2871	546.911	0.000565846
150mM NaCl	AT2G33340	-	1	126	1.18812	48.1089	12.5149	34.4257	0.000330555
150mM NaCl	AT5G04830	-	0	88	1.21782	136.599	17.7921	160.059	0.000232501
150mM NaCl	AT4G38920	+	1	336	10.3168	1315.88	27.5842	889.847	4.30784e-05
150mM NaCl	AT3G17020	-	0	486	37.3465	1399.94	101.733	966.213	7.87821e-14
150mM NaCl	AT4G15610	+	0	739	6.86139	656.985	100.99	2048.36	2.51899e-06
150mM NaCl	AT1G01720	+	1	87	1.24752	264.416	90.2475	1293.43	2.49057e-06
150mM NaCl	AT5G54810	-	3	249	2.07921	911.515	41.6436	2476.65	0.00023245
150mM NaCl	AT3G27210	-	0	89	2.36634	517.02	19.7822	541.351	0.000130875
150mM NaCl	AT2G02080	-	1	315	4.44554	263.757	11.8218	117.757	0.00049932
150mM NaCl	AT1G35160	+	2	188	2.34653	286.446	57.8614	366.49	7.06067e-12
150mM NaCl	AT2G45960	+	0	224	6.84158	3331.46	30.3663	2433.93	2.13825e-06
150mM NaCl	AT4G39660	+	0	229	5.0198	55.401	42.0396	48.401	2.89567e-07
150mM NaCl	AT1G75280	+	0	83	1.56436	605.644	6.81188	172.153	0.000673867
150mM NaCl	AT1G57720	+	6	304	3.52475	2340.35	15.3069	1413.79	0.000424401
150mM NaCl	AT4G19200	+	1	573	6.88119	1622.16	71.0594	2994.2	2.07043e-07
150mM NaCl	AT3G01930	-	1	200	8.62376	283.104	28.297	247.847	0.000971905
150mM NaCl	AT2G45070	-	0	559	24.1287	794.911	55.0198	681.644	6.60919e-05
150mM NaCl	AT4G04840	+	1	120	1.43564	72.8911	57.3861	357.995	0.000736779
150mM NaCl	AT3G23640	+	0	316	8.19802	128.015	20.4059	42.8069	3.47588e-06
150mM NaCl	AT5G21090	+	0	844	26.1386	249.97	97.1584	285.995	1.65013e-07
150mM NaCl	AT4G23680	-	0	545	32.9307	1351.14	91.5446	879.208	8.87845e-14
150mM NaCl	AT1G57660	+	0	302	6.64356	596.649	28.2772	353.787	5.04346e-07
150mM NaCl	AT4G35770	+	1	89	26.0099	1365.6	57.495	1118.07	2.57816e-05
150mM NaCl	AT3G16770	+	0	237	38.5842	4035.17	110.98	3273.41	8.68867e-13
150mM NaCl	AT5G52440	+	1	351	2.82178	50.8812	10.1683	17.2129	0.000609696
150mM NaCl	AT5G37720	-	4	809	86.9406	128.871	187.356	137.025	7.69436e-05
150mM NaCl	AT5G64140	-	0	488	7.43564	575.332	23.7525	322.649	4.90138e-06
150mM NaCl	AT5G10960	+	0	113	3.34653	1440.54	25.2673	1454.18	2.61818e-05
150mM NaCl	AT1G55160	+	0	148	2.74257	102.787	16.1782	66.3614	0.000334816
150mM NaCl	AT3G55460	+	2	1099	59.5842	128.46	134.079	100.322	2.78583e-07
150mM NaCl	AT4G13200	-	0	225	3.27723	168.248	10.0396	69.6337	0.000822362
150mM NaCl	AT1G75690	-	0	101	2.61386	99.7277	11.1485	38.3713	0.000260537
150mM NaCl	AT1G78680	+	0	89	2.41584	288.208	21.3762	214.525	3.36855e-06
150mM NaCl	AT3G19130	-	0	335	8.79208	132.406	39.2871	166.376	0.000773961
150mM NaCl	AT4G39200	+	2	382	4.56436	798.421	16.604	505.832	0.000541441
150mM NaCl	AT5G22940	+	1	87	3.46535	85.4802	9.91089	32.5297	0.000805075
150mM NaCl	AT1G70160	+	2	65	1.40594	1053.02	22.495	1163.4	9.41863e-06
150mM NaCl	AT2G41630	-	3	92	6.36634	77.6584	46.7624	114.847	3.65017e-05
150mM NaCl	AT1G66280	-	8	122	3.70297	33.1584	55.2079	75.2178	0.000346471
150mM NaCl	AT3G51920	-	2	92	0.623762	204.723	39.8911	521.064	4.17429e-05
150mM NaCl	AT1G07980	-	2	442	2.9901	98.4257	12.1188	47.5743	0.000528522
150mM NaCl	AT1G73010	-	0	190	12.4158	2271	46.0792	3053.2	0.000705296
150mM NaCl	AT4G21850	-	0	224	1.9604	441.5	214.178	5331.08	1.47449e-05
150mM NaCl	AT2G42840	-	0	94	1.31683	1336.28	5.40594	269.366	0.000712684
150mM NaCl	AT5G07220	-	2	91	1.46535	569.703	9.50495	358.842	0.000575583
150mM NaCl	AT5G52840	+	0	566	5.36634	623.109	16.5644	415.129	0.00063292
150mM NaCl	AT3G26580	+	2	79	0.544554	518.391	12.2277	377.371	0.000275461
150mM NaCl	AT3G49220	+	1	1857	26.1089	473.243	75.4752	384.218	2.24474e-08
150mM NaCl	AT1G66280	-	0	75	2.59406	324.203	48.7624	817.149	9.60289e-05
150mM NaCl	AT3G05350	-	11	3259	70.9505	63.5248	290.891	65.9604	5.06796e-10
150mM NaCl	AT5G21274	-	0	760	4.0396	550.04	38.2772	447.594	2.65484e-09
150mM NaCl	AT5G13020	-	3	528	15.9505	102.554	44.0891	84.1832	0.000174791
150mM NaCl	AT1G11580	+	0	153	5.65347	1205.88	27.1782	1349.46	0.000718371
150mM NaCl	AT4G15820	+	1	290	2.38614	77.6931	12.1782	15.3416	4.65022e-07
150mM NaCl	AT4G34180	-	1	191	7.70297	437.832	46.8911	715.436	0.000280862
150mM NaCl	AT1G01490	-	0	493	14.0594	1007.63	41.8218	1020.61	0.000338049
150mM NaCl	AT2G42500	-	1	87	0.851485	77.0545	19.5941	70.6089	2.52457e-05
150mM NaCl	AT5G45040	-	1	128	3.51485	77.9554	16.505	44.7624	0.000209716
150mM NaCl	AT1G01750	+	0	100	4.72277	211.054	10.2376	35.2475	1.42787e-05
150mM NaCl	AT5G54510	-	1	268	2.0198	600.455	30.3762	975.965	6.70407e-05
150mM NaCl	AT3G51730	+	4	175	5.74257	502.653	58.4653	505.248	2.42996e-11
150mM NaCl	AT1G33120	+	1	487	22.1287	419.48	44.8218	305.658	9.78082e-05
150mM NaCl	AT1G08460	+	1	658	7.82178	257.723	22.9703	159.01	0.000106373
150mM NaCl	AT1G14650	+	2	489	13.8911	110.312	82.8911	124.203	1.10239e-08
150mM NaCl	AT2G43590	-	0	362	7.49505	337.767	77.1782	816.03	7.43105e-06
150mM NaCl	AT1G74340	-	1	2892	44.7525	30.8465	129.248	30.4703	0.000729583
150mM NaCl	AT2G30870	+	0	85	3.9703	762.787	348.564	1778.45	3.33886e-44
150mM NaCl	AT1G06130	-	3	534	21.4059	37.0297	65.0693	32.3564	0.000233965
150mM NaCl	AT2G22640	+	0	397	5.08911	101.842	15.0594	44.6683	0.000248766
150mM NaCl	AT5G23820	+	2	582	44.6238	712.946	233.515	2005.91	0.000158724
150mM NaCl	AT3G49780	+	0	264	2.0198	115.644	204.515	1645.52	0.000285397
150mM NaCl	AT3G17210	+	0	248	5.36634	623.599	20.3564	327.252	5.37148e-06
150mM NaCl	AT1G78380	-	0	500	14.8119	4174.18	94.9505	6222.5	1.811e-09
150mM NaCl	AT2G47730	+	4	159	17.6634	1425.97	235.683	3071.26	2.07552e-20
150mM NaCl	AT1G06700	-	6	528	14.1386	69.797	35.0594	45.2277	0.000168729
150mM NaCl	AT2G30440	+	2	192	2.46535	92.5792	60.4158	134.767	5.61721e-10
150mM NaCl	AT1G78476	+	2	886	51.5644	17.4257	128.505	6.19802	3.64664e-05
150mM NaCl	AT1G58270	-	3	214	7.50495	664.257	71.3366	1458.2	1.72295e-05
150mM NaCl	AT5G66558	-	0	91	10.5545	336.406	30.5545	197.733	4.65842e-06
150mM NaCl	AT1G45145	-	0	635	19.8713	1392.39	166.188	2721.97	1.22673e-12
150mM NaCl	AT2G30870	+	1	168	26.1881	3140.73	134.644	7769.59	0.00028752
150mM NaCl	AT3G07760	+	1	763	44.5446	139.733	90.6238	118.52	8.23182e-05
150mM NaCl	AT3G01980	-	0	122	23.2178	170.738	162.871	457.158	1.45363e-05
150mM NaCl	AT1G26670	+	0	659	11.6733	252.252	51.1782	189.708	1.12144e-08
150mM NaCl	AT1G13990	+	2	212	5.31683	69.8762	37.099	106.891	0.000502662
150mM NaCl	AT1G01170	-	1	204	5.84158	172.119	15.6832	66.1089	4.05182e-05
150mM NaCl	AT1G76680	+	0	95	1.56436	1364.49	36.8812	2233.22	5.74861e-06
150mM NaCl	AT5G64810.1	+	1	580	1	34.1485	60.901	162.02	0.00055946
150mM NaCl	AT1G64200.1	-	3	208	1	74.4653	35.4455	139.317	2.04387e-05
150mM NaCl	AT4G21830.2	-	0	157	1	107.188	510.109	4982.77	0.000586388
150mM NaCl	AT1G22690.3	+	2	94	1	55.0891	13.1683	29.4307	4.54198e-05
150mM NaCl	AT5G02530.1	-	3	131	1	121.416	14.099	110.535	0.000705103
150mM NaCl	AT5G16620.1	+	3	409	1	242.931	10.099	132.02	0.000276504
150mM NaCl	AT5G40780.1	+	0	1274	1	81.7079	66.5644	353.351	6.36229e-05
150mM NaCl	AT1G27330.1	+	0	455	1	380.579	12.9802	353.946	0.00072265
150mM NaCl	AT1G22690.1	+	2	94	1	69.1832	13.1683	31.5198	1.48254e-05
150mM NaCl	AT1G06620.1	+	0	291	1	289.54	114.812	3169.82	0.000851206
150mM NaCl	AT5G02500.1	-	0	323	1	20378.2	17.5644	17472.1	1.74101e-05
150mM NaCl	AT4G21830.1	-	0	157	1	107.188	510.109	4982.77	0.000586388
150mM NaCl	AT1G12580.1	+	0	486	1	149.277	13.7129	140.054	0.000755175
150mM NaCl	AT3G49530.1	-	0	117	1	73.6782	59.099	301.649	0.000143421
150mM NaCl	AT3G52190.1	-	8	255	1	193.193	11.6139	130.124	0.000200992
150mM NaCl	AT3G52560.3	-	2	488	1	185.594	12.8119	151.005	0.000435656
150mM NaCl	AT1G55270.1	-	0	287	1	252.243	11.7624	210.396	0.000937286
150mM NaCl	AT1G22690.2	+	2	94	1	64.7475	13.1683	31.104	1.92768e-05
150mM NaCl	AT4G03020.1	-	8	604	1	300.916	17.3168	237.035	1.28139e-05
150mM NaCl	AT5G40810.1	+	1	328	1	125.48	17.6436	105.688	1.92828e-05
150mM NaCl	AT1G13320.3	-	10	371	1	179.495	14.9604	171.797	0.00041417
150mM NaCl	AT5G23820.1	+	0	252	1	815.302	42.6634	2212.69	3.81672e-05
150mM NaCl	AT4G03020.2	-	8	469	1	294.55	16.0297	237.084	5.35332e-05
150mM NaCl	AT1G79950.1	+	18	130	1	55.4901	13.3267	43.698	0.000941994
150mM NaCl	AT2G39000.1	-	1	376	1	320.203	18.4158	217.025	1.47324e-06
150mM NaCl	AT5G42590.1	-	2	756	1	190.421	10.099	87.7822	0.000114843
150mM NaCl	AT5G02530.2	-	3	131	1	121.416	14.099	110.535	0.000705103
150mM NaCl	AT2G39000.2	-	1	376	1	320.203	18.4158	217.025	1.47324e-06
150mM NaCl	AT1G13880.1	+	1	89	1	498.208	28.6535	903.317	5.48068e-05
150mM NaCl	AT4G31130.1	-	1	596	1	112.594	21.3564	104.47	6.92748e-06
150mM NaCl	AT3G46580.1	+	0	301	1	26.5693	12.1188	4.27228	9.92381e-07
150mM NaCl	AT3G14230.1	-	1	244	1	1298.8	14.8119	1252.51	0.000227166
150mM NaCl	AT3G15480.1	-	0	87	1	514.035	10.0792	320.535	0.00055345
150mM NaCl	AT4G22212.1	+	0	120	1	192.629	89.505	552.624	5.20937e-10
150mM NaCl	AT3G52560.2	-	2	511	1	185.594	13	150.911	0.000435656
150mM NaCl	AT1G56190.2	+	3	248	1	202.193	9.80198	105.55	0.000236784
150mM NaCl	AT2G24220.2	+	0	409	1	129.916	10.604	53.4307	2.25372e-05
150mM NaCl	AT5G58730.1	-	0	635	1	144.916	37.7723	287.604	6.94608e-06
150mM NaCl	AT4G39100.1	-	1	581	1	100.772	12.1188	57.6683	9.73642e-05
150mM NaCl	AT1G13320.2	-	10	371	1	180.109	14.9604	172.198	0.000410537
150mM NaCl	AT3G52560.4	-	2	511	1	185.594	13	150.896	0.000435656
150mM NaCl	AT1G56190.1	+	2	248	1	202.193	9.80198	105.55	0.000236784
150mM NaCl	AT3G07560.1	-	1	105	1	228.376	16.2376	266.985	0.000737357
150mM NaCl	AT5G16110.1	-	0	150	1	3351.17	15.4851	3012.22	0.000154949
150mM NaCl	AT2G45640.1	-	1	396	1	79.9158	13.0594	65.0693	0.000493034
150mM NaCl	AT5G02500.2	-	1	323	1	10557	17.5644	9036.3	1.73259e-05
150mM NaCl	AT1G02640.1	+	0	734	1	147.064	12.5842	116.139	0.000400517
150mM NaCl	AT3G02560.2	+	0	422	1	62.3812	14.1386	35.3564	2.81049e-05
150mM NaCl	AT3G05810.1	-	1	379	1	35.703	10.0396	15.8861	0.000331704
150mM NaCl	AT5G45190.2	-	1	88	1	38.901	19.5842	41.0248	0.00012114
150mM NaCl	AT1G34190.1	+	2	238	1	392.015	24.7822	468.871	6.87953e-06
150mM NaCl	AT3G14230.2	-	1	256	1	1298.8	15.6436	1252.09	0.000117807
150mM NaCl	AT5G56750.1	+	0	844	1	41.5198	21.802	51.4851	0.000174243
150mM NaCl	AT5G45190.1	-	1	88	1	38.901	19.5842	41.0248	0.00012114
150mM NaCl	AT3G52560.1	-	2	511	1	185.594	13	150.896	0.000435656
150mM NaCl	AT1G13320.1	-	10	371	1	180.109	14.9604	172.198	0.000410537
150mM NaCl	AT1G59580.1	+	0	301	1	199.376	11.1089	136.297	0.000476117
150mM NaCl	AT4G16150.1	+	1	149	1	51.0644	18.8911	71.1881	0.000912676
150mM NaCl	AT5G59950.1	+	0	195	46.1782	173.446	108.653	163.262	6.39923e-06
150mM NaCl	AT2G45070.2	-	0	559	24.1287	794.911	55.0198	681.644	6.60919e-05
150mM NaCl	AT4G19200.1	+	1	573	6.88119	1622.16	71.0594	2994.2	2.07043e-07
150mM NaCl	AT5G54510.1	-	1	268	2.0198	600.455	30.3762	975.965	6.70407e-05
150mM NaCl	AT3G04720.1	-	0	201	29.7921	4718.73	72.7228	4085.45	7.35905e-07
150mM NaCl	AT1G76680.1	+	0	95	1.56436	664.926	36.8812	963.035	1.05254e-06
150mM NaCl	AT1G75280.1	+	0	83	1.56436	605.644	6.81188	172.153	0.000673867
150mM NaCl	AT3G07760.1	+	1	763	44.5446	139.733	90.6238	118.52	8.23182e-05
150mM NaCl	AT1G64572.1	+	0	294	4.35644	47.6089	28.5743	54.3564	0.000356001
150mM NaCl	AT3G27210.1	-	0	89	2.36634	517.02	19.7822	541.351	0.000130875
150mM NaCl	AT3G23640.2	+	0	316	8.19802	128.015	20.4059	42.8069	3.47588e-06
150mM NaCl	AT5G52840.1	+	0	566	5.36634	623.109	16.5644	415.129	0.00063292
150mM NaCl	AT3G18780.2	+	0	442	6.27723	3014.91	24.198	1933.48	6.3942e-06
150mM NaCl	AT1G05385.1	-	1	221	1.63366	102.168	10.5347	30.901	1.89973e-05
150mM NaCl	AT1G58270.1	-	3	214	7.50495	664.257	71.3366	1458.2	1.72295e-05
150mM NaCl	AT3G01980.4	-	1	89	13.9802	100.233	77.5248	197.035	0.000597412
150mM NaCl	AT4G38970.2	-	1	76	1.58416	1212.15	8.27723	349.856	0.000196709
150mM NaCl	AT3G20080.3	+	2	501	6.70297	87.8119	20.1881	50.5198	0.000501836
150mM NaCl	AT2G45960.3	+	0	224	6.84158	3331.46	30.3663	2433.93	2.13825e-06
150mM NaCl	AT1G75690.1	-	0	101	2.61386	99.7277	11.1485	38.3713	0.000260537
150mM NaCl	AT2G45960.2	+	0	224	6.84158	3331.46	30.3663	2433.93	2.13825e-06
150mM NaCl	AT5G52440.1	+	1	351	2.82178	50.8812	10.1683	17.2129	0.000609696
150mM NaCl	AT2G47730.1	+	4	159	17.6634	1425.97	235.683	3071.26	2.07552e-20
150mM NaCl	AT3G07550.1	+	0	109	2.07921	123.619	15.2574	72.2871	3.99115e-05
150mM NaCl	AT1G06130.1	-	3	534	21.4059	37.0297	65.0693	32.3564	0.000233965
150mM NaCl	AT1G60650.1	+	1	1090	17.2475	111.619	52.1188	88.9554	6.98119e-06
150mM NaCl	AT4G13200.1	-	0	225	3.27723	168.248	10.0396	69.6337	0.000822362
150mM NaCl	AT5G21274.1	-	0	760	4.0396	550.04	38.2772	447.594	2.65484e-09
150mM NaCl	AT1G24148.1	+	0	389	6.58416	138.559	35.7723	157.168	0.000112857
150mM NaCl	AT5G13020.1	-	3	528	15.9505	102.554	44.0891	84.1832	0.000174791
150mM NaCl	AT2G30870.1	+	1	168	26.1881	3140.73	134.644	7769.59	0.00028752
150mM NaCl	AT1G78476.1	+	2	886	51.5644	17.4257	128.505	6.19802	3.64664e-05
150mM NaCl	AT1G69840.7	-	4	522	12.5248	80.0446	60.8812	113.262	0.000186446
150mM NaCl	AT1G06700.2	-	6	528	14.1386	69.797	35.0594	45.2277	0.000168729
150mM NaCl	AT1G01720.1	+	1	87	1.24752	264.416	90.2475	1293.43	2.49057e-06
150mM NaCl	AT4G35770.3	+	3	75	94.5644	498.411	235.832	493.401	6.12672e-12
150mM NaCl	AT1G51200.3	+	1	930	21.7129	5024.23	46.0297	2325.29	1.58825e-09
150mM NaCl	AT1G18390.1	+	0	1804	45.9901	71.8861	154.871	579.584	5.75195e-05
150mM NaCl	AT3G01980.3	-	1	122	23.2178	134.431	162.871	369.975	5.79131e-05
150mM NaCl	AT4G35770.2	+	1	89	26.0099	1365.6	57.495	1118.07	2.57816e-05
150mM NaCl	AT3G20080.2	+	1	501	6.70297	87.8119	20.1881	50.5198	0.000501836
150mM NaCl	AT4G39660.1	+	0	229	5.0198	55.401	42.0396	48.401	2.89567e-07
150mM NaCl	AT4G34180.1	-	1	191	7.70297	437.832	46.8911	715.436	0.000280862
150mM NaCl	AT1G06130.2	-	3	534	21.4059	37.0297	65.0693	32.3564	0.000233965
150mM NaCl	AT3G26580.1	+	2	79	0.544554	518.391	12.2277	377.371	0.000275461
150mM NaCl	AT2G42840.1	-	0	94	1.31683	1336.28	5.40594	269.366	0.000712684
150mM NaCl	AT5G04830.2	-	0	88	1.21782	136.599	17.7921	160.059	0.000232501
150mM NaCl	AT3G17240.1	-	1	364	5.28713	1064.89	36.2772	1195.37	4.05983e-06
150mM NaCl	AT1G01170.1	-	1	204	5.84158	172.119	15.6832	66.1089	4.05182e-05
150mM NaCl	AT5G37720.1	-	4	809	86.9406	128.871	187.356	137.025	7.69436e-05
150mM NaCl	AT1G33120.1	+	1	487	22.1287	419.48	44.8218	305.658	9.78082e-05
150mM NaCl	AT1G13990.1	+	0	586	22.4653	355.847	84.4059	593.153	0.000577631
150mM NaCl	AT3G17020.1	-	0	486	37.3465	1399.94	101.733	966.213	7.87821e-14
150mM NaCl	AT1G73010.1	-	0	190	12.4158	2271	46.0792	3053.2	0.000705296
150mM NaCl	AT1G66280.1	-	8	122	3.70297	33.1584	55.2079	75.2178	0.000346471
150mM NaCl	AT3G16400.1	+	2	249	4.66337	5177.54	73.3564	14935.8	2.09338e-05
150mM NaCl	AT4G20830.1	+	0	378	64.5248	950.178	155.535	4784.29	3.86483e-06
150mM NaCl	AT3G17210.1	+	0	248	5.36634	623.599	20.3564	327.252	5.37148e-06
150mM NaCl	AT5G64360.2	-	0	312	9.38614	196.916	19.5347	93.2178	0.000150593
150mM NaCl	AT2G42500.2	-	1	87	0.851485	77.0545	19.5941	70.6089	2.52457e-05
150mM NaCl	AT5G37720.2	-	4	809	86.9406	128.871	187.356	137.025	7.69436e-05
150mM NaCl	AT2G41540.3	+	1	188	21.1683	172.515	49.8119	118.921	9.04139e-06
150mM NaCl	AT1G07980.1	-	2	442	2.9901	98.4257	12.1188	47.5743	0.000528522
150mM NaCl	AT2G46330.1	-	0	156	22.6832	1197.92	47.198	727.807	1.24078e-06
150mM NaCl	AT1G35160.1	+	2	272	2.92079	286.129	63.3663	363.723	8.29117e-12
150mM NaCl	AT3G05350.1	-	11	3259	70.9505	63.5248	290.891	65.9604	5.06796e-10
150mM NaCl	AT3G16770.1	+	0	237	38.5842	4035.17	110.98	3273.41	8.68867e-13
150mM NaCl	AT4G21850.1	-	1	224	1.9604	231.47	214.178	3062.99	5.63998e-05
150mM NaCl	AT4G04840.1	+	1	120	1.43564	72.8911	57.3861	357.995	0.000736779
150mM NaCl	AT4G39200.1	+	2	382	4.56436	798.421	16.604	505.832	0.000541441
150mM NaCl	AT5G54810.1	-	3	249	2.07921	911.515	41.6436	2476.65	0.00023245
150mM NaCl	AT1G35720.1	+	0	595	8.49505	355.589	56.9208	290.045	7.93734e-12
150mM NaCl	AT1G55160.3	+	0	174	4.58416	101.866	18.5545	65.1733	0.000283159
150mM NaCl	AT4G31060.1	+	0	143	1.44554	22.1386	6	2.39109	0.000247949
150mM NaCl	AT5G04830.1	-	0	88	1.21782	136.599	17.7921	160.059	0.000232501
150mM NaCl	AT5G10960.1	+	0	113	3.34653	1440.54	25.2673	1454.18	2.61818e-05
150mM NaCl	AT1G69840.4	-	4	429	14.2475	78.4653	62.9505	111.629	0.000347512
150mM NaCl	AT1G20450.1	-	0	89	21.5446	1822.51	57.7822	11646.7	0.000883395
150mM NaCl	AT2G22640.1	+	0	397	5.08911	101.842	15.0594	44.6683	0.000248766
150mM NaCl	AT2G33340.3	-	1	126	1.18812	48.1089	12.5149	34.4257	0.000330555
150mM NaCl	AT5G59950.4	+	0	195	46.1782	173.446	108.653	163.262	6.39923e-06
150mM NaCl	AT2G30440.1	+	2	192	2.46535	92.5792	60.4158	134.767	5.61721e-10
150mM NaCl	AT5G23820.1	+	2	582	44.6238	712.946	233.515	2005.91	0.000158724
150mM NaCl	AT4G16360.1	+	2	201	1.0099	267.436	9.62376	147.866	0.000304899
150mM NaCl	AT5G25540.1	-	1	482	5.77228	217.881	32.2277	279.094	0.000538138
150mM NaCl	AT2G42500.1	-	1	87	0.851485	77.0545	19.5941	70.6089	2.52457e-05
150mM NaCl	AT2G05620.1	-	0	81	6.60396	682.55	16.6931	342.97	0.000279103
150mM NaCl	AT1G01490.2	-	0	493	14.0594	1007.63	41.8218	1020.61	0.000338049
150mM NaCl	AT1G78380.1	-	0	500	14.8119	4174.18	94.9505	6222.5	1.811e-09
150mM NaCl	AT3G18780.1	+	0	442	6.27723	3014.58	24.198	1933.31	6.3942e-06
150mM NaCl	AT4G35770.1	+	1	89	26.0099	1365.6	57.495	1118.07	2.57816e-05
150mM NaCl	AT1G57720.1	+	6	304	3.52475	2340.35	15.3069	1413.79	0.000424401
150mM NaCl	AT2G43590.1	-	0	362	7.49505	337.767	77.1782	816.03	7.43105e-06
150mM NaCl	AT1G11580.1	+	0	153	5.65347	1205.88	27.1782	1349.46	0.000718371
150mM NaCl	AT4G32440.2	+	2	613	20.6337	171.134	63.5347	159.465	8.76138e-06
150mM NaCl	AT5G45040.1	-	1	128	3.51485	77.9554	16.505	44.7624	0.000209716
150mM NaCl	AT2G41630.1	-	3	92	6.36634	77.6584	46.7624	114.847	3.65017e-05
150mM NaCl	AT3G16400.2	+	1	249	4.66337	5177.54	73.3564	14935.8	2.09338e-05
150mM NaCl	AT1G06620.1	+	1	86	5.08911	145.995	326.604	1580.95	4.53242e-07
150mM NaCl	AT4G35770.3	+	1	89	26.0099	1365.6	57.495	1118.07	2.57816e-05
150mM NaCl	AT1G01490.1	-	0	493	14.0594	1007.18	41.8218	1019.97	0.000337992
150mM NaCl	AT1G52890.1	-	1	96	4.69307	42.1931	11.3366	1088.06	0.00029137
150mM NaCl	AT3G10380.1	-	8	446	9.53465	38.5644	35.3366	30.9059	0.000473325
150mM NaCl	AT1G57660.1	+	0	302	6.64356	596.649	28.2772	353.787	5.04346e-07
150mM NaCl	AT1G74340.1	-	1	2892	44.7525	30.8465	129.248	30.4703	0.000729583
150mM NaCl	AT1G51200.1	+	1	930	21.7129	5024.23	46.0297	2325.29	1.58825e-09
150mM NaCl	AT2G02080.2	-	1	315	4.44554	263.757	11.8218	117.757	0.00049932
150mM NaCl	AT4G16360.2	+	2	201	1.0099	267.376	9.62376	147.807	0.000304899
150mM NaCl	AT3G51920.1	-	2	92	0.623762	204.723	39.8911	521.064	4.17429e-05
150mM NaCl	AT4G05320.6	+	1	227	218.515	3534.46	439.069	4759.84	2.74592e-06
150mM NaCl	AT4G16143.1	-	0	122	16.7822	374.554	47.9208	367.411	0.000150181
150mM NaCl	AT3G17240.3	-	1	364	5.28713	1064.89	36.2772	1195.37	4.05983e-06
150mM NaCl	AT1G57720.2	+	5	304	3.52475	2340.35	15.3069	1413.79	0.000424401
150mM NaCl	AT1G60650.2	+	1	1090	17.2475	111.619	52.1188	88.9554	6.98119e-06
150mM NaCl	AT3G51730.1	+	1	229	2.16832	436.599	19.0495	477.149	0.000512308
150mM NaCl	AT1G78680.1	+	0	89	2.41584	288.208	21.3762	214.525	3.36855e-06
150mM NaCl	AT1G70160.1	+	2	65	1.40594	1053.02	22.495	1163.4	9.41863e-06
150mM NaCl	AT1G28280.2	-	0	366	22.396	527.45	135.485	1470.48	0.000401089
150mM NaCl	AT3G55460.1	+	2	1099	59.5842	128.46	134.079	100.322	2.78583e-07
150mM NaCl	AT1G54100.1	-	13	105	38.5644	81.9505	277.238	233.436	1.2417e-05
150mM NaCl	AT5G18630.1	+	9	202	5.54455	249.955	22.7525	221.03	0.000851651
150mM NaCl	AT4G16360.3	+	3	201	1.0099	175.376	9.62376	94.0099	0.00028286
150mM NaCl	AT5G24620.2	+	2	81	12.2277	128.45	35.5149	121.302	0.00083217
150mM NaCl	AT3G53420.2	-	3	467	37.3663	2213.95	75.1683	1868.64	1.1949e-05
150mM NaCl	AT5G59950.3	+	0	201	51.3168	169.05	112.832	159.584	2.17907e-05
150mM NaCl	AT1G66280.1	-	0	75	2.59406	324.203	48.7624	817.149	9.60289e-05
150mM NaCl	AT4G21850.2	-	0	224	1.9604	441.5	214.178	5331.08	1.47449e-05
150mM NaCl	AT1G69840.5	-	4	514	11.8911	80.0792	59.6139	113.673	0.000145593
150mM NaCl	AT2G33340.1	-	1	126	1.18812	48.0545	12.5149	34.4059	0.000330555
150mM NaCl	AT3G51730.1	+	4	175	5.74257	502.653	58.4653	505.248	2.42996e-11
150mM NaCl	AT3G49780.1	+	0	264	2.0198	115.644	204.515	1645.52	0.000285397
150mM NaCl	AT3G10640.1	-	5	225	4.0396	50.3416	41.9406	90.0396	0.000304119
150mM NaCl	AT2G29420.1	-	0	76	5.90099	295.059	44.2871	546.911	0.000565846
150mM NaCl	AT1G69840.6	-	4	401	11.7228	79.9307	57.6436	113.876	0.000234406
150mM NaCl	AT1G76680.2	+	0	95	1.56436	1364.34	36.8812	2233.22	5.74861e-06
150mM NaCl	AT2G45960.1	+	0	224	6.84158	3331.46	30.3663	2433.93	2.13825e-06
150mM NaCl	AT4G23680.1	-	0	545	32.9307	1351.14	91.5446	879.208	8.87845e-14
150mM NaCl	AT5G64140.1	-	0	488	7.43564	575.332	23.7525	322.649	4.90138e-06
150mM NaCl	AT4G38920.1	+	1	336	10.3168	1315.88	27.5842	889.847	4.30784e-05
150mM NaCl	AT5G18630.2	+	9	202	5.54455	249.955	22.7525	221.03	0.000851651
150mM NaCl	AT4G15820.1	+	1	290	2.38614	77.6931	12.1782	15.3416	4.65022e-07
150mM NaCl	AT5G03560.1	-	1	1242	56.9901	134.797	117.188	77.1733	1.36268e-09
150mM NaCl	AT4G15610.1	+	0	739	6.86139	656.985	100.99	2048.36	2.51899e-06
150mM NaCl	AT5G59520.1	-	0	253	5.26733	480.55	81.4455	1060.77	3.63731e-08
150mM NaCl	AT2G30870.1	+	0	85	3.9703	762.787	348.564	1778.45	3.33886e-44
150mM NaCl	AT4G38970.1	-	1	76	1.58416	1212.15	8.27723	349.856	0.000196709
150mM NaCl	AT4G35090.1	-	0	113	1.26733	163.965	11.5842	104.777	0.000153349
150mM NaCl	AT2G41540.1	+	1	185	20.3663	172.916	48.7525	119.45	7.10233e-06
150mM NaCl	AT4G35770.1	+	2	99	16.9406	436.609	44.3861	418.287	0.000491992
150mM NaCl	AT5G58470.1	-	0	151	32.0198	72.8267	75.8416	62.8911	0.000167543
150mM NaCl	AT4G27745.1	+	2	428	6.69307	160.144	34.198	175.673	0.000183016
150mM NaCl	AT2G33340.2	-	2	126	1.18812	48.0545	12.5149	34.4059	0.000330555
150mM NaCl	AT1G55160.1	+	0	174	4.58416	101.866	18.5545	65.1733	0.000283159
150mM NaCl	AT5G59950.5	+	0	195	46.1782	173.446	108.653	163.262	6.39923e-06
150mM NaCl	AT1G01750.1	+	0	100	4.72277	211.054	10.2376	35.2475	1.42787e-05
150mM NaCl	AT4G35770.1	+	3	79	98.8416	491.109	245.861	483.569	2.01667e-12
150mM NaCl	AT1G26670.1	+	0	659	11.6733	252.252	51.1782	189.708	1.12144e-08
150mM NaCl	AT1G08460.1	+	1	658	7.82178	257.723	22.9703	159.01	0.000106373
150mM NaCl	AT4G35770.3	+	2	99	16.9406	443.911	44.3861	428.119	0.000508712
150mM NaCl	AT1G73010.1	-	1	146	10.2277	762.337	38.6733	953.059	0.000680521
150mM NaCl	AT3G19130.1	-	0	335	8.79208	132.406	39.2871	166.376	0.000773961
150mM NaCl	AT1G69840.1	-	4	542	14.4158	78.6584	64.9208	110.901	0.000138836
150mM NaCl	AT1G45145.1	-	0	635	19.8713	1392.39	166.188	2721.97	1.22673e-12
150mM NaCl	AT1G13990.2	+	2	238	5.83168	69.6188	41.3663	104.752	0.000435486
150mM NaCl	AT3G01980.1	-	1	89	13.9802	100.233	77.5248	197.035	0.000597412
150mM NaCl	AT5G22940.1	+	1	87	3.46535	85.4802	9.91089	32.5297	0.000805075
150mM NaCl	AT1G35160.2	+	2	188	2.34653	286.446	57.8614	366.49	7.06067e-12
150mM NaCl	AT4G39200.2	+	2	382	4.56436	798.262	16.604	505.658	0.000541441
150mM NaCl	AT3G52748.1	+	0	181	16.3366	96.7277	86.7723	174.114	9.06355e-05
150mM NaCl	AT3G49220.1	+	1	1857	26.1089	473.243	75.4752	384.218	2.24474e-08
150mM NaCl	AT5G21090.1	+	0	844	26.1386	249.97	97.1584	285.995	1.65013e-07
150mM NaCl	AT3G07760.2	+	1	763	44.5446	139.733	90.6238	118.52	8.23182e-05
150mM NaCl	AT3G01980.2	-	0	122	23.2178	169.95	162.871	456.931	2.09352e-05
150mM NaCl	AT1G06700.1	-	6	545	14.4257	68.8614	35.6139	44.4505	0.000155632
150mM NaCl	AT5G66558.1	-	0	91	10.5545	336.406	30.5545	197.733	4.65842e-06
150mM NaCl	AT5G07220.1	-	2	91	1.46535	569.703	9.50495	358.842	0.000575583
150mM NaCl	AT1G78680.2	+	0	89	2.41584	288.208	21.3762	214.525	3.36855e-06
150mM NaCl	AT3G53420.1	-	2	467	37.3663	2213.95	75.1683	1868.7	1.1949e-05
150mM NaCl	AT1G51200.2	+	0	930	21.7129	4389.53	46.0297	2065.36	3.60758e-09
150mM NaCl	AT5G16880.2	+	0	525	16.8218	496.495	52.495	588.307	0.000648958
300mM NaCl	AT4G28940	+	0	346	1	42.3119	39.2871	68.6485	3.60885e-06
300mM NaCl	AT3G52030	+	5	156	1	38.5545	15.8416	33.599	0.000277497
300mM NaCl	AT2G34560	+	0	357	1	96.4158	9.59406	59.4851	0.000739025
300mM NaCl	AT5G63780	+	1	92	1	103.97	59.2376	238.347	1.0094e-07
300mM NaCl	AT5G23820	+	0	252	1	815.302	28.0198	1142.61	8.56532e-06
300mM NaCl	AT5G14740	+	0	751	1	55.7921	10.2673	19.3267	4.80825e-05
300mM NaCl	AT5G02500	-	0	323	1	20378.2	9.66337	13830.3	0.000813357
300mM NaCl	AT2G43360	-	4	321	1	78.099	4.0297	7.9604	0.000857918
300mM NaCl	AT3G11290	-	2	390	1	60.7723	12.8911	32.3713	3.85883e-05
300mM NaCl	AT1G26110	-	7	303	1	133.327	11.4158	96.0545	0.000725175
300mM NaCl	AT4G13460	-	0	280	1	432.837	11.5545	257.025	7.20699e-05
300mM NaCl	AT5G19130	-	0	200	1	215.832	10.9802	78.8713	7.90337e-06
300mM NaCl	AT3G08960	-	17	270	1	18.1634	8.27723	3.4604	0.000222965
300mM NaCl	AT5G10540	+	12	114	1	42.0446	9.30693	16.8564	0.000410747
300mM NaCl	AT5G61250	-	8	126	1	24.6931	6.87129	4.64356	0.000431196
300mM NaCl	AT5G02530	-	3	131	1	121.416	13.8713	91.7277	0.000176348
300mM NaCl	AT4G27130	-	3	672	1	436.54	17.2871	225.193	1.98346e-07
300mM NaCl	AT1G54000	-	2	323	1	217.53	6.94059	82.7475	0.000910909
300mM NaCl	AT3G03250	-	10	548	1	38.0594	14.1386	24.6089	0.000280883
300mM NaCl	AT5G53350	+	6	157	1	34.901	16.6337	34.104	0.000356251
300mM NaCl	AT5G58730	-	0	635	1	144.916	26.5743	328.975	0.000977784
300mM NaCl	AT4G34412	-	2	399	1	48.2327	21.3663	46.6139	3.10305e-05
300mM NaCl	AT4G34110	+	4	266	1	267.238	14.8911	167.218	9.08232e-06
300mM NaCl	AT3G11030	-	1	117	1	78.9554	8.0297	31.0545	0.000530772
300mM NaCl	AT4G24440	+	0	111	1	71.8812	14.901	72.7228	0.000889479
300mM NaCl	AT1G64200	-	3	208	1	74.4653	38.2574	147.059	1.3308e-05
300mM NaCl	AT1G56310	+	8	200	1	26.901	6.74257	6.30693	0.000516336
300mM NaCl	AT4G22212	+	0	120	1	192.629	50.1881	209.599	3.22714e-12
300mM NaCl	AT1G08660	-	0	120	1	210.802	5.66337	61.4505	0.0009101
300mM NaCl	AT5G64330	+	0	97	1	92.7673	5.81188	17.2277	0.000196274
300mM NaCl	AT1G79720	-	0	237	1	286.703	12.9703	170.173	3.22311e-05
300mM NaCl	AT4G21585	+	0	256	1	23.1881	9.0495	4.29703	5.00847e-05
300mM NaCl	AT1G54320	-	0	189	1	438.678	10.5743	316.188	0.000567645
300mM NaCl	AT1G07590	-	0	227	1	12825.9	14.9307	10946.2	0.000131934
300mM NaCl	AT5G09920	+	0	177	1	68.6733	14.7129	72.7079	0.000965138
300mM NaCl	AT3G03520	-	3	158	1	90.1436	9.0495	42.0347	0.000436038
300mM NaCl	AT5G10540	+	9	406	1	85.7921	9	24.1535	2.97058e-05
300mM NaCl	AT4G30810	+	7	106	1	48.1485	8.78218	20.2921	0.000405912
300mM NaCl	AT3G28730	+	12	80	1	73.8614	15.6535	55.8515	4.68701e-05
300mM NaCl	AT5G63780	+	0	874	1	112.762	152.752	230.619	4.09077e-20
300mM NaCl	AT4G34350	-	8	260	1	467.564	16	526.168	0.000397173
300mM NaCl	AT1G01080	-	2	226	1	255.342	7.31683	57.2129	6.54676e-05
300mM NaCl	AT5G10940	-	5	471	1	79.6733	10.099	41.9703	0.000355632
300mM NaCl	AT1G23490	+	0	411	1	209.079	14.1386	208.579	0.000870928
300mM NaCl	AT5G47650	-	0	96	1	74.1931	34.3465	143.243	3.85391e-05
300mM NaCl	AT3G14940	+	4	86	1	89.9059	14.8713	54.9208	1.51144e-05
300mM NaCl	AT2G39000	-	1	376	1	320.203	13.604	203.995	2.31952e-05
300mM NaCl	AT5G08780	+	0	370	1	9.34158	38.5644	6.80693	1.30763e-05
300mM NaCl	AT2G43510	+	0	139	2.84158	323.089	52.0792	1029	0.000530608
300mM NaCl	AT1G12920	-	0	189	1.9604	859.629	13.495	574.198	0.00030381
300mM NaCl	AT3G18780	+	0	442	6.27723	3014.91	21.6931	1296.66	1.82916e-07
300mM NaCl	AT5G64280	-	0	112	0.742574	125.777	5.93069	33.7921	0.000799837
300mM NaCl	AT4G32250	-	3	470	39.6238	65.1584	88.1089	354.376	0.000169675
300mM NaCl	AT1G17380	-	1	119	3.75248	10.599	19.2178	843.02	0.000406925
300mM NaCl	AT3G04720	-	0	201	29.7921	4718.73	99.3564	4042.13	3.07777e-12
300mM NaCl	AT1G75380	-	3	94	1.72277	324.51	21.9307	225.975	5.43656e-07
300mM NaCl	AT3G10380	-	8	446	9.53465	38.5644	50.5248	41.2723	7.21908e-05
300mM NaCl	AT4G33470	-	0	95	1.61386	90.0297	16.505	70.7723	0.000153415
300mM NaCl	AT1G35720	+	0	595	8.49505	355.589	24.2376	275.158	0.000769616
300mM NaCl	AT1G06620	+	1	86	5.08911	145.995	281.911	1445.88	1.52059e-06
300mM NaCl	AT4G34050	+	1	84	14.9505	1048.2	34.3663	819.04	0.000420469
300mM NaCl	AT5G47030	+	0	1038	15.6436	1382.42	38.6139	902.752	4.4784e-06
300mM NaCl	AT5G63790	-	0	100	13	495.525	84.0495	11920.4	0.000146182
300mM NaCl	AT1G19910	+	0	104	5.42574	591.381	28.505	624.114	7.33313e-05
300mM NaCl	AT5G08680	+	7	260	2.06931	383.624	15.2277	347.906	0.000879543
300mM NaCl	AT1G48370	+	0	185	2.16832	140.267	22.4554	196.688	0.000862757
300mM NaCl	AT1G52890	-	1	96	4.69307	42.1931	22.3267	4761.68	4.8219e-06
300mM NaCl	AT1G27950	+	0	669	15.1683	599.436	64.0198	911.792	0.000197026
300mM NaCl	AT1G07600	-	0	279	203.891	7380.16	538.01	5829.64	2.91015e-52
300mM NaCl	AT4G37980	+	2	87	10.2178	1167.95	67.802	2811.27	0.0009399
300mM NaCl	AT4G27745	+	2	428	6.69307	160.144	48.4752	241.569	4.35319e-05
300mM NaCl	AT3G28730	+	11	79	1.11881	43.9406	18.5941	54.104	0.000663402
300mM NaCl	AT1G14400	-	0	94	0.980198	598.525	12.0099	443.891	0.00030542
300mM NaCl	AT1G53670	+	0	360	3.78218	213.312	23.3069	194.49	0.000202703
300mM NaCl	AT5G10140	-	5	177	2.13861	60.7475	21.7525	37.7327	1.66609e-06
300mM NaCl	AT1G80920	-	0	106	54.7228	1954.65	125.782	8129.35	0.000435324
300mM NaCl	AT3G54210	-	0	77	2.05941	1025.01	14.0792	428.144	2.72163e-06
300mM NaCl	AT2G40610	-	1	98	2.91089	236.767	6.33663	11.9554	3.56089e-06
300mM NaCl	AT1G07080	+	0	172	8.39604	476.054	31.8416	295.455	1.97092e-07
300mM NaCl	AT5G25540	-	1	482	5.77228	217.881	31.6535	255.446	0.000258435
300mM NaCl	AT3G56130	+	2	178	6.65347	188.49	19.1089	111.069	0.000569415
300mM NaCl	AT4G14342	-	0	1035	6.41584	135.342	15.6733	73.5149	0.000981109
300mM NaCl	AT1G10095	-	0	157	1.74257	19.9802	37.099	35.6634	0.000416653
300mM NaCl	AT5G67600	-	0	136	1.0198	194.119	35.3762	539.134	0.000561108
300mM NaCl	AT2G33340	-	1	126	1.18812	48.1089	13.0792	30.1337	0.000202066
300mM NaCl	AT1G20450	-	0	79	19.703	1823.43	68.2574	34271.6	1.37241e-08
300mM NaCl	AT4G28030	-	0	73	8.31683	216.53	31.495	224.609	0.000649447
300mM NaCl	AT5G47110	-	1	157	2.59406	1384.22	11.9109	492.767	2.35473e-05
300mM NaCl	AT3G46590	+	6	86	12.2376	327.317	25.4752	198.505	0.000730562
300mM NaCl	AT3G17020	-	0	486	37.3465	1399.94	104.406	901.738	8.85249e-16
300mM NaCl	AT5G20520	-	1	420	4.0396	176.129	18.3663	130.183	0.000534799
300mM NaCl	AT3G05970	-	4	227	11.9703	42.2079	36.5743	31.9802	0.0004437
300mM NaCl	AT4G18930	+	0	213	4.33663	346.153	13.4356	150.624	0.000162691
300mM NaCl	AT5G65960	+	4	183	5.19802	413.475	20.1485	236.337	2.05702e-05
300mM NaCl	AT2G28305	+	2	694	81.0594	17.6832	214.198	134.213	0.000114275
300mM NaCl	AT3G10730	-	0	598	5.31683	204.436	14.7822	100.802	0.000365307
300mM NaCl	AT1G35160	+	2	188	2.34653	286.446	30.5248	507.713	0.000130547
300mM NaCl	AT4G39660	+	0	229	5.0198	55.401	28.3861	46.0941	8.92417e-05
300mM NaCl	AT2G39795	+	1	102	9.82178	63.3218	115.109	147.465	1.09653e-06
300mM NaCl	AT4G16670	+	1	121	2.40594	39.6584	85.604	176.04	7.20987e-05
300mM NaCl	AT4G35770	+	2	99	16.9406	793.693	68.0594	1043.45	1.46173e-05
300mM NaCl	AT4G19200	+	1	573	6.88119	1622.16	62.099	3912.6	0.000248224
300mM NaCl	AT3G01930	-	1	200	8.62376	283.104	21.505	172.475	0.000449447
300mM NaCl	AT2G45070	-	0	559	24.1287	794.911	53.5842	778.015	0.000696098
300mM NaCl	AT3G46660	-	0	79	5.61386	67.599	31.7327	6563.28	3.16756e-06
300mM NaCl	AT2G33380	-	2	95	2.64356	12.8515	15.2475	1337.18	0.000963814
300mM NaCl	AT5G21090	+	0	844	26.1386	249.97	60.3069	237.886	0.000401156
300mM NaCl	AT4G11220	-	1	89	1.47525	69.2624	56.604	299.767	0.000398654
300mM NaCl	AT4G23680	-	0	545	32.9307	1351.14	90.7327	879.569	1.53744e-13
300mM NaCl	AT1G07590	-	1	279	203.891	12805.3	538.01	10498.6	2.92893e-50
300mM NaCl	AT2G29400	-	2	454	4.06931	1218.38	20.7723	1183.24	0.000460967
300mM NaCl	AT4G35770	+	1	89	26.0099	1365.6	80.4554	1198.68	4.1861e-09
300mM NaCl	AT3G16770	+	0	237	38.5842	4035.17	103.277	3732.12	7.21591e-09
300mM NaCl	AT5G43350	-	0	150	2.34653	2003.52	8.52475	299.436	5.0793e-07
300mM NaCl	AT3G12490	-	2	244	1.39604	577.896	31.7129	803.545	7.39729e-07
300mM NaCl	AT1G70890	-	0	100	4.08911	866.228	8.85149	207.787	0.000146951
300mM NaCl	AT5G37720	-	4	809	86.9406	128.871	224.743	160.946	2.9276e-05
300mM NaCl	AT3G09220	-	4	380	4.9802	18.5198	27.4752	7.77228	4.07426e-05
300mM NaCl	AT5G28400	-	0	376	14.9604	18.1683	37.7723	4.33168	2.79426e-05
300mM NaCl	AT5G11710	+	9	283	2.79208	469.119	28.2079	576.277	5.80872e-05
300mM NaCl	AT4G24920	-	0	516	8.14851	164.01	44.9406	205.436	3.74109e-05
300mM NaCl	AT5G43830	-	2	639	45.6238	350.975	171.327	678.094	0.000159129
300mM NaCl	AT1G75690	-	0	101	2.61386	99.7277	10.3564	34.4653	0.000345827
300mM NaCl	AT1G78680	+	0	89	2.41584	288.208	38.5347	310.906	4.97297e-09
300mM NaCl	AT1G01730	+	1	106	2.41584	117.332	24.4455	143.629	0.000114147
300mM NaCl	AT2G41630	-	3	92	6.36634	77.6584	117.069	167.614	4.52578e-10
300mM NaCl	AT4G35450	+	5	280	9.56436	151.322	35.7822	128.782	5.09974e-05
300mM NaCl	AT1G66280	-	8	122	3.70297	33.1584	55.4455	40.203	5.33106e-07
300mM NaCl	AT3G03270	-	3	106	12.6337	107.431	80.7525	190.604	3.31223e-05
300mM NaCl	AT3G03702	-	0	492	28.6139	68.198	58.4554	45.0644	0.000200682
300mM NaCl	AT1G78680	+	5	82	0.950495	119.104	16.2772	125.426	0.000563691
300mM NaCl	AT5G45040	-	0	92	34.9109	203.015	81.4851	185.495	3.15822e-05
300mM NaCl	AT4G21850	-	0	224	1.9604	441.5	56.9604	1274.03	1.05272e-05
300mM NaCl	AT5G58800	-	1	168	8.75248	146.629	72.1683	190.53	9.79351e-09
300mM NaCl	AT1G12500	-	0	329	2.0198	377	8.07921	143.332	0.000977045
300mM NaCl	AT2G31810	+	5	268	2.0198	144.005	14.1386	95.4257	0.000287838
300mM NaCl	AT2G05520	+	0	227	139.307	16677.7	284.792	15646.6	1.19748e-14
300mM NaCl	AT3G49220	+	1	1857	26.1089	473.243	93.5545	495.079	9.67946e-09
300mM NaCl	AT3G11530	-	1	663	11.0792	72.7277	29.5347	50.8713	0.000528568
300mM NaCl	AT3G05350	-	11	3259	70.9505	63.5248	262.248	97.7129	3.83742e-05
300mM NaCl	AT5G21274	-	0	760	4.0396	550.04	22.8614	429.069	1.67886e-05
300mM NaCl	AT2G16510	-	1	224	4.80198	267.193	28.6535	236.931	1.04593e-05
300mM NaCl	AT1G13000	-	2	93	1.28713	28.0842	8.27723	10.2921	0.000966941
300mM NaCl	AT5G13020	-	3	528	15.9505	102.554	65.5446	72.3465	2.07815e-09
300mM NaCl	AT5G59420	+	8	172	3.06931	273.109	31.703	527.376	0.00083249
300mM NaCl	AT4G36988	+	0	191	2.07921	760.351	44.9208	2252.04	0.000267325
300mM NaCl	AT1G76520	+	6	119	12.8317	258.851	48.8119	304.832	0.000132595
300mM NaCl	AT4G01290	-	5	162	3.0396	68.599	13.9802	36.3069	0.000294506
300mM NaCl	AT5G37780	-	2	111	5.77228	92.099	19.9802	61.703	0.000586235
300mM NaCl	AT2G33150	-	1	286	17.7525	227.406	133.812	684.243	0.000246632
300mM NaCl	AT5G54510	-	1	268	2.0198	600.455	15.8515	582.772	0.000653453
300mM NaCl	AT3G51730	+	4	175	5.74257	502.653	159.337	706.554	7.24111e-27
300mM NaCl	AT1G08460	+	1	658	7.82178	257.723	37.0792	137.381	8.25149e-10
300mM NaCl	AT2G40765	+	0	606	39.1089	225.436	130.356	205.629	5.29266e-11
300mM NaCl	AT3G06500	+	0	760	81.8317	175.658	244.921	3285.54	6.36437e-29
300mM NaCl	AT2G19790	+	1	180	0.920792	48.5941	18.4752	41.6931	6.92132e-05
300mM NaCl	AT2G22990	+	11	91	2.48515	134.272	19.7624	138.223	0.000207717
300mM NaCl	AT4G32150	-	2	261	8.76238	1075.51	26.9307	616.752	4.61044e-06
300mM NaCl	AT1G74340	-	1	2892	44.7525	30.8465	125.218	22.901	5.74202e-05
300mM NaCl	AT2G30870	+	0	85	3.9703	762.787	170.782	891.188	1.67663e-37
300mM NaCl	AT5G18170	+	6	72	7.81188	109.079	35	76.1832	1.40083e-06
300mM NaCl	AT1G78380	-	0	500	14.8119	4174.18	135.446	13765.8	5.50944e-05
300mM NaCl	AT2G47650	-	4	369	10.6238	114.842	55.4851	181.416	0.000537241
300mM NaCl	AT3G02030	+	11	88	4.50495	2386.38	13.901	1180.73	0.000366607
300mM NaCl	AT1G69340	+	6	225	3.64356	88.2178	16.4455	55.4851	0.000565721
300mM NaCl	AT2G47730	+	4	159	17.6634	1425.97	175.98	2551.47	1.13104e-16
300mM NaCl	AT1G06700	-	6	528	14.1386	69.797	34.4059	45.2475	0.000277989
300mM NaCl	AT2G30440	+	2	192	2.46535	92.5792	105.505	154.411	2.50965e-15
300mM NaCl	AT2G27100	+	2	337	7.16832	23.198	26.9802	14.203	0.000653627
300mM NaCl	AT1G18620	+	0	340	6.40594	33.4307	24.9208	11.0792	2.07696e-06
300mM NaCl	AT4G36990	+	0	191	2.07921	760.351	44.9208	2252.04	0.000267325
300mM NaCl	AT1G58270	-	3	214	7.50495	664.257	89.7624	1687.27	2.36834e-06
300mM NaCl	AT1G45145	-	0	635	19.8713	1392.39	165.97	3347.1	2.57846e-09
300mM NaCl	AT3G01980	-	0	122	23.2178	170.738	124.673	403.104	0.000381328
300mM NaCl	AT2G31400	-	0	339	10.6139	310.322	44.9307	383.213	0.000214158
300mM NaCl	AT1G26670	+	0	659	11.6733	252.252	124.485	241.272	2.67887e-21
300mM NaCl	AT1G13990	+	2	212	5.31683	69.8762	65.4158	185.153	0.000183331
300mM NaCl	AT1G76180	-	1	86	34.1386	4910.12	257.158	19579.9	0.000211907
300mM NaCl	AT5G25610	-	1	367	18.9802	1911.53	148.277	6468.49	0.000242814
300mM NaCl	AT3G12600	+	1	75	1.28713	60.6287	13.3069	41.9307	0.000268363
300mM NaCl	AT3G09260	-	8	134	3.52475	678.297	11.2079	292.332	0.000778732
300mM NaCl	AT1G76680	+	0	95	1.56436	1364.49	27.3663	2543.42	0.00070995
300mM NaCl	AT5G14740.4	+	0	751	1	54.3515	10.2673	18.8317	6.11735e-05
300mM NaCl	AT1G64200.1	-	3	208	1	74.4653	38.2574	147.059	1.3308e-05
300mM NaCl	AT5G19130.2	-	0	200	1	215.832	10.9802	78.8713	7.90337e-06
300mM NaCl	AT2G35380.1	+	0	208	1	36.703	8.40594	11.1634	0.000329518
300mM NaCl	AT5G09920.1	+	0	177	1	68.6733	14.7129	72.7079	0.000965138
300mM NaCl	AT1G08660.1	-	1	120	1	34.9554	5.66337	7.4802	0.000739134
300mM NaCl	AT3G52030.2	+	5	156	1	38.5545	15.8416	33.599	0.000277497
300mM NaCl	AT3G03250.1	-	10	548	1	38.0594	14.1386	24.6089	0.000280883
300mM NaCl	AT5G10540.1	+	9	406	1	85.7921	9	24.1535	2.97058e-05
300mM NaCl	AT4G27130.1	-	3	672	1	436.54	17.2871	225.193	1.98346e-07
300mM NaCl	AT5G02530.1	-	3	131	1	121.416	13.8713	91.7277	0.000176348
300mM NaCl	AT3G52030.1	+	5	156	1	38.5545	15.8416	33.599	0.000277497
300mM NaCl	AT5G14740.3	+	0	751	1	54.3515	10.2673	18.8317	6.11735e-05
300mM NaCl	AT5G02500.1	-	0	323	1	20378.2	9.66337	13830.3	0.000813357
300mM NaCl	AT5G64330.2	+	0	97	1	92.7673	5.81188	17.2277	0.000196274
300mM NaCl	AT3G11030.1	-	1	117	1	78.9554	8.0297	31.0545	0.000530772
300mM NaCl	AT2G34560.2	+	0	357	1	96.1881	9.59406	59.4851	0.000739025
300mM NaCl	AT1G79720.1	-	0	237	1	286.703	12.9703	170.173	3.22311e-05
300mM NaCl	AT1G08660.2	-	0	120	1	210.762	5.66337	61.4505	0.0009101
300mM NaCl	AT4G03020.1	-	8	604	1	300.916	15.7723	293.921	0.000234355
300mM NaCl	AT5G23820.1	+	0	252	1	815.302	28.0198	1142.61	8.56532e-06
300mM NaCl	AT4G28940.1	+	0	346	1	42.3119	39.2871	68.6485	3.60885e-06
300mM NaCl	AT2G39000.1	-	1	376	1	320.203	13.604	203.995	2.31952e-05
300mM NaCl	AT5G61250.1	-	8	126	1	24.6931	6.87129	4.64356	0.000431196
300mM NaCl	AT5G02530.2	-	3	131	1	121.416	13.8713	91.7277	0.000176348
300mM NaCl	AT2G39000.2	-	1	376	1	320.203	13.604	203.995	2.31952e-05
300mM NaCl	AT1G26110.2	-	7	303	1	133.327	11.4158	96.0545	0.000725175
300mM NaCl	AT5G47650.1	-	0	96	1	74.1931	34.3465	143.243	3.85391e-05
300mM NaCl	AT1G07590.1	-	0	227	1	12825.9	14.9307	10946.2	0.000131934
300mM NaCl	AT4G13460.2	-	0	280	1	432.837	11.5545	257.025	7.20699e-05
300mM NaCl	AT1G54000.1	-	2	323	1	217.53	6.94059	82.7475	0.000910909
300mM NaCl	AT5G19130.1	-	0	200	1	215.832	10.9802	78.8713	7.90337e-06
300mM NaCl	AT3G28730.1	+	12	80	1	73.8614	15.6535	55.8515	4.68701e-05
300mM NaCl	AT4G13460.1	-	0	280	1	427.871	11.5545	256.99	7.8269e-05
300mM NaCl	AT4G22212.1	+	0	120	1	192.629	50.1881	209.599	3.22714e-12
300mM NaCl	AT3G03520.1	-	3	158	1	90.1436	9.0495	42.0347	0.000436038
300mM NaCl	AT5G63780.1	+	0	874	1	112.762	152.752	230.619	4.09077e-20
300mM NaCl	AT5G58730.1	-	0	635	1	144.916	26.5743	328.975	0.000977784
300mM NaCl	AT4G30810.1	+	7	106	1	48.1485	8.78218	20.2921	0.000405912
300mM NaCl	AT1G01080.2	-	2	226	1	255.342	7.31683	57.2129	6.54676e-05
300mM NaCl	AT4G34350.1	-	8	260	1	467.564	16	526.168	0.000397173
300mM NaCl	AT4G34412.1	-	2	399	1	48.2327	21.3663	46.6139	3.10305e-05
300mM NaCl	AT5G14740.5	+	0	751	1	54.3515	10.2673	18.8317	6.11735e-05
300mM NaCl	AT5G02500.2	-	1	323	1	10557	9.66337	6960.48	0.000691959
300mM NaCl	AT5G08780.1	+	0	370	1	9.34158	38.5644	6.80693	1.30763e-05
300mM NaCl	AT4G21585.1	+	0	256	1	23.1881	9.0495	4.29703	5.00847e-05
300mM NaCl	AT1G54320.1	-	0	189	1	438.678	10.5743	316.188	0.000567645
300mM NaCl	AT1G23490.1	+	0	411	1	209.079	14.1386	208.579	0.000870928
300mM NaCl	AT5G53350.1	+	6	157	1	34.901	16.6337	34.104	0.000356251
300mM NaCl	AT5G63780.1	+	1	92	1	103.97	59.2376	238.347	1.0094e-07
300mM NaCl	AT5G10940.1	-	5	471	1	79.6733	10.099	41.9703	0.000355632
300mM NaCl	AT1G56310.1	+	8	200	1	26.901	6.74257	6.30693	0.000516336
300mM NaCl	AT2G43360.1	-	4	321	1	78.099	4.0297	7.9604	0.000857918
300mM NaCl	AT5G10940.2	-	5	471	1	79.6733	10.099	41.9703	0.000355632
300mM NaCl	AT4G24440.1	+	0	111	1	71.8812	14.901	72.7228	0.000889479
300mM NaCl	AT4G34110.1	+	4	266	1	267.238	14.8911	167.218	9.08232e-06
300mM NaCl	AT3G14940.1	+	4	86	1	89.9059	14.8713	54.9208	1.51144e-05
300mM NaCl	AT5G64330.1	+	0	97	1	92.7673	5.81188	17.2277	0.000196274
300mM NaCl	AT5G10540.1	+	12	114	1	42.0446	9.30693	16.8564	0.000410747
300mM NaCl	AT5G14740.1	+	0	751	1	54.3515	10.2673	18.8317	6.11735e-05
300mM NaCl	AT3G08960.1	-	17	270	1	18.1634	8.27723	3.4604	0.000222965
300mM NaCl	AT3G11290.1	-	2	390	1	60.7723	12.8911	32.3713	3.85883e-05
300mM NaCl	AT1G26110.1	-	6	303	1	133.327	11.4158	96.0545	0.000725175
300mM NaCl	AT5G14740.2	+	0	751	1	55.7921	10.2673	19.3267	4.80825e-05
300mM NaCl	AT2G40765.1	+	0	606	39.1089	225.436	130.356	205.629	5.29266e-11
300mM NaCl	AT1G18620.1	+	0	497	9.90099	31.604	28.297	9.40594	4.87452e-06
300mM NaCl	AT5G43350.1	-	0	150	2.34653	2003.52	8.52475	299.436	5.0793e-07
300mM NaCl	AT1G70890.1	-	0	100	4.08911	866.228	8.85149	207.787	0.000146951
300mM NaCl	AT5G59950.1	+	0	195	46.1782	173.446	184.426	210.406	1.55174e-10
300mM NaCl	AT2G45070.2	-	0	559	24.1287	794.911	53.5842	778.015	0.000696098
300mM NaCl	AT2G47650.1	-	4	369	10.6238	114.842	55.4851	181.416	0.000537241
300mM NaCl	AT1G76180.1	-	0	86	34.1386	4910.12	257.158	19579.9	0.000211907
300mM NaCl	AT4G19200.1	+	1	573	6.88119	1622.16	62.099	3912.6	0.000248224
300mM NaCl	AT1G14400.2	-	0	94	0.980198	598.525	12.0099	443.891	0.00030542
300mM NaCl	AT5G54510.1	-	1	268	2.0198	600.455	15.8515	582.772	0.000653453
300mM NaCl	AT3G04720.1	-	0	201	29.7921	4718.73	99.3564	4042.13	3.07777e-12
300mM NaCl	AT1G77440.2	+	0	425	30.198	66.401	102.406	68.6337	1.24244e-05
300mM NaCl	AT1G76680.1	+	0	95	1.56436	664.926	27.3663	1186.42	0.000616197
300mM NaCl	AT1G12500.1	-	0	329	2.0198	377	8.07921	143.332	0.000977045
300mM NaCl	AT2G16510.1	-	1	224	4.80198	267.193	28.6535	236.931	1.04593e-05
300mM NaCl	AT2G33380.1	-	2	95	2.64356	12.8515	15.2475	1337.18	0.000963814
300mM NaCl	AT3G11530.2	-	1	663	11.0792	72.7277	29.5347	50.8713	0.000528568
300mM NaCl	AT3G18780.2	+	0	442	6.27723	3014.91	21.6931	1296.66	1.82916e-07
300mM NaCl	AT3G54210.1	-	0	77	2.05941	1025.01	14.0792	428.144	2.72163e-06
300mM NaCl	AT3G10730.1	-	0	598	5.31683	204.436	14.7822	100.802	0.000365307
300mM NaCl	AT1G58270.1	-	3	214	7.50495	664.257	89.7624	1687.27	2.36834e-06
300mM NaCl	AT1G07590.1	-	1	279	203.891	12805.3	538.01	10498.6	2.92893e-50
300mM NaCl	AT2G05520.3	+	0	227	139.307	9142.09	284.792	8346.03	1.67979e-15
300mM NaCl	AT2G22990.1	+	12	97	2.81188	133.084	20.8713	136.807	0.000440141
300mM NaCl	AT3G01980.4	-	1	89	13.9802	100.233	74.5149	180.832	0.000339881
300mM NaCl	AT1G75690.1	-	0	101	2.61386	99.7277	10.3564	34.4653	0.000345827
300mM NaCl	AT2G47730.1	+	4	159	17.6634	1425.97	175.98	2551.47	1.13104e-16
300mM NaCl	AT3G66654.1	+	0	464	25.5248	135.188	65.802	95.3069	1.1332e-06
300mM NaCl	AT4G34050.1	+	1	84	14.9505	1048.2	34.3663	819.04	0.000420469
300mM NaCl	AT1G75380.1	-	3	94	1.72277	324.51	21.9307	225.975	5.43656e-07
300mM NaCl	AT1G77180.3	-	1	298	12.3564	765.921	50.0099	796.965	3.22454e-06
300mM NaCl	AT4G11220.1	-	1	89	1.47525	69.2624	56.604	299.767	0.000398654
300mM NaCl	AT5G21274.1	-	0	760	4.0396	550.04	22.8614	429.069	1.67886e-05
300mM NaCl	AT1G69340.1	+	6	225	3.64356	88.2178	16.4455	55.4851	0.000565721
300mM NaCl	AT3G09220.1	-	4	380	4.9802	18.5198	27.4752	7.77228	4.07426e-05
300mM NaCl	AT5G64280.1	-	0	112	0.742574	125.777	5.93069	33.7921	0.000799837
300mM NaCl	AT1G77180.1	-	0	298	12.3564	1093.5	50.0099	1064.78	8.8357e-07
300mM NaCl	AT5G13020.1	-	3	528	15.9505	102.554	65.5446	72.3465	2.07815e-09
300mM NaCl	AT4G35450.1	+	6	280	9.56436	151.322	35.7822	128.782	5.09974e-05
300mM NaCl	AT5G63790.1	-	0	100	13	495.525	84.0495	11920.4	0.000146182
300mM NaCl	AT3G12600.2	+	2	75	1.28713	60.6287	13.3069	41.9307	0.000268363
300mM NaCl	AT1G06700.2	-	6	528	14.1386	69.797	34.4059	45.2475	0.000277989
300mM NaCl	AT1G48370.1	+	0	185	2.16832	140.267	22.4554	196.688	0.000862757
300mM NaCl	AT4G35450.2	+	5	280	9.56436	151.322	35.7822	128.782	5.09974e-05
300mM NaCl	AT1G53670.2	+	0	360	3.78218	213.312	23.3069	194.49	0.000202703
300mM NaCl	AT3G02030.1	+	11	88	4.50495	2386.38	13.901	1180.73	0.000366607
300mM NaCl	AT4G35770.3	+	3	75	94.5644	498.411	425.802	613.891	8.52231e-27
300mM NaCl	AT5G25610.1	-	1	367	18.9802	1911.53	148.277	6468.49	0.000242814
300mM NaCl	AT3G56130.3	+	2	178	6.65347	188.49	19.1089	111.069	0.000569415
300mM NaCl	AT4G38150.2	-	0	324	9.42574	57.4901	23.8218	34.6634	0.000977842
300mM NaCl	AT3G06500.1	+	0	760	81.8317	175.658	244.921	3285.54	6.36437e-29
300mM NaCl	AT1G13000.2	-	2	93	1.28713	28.0842	8.27723	10.2921	0.000966941
300mM NaCl	AT3G03702.1	-	0	492	28.6139	68.198	58.4554	45.0644	0.000200682
300mM NaCl	AT3G01980.3	-	1	122	23.2178	134.431	124.673	303.886	0.000254196
300mM NaCl	AT4G35770.2	+	1	89	26.0099	1365.6	80.4554	1198.68	4.1861e-09
300mM NaCl	AT2G39795.1	+	1	102	9.82178	63.3218	115.109	147.465	1.09653e-06
300mM NaCl	AT2G47650.2	-	4	369	10.6238	114.842	55.4851	181.416	0.000537241
300mM NaCl	AT4G39660.1	+	0	229	5.0198	55.401	28.3861	46.0941	8.92417e-05
300mM NaCl	AT4G14342.1	-	0	1035	6.41584	135.342	15.6733	73.5149	0.000981109
300mM NaCl	AT2G05520.4	+	0	227	139.307	10191.6	284.792	9357.78	2.72805e-15
300mM NaCl	AT5G10140.2	-	4	177	2.13861	60.7475	21.7525	37.7327	1.66609e-06
300mM NaCl	AT5G37720.1	-	4	809	86.9406	128.871	224.743	160.946	2.9276e-05
300mM NaCl	AT1G19910.1	+	0	104	5.42574	591.381	28.505	624.114	7.33313e-05
300mM NaCl	AT5G10140.3	-	5	177	2.13861	60.7475	21.7525	37.7327	1.66609e-06
300mM NaCl	AT3G17020.1	-	0	486	37.3465	1399.94	104.406	901.738	8.85249e-16
300mM NaCl	AT1G66280.1	-	8	122	3.70297	33.1584	55.4455	40.203	5.33106e-07
300mM NaCl	AT4G20830.1	+	0	378	64.5248	950.178	167.762	4133.3	0.000835541
300mM NaCl	AT2G22990.2	+	11	97	3.09901	133.886	20.7822	136.441	0.000420499
300mM NaCl	AT4G35450.5	+	6	280	9.56436	151.322	35.7822	128.782	5.09974e-05
300mM NaCl	AT5G37720.2	-	4	809	86.9406	128.871	224.743	160.946	2.9276e-05
300mM NaCl	AT3G46660.1	-	0	79	5.61386	67.599	31.7327	6563.28	3.16756e-06
300mM NaCl	AT2G33380.2	-	1	95	2.64356	12.8515	15.2475	1337.18	0.000963814
300mM NaCl	AT3G46590.1	+	6	86	12.2376	327.317	25.4752	198.505	0.000730562
300mM NaCl	AT4G24920.1	-	0	516	8.14851	164.01	44.9406	205.436	3.74109e-05
300mM NaCl	AT1G35160.1	+	2	272	2.92079	286.129	35.4851	504.861	0.000165088
300mM NaCl	AT3G05350.1	-	11	3259	70.9505	63.5248	262.248	97.7129	3.83742e-05
300mM NaCl	AT3G16770.1	+	0	237	38.5842	4035.17	103.277	3732.12	7.21591e-09
300mM NaCl	AT4G21850.1	-	1	224	1.9604	231.47	56.9604	721.257	4.11125e-05
300mM NaCl	AT5G58800.2	-	1	168	8.75248	146.045	72.1683	189.812	1.62123e-08
300mM NaCl	AT1G35720.1	+	0	595	8.49505	355.589	24.2376	275.158	0.000769616
300mM NaCl	AT1G20450.1	-	0	89	21.5446	1822.51	72.8218	34269.3	1.83171e-09
300mM NaCl	AT4G35770.2	+	2	99	16.9406	793.693	68.0594	1043.45	1.46173e-05
300mM NaCl	AT1G18620.2	+	0	340	6.40594	10.0594	24.9208	2.61881	0.000538121
300mM NaCl	AT2G33340.3	-	1	126	1.18812	48.1089	13.0792	30.1337	0.000202066
300mM NaCl	AT5G59950.4	+	0	195	46.1782	173.446	184.426	210.406	1.55174e-10
300mM NaCl	AT4G36990.1	+	0	191	2.07921	760.351	44.9208	2252.04	0.000267325
300mM NaCl	AT2G30440.1	+	2	192	2.46535	92.5792	105.505	154.411	2.50965e-15
300mM NaCl	AT5G37780.2	-	1	111	5.77228	92.099	19.9802	61.703	0.000586235
300mM NaCl	AT4G32150.1	-	2	261	8.76238	1075.51	26.9307	616.752	4.61044e-06
300mM NaCl	AT2G31400.1	-	0	339	10.6139	310.322	44.9307	383.213	0.000214158
300mM NaCl	AT1G12920.1	-	0	189	1.9604	859.629	13.495	574.198	0.00030381
300mM NaCl	AT5G28400.1	-	0	376	14.9604	18.1683	37.7723	4.33168	2.79426e-05
300mM NaCl	AT5G25540.1	-	1	482	5.77228	217.881	31.6535	255.446	0.000258435
300mM NaCl	AT3G26100.2	+	2	94	29.8119	221.257	86.396	294.064	0.00073516
300mM NaCl	AT3G12490.1	-	2	244	1.39604	556.827	31.7129	787.248	8.18386e-07
300mM NaCl	AT1G07080.1	+	0	172	8.39604	476.054	31.8416	295.455	1.97092e-07
300mM NaCl	AT3G56130.1	+	3	182	6.67327	163.356	19.1881	99.8713	0.000694563
300mM NaCl	AT2G31810.2	+	5	268	2.0198	144.005	14.1386	95.4257	0.000287838
300mM NaCl	AT1G78380.1	-	0	500	14.8119	4174.18	135.446	13765.8	5.50944e-05
300mM NaCl	AT3G56130.2	+	2	182	6.67327	188.144	19.1881	110.906	0.000569415
300mM NaCl	AT3G18780.1	+	0	442	6.27723	3014.58	21.6931	1296.66	1.82916e-07
300mM NaCl	AT1G80290.2	+	0	140	17.3564	106.807	55.9505	86.5941	2.53429e-06
300mM NaCl	AT4G35770.1	+	1	89	26.0099	1365.6	80.4554	1198.68	4.1861e-09
300mM NaCl	AT1G24350.1	-	0	332	16.4059	104.173	54.2673	124.441	0.000758239
300mM NaCl	AT5G08680.1	+	7	260	2.06931	383.624	15.2277	347.906	0.000879543
300mM NaCl	AT2G19790.1	+	1	180	0.920792	48.5941	18.4752	41.6931	6.92132e-05
300mM NaCl	AT2G27100.1	+	2	337	7.16832	23.198	26.9802	14.203	0.000653627
300mM NaCl	AT1G76520.1	+	7	119	12.8317	258.851	48.8119	304.832	0.000132595
300mM NaCl	AT2G41630.1	-	3	92	6.36634	77.6584	117.069	167.614	4.52578e-10
300mM NaCl	AT2G22990.3	+	12	95	3.07921	133.975	20.4059	137.901	0.000772633
300mM NaCl	AT4G24390.1	-	1	96	1.34653	79.6683	40.5743	262.178	0.00050861
300mM NaCl	AT1G06620.1	+	1	86	5.08911	145.995	281.911	1445.88	1.52059e-06
300mM NaCl	AT2G05520.5	+	0	227	139.307	9142.09	284.792	8346.03	1.67979e-15
300mM NaCl	AT4G36988.1	+	0	191	2.07921	760.351	44.9208	2252.04	0.000267325
300mM NaCl	AT4G18930.1	+	0	213	4.33663	346.153	13.4356	150.624	0.000162691
300mM NaCl	AT2G31810.1	+	5	268	2.0198	144.005	14.1386	95.4257	0.000287838
300mM NaCl	AT4G35770.3	+	1	89	26.0099	1365.6	80.4554	1198.68	4.1861e-09
300mM NaCl	AT1G52890.1	-	1	96	4.69307	42.1931	22.3267	4761.68	4.8219e-06
300mM NaCl	AT1G80920.1	-	0	106	54.7228	1954.65	125.782	8129.35	0.000435324
300mM NaCl	AT3G10380.1	-	8	446	9.53465	38.5644	50.5248	41.2723	7.21908e-05
300mM NaCl	AT5G10140.4	-	3	177	2.13861	60.7475	21.7525	37.7327	1.66609e-06
300mM NaCl	AT1G74340.1	-	1	2892	44.7525	30.8465	125.218	22.901	5.74202e-05
300mM NaCl	AT2G05520.2	+	0	227	139.307	9835.02	284.792	9012.68	1.86035e-15
300mM NaCl	AT3G28730.1	+	11	79	1.11881	43.9406	18.5941	54.104	0.000663402
300mM NaCl	AT3G09260.1	-	8	134	3.52475	678.297	11.2079	292.332	0.000778732
300mM NaCl	AT2G22990.5	+	12	97	3.09901	133.926	20.7822	137.708	0.000440057
300mM NaCl	AT5G45040.1	-	0	92	34.9109	203.015	81.4851	185.495	3.15822e-05
300mM NaCl	AT2G29400.1	-	2	454	4.06931	1218.38	20.7723	1183.24	0.000460967
300mM NaCl	AT5G62480.2	-	0	68	9.87129	34.7624	49.4059	749.614	0.00060102
300mM NaCl	AT1G14400.1	-	0	94	0.980198	598.525	12.0099	443.891	0.00030542
300mM NaCl	AT5G67600.1	-	0	136	1.0198	194.119	35.3762	539.134	0.000561108
300mM NaCl	AT5G11860.3	-	3	526	8.09901	26.5297	73.8317	40.9406	2.91527e-05
300mM NaCl	AT4G05320.6	+	1	227	218.515	3534.46	880.891	8022.33	2.29858e-14
300mM NaCl	AT4G16143.1	-	0	122	16.7822	374.554	57.2376	322.436	3.25061e-07
300mM NaCl	AT3G06080.2	-	0	133	4.93069	346.287	26.8515	271.391	5.71191e-06
300mM NaCl	AT3G03270.2	-	2	106	12.6337	107.431	80.7525	190.604	3.31223e-05
300mM NaCl	AT5G47030.1	+	0	1038	15.6436	1382.42	38.6139	902.752	4.4784e-06
300mM NaCl	AT1G78680.1	+	0	89	2.41584	288.208	38.5347	310.906	4.97297e-09
300mM NaCl	AT1G54100.1	-	13	105	38.5644	81.9505	782.653	681.356	7.08311e-06
300mM NaCl	AT5G20520.1	-	1	420	4.0396	176.129	18.3663	130.183	0.000534799
300mM NaCl	AT3G05970.1	-	4	227	11.9703	42.2079	36.5743	31.9802	0.0004437
300mM NaCl	AT5G59950.3	+	0	201	51.3168	169.05	191.446	205.317	7.38594e-10
300mM NaCl	AT4G35450.4	+	4	280	9.56436	151.322	35.7822	128.782	5.09974e-05
300mM NaCl	AT4G21850.2	-	0	224	1.9604	441.5	56.9604	1274.03	1.05272e-05
300mM NaCl	AT2G40610.1	-	1	98	2.91089	236.767	6.33663	11.9554	3.56089e-06
300mM NaCl	AT2G33340.1	-	1	126	1.18812	48.0545	13.0792	30.1139	0.000202066
300mM NaCl	AT3G51730.1	+	4	175	5.74257	502.653	159.337	706.554	7.24111e-27
300mM NaCl	AT1G22300.1	-	1	347	15.5446	418.198	44.4554	409.644	0.000424777
300mM NaCl	AT5G18170.1	+	6	72	7.81188	109.079	35	76.1832	1.40083e-06
300mM NaCl	AT1G76520.2	+	6	119	12.8317	258.851	48.8119	304.832	0.000132595
300mM NaCl	AT1G51200.3	+	0	161	13.7525	509.48	34.9604	298.584	2.90048e-06
300mM NaCl	AT1G76680.2	+	0	95	1.56436	1364.34	27.3663	2543.42	0.00070995
300mM NaCl	AT4G23680.1	-	0	545	32.9307	1351.14	90.7327	879.569	1.53744e-13
300mM NaCl	AT4G27630.3	-	0	146	2.24752	19.3317	6.59406	2.35149	0.000541687
300mM NaCl	AT2G33150.1	-	1	286	17.7525	227.406	133.812	684.243	0.000246632
300mM NaCl	AT3G46590.3	+	6	86	12.2376	327.317	25.4752	198.505	0.000730562
300mM NaCl	AT1G22300.2	-	1	347	15.5446	418.267	44.4554	410.639	0.000427051
300mM NaCl	AT3G12600.1	+	1	75	1.28713	60.6287	13.3069	41.9307	0.000268363
300mM NaCl	AT1G75380.3	-	4	94	1.72277	324.51	21.9307	225.975	5.43656e-07
300mM NaCl	AT5G03560.1	-	1	1242	56.9901	134.797	141.188	98.2277	1.29888e-09
300mM NaCl	AT3G15450.1	+	1	96	105.693	3278.51	233.891	13906.6	1.48656e-07
300mM NaCl	AT2G30870.1	+	0	85	3.9703	762.787	170.782	891.188	1.67663e-37
300mM NaCl	AT1G76180.2	-	1	86	34.1386	4845.95	257.158	19379.9	0.000273879
300mM NaCl	AT2G22990.6	+	11	97	2.81188	133.084	20.8713	136.807	0.000440141
300mM NaCl	AT1G01730.1	+	1	106	2.41584	117.332	24.4455	143.629	0.000114147
300mM NaCl	AT1G27950.1	+	0	669	15.1683	599.436	64.0198	911.792	0.000197026
300mM NaCl	AT1G10095.1	-	0	157	1.74257	19.9802	37.099	35.6634	0.000416653
300mM NaCl	AT4G35770.1	+	2	99	16.9406	436.609	68.0594	428.238	4.32314e-08
300mM NaCl	AT1G78680.2	+	5	82	0.950495	119.104	16.2772	125.426	0.000563691
300mM NaCl	AT1G75380.2	-	4	94	1.72277	324.51	21.9307	225.975	5.43656e-07
300mM NaCl	AT5G58800.1	-	1	168	8.75248	146.629	72.1683	190.53	9.79351e-09
300mM NaCl	AT3G46590.2	+	6	86	12.2376	327.317	25.4752	198.505	0.000730562
300mM NaCl	AT4G27745.1	+	2	428	6.69307	160.144	48.4752	241.569	4.35319e-05
300mM NaCl	AT1G07600.1	-	0	279	203.891	7380.16	538.01	5829.64	2.91015e-52
300mM NaCl	AT2G33340.2	-	2	126	1.18812	48.0545	13.0792	30.1139	0.000202066
300mM NaCl	AT5G10140.1	-	4	177	2.13861	60.7475	21.7525	37.7327	1.66609e-06
300mM NaCl	AT3G12490.2	-	2	244	1.39604	577.896	31.7129	803.545	7.39729e-07
300mM NaCl	AT2G31810.3	+	5	268	2.0198	144.005	14.1386	95.4257	0.000287838
300mM NaCl	AT5G59950.5	+	0	195	46.1782	173.446	184.426	210.406	1.55174e-10
300mM NaCl	AT3G11530.1	-	1	663	11.0792	72.7277	29.5347	50.8713	0.000528568
300mM NaCl	AT5G37780.1	-	0	898	21.0594	1763.96	44.4653	1455.6	0.000367455
300mM NaCl	AT4G35770.1	+	3	79	98.8416	491.109	442.267	601.356	2.00089e-27
300mM NaCl	AT1G26670.1	+	0	659	11.6733	252.252	124.485	241.272	2.67887e-21
300mM NaCl	AT5G65960.1	+	4	183	5.19802	413.475	20.1485	236.337	2.05702e-05
300mM NaCl	AT2G05520.6	+	0	227	139.307	10191.6	284.792	9357.78	2.72805e-15
300mM NaCl	AT1G78680.1	+	5	82	0.950495	119.104	16.2772	125.426	0.000563691
300mM NaCl	AT2G43510.1	+	0	139	2.84158	323.089	52.0792	1029	0.000530608
300mM NaCl	AT3G03270.1	-	2	106	12.6337	107.431	80.7525	190.604	3.31223e-05
300mM NaCl	AT1G08460.1	+	1	658	7.82178	257.723	37.0792	137.381	8.25149e-10
300mM NaCl	AT4G35770.3	+	2	99	16.9406	443.911	68.0594	440.772	4.93215e-08
300mM NaCl	AT2G22990.4	+	12	93	2.50495	134.223	20.1386	138.03	0.000772633
300mM NaCl	AT5G59420.1	+	8	172	3.06931	273.109	31.703	527.376	0.00083249
300mM NaCl	AT4G16670.1	+	1	121	2.40594	39.6584	85.604	176.04	7.20987e-05
300mM NaCl	AT4G28030.1	-	0	73	8.31683	216.53	31.495	224.609	0.000649447
300mM NaCl	AT4G33470.1	-	0	95	1.61386	90.0297	16.505	70.7723	0.000153415
300mM NaCl	AT1G45145.1	-	0	635	19.8713	1392.39	165.97	3347.1	2.57846e-09
300mM NaCl	AT4G35450.3	+	6	280	9.56436	151.322	35.7822	128.782	5.09974e-05
300mM NaCl	AT1G13990.2	+	2	238	5.83168	69.6188	69.2079	183.252	0.000271116
300mM NaCl	AT3G01980.1	-	1	89	13.9802	100.233	74.5149	180.832	0.000339881
300mM NaCl	AT1G35160.2	+	2	188	2.34653	286.446	30.5248	507.713	0.000130547
300mM NaCl	AT3G49220.1	+	1	1857	26.1089	473.243	93.5545	495.079	9.67946e-09
300mM NaCl	AT5G21090.1	+	0	844	26.1386	249.97	60.3069	237.886	0.000401156
300mM NaCl	AT2G38040.1	+	10	83	1.34653	1079.05	8.65347	534.223	0.000352791
300mM NaCl	AT5G43830.1	-	2	639	45.6238	350.975	171.327	678.094	0.000159129
300mM NaCl	AT4G01290.2	-	5	162	3.0396	68.3317	13.9802	36.0891	0.000316406
300mM NaCl	AT3G01980.2	-	0	122	23.2178	169.95	124.673	402.045	0.000382638
300mM NaCl	AT1G13000.1	-	2	93	1.28713	28.0842	8.27723	10.2921	0.000966941
300mM NaCl	AT2G28305.1	+	2	694	81.0594	17.6832	214.198	134.213	0.000114275
300mM NaCl	AT1G06700.1	-	6	545	14.4257	68.8614	35.5644	43.604	0.000155632
300mM NaCl	AT1G51200.1	+	0	168	14.9703	500.946	37.0693	292.891	1.46078e-06
300mM NaCl	AT2G05520.1	+	0	227	139.307	16668.4	284.792	15641.1	1.19804e-14
300mM NaCl	AT5G47110.1	-	1	157	2.59406	1384.22	11.9109	492.767	2.35473e-05
300mM NaCl	AT1G78680.2	+	0	89	2.41584	288.208	38.5347	310.906	4.97297e-09
300mM NaCl	AT5G11710.1	+	9	283	2.79208	469.119	28.2079	576.277	5.80872e-05
300mM NaCl	AT4G01290.1	-	5	162	3.0396	68.599	13.9802	36.3069	0.000294506
300mM NaCl	AT1G17380.1	-	1	119	3.75248	10.599	19.2178	843.02	0.000406925
300mM NaCl	AT1G53670.1	+	0	360	3.78218	213.312	23.3069	194.49	0.000202703
