# Supplementary material for: Genome-wide analysis of alternative splicing of pre-mRNA under salt stress in Arabidopsis
Source: BMC Genomics. 2014 Jun 4;15(1):431. doi: 10.1186/1471-2164-15-431 (PMC4079960; doi:10.1186/1471-2164-15-431)
Supplement: Supplementary file 9 — Additional file 9: List of alternative 5' splice sites that were over-represented in the control. (XLSX 25 KB) [file 12864_2014_6180_MOESM9_ESM.xlsx]

## Sheet: Sheet1
Additional file 9: List of alternative 5' splice sites that were over-represented in the control.
(a) The number indiciates the position of exon that contains alternative 5' splice sites;
(b) The number is the distance from alternative 5'splice site to the corresponding dominant 5' splice sites, and the minus/plus indicates the downstream and upstream of the dominant 5'splice sites, respectively;
(c)p value is calculated by Fisher Exact Test; Note that if the splice junction was unique in the control and the corresponding junction-reads were more than 5, this junction would be considered to be significantly over-presented in the control and the corresponding P-value would be assigned to zero.
Treatment	ID	Exon(a)	Stands	Distance(b)	Junction-read counts in control	Exon-read counts in control	Junction-read counts in treatment	Exon-read counts in treatment	p value(c)
50mM NaCl	AT1G68910	0	-	-4	10	34.4307	1	45.9554	0.00299428
50mM NaCl	AT1G67195	0	-	-50	42	127.95	1	120.094	4.02467e-10
50mM NaCl	AT4G06701	3	-	-149	14	16.2079	1	17.9653	0.00330431
50mM NaCl	AT5G57940	1	+	-231	21	32.9109	1	25.4901	0.000955147
50mM NaCl	AT1G01448	2	+	-32	15	27.9406	1	26.2574	0.00272906
50mM NaCl	AT5G19140	3	+	-36	20	842.896	1	377.099	0.00731904
50mM NaCl	AT1G19570	0	-	-3	30	2703.6	1	4811.05	1.08062e-12
50mM NaCl	AT2G43760	1	+	-293	11	375.381	1	447.693	0.00187876
50mM NaCl	AT2G38650	0	-	-45	10	75.9851	1	79.2327	0.00976277
50mM NaCl	AT2G36000	1	+	-104	29	680.663	1	237.054	0.00238523
50mM NaCl	AT3G44400	0	-	-218	9	17.5198	1	34.3911	0.00160414
50mM NaCl	AT3G55770	1	+	-36	538	573.134	224	374.302	1.42334e-05
50mM NaCl	AT1G01290	2	+	-210	19	105.866	2	141.901	1.7057e-05
50mM NaCl	AT4G18020	0	-	-49	43	47.1089	5	23.3515	0.00745997
50mM NaCl	AT4G10100	1	+	-17	95	184.03	31	168.287	5.22686e-06
50mM NaCl	AT1G79880	0	-	-36	46	24.4604	9	21.1238	0.00185862
50mM NaCl	AT1G07320	1	+	-143	279	1508.73	205	691.312	5.72305e-06
50mM NaCl	AT3G46640	1	+	-204	58	803	25	711.391	0.00308904
50mM NaCl	AT5G04230	2	+	-12	34	289.965	3	118.837	0.00604323
50mM NaCl	AT5G58140	18	+	-32	88	109.02	7	28.6287	0.00523928
50mM NaCl	AT5G24314	3	+	-24	269	296.084	213	155.55	0.00260088
50mM NaCl	AT1G11360	0	-	-146	79	410.906	28	298.178	0.00202459
50mM NaCl	AT1G68580	6	+	-74	64	243.02	27	233.01	0.000811319
50mM NaCl	AT4G32440	3	+	-452	26	177.46	7	157.465	0.00530794
50mM NaCl	AT4G25080	2	+	-145	127	627.787	15	169.653	0.00271482
50mM NaCl	AT4G26400	0	-	-17	50	570.812	11	364.203	0.00093264
50mM NaCl	AT5G25980	11	+	-4	308	1021.54	261	667.188	0.0078301
50mM NaCl	AT5G19430	1	+	-170	88	153.98	9	46.7525	0.00404172
50mM NaCl	AT1G70740	0	-	-36	31	67.3861	12	75.9802	0.00499908
50mM NaCl	AT3G11670	0	-	-77	153	797.495	77	237.738	0.0013096
50mM NaCl	AT1G15380.2	3	+	610	9	31.2475	1	61.9802	0.000766144
50mM NaCl	AT1G64600.1	9	+	-13	6	5.89109	1	19.2624	0.00572574
50mM NaCl	AT5G18680.1	1	-	35	24	157.391	1	135.713	9.85631e-06
50mM NaCl	AT2G41630.1	4	-	31	8	39.9752	1	59.8366	0.00985996
50mM NaCl	AT4G39940.1	1	+	65	4	267.668	1	1968.51	0.000960526
50mM NaCl	AT1G21320.1	4	-	559	6	19.1287	1	114.411	0.00011608
50mM NaCl	AT5G55170.1	1	-	-12	11	23.4802	1	38.8515	0.000801088
50mM NaCl	AT3G43590.1	1	+	4	12	83.7426	1	147.54	7.29579e-05
50mM NaCl	AT4G25730.1	4	-	283	6	72.2525	1	136.609	0.00965359
50mM NaCl	AT4G27745.1	1	+	-118	13	21.1832	1	23.2624	0.00396378
50mM NaCl	AT5G46190.1	5	-	4	15	50.6782	1	36.9406	0.00500194
50mM NaCl	AT1G36070.1	5	-	816	13	14.4406	1	15.6139	0.00347513
50mM NaCl	AT5G43100.1	6	+	11	12	20.0545	1	20.7277	0.00802514
50mM NaCl	AT5G37850.1	1	+	49	8	19.8119	1	41.7327	0.00188731
50mM NaCl	AT1G07020.1	0	-	-31	10	181.431	1	224.99	0.00339356
50mM NaCl	AT5G51310.1	0	-	632	6	13.6337	1	54.9158	0.00102831
50mM NaCl	AT4G27740.1	1	+	-29	14	267.663	1	200.807	0.00577675
50mM NaCl	AT3G61030.1	16	+	-95	10	42.0545	1	57.5149	0.00269136
50mM NaCl	AT4G30190.1	13	-	914	6	263.361	1	753.327	0.00172792
50mM NaCl	AT1G33680.1	6	+	743	12	237.911	1	246.743	0.00305035
50mM NaCl	AT5G37475.1	5	-	109	7	25.4901	1	59.4554	0.00228263
50mM NaCl	AT1G75180.1	0	-	718	15	350.941	1	210.213	0.00821981
50mM NaCl	AT5G14800.1	4	-	-4	10	23.0198	1	48.6287	0.000298701
50mM NaCl	AT1G30755.1	10	-	-134	4	32	1	152.708	0.00482847
50mM NaCl	AT1G07140.1	0	-	4	8	816.762	1	1408.41	0.00205294
50mM NaCl	AT3G20430.1	3	+	187	12	28.8812	1	36.6931	0.00164512
50mM NaCl	AT3G04070.2	0	-	-137	5	265.188	1	747.752	0.00596374
50mM NaCl	AT4G34600.1	1	+	187	19	81.0941	3	91.5	0.000466097
50mM NaCl	AT3G19980.1	4	+	213	19	18.0198	3	17.7723	0.00573178
50mM NaCl	AT5G58350.1	1	+	4	13	179.074	4	513.51	2.4421e-05
50mM NaCl	AT5G05560.1	31	+	245	14	1.30693	4	6.4505	0.00680258
50mM NaCl	AT1G63010.5	9	-	432	13	55	4	75.797	0.00923095
50mM NaCl	AT5G56260.1	0	-	578	19	308.441	13	562.411	0.0080139
50mM NaCl	AT4G10070.1	1	-	761	17	104.658	5	120.96	0.00681676
50mM NaCl	AT3G60950.1	18	+	-95	27	47.0594	18	139.931	2.48096e-05
50mM NaCl	AT2G21660.2	1	-	166	742	17809.5	593	11785.5	0.000918806
50mM NaCl	AT3G61010.2	10	-	5	28	22.4109	2	12.0693	0.00669733
50mM NaCl	AT5G09880.1	8	-	190	17	69.3416	3	76.995	0.00158011
50mM NaCl	AT5G65440.2	1	+	120	14	4.79703	2	11.6139	0.00126828
50mM NaCl	AT5G54500.2	1	+	-2	19	334.827	3	518.812	9.51471e-06
50mM NaCl	AT3G49430.2	1	+	759	17	50.4406	15	137.624	0.00597018
50mM NaCl	AT3G01380.1	9	-	24	22	22.4257	12	45.5792	0.00281157
50mM NaCl	AT3G03340.1	9	+	153	36	13.7673	6	11.5149	0.00531231
150mM NaCl	AT1G71920	3	+	-4	24	33.0693	1	23.3218	0.000483501
150mM NaCl	AT1G79880	0	-	-36	46	24.4604	1	8.44554	0.00253829
150mM NaCl	AT4G11970	6	+	-4	11	28.6881	1	34.203	0.00398193
150mM NaCl	AT4G24440	1	+	-39	14	71.8812	1	53.0248	0.00931898
150mM NaCl	AT4G28025	3	-	-27	22	59.2426	1	31.8762	0.00364247
150mM NaCl	AT3G49010	0	-	-6	15	1219.65	1	886.876	0.00357931
150mM NaCl	AT3G44400	0	-	-218	9	17.5198	1	45.6683	0.000318367
150mM NaCl	AT3G55770	1	+	-36	538	573.134	437	337.248	0.000626175
150mM NaCl	AT4G10100	1	+	-17	95	184.03	37	143.272	0.0021305
150mM NaCl	AT1G70850	1	-	-4	744	2938.61	724	2131.93	8.12065e-07
150mM NaCl	AT1G04140	0	-	-17	142	242.663	57	187.723	0.000315296
150mM NaCl	AT1G49950	5	-	-162	41	51.6634	8	35.8762	0.00393481
150mM NaCl	AT3G12350	1	+	-74	102	443.218	80	565.842	0.00275395
150mM NaCl	AT1G51745	2	+	-4	44	109.856	10	82.5198	0.000845481
150mM NaCl	AT2G05220	0	-	-4	314	866.639	296	622.574	0.00498209
150mM NaCl	AT4G22140	0	-	-88	77	122.619	17	72.3465	0.00107976
150mM NaCl	AT4G32440	3	+	-452	26	177.46	8	191.351	0.00194295
150mM NaCl	AT1G68140	0	-	-71	168	607.891	115	610.485	0.00449637
150mM NaCl	AT2G01420	4	-	-12	150	951.703	17	368.124	1.68143e-07
150mM NaCl	AT5G35330	3	-	-21	22	90.6782	4	91.0792	0.00120812
150mM NaCl	AT1G80380	1	+	-57	117	553.52	54	424.223	0.00418511
150mM NaCl	AT4G25080	2	+	-145	127	627.787	70	217.644	0.00779205
150mM NaCl	AT5G38410	0	-	-15	2945	6225.58	978	1691.69	1.53628e-05
150mM NaCl	AT4G26400	0	-	-17	50	570.812	20	500.728	0.00292502
150mM NaCl	AT5G26000	0	-	-4	1553	5901.04	1180	4002.38	0.00954507
150mM NaCl	AT1G48550	5	-	-7	24	11.0347	3	9.55941	0.00802763
150mM NaCl	AT1G79270.1	1	+	-429	6	6.30198	1	40.7574	0.000223602
150mM NaCl	AT4G05320.1	2	+	172	10	3612.02	1	4938.21	0.00123621
150mM NaCl	AT1G15380.2	3	+	610	9	31.2475	1	89.1535	9.55595e-05
150mM NaCl	AT5G18680.1	1	-	35	24	157.391	1	147.124	4.00156e-06
150mM NaCl	AT2G41630.1	4	-	31	8	39.9752	1	61.0743	0.00976871
150mM NaCl	AT1G63010.5	9	-	432	13	55	1	62.0792	0.00116379
150mM NaCl	AT1G07940.1	1	-	412	16	1544.11	1	1294.93	0.000812632
150mM NaCl	AT3G60950.1	18	+	-95	27	47.0594	1	42.7426	9.10081e-06
150mM NaCl	AT1G76380.3	7	-	11	6	32.1089	1	74.0099	0.00568798
150mM NaCl	AT5G55910.1	1	-	246	10	268.292	1	293.832	0.00475666
150mM NaCl	AT1G73990.1	4	+	-87	8	16.6733	1	25.6436	0.00976667
150mM NaCl	AT5G08570.1	1	+	203	14	209.594	1	141.559	0.0068337
150mM NaCl	AT3G28740.1	1	-	4	7	75.3663	1	242.97	0.000331985
150mM NaCl	AT1G10070.1	1	+	-5	7	42.3267	1	75.7079	0.00562564
150mM NaCl	AT1G75180.1	0	-	718	15	350.941	1	308.649	0.00133821
150mM NaCl	AT2G11000.1	5	-	53	13	5.80198	1	8.79208	0.0051974
150mM NaCl	AT4G04840.1	2	+	-52	9	72.8911	1	357.995	1.55166e-06
150mM NaCl	AT3G52310.1	4	+	415	8	2.75248	1	13.2475	0.00213757
150mM NaCl	AT5G27770.1	1	+	102	16	371.337	1	264.99	0.00204764
150mM NaCl	AT3G06480.1	4	-	156	12	10.0297	2	15.7723	0.0069677
150mM NaCl	AT1G03000.1	6	-	4	18	37.7525	4	44.599	0.0034219
150mM NaCl	AT5G17890.1	2	+	-5	19	128.356	2	101.535	0.00192618
150mM NaCl	AT5G58350.1	1	+	4	13	179.074	2	931.272	5.60192e-09
150mM NaCl	AT1G75380.3	8	-	-72	103	2640.24	47	2033.05	0.00326373
150mM NaCl	AT4G32010.1	8	+	-12	24	82.0248	2	57.1634	0.000699838
150mM NaCl	AT5G54500.2	1	+	-2	19	334.827	6	475.277	0.000728573
150mM NaCl	AT1G30755.1	10	-	-134	4	32	2	211.639	0.00446475
150mM NaCl	AT4G32060.1	4	+	145	102	410.797	53	456.134	2.57596e-05
150mM NaCl	AT3G02300.1	6	+	168	30	136.738	9	130.5	0.00310625
150mM NaCl	AT3G01380.1	9	-	24	22	22.4257	2	21.9901	0.000515675
150mM NaCl	AT5G10946.1	0	-	-4	18	98.3119	4	98.7624	0.00583526
150mM NaCl	AT3G01150.1	2	+	382	11	16.6337	2	24.3663	0.00993418
150mM NaCl	AT1G35516.1	1	+	-14	27	478.871	4	339.807	0.00118953
300mM NaCl	AT5G42100	0	-	-124	96	824.995	1	73.901	0.00704018
300mM NaCl	AT4G28025	3	-	-27	22	59.2426	1	41.5644	0.000448216
300mM NaCl	AT1G67140	2	-	-3	18	17.8366	1	13.3465	0.00794874
300mM NaCl	AT1G19570	0	-	-3	30	2703.6	1	8054.71	2.70292e-17
300mM NaCl	AT2G01320	0	-	-122	19	124.619	1	63.0743	0.00894519
300mM NaCl	AT2G36792	1	+	-61	7	89.6485	1	302.376	0.000266492
300mM NaCl	AT3G44400	0	-	-218	9	17.5198	1	27.1485	0.00522385
300mM NaCl	AT3G13062	2	+	-24	108	199.787	54	52.0792	0.00546715
300mM NaCl	AT1G09420	2	-	-36	97	125.015	21	70.4455	0.000782411
300mM NaCl	AT1G70850	1	-	-4	744	2938.61	643	1993.33	7.93043e-05
300mM NaCl	AT3G12350	1	+	-74	102	443.218	83	627.149	0.000547172
300mM NaCl	AT2G34410	15	+	-82	37	210.594	29	72.7921	0.00431511
300mM NaCl	AT4G27100	10	+	-52	24	48.3317	4	35.901	0.00636053
300mM NaCl	AT1G68140	0	-	-71	168	607.891	149	868.228	0.000135401
300mM NaCl	AT3G52340	1	+	-155	12	12.901	11	49.0495	0.00758535
300mM NaCl	AT5G38410	0	-	-15	2945	6225.58	644	1134.75	0.000838925
300mM NaCl	AT1G32790	0	-	-4	226	121.059	168	141.485	0.00524871
300mM NaCl	AT1G78620	3	-	-27	112	162.743	46	117.431	0.00998634
300mM NaCl	AT3G10250.2	2	-	-60	6	181.144	1	402.589	0.00488276
300mM NaCl	AT3G23480.1	2	+	-10	8	15.4604	1	34.8713	0.00146976
300mM NaCl	AT4G05320.1	2	+	172	10	3612.02	1	8421.59	4.79359e-05
300mM NaCl	AT3G14050.1	4	-	4	4	318.475	1	1732.35	0.00259884
300mM NaCl	AT1G15380.2	3	+	610	9	31.2475	1	130.634	7.7227e-06
300mM NaCl	AT1G63010.5	9	-	432	13	55	1	65.0446	0.00107144
300mM NaCl	AT3G06810.1	7	+	41	6	17.297	1	39.8465	0.0070571
300mM NaCl	AT4G11220.1	3	-	135	4	184.312	1	704.262	0.00799015
300mM NaCl	AT3G43590.1	1	+	4	12	83.7426	1	83.5297	0.00304986
300mM NaCl	AT5G46190.1	5	-	4	15	50.6782	1	32.9653	0.00964255
300mM NaCl	AT1G07660.2	1	+	-82	28	35.8465	1	16.5198	0.00208654
300mM NaCl	AT1G07940.1	1	-	412	16	1544.11	1	877.054	0.00907611
300mM NaCl	AT1G76380.3	7	-	11	6	32.1089	1	149.614	0.000281165
300mM NaCl	AT3G45600.1	0	-	493	13	793.703	1	955.371	0.000479552
300mM NaCl	AT1G79270.1	8	+	-9	7	65.4109	1	335.386	2.8522e-05
300mM NaCl	AT1G10070.1	1	+	-5	7	42.3267	1	67.9703	0.00871897
300mM NaCl	AT1G72770.1	1	+	249	3	241.619	1	1804.76	0.00614694
300mM NaCl	AT1G75180.1	0	-	718	15	350.941	1	234.639	0.00720089
300mM NaCl	AT4G04840.1	2	+	-52	9	72.8911	1	245.827	2.08967e-05
300mM NaCl	AT4G18010.1	6	-	-33	6	31.2673	1	112.921	0.00089272
300mM NaCl	AT4G39260.3	1	-	158	323	3049.14	138	940.371	0.00335766
300mM NaCl	AT5G61380.1	1	+	13	16	371.267	4	396.129	0.00581148
300mM NaCl	AT1G79270.1	1	+	-429	6	6.30198	3	72.2673	0.000126001
300mM NaCl	AT1G75380.3	8	-	-72	103	2640.24	34	1953.05	3.06651e-05
300mM NaCl	AT4G12560.1	2	+	183	27	40.5644	5	54.9703	3.46503e-05
300mM NaCl	AT2G21660.2	1	-	166	742	17809.5	187	2916.4	7.64577e-07
300mM NaCl	AT1G65430.1	3	-	28	12	6.11881	2	11.099	0.00943973
300mM NaCl	AT1G13450.1	1	-	142	10	29.0743	2	54.7723	0.00291576
300mM NaCl	AT3G28740.1	1	-	4	7	75.3663	3	491.891	7.76177e-05
300mM NaCl	AT2G33480.1	2	+	-80	14	259.634	3	366.332	0.000913696
300mM NaCl	AT1G30755.1	10	-	-134	4	32	2	186.51	0.00664558
300mM NaCl	AT4G32060.1	4	+	145	102	410.797	29	441.094	1.35587e-10
300mM NaCl	AT1G35516.1	1	+	-14	27	478.871	4	485.738	2.78852e-05
300mM NaCl	AT3G04070.2	0	-	-137	5	265.188	4	2932.72	0.000387343
