# Supplementary material for: Genome-wide analysis of alternative splicing of pre-mRNA under salt stress in Arabidopsis
Source: BMC Genomics. 2014 Jun 4;15(1):431. doi: 10.1186/1471-2164-15-431 (PMC4079960; doi:10.1186/1471-2164-15-431)
Supplement: Supplementary file 10 — Additional file 10: List of alternative 3' splice sites that were over-represented in the control. (XLSX 30 KB) [file 12864_2014_6180_MOESM10_ESM.xlsx]

## Sheet: Sheet1
Additional file 10: List of alternative 3' splice sites that were over-represented in the control.
(a) The number indiciates the position of exon that contains alternative 3' splice sites;
(b) The number is the distance from alternative 3'splice site to the corresponding dominant 3' splice sites, and the minus/plus indicates the downstream and upstream of the dominant 3'splice sites, respectively;
(c) p value is calculated by Fisher Exact Test; Note that if the splice junction was unique in the control and the corresponding junction-reads were more than 5, this junction would be considered to be significantly over-presented in the control and the corresponding P-value would be assigned to zero.
Treatment	ID	Exon(a)	Stands	Distance(b)	Junction-read counts in control	Exon-read counts in control	Junction-read counts in treatment	Exon-read counts in treatment	p value(c)
50mM NaCl	AT2G37060	0	+	4	9	14.0941	1	22.3515	0.00978298
50mM NaCl	AT5G19350	1	+	12	12	336.144	1	353.653	0.00153167
50mM NaCl	AT1G67150	0	+	12	9	18.3416	1	44.3713	0.000409061
50mM NaCl	AT5G52470	4	+	5	11	322.366	1	539.842	0.000174822
50mM NaCl	AT1G64230	0	+	24	138	673.916	1	221.49	1.25325e-14
50mM NaCl	AT1G57680	1	-	98	16	1729.41	1	1170.83	0.00241327
50mM NaCl	AT2G28670	1	-	125	15	314.594	1	518.163	5.91766e-06
50mM NaCl	AT1G61360	7	-	103	10	177.054	1	1562.61	1.5477e-09
50mM NaCl	AT2G29540	0	+	101	10	49.6089	1	79.9059	0.000877109
50mM NaCl	AT3G03950	1	+	12	14	45.7277	1	52.2921	0.000620464
50mM NaCl	AT4G16360	1	+	3	23	69.7327	1	54.2426	0.000125146
50mM NaCl	AT1G30230	5	+	3	11	1957.96	1	1978.36	0.00330472
50mM NaCl	AT1G31830	1	-	67	12	248.277	1	194.297	0.00909281
50mM NaCl	AT5G04000	1	-	6	15	8.15347	1	12.9604	0.000616693
50mM NaCl	AT5G06980	1	+	3	14	114.757	1	157.322	8.30504e-05
50mM NaCl	AT1G73830	4	+	3	9	23.7921	1	38.0545	0.00416332
50mM NaCl	AT1G20620	4	+	21	354	18844.5	1	5203.08	1.14699e-35
50mM NaCl	AT1G02080	4	+	3	19	48.4455	1	52.5693	4.50211e-05
50mM NaCl	AT2G21580	1	+	3	28	156.005	1	271.896	4.34692e-11
50mM NaCl	AT4G33770	8	-	154	44	52.198	26	72.104	0.0069654
50mM NaCl	AT5G49470	0	+	14	18	95.7228	6	109.55	0.00954466
50mM NaCl	AT5G27830	3	+	9	115	119.366	50	103.054	0.0015911
50mM NaCl	AT1G08600	2	+	3	15	10.2228	2	23.4109	0.000209758
50mM NaCl	AT5G53450	0	+	79	30	122.569	3	85.3168	0.000321286
50mM NaCl	AT5G19400	5	+	19	144	991.668	108	1178.48	0.00065393
50mM NaCl	AT5G47180	7	-	144	33	96.6139	31	31.3168	0.00101593
50mM NaCl	AT3G23640	0	+	20	52	128.015	4	37.3614	0.0096973
50mM NaCl	AT3G15430	0	+	95	20	88.6386	4	102.777	0.00082601
50mM NaCl	AT5G44785	4	-	6	63	11.8465	49	32.2525	0.00130293
50mM NaCl	AT3G26060	0	+	3	380	586.376	233	225.738	5.98306e-05
50mM NaCl	AT1G59750	11	+	9	21	190.045	3	146.827	0.00231792
50mM NaCl	AT2G04170	5	-	76	14	20.4604	3	37.4356	0.000763327
50mM NaCl	AT2G05990	0	+	3	43	39.2079	13	37.5149	0.00232076
50mM NaCl	AT3G20320	3	-	11	21	116.475	6	180.619	0.000145323
50mM NaCl	AT4G34430	5	+	3	51	77.5248	23	83.7129	0.0031472
50mM NaCl	AT4G32420	10	-	228	18	0.316832	14	7.19307	0.00962906
50mM NaCl	AT2G13360	4	-	5	86	2732.22	37	605.832	0.00192669
50mM NaCl	AT2G30200	2	-	19	115	90.4109	52	74.4604	0.00942803
50mM NaCl	AT2G46680	1	-	6	32	941.386	3	454.045	0.00154281
50mM NaCl	AT2G17500	0	+	33	35	125.144	16	178.163	0.000393316
50mM NaCl	AT1G17410	4	-	8	32	34.3614	2	17.0545	0.00307127
50mM NaCl	AT1G76990	0	+	428	138	228.832	103	346.421	7.12894e-06
50mM NaCl	AT3G13430	0	+	218	32	176.683	17	293.287	0.000336784
50mM NaCl	AT2G17130	3	-	12	24	144.658	15	365.03	4.35216e-05
50mM NaCl	AT3G05420	3	+	3	53	52.3812	22	52.4752	0.00595269
50mM NaCl	AT3G26910	1	-	16	9	95.6584	2	225.317	0.000732847
50mM NaCl	AT5G38240.1	1	-	-162	10	18.4901	1	68.8911	8.39031e-06
50mM NaCl	AT5G47310.1	0	+	8	11	90.7475	1	93.0099	0.00538251
50mM NaCl	AT5G66640.1	1	+	-3	6	27.3762	1	59.4752	0.00746558
50mM NaCl	AT1G09140.1	10	-	-17	10	28.7129	1	34.6238	0.00716116
50mM NaCl	AT1G64060.1	4	+	-814	7	30.1238	1	67.6089	0.00248358
50mM NaCl	AT3G20395.1	4	-	15	4	6.08416	1	51.3515	0.00172647
50mM NaCl	AT5G54710.1	1	-	4	4	336.579	1	1623.22	0.00385447
50mM NaCl	AT5G26680.2	1	-	-348	14	6.09901	1	25.0396	1.99958e-06
50mM NaCl	AT5G23890.1	0	+	-11	13	42.7277	1	37.3218	0.00662509
50mM NaCl	AT2G17760.1	0	+	59	10	65.3713	1	76.495	0.00435698
50mM NaCl	AT2G25670.1	3	-	39	10	311.48	1	406.139	0.00328082
50mM NaCl	AT2G38630.1	2	-	98	8	30.8861	1	45.5792	0.00971212
50mM NaCl	AT1G15810.1	0	+	5	13	174.574	1	215.936	0.000434104
50mM NaCl	AT5G59830.1	0	+	53	10	21.3317	1	24.7277	0.00764308
50mM NaCl	AT5G63860.1	5	-	-7	9	61.2723	1	75.8812	0.00684693
50mM NaCl	AT3G60300.1	2	+	7	26	274.663	1	113.089	0.00284594
50mM NaCl	AT1G55870.2	1	+	19	5	10.5198	1	34.9653	0.00811729
50mM NaCl	AT1G32150.1	0	+	43	13	19.9703	1	34.797	0.000163316
50mM NaCl	AT2G41150.2	3	+	-14	8	5.38614	1	13.3465	0.0044241
50mM NaCl	AT2G48100.1	1	+	6	12	64.302	1	68.2178	0.00259731
50mM NaCl	AT1G05400.1	1	+	-12	10	21.9653	1	27.2079	0.00693545
50mM NaCl	AT2G20360.1	4	+	4	14	53.2673	1	40.4109	0.00822159
50mM NaCl	AT1G55150.1	1	+	62	6	30.4851	1	62.5743	0.00830897
50mM NaCl	AT2G23390.1	5	-	-3	16	20.1535	1	17.0198	0.00444616
50mM NaCl	AT1G33680.1	5	+	-805	14	237.911	1	246.743	0.000834791
50mM NaCl	AT5G54900.1	1	+	-757	9	230.119	1	322.901	0.00256762
50mM NaCl	AT3G48920.1	1	+	10	10	48.8168	1	99.8663	0.00021366
50mM NaCl	AT1G06720.1	15	-	8	14	8.16832	1	8.5495	0.00731932
50mM NaCl	AT4G20300.2	2	+	13	14	169.787	1	164.04	0.000972795
50mM NaCl	AT2G32900.1	6	+	4	11	12.0248	1	37.198	3.02694e-05
50mM NaCl	AT3G20430.1	2	+	-424	14	28.8812	1	36.6931	0.000437277
50mM NaCl	AT5G02810.1	4	-	-209	12	72.7277	1	70.5842	0.00341459
50mM NaCl	AT4G27040.1	10	-	6	10	10.1287	1	16.9901	0.003657
50mM NaCl	AT4G26470.2	0	+	4	6	36.3663	1	71.0248	0.00983489
50mM NaCl	AT3G17650.1	3	+	-48	25	104.282	1	74.9158	5.29814e-05
50mM NaCl	AT3G51390.1	3	+	-5	20	14.2426	1	13.6337	0.000609375
50mM NaCl	AT3G06480.1	5	-	-154	14	10.0297	1	14.7327	0.000908102
50mM NaCl	AT2G29995.1	1	-	24	10	110.505	1	193.411	0.000405905
50mM NaCl	AT3G62900.1	10	-	-6	12	11.9703	1	24.8861	0.000234472
50mM NaCl	AT4G38545.2	1	-	1	17	718.129	9	1402.49	0.0013489
50mM NaCl	AT1G23730.1	6	+	-5	16	144.455	7	240.153	0.00347653
50mM NaCl	AT4G33540.1	5	+	14	13	19.0099	3	26.1782	0.00914849
50mM NaCl	AT3G56650.1	0	+	-11	33	238.881	4	129.074	0.00275872
50mM NaCl	AT3G62150.1	11	-	18	16	38.0792	3	61.0545	0.000286828
50mM NaCl	AT5G01400.1	21	-	-6	27	13.6535	8	22.4257	0.00166574
50mM NaCl	AT5G02810.1	3	-	3	13	238.005	2	224.401	0.00762779
50mM NaCl	AT3G56840.1	2	+	29	30	118.807	12	149.866	0.0013943
50mM NaCl	AT5G17440.1	8	+	-172	27	22.1436	11	39.7376	0.000875186
50mM NaCl	AT2G05520.6	0	+	6	57	10191.6	17	7340.19	0.000854436
50mM NaCl	AT4G27000.1	5	-	-790	25	388.252	5	446.733	5.72211e-05
50mM NaCl	AT3G17900.1	3	+	-7	14	179.698	3	196.361	0.00582774
50mM NaCl	AT1G60200.1	6	-	-804	18	126.787	4	115.53	0.00742213
50mM NaCl	AT1G11580.1	0	+	9	16	1205.88	13	3302.01	0.00127109
50mM NaCl	AT3G62310.1	4	-	-118	41	279.896	32	455.54	0.00366873
50mM NaCl	AT4G25030.1	0	+	19	10	454.965	4	1096.41	0.00146286
50mM NaCl	AT2G26980.1	5	-	-273	15	32.1436	9	67.901	0.00913897
50mM NaCl	AT1G34418.1	0	+	38	41	270.97	13	234.911	0.00147868
50mM NaCl	AT3G07440.1	2	+	-3	14	5.15842	2	12.4257	0.00126828
150mM NaCl	AT5G18540	3	+	6	12	39.9257	1	37.9703	0.0057987
150mM NaCl	AT1G62180	2	-	21	18	200.322	1	117.644	0.00496264
150mM NaCl	AT1G53780	9	-	3	13	24.802	1	27.797	0.00210338
150mM NaCl	AT3G22950	2	-	17	16	81.2475	1	71.3317	0.00120981
150mM NaCl	AT4G13530	0	+	3	16	796.366	1	874.203	8.52332e-05
150mM NaCl	AT3G26670	12	-	76	9	41.3416	1	64.104	0.00232257
150mM NaCl	AT2G28670	1	-	125	15	314.594	1	239.267	0.00324978
150mM NaCl	AT1G61360	7	-	103	10	177.054	1	1466.5	2.70788e-09
150mM NaCl	AT2G32760	0	+	22	14	74.0743	1	50.5446	0.00973445
150mM NaCl	AT1G32070	3	-	3	17	84.7277	1	48.505	0.00703003
150mM NaCl	AT5G11950	0	+	90	6	67.2178	1	134.104	0.00815489
150mM NaCl	AT2G39670	0	+	14	19	73.3317	1	37.6287	0.00720392
150mM NaCl	AT5G06980	1	+	3	14	114.757	1	163.03	6.26095e-05
150mM NaCl	AT2G21580	1	+	3	28	156.005	1	102.564	2.44637e-05
150mM NaCl	AT5G02870	0	+	3	79	792.327	20	497.95	0.000214578
150mM NaCl	AT1G01550	0	+	99	412	126.05	341	200.693	1.24098e-06
150mM NaCl	AT2G42210	0	+	346	89	566.015	81	330.95	0.00985868
150mM NaCl	AT3G61700	6	+	15	52	56.6139	5	28.0594	0.000979449
150mM NaCl	AT5G65010	11	+	3	64	74.7079	8	30.9406	0.00521141
150mM NaCl	AT5G51630	0	+	78	11	20.6386	6	65.0842	0.00279697
150mM NaCl	AT1G64230	0	+	24	138	673.916	31	283.653	0.00213091
150mM NaCl	AT5G27830	1	+	14	76	125.792	38	141.342	0.00050955
150mM NaCl	AT3G16800	0	+	18	47	78.1188	21	81.2871	0.00578517
150mM NaCl	AT3G13430	0	+	215	10	176.683	5	454.901	0.0024045
150mM NaCl	AT1G28330	1	-	278	2165	6059.76	1109	4160.46	2.50321e-12
150mM NaCl	AT2G18280	0	+	32	145	384.866	115	194.99	0.00416358
150mM NaCl	AT5G16150	0	+	217	22	82.5545	2	59.2178	0.00120622
150mM NaCl	AT2G17130	3	-	12	24	144.658	6	237.619	8.67703e-06
150mM NaCl	AT1G09840	12	-	355	51	68.0446	16	69.8861	0.000275449
150mM NaCl	AT1G33470	3	+	3	82	144.163	58	47.896	0.0019052
150mM NaCl	AT1G73490	3	-	3	107	59.0693	44	52.2475	0.00424385
150mM NaCl	AT2G40270	4	-	21	24	170.45	3	240.569	9.78445e-07
150mM NaCl	AT3G29035.1	0	+	5	7	132.267	1	215.307	0.0068648
150mM NaCl	AT3G06190.1	2	-	-331	11	124.342	1	137.837	0.00251002
150mM NaCl	AT2G19830.1	7	-	13	12	98.0941	1	111.941	0.00121935
150mM NaCl	AT3G26910.1	8	-	4	6	3.69802	1	13.1683	0.00884127
150mM NaCl	AT2G17760.1	0	+	59	10	65.3713	1	112.792	0.000485552
150mM NaCl	AT1G01470.1	1	-	4	4	470.084	1	4840.5	0.00029051
150mM NaCl	AT3G57170.1	4	-	26	18	71.2772	1	73.8812	0.000108318
150mM NaCl	AT5G02810.1	3	-	3	13	238.005	1	182.233	0.00561706
150mM NaCl	AT3G44600.1	10	-	-8	10	19.302	1	23.1386	0.00753951
150mM NaCl	AT2G41150.2	3	+	-14	8	5.38614	1	24.7277	0.000161277
150mM NaCl	AT4G19490.1	6	+	-9	11	27.4802	1	39.4455	0.00129924
150mM NaCl	AT1G60200.1	6	-	-804	18	126.787	1	88.5644	0.00113492
150mM NaCl	AT1G05400.1	1	+	-12	10	21.9653	1	41.4158	0.000679105
150mM NaCl	AT3G22320.1	4	-	-6	17	187.624	1	169.589	0.000342155
150mM NaCl	AT1G11580.1	0	+	9	16	1205.88	1	1349.46	7.70998e-05
150mM NaCl	AT3G49060.1	5	-	-10	10	13.3564	1	19.995	0.00441272
150mM NaCl	AT2G48110.1	2	+	-135	14	17.9307	1	20.7327	0.00166411
150mM NaCl	AT2G42330.2	2	-	9	11	175.025	1	197.723	0.00226789
150mM NaCl	AT1G68690.1	4	+	41	3	2.15347	1	33.797	0.00388445
150mM NaCl	AT1G11670.1	5	-	-425	4	96.8762	1	475.569	0.003836
150mM NaCl	AT5G02810.1	4	-	-209	12	72.7277	1	62.1436	0.00751274
150mM NaCl	AT5G51630.2	2	+	-17	4	28.2475	1	148.144	0.00363089
150mM NaCl	AT1G22430.2	1	+	-44	19	68.4059	1	43.5198	0.00187609
150mM NaCl	AT4G11330.1	0	+	8	8	55.4455	1	103.396	0.00190736
150mM NaCl	AT1G08930.1	13	+	19	4	106.114	1	391.604	0.00909132
150mM NaCl	AT1G44790.1	4	-	-3	18	9.80198	1	11.6683	0.000789972
150mM NaCl	AT3G62900.1	10	-	-6	12	11.9703	1	15.5	0.00518705
150mM NaCl	AT4G39640.1	0	+	3	18	133.579	5	287.832	1.14323e-05
150mM NaCl	AT1G15125.1	0	+	97	19	1253.46	2	940.396	0.00147119
150mM NaCl	AT4G38545.2	1	-	1	17	718.129	4	1537.46	5.72896e-06
150mM NaCl	AT4G05020.1	1	+	-3	6	18.2228	3	69.4208	0.00691547
150mM NaCl	AT1G69935.1	3	-	8	19	66.9802	7	84.4307	0.00990584
150mM NaCl	AT3G54880.1	4	-	-3	31	118.431	7	117.297	0.000341765
150mM NaCl	AT1G13880.1	1	+	-3	19	498.208	12	903.317	0.00426705
150mM NaCl	AT1G33290.2	2	+	-5	18	57.6782	2	38.6386	0.00984748
150mM NaCl	AT2G28305.1	2	+	7	7	17.6832	5	68.8317	0.00987653
150mM NaCl	AT3G51390.1	3	+	-5	20	14.2426	4	16.7129	0.00519821
150mM NaCl	AT3G06480.1	5	-	-154	14	10.0297	3	15.7723	0.00582018
300mM NaCl	AT2G37060	0	+	4	9	14.0941	1	28.1238	0.00283644
300mM NaCl	AT4G34460	4	-	15	8	358.475	1	510.807	0.00497526
300mM NaCl	AT1G20693	6	+	3	577	856.426	1	216.163	1.13539e-42
300mM NaCl	AT3G24200	9	-	217	15	9.0297	1	9.72772	0.00409886
300mM NaCl	AT1G08600	2	+	3	15	10.2228	1	10.3713	0.00909144
300mM NaCl	AT1G09980	8	-	3	13	41.3416	1	44.3564	0.00258884
300mM NaCl	AT3G26670	12	-	76	9	41.3416	1	62.8713	0.00473259
300mM NaCl	AT1G15750	22	-	223	22	28.104	1	21.2376	0.000760438
300mM NaCl	AT1G64230	0	+	24	138	673.916	1	276.391	7.41616e-18
300mM NaCl	AT5G27450	0	+	307	12	11.995	1	19.0693	0.00204249
300mM NaCl	AT2G42210	0	+	350	23	566.015	1	347.322	0.000342987
300mM NaCl	AT4G22540	1	-	3	16	218.322	1	156.787	0.00200038
300mM NaCl	AT1G61360	7	-	103	10	177.054	1	550.653	7.67872e-06
300mM NaCl	AT5G64816	0	+	24	21	90.9257	1	75.604	0.000114779
300mM NaCl	AT4G05050	1	-	179	5	2366.7	1	6510.57	0.00631296
300mM NaCl	AT1G20620	4	+	21	354	18844.5	1	4579.03	7.47414e-32
300mM NaCl	AT2G40270	4	-	21	24	170.45	1	147.411	9.89601e-06
300mM NaCl	AT2G21580	1	+	3	28	156.005	1	82.2079	0.000212774
300mM NaCl	AT4G39860	2	+	3	54	102.416	13	62.8911	0.00559769
300mM NaCl	AT4G13530	0	+	3	16	796.366	6	1350.64	0.00123251
300mM NaCl	AT3G56720	5	+	31	102	60.7426	52	68.9208	0.00116815
300mM NaCl	AT4G35785	2	-	298	51	158.351	24	190.579	0.000357595
300mM NaCl	AT1G22700	4	-	4	107	79.5842	96	29.5347	0.000691287
300mM NaCl	AT2G45670	11	-	14	85	52.8069	66	80.5347	0.00623248
300mM NaCl	AT4G31170	2	-	44	27	536.153	9	485.505	0.00990696
300mM NaCl	AT5G60590	2	+	12	31	60.6733	2	30.4455	0.00212929
300mM NaCl	AT5G14060	0	+	6	48	287.663	23	55.6634	0.00269332
300mM NaCl	AT3G13430	0	+	215	10	176.683	4	403.975	0.00220469
300mM NaCl	AT4G19670	3	-	28	29	171.644	5	108.569	0.00729088
300mM NaCl	AT1G28330	1	-	278	2165	6059.76	1455	6725.94	7.58337e-40
300mM NaCl	AT2G45740	0	+	136	214	166.332	130	157.361	0.00493433
300mM NaCl	AT1G30200	0	+	11	57	666.099	22	588.342	0.00102024
300mM NaCl	AT2G18280	0	+	32	145	384.866	144	215.198	8.00025e-05
300mM NaCl	AT1G48410	19	-	6	43	77.8861	16	69.8861	0.00818484
300mM NaCl	AT3G56720	2	+	3	33	277.817	11	306.386	0.000483942
300mM NaCl	AT5G06980	1	+	3	14	114.757	9	378.96	0.000195375
300mM NaCl	AT5G51620	2	+	76	46	116.035	29	156.094	0.00582146
300mM NaCl	AT1G19010	0	+	86	8	10.5941	2	32.8713	0.0020182
300mM NaCl	AT5G26920.1	3	+	13	4	55.1535	1	223.926	0.00722781
300mM NaCl	AT2G46550.2	2	-	-19	14	253.792	1	282.629	0.00032256
300mM NaCl	AT2G17760.1	0	+	59	10	65.3713	1	85.8317	0.00294105
300mM NaCl	AT3G57170.1	4	-	26	18	71.2772	1	55.2426	0.000810059
300mM NaCl	AT1G54920.1	5	+	4	16	117.698	1	70.3416	0.007397
300mM NaCl	AT5G06980.2	1	+	16	7	114.757	1	378.96	0.000279328
300mM NaCl	AT4G32280.1	0	+	126	8	141.936	1	201.634	0.005435
300mM NaCl	AT2G41150.2	3	+	-14	8	5.38614	1	17.0149	0.00118457
300mM NaCl	AT1G60200.1	6	-	-804	18	126.787	1	67.4752	0.0083896
300mM NaCl	AT4G14930.1	6	+	5	4	58.2772	1	491.599	0.000653166
300mM NaCl	AT4G25910.1	0	+	41	22	83.9257	1	35.2178	0.00885442
300mM NaCl	AT1G11580.1	0	+	9	16	1205.88	1	967.941	0.000897532
300mM NaCl	AT3G51830.1	12	+	20	7	25.1881	1	42.9109	0.00841201
300mM NaCl	AT4G04920.1	11	+	30	13	72.1881	1	59	0.00802307
300mM NaCl	AT5G01595.1	1	+	55	4	1174.32	1	4219.68	0.00932182
300mM NaCl	AT1G02300.1	3	+	-27	18	82.2426	1	44.0545	0.00743529
300mM NaCl	AT3G60370.1	4	-	-5	15	40.5396	1	37.5248	0.00167674
300mM NaCl	AT3G06480.1	5	-	-154	14	10.0297	1	12.1485	0.00425187
300mM NaCl	AT4G39640.1	0	+	3	18	133.579	3	255.446	3.68036e-06
300mM NaCl	AT4G38545.2	1	-	1	17	718.129	10	1480.77	0.001551
300mM NaCl	AT5G52410.1	2	+	5	7	6.57921	5	36.5545	0.00587317
300mM NaCl	AT1G03080.1	3	-	17	9	13.3762	2	38.7822	0.000706576
300mM NaCl	AT1G01650.1	10	-	11	9	24.797	5	80.9505	0.00319161
300mM NaCl	AT5G17440.1	8	+	-172	27	22.1436	10	30.401	0.0051369
300mM NaCl	AT5G53048.1	0	+	-59	277	92.1931	43	34.4257	0.0012274
300mM NaCl	AT1G69935.1	3	-	8	19	66.9802	3	67.302	0.00203298
300mM NaCl	AT1G05400.1	1	+	-12	10	21.9653	4	47.6188	0.00705901
300mM NaCl	AT3G22320.1	4	-	-6	17	187.624	2	137.653	0.00673734
300mM NaCl	AT1G13880.1	1	+	-3	19	498.208	6	816.96	0.000216305
300mM NaCl	AT3G62310.1	4	-	-118	41	279.896	13	247.955	0.00140038
300mM NaCl	AT3G26740.1	0	+	11	131	21116.4	122	13181.5	0.00180252
300mM NaCl	AT5G42900.1	4	-	30	13	242.347	9	849.01	0.000240982
300mM NaCl	AT4G11330.1	0	+	8	8	55.4455	2	185.421	0.000328335
300mM NaCl	AT1G34418.1	0	+	38	41	270.97	10	267.851	2.84488e-05
300mM NaCl	AT1G44790.1	4	-	-3	18	9.80198	5	14.6634	0.00953151
