# Supplementary material for: Genome-wide analysis of alternative splicing of pre-mRNA under salt stress in Arabidopsis
Source: BMC Genomics. 2014 Jun 4;15(1):431. doi: 10.1186/1471-2164-15-431 (PMC4079960; doi:10.1186/1471-2164-15-431)
Supplement: Supplementary file 11 — Additional file 11: List of exon-skipping events that were over-represented in the control. (XLSX 13 KB) [file 12864_2014_6180_MOESM11_ESM.xlsx]

## Sheet: Sheet1
Additional file 11: List of exon-skipping events that were over-represented in the control.
(a) The number indiciates the position of exon that was skipped;
(b) p value is calculated by Fisher Exact Test; Note that if the splice junction was unique in the control and the corresponding junction-reads were more than 5, this junction would be considered to be significantly over-presented in the control and the corresponding P-value would be assigned to zero.
Treatment	ID	Exon(a)	Stands	Junction-read counts in control	Exon-read counts in control	Junction-read counts in treatment	Exon-read counts in treatment	p value(b)
50mM NaCl	AT3G08720	5	-	12	401.114	1	388.629	0.00333611
50mM NaCl	AT4G18120	1	+	46	67.1386	1	32.1535	1.14098e-05
50mM NaCl	AT5G55530	1	+	11	407.975	1	434.347	0.00275711
50mM NaCl	AT2G45540	28	-	10	89.5198	1	109.04	0.00367704
50mM NaCl	AT5G07090	1	+	27	55.5941	1	65.4505	2.90766e-07
50mM NaCl	AT3G48880	1	+	22	122.762	1	110.342	2.85615e-05
50mM NaCl	AT3G04160	4	-	9	37.2228	1	74.1089	0.000685281
50mM NaCl	AT1G04930	6	-	12	13.0495	5	31.0644	0.0077537
50mM NaCl	AT2G41705	1	+	33	58.4901	9	92.8218	3.82711e-06
50mM NaCl	AT2G46800	1	+	12	555.733	2	595.104	0.00594256
50mM NaCl	AT4G32470	1	-	589	494.351	532	570.649	0.00415136
50mM NaCl	AT5G17530	1	+	71	81.5693	9	42.5941	0.00015013
50mM NaCl	AT3G20060	5	-	165	128.02	96	133.51	0.00110471
50mM NaCl	AT2G43810	1	+	62	124.01	40	166.01	0.00187024
50mM NaCl	AT5G49015	1	+	33	117.158	15	165.153	0.000520073
50mM NaCl	AT5G62640	8	-	36	49.7228	19	64.2673	0.00915137
50mM NaCl	AT3G09710	2	-	13	20.8812	3	31.3663	0.00870903
50mM NaCl	AT1G70850.3	2	-	69	1901.5	1	1107	9.48871e-13
50mM NaCl	AT4G16710.2	2	+	16	33.3713	1	39.7525	0.000239258
50mM NaCl	AT5G53360.1	1	+	10	52.1634	1	112.594	0.000139653
50mM NaCl	AT3G12130.1	1	-	14	357.609	2	547.554	0.000125295
50mM NaCl	AT3G62360.1	16	-	52	36.2525	26	53.8168	0.000660092
50mM NaCl	AT5G52070.1	2	+	18	116.371	2	96.4703	0.00176083
150mM NaCl	AT5G07090	1	+	27	55.5941	1	31.5099	0.000521707
150mM NaCl	AT5G37370	3	-	71	88.5743	55	130.05	0.00519434
150mM NaCl	AT1G53380	1	-	49	347.5	46	602.847	0.00537449
150mM NaCl	AT2G27720	2	+	745	575.109	432	421.351	0.00820907
150mM NaCl	AT4G18070	4	+	21	73.8317	6	112.03	0.000291187
150mM NaCl	AT5G52530	1	+	41	69.5495	19	87.4307	0.00227687
150mM NaCl	AT5G13800	5	-	35	484.441	15	699.233	5.75078e-05
150mM NaCl	AT5G53180	7	-	53	42.604	19	48.1832	0.000770553
150mM NaCl	AT1G70850.3	2	-	69	1901.5	1	1402.75	1.57065e-15
150mM NaCl	AT5G06770.1	1	-	17	109.228	1	91.0297	0.00073801
150mM NaCl	AT2G26310.1	3	+	12	19.6485	1	24.2376	0.00342061
150mM NaCl	AT5G52070.1	2	+	18	116.371	1	80.9653	0.00205103
300mM NaCl	AT4G18120	1	+	46	67.1386	1	32.797	6.49272e-06
300mM NaCl	AT2G39310	4	-	56	82.9356	1	47.6931	4.00198e-08
300mM NaCl	AT5G55530	1	+	11	407.975	1	632.282	0.000284007
300mM NaCl	AT4G14350	13	-	22	24.9257	4	25.3218	0.00554643
300mM NaCl	AT2G25690	2	-	16	85.0495	10	169.96	0.00870663
300mM NaCl	AT2G30600	5	+	36	149.208	9	144.975	0.0001894
300mM NaCl	AT1G05230	11	-	18	44.9851	2	31.9406	0.00843331
300mM NaCl	AT1G60070	2	-	64	86.4406	45	24.2921	0.00224729
300mM NaCl	AT1G57765	1	+	85	129.911	54	152.861	0.00371856
300mM NaCl	AT5G13800	5	-	35	484.441	26	944.104	0.00029178
300mM NaCl	AT4G03020	9	-	82	300.916	33	293.921	4.00242e-05
300mM NaCl	AT2G19480	10	+	29	625.901	6	470.47	0.00259518
300mM NaCl	AT3G15351	2	+	48	97.9307	23	115.228	0.00165956
300mM NaCl	AT3G23280	7	+	130	129.891	64	109.455	0.00791532
300mM NaCl	AT3G46280.1	2	-	6	48.099	1	110.886	0.00506347
300mM NaCl	AT1G70850.3	2	-	69	1901.5	1	1173.39	3.63953e-13
300mM NaCl	AT2G30700.1	6	-	26	301.178	1	163.54	0.000239649
300mM NaCl	AT2G26310.1	3	+	12	19.6485	1	23.9604	0.00342061
