# Supplementary material for: Genome-wide analysis of alternative splicing of pre-mRNA under salt stress in Arabidopsis
Source: BMC Genomics. 2014 Jun 4;15(1):431. doi: 10.1186/1471-2164-15-431 (PMC4079960; doi:10.1186/1471-2164-15-431)
Supplement: Supplementary file 12 — Additional file 12: List of genes with intron retention in the control. (XLSX 83 KB) [file 12864_2014_6180_MOESM12_ESM.xlsx]

## Sheet: Sheet1
Additional file 12: List of genes with intron retention in the control.
(a) The number indicates the position of the retained intron;
(b) p value is calculated by Fisher Exact Test; Note that if the intron retention was unique in the control and the corresponding intorn-coverage-by-reads were more than 5, this intron would be considered to be significant in the control and the corresponding P-value would be assigned to zero.
Treatment	ID	Stands	Intron(a)	Intron length	Intron reads in control	Exon reads in control	Intron reads in treatment	Exon reads in treatment	p value(b)
50mM NaCl	AT4G16650	+	7	339	11.8218	90.2228	1	108.955	0.000956931
50mM NaCl	AT1G50910	-	2	228	7.0297	4.39604	1	26.5941	0.000152868
50mM NaCl	AT2G34260	+	5	148	14.8317	16.0099	1	46.7079	6.82838e-07
50mM NaCl	AT3G07190	-	0	513	17.0495	91.6931	1	141.564	3.43095e-06
50mM NaCl	AT1G17710	-	0	176	29.297	1307.7	1	530.698	0.000794371
50mM NaCl	AT1G07780	-	3	281	16.0198	55.8713	1	73.4802	5.13666e-05
50mM NaCl	AT5G12420	-	3	138	10.4257	15.3614	1	34.5842	0.000292118
50mM NaCl	AT3G45290	+	2	625	9.69307	11.9307	1	28.1535	0.000408562
50mM NaCl	AT1G75180	-	1	407	33.8515	237.015	1	155.124	1.63201e-06
50mM NaCl	AT1G12290	-	0	604	18.9208	112.213	1	120.619	2.55891e-05
50mM NaCl	AT2G27370	-	0	265	13.1287	19.2822	1	71.5941	2.81527e-07
50mM NaCl	AT4G26970	+	7	297	9.24752	50.2475	1	149.455	5.53064e-05
50mM NaCl	AT4G22758	+	0	295	8.79208	8.4703	1	23.7327	0.000426247
50mM NaCl	AT3G55510	+	2	135	5.91089	59.703	0.316832	138.723	0.000948947
50mM NaCl	AT2G35370	+	2	88	29.2277	720.97	0.970297	312.089	0.000740528
50mM NaCl	AT1G14320	+	0	268	14.7327	2028.99	0.0594059	3538.45	2.76172e-07
50mM NaCl	AT4G39260	-	0	282	2702.61	3943.91	1096.42	3792.54	1.38641e-96
50mM NaCl	AT4G18710	+	0	588	43.0495	136.752	10.1782	118.312	0.000199174
50mM NaCl	AT4G11900	-	2	108	10.8416	15.6535	1.18812	32.7426	0.000264441
50mM NaCl	AT5G45750	+	0	670	18.1782	116.01	4.0396	160.49	0.000506917
50mM NaCl	AT3G10210	-	0	238	27.1584	125.644	6.31683	141.856	0.000156614
50mM NaCl	AT3G22950	-	0	597	35.1089	217.431	7.20792	299.545	1.70052e-07
50mM NaCl	AT3G13060	+	5	80	25.9901	485.386	2.39604	292.752	0.000491371
50mM NaCl	AT1G41880	-	0	279	17.5446	71.6832	1.16832	172.802	1.55325e-08
50mM NaCl	AT3G43800	+	0	171	24.3366	1391.67	3.15842	1033.44	0.00064063
50mM NaCl	AT5G38240	-	0	236	19.2475	18.4901	7.18812	68.8911	1.61396e-06
50mM NaCl	AT3G56470	+	1	107	18.2475	74.2277	0.138614	44.7228	0.000710253
50mM NaCl	AT1G25550	+	2	84	70.1584	383.193	30.7525	367.173	0.000626214
50mM NaCl	AT2G32320	+	8	259	19.7723	27.3564	0.445545	36.8366	9.88171e-07
50mM NaCl	AT2G02100	+	0	254	30.8515	1799.55	11.9109	2511.39	7.39024e-05
50mM NaCl	AT4G13850	+	1	96	8.38614	361.257	0.29703	759.178	0.000124555
50mM NaCl	AT1G78790	-	0	167	20.1782	26.3416	1.31683	34.5941	1.94123e-05
50mM NaCl	AT2G37450	-	3	747	49.9604	27.5	7.0396	21.7426	0.000379028
50mM NaCl	AT3G03270	-	1	225	14.2475	98.5941	4.43564	395.881	4.40675e-07
50mM NaCl	AT2G21660	-	0	308	9680.66	21983.8	3515.96	14272.2	1.91835e-154
50mM NaCl	AT4G32060	+	3	209	216.832	410.797	93.4653	289.218	0.000720213
50mM NaCl	AT3G48610	-	0	566	30	116.594	3.0099	184.267	5.57467e-09
50mM NaCl	AT3G61180	+	0	199	16.2178	155.45	0.376238	101.941	0.000721468
50mM NaCl	AT5G39790	-	3	226	18.6337	6.67327	3.73267	16.9208	0.00035512
50mM NaCl	AT3G58600	-	4	334	8.91089	46.7426	0.217822	68.5693	0.000495477
50mM NaCl	AT1G20450	-	0	79	19.703	1823.43	2.19802	3511.24	5.32257e-08
50mM NaCl	AT2G01850	+	2	563	181.139	821.183	51.0099	562.757	3.2207e-08
50mM NaCl	AT5G54900	+	1	1041	17.0792	230.119	0.188119	322.901	4.85262e-07
50mM NaCl	AT2G35510	-	2	289	40.5743	68.5	13.2079	111.446	9.64864e-07
50mM NaCl	AT1G68680	+	0	767	59.3564	118.332	26.3069	124.926	0.000984735
50mM NaCl	AT5G22100	+	0	236	6.60396	43.3564	0.118812	121.926	0.000127919
50mM NaCl	AT1G51510	-	1	508	24.8218	180.851	4.85149	278.53	3.16683e-06
50mM NaCl	AT4G27500	+	0	316	15.9604	374.985	2.47525	525.025	9.60532e-05
50mM NaCl	AT3G09630	+	0	410	13.495	1926.31	0.594059	3278.64	2.30253e-05
50mM NaCl	AT4G25100	-	6	285	43.6733	119.277	5.23762	87.1287	1.13879e-05
50mM NaCl	AT4G27000	-	4	1047	37.2871	388.252	13.9703	446.733	0.000423447
50mM NaCl	AT1G56300	-	0	251	16.7426	80.2376	0.990099	91.0644	7.90722e-05
50mM NaCl	AT2G01520	+	0	433	77.8416	3148.54	12.1188	1555.23	3.3869e-05
50mM NaCl	AT5G51640	-	1	365	14.1485	105.698	2.49505	158.366	0.000303143
50mM NaCl	AT3G63030	+	0	470	34.7822	205.163	6.0198	230.183	1.96231e-06
50mM NaCl	AT5G22040	-	2	580	32.1584	10.2673	10.099	37.495	2.15082e-07
50mM NaCl	AT4G22140	-	0	404	12.0594	122.619	0.306931	143.896	0.000126564
50mM NaCl	AT3G17390	-	0	207	13.1881	7855.25	3.05941	13157.7	0.000438115
50mM NaCl	AT2G38130	-	0	695	20.5347	64.2129	3.28713	74.2426	0.000244009
50mM NaCl	AT4G19640	-	1	676	31.8713	51.6733	7.68317	68.0792	5.1115e-05
50mM NaCl	AT3G04600	+	9	313	10.4059	9.41089	0.257426	17.3465	0.000439936
50mM NaCl	AT1G09995	-	1	441	21.4356	52.4356	0.693069	48.8069	6.84474e-05
50mM NaCl	AT1G34640	-	0	388	23.1683	32.6782	1.32673	26.4653	0.000241005
50mM NaCl	AT5G44930	-	0	807	306.713	213.421	115.743	139.149	0.000411252
50mM NaCl	AT3G48360	-	1	271	14.6535	99.1436	2.56436	167.525	0.000206812
50mM NaCl	AT1G78000	+	11	111	87.9505	241.134	35.703	628.045	3.33817e-20
50mM NaCl	AT1G15380	+	1	702	17.3366	31.2475	4.0396	61.9802	0.00012687
50mM NaCl	AT3G16785	+	18	128	78.1188	154.05	5.85149	120.52	3.91478e-11
50mM NaCl	AT4G05180	-	1	236	70.6832	13573.8	4.61386	4223.06	0.000122727
50mM NaCl	AT1G47500	+	1	113	9.71287	124.545	0.039604	276.51	1.1321e-05
50mM NaCl	AT5G59880	+	0	733	24.2475	1349.37	4.09901	1521.01	3.23269e-05
50mM NaCl	AT3G52120	+	1	475	113.782	190.332	52.9307	190.119	8.2823e-05
50mM NaCl	AT5G23760	-	0	498	18.3465	105.757	0.405941	88.4307	5.81521e-05
50mM NaCl	AT4G24015	-	0	601	16.6535	79.2327	2.29703	104.252	0.000131411
50mM NaCl	AT3G60245	+	1	271	6.9505	406.163	0.247525	733.777	0.000759405
50mM NaCl	AT5G63680	+	0	308	14.6535	126.386	0.990099	168.871	4.40231e-05
50mM NaCl	AT1G55310	+	3	161	69.8812	122.822	26.6238	129.416	0.000107963
50mM NaCl	AT2G47690	+	0	428	29.0594	227.436	6.92079	210.322	0.000819701
50mM NaCl	AT2G02570	-	6	589	236.05	63.104	103.465	66.4455	4.00831e-05
50mM NaCl	AT2G18050	+	1	71	107.842	3616.32	29.5446	395.554	4.62774e-05
50mM NaCl	AT5G13590	-	3	158	13.396	179.455	0.356436	188.644	0.000198579
50mM NaCl	AT3G24503	-	1	169	23.9307	242.673	7.18812	300.188	0.000613519
50mM NaCl	AT4G25050	+	2	157	18.3267	479.52	0.029703	284.584	0.000309259
50mM NaCl	AT3G51730	+	3	302	27.1782	427.891	0.60396	198.97	0.00057226
50mM NaCl	AT1G76670	-	1	374	17.6733	277.475	2.0198	252.644	0.000861593
50mM NaCl	AT3G57800	-	0	699	53.0891	243.104	4.33663	94.4406	0.000398476
50mM NaCl	AT2G18040	+	0	831	20.198	745.322	1.09901	979.797	7.29901e-07
50mM NaCl	AT2G38170	-	6	583	58.5743	19.9901	14.1683	22.5396	0.000190476
50mM NaCl	AT5G05820	-	2	411	16.9307	108.366	2.0198	144.327	6.76999e-05
50mM NaCl	AT5G47650	-	7	268	16.4059	22.1584	0.207921	16.5198	0.000972439
50mM NaCl	AT5G08500	+	0	180	20.7129	40.8515	2.45545	56.203	1.45593e-05
50mM NaCl	AT5G04870	-	0	350	14.1386	108.059	2.0198	152.401	0.000379363
50mM NaCl	AT3G27080	-	3	274	24.2079	118.733	3.85149	162.005	1.16027e-05
50mM NaCl	AT3G51330	-	0	76	13.8614	61.8267	1.29703	234.644	1.17552e-08
50mM NaCl	AT3G60250	-	0	147	27.5446	260.891	8.11881	314.599	0.000203798
50mM NaCl	AT4G21960	-	1	100	45.396	8802.08	4.32673	3910.28	0.000262561
50mM NaCl	AT1G05805	+	0	891	51.9406	318.183	16.6634	285.188	0.000311254
50mM NaCl	AT2G36420	+	0	1062	50.3267	96.396	18.1782	102.015	0.000381119
50mM NaCl	AT2G26440	+	0	356	16.4356	657.985	6.31683	1835.5	8.37327e-06
50mM NaCl	AT4G30680	-	0	533	29.8218	60.4455	11.297	80.8168	0.000673013
50mM NaCl	AT2G26500	+	0	95	39.1881	4328.75	0.970297	1435.11	0.000298777
50mM NaCl	AT3G20550	-	4	521	17.6238	32.8317	2.0198	39.8812	0.00030003
50mM NaCl	AT3G03920	-	0	193	7.61386	388.876	0.178218	715.46	0.000252128
50mM NaCl	AT3G56400	-	1	256	14	234.124	2.27723	293.272	0.000627414
50mM NaCl	AT3G26730	+	5	164	35.6436	93.0396	5.81188	67.5743	0.000595451
50mM NaCl	AT2G32260	+	0	429	33.7624	135.896	5.25743	130.936	1.03084e-05
50mM NaCl	AT1G78000	+	8	97	9.87129	408.564	0.980198	1253.65	7.60057e-06
50mM NaCl	AT3G49010	-	1	259	11.0198	755.342	0.0990099	1454.05	7.87198e-06
50mM NaCl	AT1G69960	-	3	427	19.0198	116.787	4.68317	206.554	4.58357e-05
50mM NaCl	AT2G36380	+	17	88	24.0693	283.495	4.55446	341.619	7.74692e-05
50mM NaCl	AT2G44490	+	7	88	9.12871	418.673	1.89109	1144.66	0.000241031
50mM NaCl	AT4G27490	+	5	190	8.0198	15.1931	0.613861	40.5198	0.00066977
50mM NaCl	AT5G03970	-	0	385	14.0792	118.079	2.0198	200.223	7.55149e-05
50mM NaCl	AT1G49300	+	0	641	22.2178	56.1634	1.11881	45.0545	0.000194412
50mM NaCl	AT5G54855	+	0	908	23.8416	179.262	0.0792079	167.901	3.42236e-07
50mM NaCl	AT3G62830	+	1	515	14.1386	105.401	4.0396	197.05	0.000551877
50mM NaCl	AT2G36380	+	16	79	21.8812	299.644	1.12871	369.168	8.35053e-07
50mM NaCl	AT1G54410	-	0	264	101.95	8386.05	35.0792	6710.64	5.9054e-06
50mM NaCl	AT3G09470	-	0	507	35.2079	41.6634	4.27723	65.802	1.90144e-08
50mM NaCl	AT3G05905	+	1	89	220.891	1181.34	52.2673	493.624	0.000272843
50mM NaCl	AT5G44510	-	2	178	31.6733	67.0891	4.32673	65.9158	1.7875e-05
50mM NaCl	AT3G05880	-	0	413	94.2673	606.629	39.9406	516.99	0.00043758
50mM NaCl	AT2G34260.2	+	5	148	14.8317	16.0099	1	46.7079	6.82838e-07
50mM NaCl	AT1G75180.1	-	0	813	56.4257	350.941	1	210.213	5.49007e-10
50mM NaCl	AT4G22758.1	+	0	295	8.79208	8.4703	1	23.7327	0.000426247
50mM NaCl	AT2G34260.1	+	6	148	14.8317	16.0099	1	46.7079	6.82838e-07
50mM NaCl	AT3G07190.1	-	0	513	17.0495	91.6931	1	141.564	3.43095e-06
50mM NaCl	AT1G50910.1	-	2	228	7.0297	4.39604	1	26.5941	0.000152868
50mM NaCl	AT4G16650.1	+	7	339	11.8218	90.2228	1	108.955	0.000956931
50mM NaCl	AT3G55450.1	+	0	228	12.4752	108.406	1	147.955	0.000359034
50mM NaCl	AT1G75180.3	-	0	813	56.4257	350.941	1	210.213	5.49007e-10
50mM NaCl	AT4G26970.1	+	7	297	9.24752	50.2475	1	149.455	5.53064e-05
50mM NaCl	AT1G18730.1	+	4	603	32.802	54.2475	1	34.8713	1.84436e-05
50mM NaCl	AT1G18730.3	+	4	603	32.802	54.2475	1	34.8713	1.84436e-05
50mM NaCl	AT1G07780.3	-	3	281	16.0198	55.8713	1	73.4802	5.13666e-05
50mM NaCl	AT1G07780.4	-	3	281	16.0198	55.8713	1	73.4802	5.13666e-05
50mM NaCl	AT5G12420.1	-	3	138	10.4257	15.3614	1	34.5842	0.000292118
50mM NaCl	AT2G27370.1	-	0	265	13.1287	19.2822	1	71.5941	2.81527e-07
50mM NaCl	AT1G17710.2	-	0	176	29.297	1307.7	1	530.698	0.000794371
50mM NaCl	AT3G45290.1	+	2	625	9.69307	11.9307	1	28.1535	0.000408562
50mM NaCl	AT1G12290.2	-	0	663	21.2871	111.03	1	120.619	6.60595e-06
50mM NaCl	AT1G17710.1	-	0	176	29.297	1307.7	1	530.698	0.000794371
50mM NaCl	AT1G75180.2	-	1	407	33.8515	237.015	1	155.124	1.63201e-06
50mM NaCl	AT5G59880.1	+	0	733	24.2475	1349.37	4.09901	1521.01	3.23269e-05
50mM NaCl	AT2G30970.2	+	0	77	14.3168	57.0693	4.44554	149.465	3.75205e-05
50mM NaCl	AT1G69252.2	+	0	775	1432.82	340.054	367.436	130.743	0.000715656
50mM NaCl	AT2G32320.3	+	8	259	19.7723	27.3564	0.445545	36.8366	9.88171e-07
50mM NaCl	AT3G05905.1	+	1	89	220.891	1181.34	52.2673	493.624	0.000272843
50mM NaCl	AT5G08500.1	+	0	180	20.7129	40.8515	2.45545	56.203	1.45593e-05
50mM NaCl	AT1G49300.1	+	0	641	22.2178	56.1634	1.11881	45.0545	0.000194412
50mM NaCl	AT5G59880.2	+	0	733	24.2475	1349.37	4.09901	1521.01	3.23269e-05
50mM NaCl	AT1G69960.1	-	3	427	19.0198	116.787	4.68317	206.554	4.58357e-05
50mM NaCl	AT5G45750.1	+	0	670	18.1782	116.01	4.0396	160.49	0.000506917
50mM NaCl	AT2G18050.1	+	0	71	107.842	3616.32	29.5446	395.554	4.62774e-05
50mM NaCl	AT4G21960.1	-	1	100	45.396	8802.08	4.32673	3910.28	0.000262561
50mM NaCl	AT3G13430.3	+	0	295	24.3366	165.431	10.6931	288.545	0.000240777
50mM NaCl	AT3G05880.1	-	0	413	94.2673	606.629	39.9406	516.99	0.00043758
50mM NaCl	AT2G01850.1	+	2	563	181.139	821.183	51.0099	562.757	3.2207e-08
50mM NaCl	AT4G13850.1	+	1	96	8.38614	361.257	0.29703	759.178	0.000124555
50mM NaCl	AT1G15380.1	+	1	702	17.3366	31.2475	4.0396	61.9802	0.00012687
50mM NaCl	AT4G24230.1	-	0	111	12.8119	92.7475	0.386139	71.6931	0.000954059
50mM NaCl	AT5G01030.1	+	0	446	9.19802	166.005	0.207921	235.733	0.000407613
50mM NaCl	AT1G78000.2	+	10	111	87.9505	241.134	35.703	628.045	3.33817e-20
50mM NaCl	AT2G36380.1	+	17	88	24.0693	283.495	4.55446	341.619	7.74692e-05
50mM NaCl	AT3G20550.1	-	4	521	17.6238	32.8317	2.0198	39.8812	0.00030003
50mM NaCl	AT1G54410.1	-	0	264	101.95	8386.05	35.0792	6710.64	5.9054e-06
50mM NaCl	AT2G26500.1	+	0	95	39.1881	4328.75	0.970297	1435.11	0.000298777
50mM NaCl	AT4G27500.1	+	0	316	15.9604	374.985	2.47525	525.025	9.60532e-05
50mM NaCl	AT2G38170.3	-	6	583	58.5743	19.9901	14.1683	22.5396	0.000190476
50mM NaCl	AT3G26730.1	+	5	164	35.6436	93.0396	5.81188	67.5743	0.000595451
50mM NaCl	AT4G25050.1	+	2	193	21.2376	474.381	0.0693069	281.46	9.58906e-05
50mM NaCl	AT3G49010.4	-	1	259	11.0198	754.624	0.0990099	1452.66	7.91118e-06
50mM NaCl	AT3G49010.1	-	1	259	11.0198	755.342	0.0990099	1454.05	7.87198e-06
50mM NaCl	AT2G36420.1	+	0	1062	50.3267	96.396	18.1782	102.015	0.000381119
50mM NaCl	AT4G05180.1	-	1	236	70.6832	13573.8	4.61386	4223.06	0.000122727
50mM NaCl	AT3G51330.1	-	0	76	13.8614	61.8267	1.29703	234.644	1.17552e-08
50mM NaCl	AT4G13850.4	+	1	96	8.38614	361.257	0.29703	759.178	0.000124555
50mM NaCl	AT4G30680.1	-	0	533	29.8218	60.4455	11.297	80.8168	0.000673013
50mM NaCl	AT3G27080.1	-	3	274	24.2079	118.733	3.85149	162.005	1.16027e-05
50mM NaCl	AT5G43270.3	-	3	737	18.2079	69.0743	0.70297	61.8663	0.000308518
50mM NaCl	AT5G07370.2	+	0	728	62.1485	384.787	18.8416	329.53	8.15665e-05
50mM NaCl	AT3G43800.1	+	0	171	24.3366	1391.67	3.15842	1033.44	0.00064063
50mM NaCl	AT1G66410.1	-	0	904	34.5545	1663.65	13.7822	1898.61	0.000748123
50mM NaCl	AT3G55510.1	+	2	135	5.91089	59.703	0.316832	138.723	0.000948947
50mM NaCl	AT1G51510.1	-	1	508	24.8218	180.851	4.85149	278.53	3.16683e-06
50mM NaCl	AT3G04600.2	+	9	313	10.4059	9.41089	0.257426	17.3465	0.000439936
50mM NaCl	AT2G41600.4	-	0	218	22.8713	156.639	2.09901	170.45	1.1486e-05
50mM NaCl	AT1G14320.2	+	0	268	14.7327	789.599	0.0594059	1341.62	3.74761e-07
50mM NaCl	AT2G21660.2	-	1	308	9680.66	17809.5	3515.96	11785.5	3.70813e-156
50mM NaCl	AT1G08970.4	+	0	181	21.7228	398.243	2.73267	346.95	0.000407735
50mM NaCl	AT3G62830.2	+	2	515	14.1386	105.401	4.0396	197.05	0.000551877
50mM NaCl	AT3G63030.1	+	0	470	34.7822	205.163	6.0198	230.183	1.96231e-06
50mM NaCl	AT3G22950.1	-	0	597	35.1089	217.431	7.20792	299.535	1.70052e-07
50mM NaCl	AT3G57800.1	-	0	699	53.0891	243.104	4.33663	94.4406	0.000398476
50mM NaCl	AT3G19820.3	-	1	466	106.762	1875.57	37.8416	1269.29	0.000663595
50mM NaCl	AT4G24015.1	-	0	601	16.6535	79.2327	2.29703	104.252	0.000131411
50mM NaCl	AT2G02570.1	-	6	589	236.05	63.104	103.465	66.4455	4.00831e-05
50mM NaCl	AT4G39260.3	-	1	282	2702.61	3049.14	1096.42	2936.34	7.75727e-89
50mM NaCl	AT2G02570.2	-	5	589	236.05	63.104	103.465	66.4455	4.00831e-05
50mM NaCl	AT2G37450.2	-	3	747	49.9604	27.5	7.0396	21.7426	0.000379028
50mM NaCl	AT3G56400.1	-	1	256	14	234.124	2.27723	293.272	0.000627414
50mM NaCl	AT3G10210.1	-	0	238	27.1584	125.644	6.31683	141.856	0.000156614
50mM NaCl	AT3G19820.2	-	1	582	107.594	1875.31	37.8416	1269.29	0.000502622
50mM NaCl	AT4G27490.1	+	5	190	8.0198	15.1931	0.613861	40.5198	0.00066977
50mM NaCl	AT4G27000.1	-	4	1047	37.2871	388.252	13.9703	446.733	0.000423447
50mM NaCl	AT3G09630.1	+	0	410	13.495	1926.31	0.594059	3278.64	2.30253e-05
50mM NaCl	AT2G18040.1	+	0	831	20.198	745.322	1.09901	979.797	7.29901e-07
50mM NaCl	AT2G26440.1	+	0	356	16.4356	657.985	6.31683	1835.5	8.37327e-06
50mM NaCl	AT3G13060.2	+	5	80	25.9901	238.906	2.39604	156.485	0.000379373
50mM NaCl	AT3G61180.1	+	0	199	16.2178	155.45	0.376238	101.941	0.000721468
50mM NaCl	AT1G47500.1	+	1	113	9.71287	124.545	0.039604	276.51	1.1321e-05
50mM NaCl	AT1G68680.1	+	0	767	59.3564	118.332	26.3069	124.926	0.000984735
50mM NaCl	AT2G35370.1	+	2	88	29.2277	720.97	0.970297	312.089	0.000740528
50mM NaCl	AT2G02570.4	-	6	589	236.05	63.104	103.465	66.4455	4.00831e-05
50mM NaCl	AT1G19400.2	-	1	380	29.4059	164.149	2.0495	118.733	5.27424e-05
50mM NaCl	AT3G04600.3	+	9	313	10.4059	9.41089	0.257426	17.3465	0.000439936
50mM NaCl	AT1G34640.1	-	0	388	23.1683	32.6782	1.32673	26.4653	0.000241005
50mM NaCl	AT3G17390.1	-	0	207	13.1881	7855.25	3.05941	13157.7	0.000438115
50mM NaCl	AT4G32060.1	+	3	209	216.832	410.797	93.4653	289.218	0.000720213
50mM NaCl	AT3G25700.2	+	0	305	32.3069	83.3119	3	59.0792	0.000132005
50mM NaCl	AT1G78790.1	-	0	167	20.1782	26.3416	1.31683	34.5941	1.94123e-05
50mM NaCl	AT2G32320.2	+	7	323	26.9505	35.9604	0.445545	45.7079	2.92789e-08
50mM NaCl	AT5G44510.1	-	2	178	31.6733	67.0891	4.32673	65.9158	1.7875e-05
50mM NaCl	AT4G18710.1	+	0	588	43.0495	136.752	10.1782	118.312	0.000199174
50mM NaCl	AT2G03890.2	+	1	359	543.931	1859.11	129.614	710.223	8.36765e-06
50mM NaCl	AT3G60250.2	-	0	150	27.8119	260.757	8.26733	314.525	0.000203798
50mM NaCl	AT1G78000.2	+	7	97	9.87129	408.564	0.980198	1253.65	7.60057e-06
50mM NaCl	AT3G52120.2	+	1	475	113.782	190.332	52.9307	190.119	8.2823e-05
50mM NaCl	AT4G08460.2	-	0	2327	48.8614	455.099	24.396	566.386	0.000227517
50mM NaCl	AT2G26500.3	+	0	95	39.1881	3559.23	0.970297	1178.16	0.000295339
50mM NaCl	AT4G13850.2	+	1	96	8.38614	361.257	0.29703	759.178	0.000124555
50mM NaCl	AT4G39260.2	-	1	282	2702.61	3305.83	1096.42	3174.41	8.85716e-91
50mM NaCl	AT3G58600.1	-	4	334	8.91089	46.7426	0.217822	68.5693	0.000495477
50mM NaCl	AT5G22040.3	-	2	612	33.297	9.67327	10.5743	37.2079	2.95636e-07
50mM NaCl	AT2G02570.3	-	7	589	236.05	63.104	103.465	66.4455	4.00831e-05
50mM NaCl	AT3G09630.2	+	0	413	13.5842	1926.27	0.653465	3278.61	9.14394e-06
50mM NaCl	AT3G56470.1	+	1	107	18.2475	74.2277	0.138614	44.7228	0.000710253
50mM NaCl	AT2G44490.1	+	7	88	9.12871	418.673	1.89109	1144.66	0.000241031
50mM NaCl	AT3G04600.1	+	9	313	10.4059	9.41089	0.257426	17.3465	0.000439936
50mM NaCl	AT2G47690.1	+	0	432	29.2376	226.238	7.23762	209.134	0.000820665
50mM NaCl	AT1G78000.1	+	8	97	9.87129	408.564	0.980198	1253.65	7.60057e-06
50mM NaCl	AT2G35510.1	-	2	289	40.5743	68.5	13.2079	111.446	9.64864e-07
50mM NaCl	AT1G78000.1	+	11	111	87.9505	241.134	35.703	628.045	3.33817e-20
50mM NaCl	AT1G25550.1	+	2	84	70.1584	383.193	30.7525	367.173	0.000626214
50mM NaCl	AT3G60245.1	+	1	271	6.9505	406.163	0.247525	733.777	0.000759405
50mM NaCl	AT1G56300.1	-	0	251	16.7426	80.2376	0.990099	91.0644	7.90722e-05
50mM NaCl	AT5G54855.1	+	0	908	23.8416	179.262	0.0792079	167.901	3.42236e-07
50mM NaCl	AT1G55310.3	+	3	161	69.8812	122.822	26.6238	129.416	0.000107963
50mM NaCl	AT3G48360.1	-	1	271	14.6535	99.1436	2.56436	167.525	0.000206812
50mM NaCl	AT3G13060.1	+	5	80	25.9901	485.386	2.39604	292.752	0.000491371
50mM NaCl	AT2G21660.1	-	0	308	9680.66	21983.8	3515.96	14272.2	1.91835e-154
50mM NaCl	AT4G18710.2	+	0	588	43.0495	136.752	10.1782	118.312	0.000199174
50mM NaCl	AT5G03970.1	-	0	385	14.0792	118.079	2.0198	200.223	7.55149e-05
50mM NaCl	AT5G38240.1	-	0	236	19.2475	18.4901	7.18812	68.8911	1.61396e-06
50mM NaCl	AT3G48610.1	-	0	566	30	116.594	3.0099	184.267	5.57467e-09
50mM NaCl	AT3G24503.1	-	1	169	23.9307	242.673	7.18812	300.188	0.000613519
50mM NaCl	AT2G37450.1	-	3	864	75.5446	14.7426	16.6535	16.9356	0.000366094
50mM NaCl	AT1G09995.1	-	1	441	21.4356	52.4356	0.693069	48.8069	6.84474e-05
50mM NaCl	AT2G38170.1	-	7	583	58.5743	19.9901	14.1683	22.5396	0.000190476
50mM NaCl	AT2G38130.2	-	0	695	20.5347	64.2129	3.28713	74.2426	0.000244009
50mM NaCl	AT4G25100.4	-	6	285	43.6733	115.99	5.23762	85.5545	1.06553e-05
50mM NaCl	AT3G03920.1	-	0	193	7.61386	388.876	0.178218	715.46	0.000252128
50mM NaCl	AT2G32260.1	+	0	429	33.7624	135.896	5.25743	130.936	1.03084e-05
50mM NaCl	AT5G04870.1	-	0	350	14.1386	108.059	2.0198	152.401	0.000379363
50mM NaCl	AT1G76670.1	-	1	374	17.6733	277.475	2.0198	252.644	0.000861593
50mM NaCl	AT2G41600.5	-	1	223	23.1683	138.579	2.17822	145.545	1.42811e-05
50mM NaCl	AT1G49300.2	+	0	641	22.2178	56.1634	1.11881	45.0545	0.000194412
50mM NaCl	AT5G22040.1	-	2	607	32.9604	9.85149	10.099	37.4554	1.98926e-07
50mM NaCl	AT3G13060.2	+	6	85	29.4851	337.312	1.91089	200.683	0.000176799
50mM NaCl	AT5G54900.1	+	1	1041	17.0792	230.119	0.188119	322.901	4.85262e-07
50mM NaCl	AT2G36380.1	+	16	79	21.8812	299.644	1.12871	369.168	8.35053e-07
50mM NaCl	AT5G07370.3	+	0	381	49.9703	385.822	3.18812	330.99	4.36356e-10
50mM NaCl	AT5G47650.1	-	7	268	16.4059	22.1584	0.207921	16.5198	0.000972439
50mM NaCl	AT1G14320.1	+	0	268	14.7327	2028.99	0.0594059	3538.45	2.76172e-07
50mM NaCl	AT1G20450.1	-	0	89	21.5446	1822.51	2.40594	3511.14	7.50571e-09
50mM NaCl	AT2G02100.1	+	0	254	30.8515	1799.55	11.9109	2511.39	7.39024e-05
50mM NaCl	AT2G38130.1	-	0	695	20.5347	64.2129	3.28713	74.2426	0.000244009
50mM NaCl	AT5G39790.1	-	3	226	18.6337	6.67327	3.73267	16.9208	0.00035512
50mM NaCl	AT4G19640.1	-	1	676	31.8713	51.6733	7.68317	68.0792	5.1115e-05
50mM NaCl	AT2G38170.2	-	6	583	58.5743	19.9901	14.1683	22.5396	0.000190476
50mM NaCl	AT1G41880.1	-	0	279	17.5446	71.6832	1.16832	172.802	1.55325e-08
50mM NaCl	AT5G13590.1	-	3	158	13.396	179.455	0.356436	188.644	0.000198579
50mM NaCl	AT5G53180.1	-	6	814	37.495	42.604	4.0396	57.8267	7.60217e-08
50mM NaCl	AT3G03270.2	-	0	225	14.2475	98.5941	4.43564	395.881	4.40675e-07
50mM NaCl	AT3G52120.1	+	1	475	113.782	190.332	52.9307	190.119	8.2823e-05
50mM NaCl	AT1G76940.2	-	3	330	34.6139	21.8416	10.3168	44.8317	3.13357e-06
50mM NaCl	AT3G62830.1	+	1	515	14.1386	105.401	4.0396	197.05	0.000551877
50mM NaCl	AT4G32060.2	+	3	209	216.832	410.797	93.4653	289.218	0.000720213
50mM NaCl	AT5G51640.1	-	1	365	14.1485	105.698	2.49505	158.366	0.000303143
50mM NaCl	AT4G39260.4	-	1	282	2702.61	2514.01	1096.42	2431.59	2.24841e-83
50mM NaCl	AT2G32320.1	+	7	359	29.0495	34.7822	0.445545	45.5396	5.26378e-09
50mM NaCl	AT5G22100.1	+	0	236	6.60396	43.3564	0.118812	121.926	0.000127919
50mM NaCl	AT5G63680.1	+	0	308	14.6535	126.386	0.990099	168.871	4.40231e-05
50mM NaCl	AT2G47690.2	+	0	428	29.0594	227.436	6.92079	210.322	0.000819701
50mM NaCl	AT3G09470.1	-	0	507	35.2079	41.6634	4.27723	65.802	1.90144e-08
50mM NaCl	AT1G28330.2	-	0	161	372.99	3135.28	47.5149	771.396	1.45373e-05
50mM NaCl	AT3G49010.2	-	1	259	11.0198	755.342	0.0990099	1454.05	7.87198e-06
50mM NaCl	AT4G13850.3	+	1	96	8.38614	361.257	0.29703	759.178	0.000124555
50mM NaCl	AT3G58900.2	+	0	122	16.7129	135.51	0.316832	120.005	4.6327e-05
50mM NaCl	AT4G39260.1	-	0	282	2702.61	3943.91	1096.42	3792.54	1.38641e-96
50mM NaCl	AT3G60250.1	-	0	147	27.5446	260.891	8.11881	314.599	0.000203798
50mM NaCl	AT1G15380.2	+	2	702	17.3366	31.2475	4.0396	61.9802	0.00012687
50mM NaCl	AT1G05805.1	+	0	891	51.9406	318.183	16.6634	285.188	0.000311254
50mM NaCl	AT3G16785.1	+	18	128	78.1188	154.05	5.85149	120.52	3.91478e-11
50mM NaCl	AT5G05820.1	-	2	411	16.9307	108.366	2.0198	144.327	6.76999e-05
50mM NaCl	AT2G41600.3	-	0	223	23.1683	156.079	2.17822	170.005	1.11603e-05
50mM NaCl	AT2G01520.1	+	0	433	77.8416	3148.54	12.1188	1555.23	3.3869e-05
50mM NaCl	AT3G49010.3	-	1	259	11.0198	755.342	0.0990099	1454.05	7.87198e-06
50mM NaCl	AT3G51730.1	+	3	302	27.1782	427.891	0.60396	198.97	0.00057226
50mM NaCl	AT3G05220.1	+	1	520	13.1287	1312.89	0.425743	1000.11	0.000957189
50mM NaCl	AT5G23760.1	-	0	498	18.3465	105.757	0.405941	88.4307	5.81521e-05
50mM NaCl	AT3G57800.2	-	0	699	53.0891	243.005	4.33663	94.4406	0.000398476
50mM NaCl	AT4G11900.1	-	2	108	10.8416	15.6535	1.18812	32.7426	0.000264441
50mM NaCl	AT5G44730.2	-	2	292	18.2673	31.3812	4.54455	90.396	2.76566e-06
50mM NaCl	AT1G08970.2	+	1	181	21.7228	353.193	2.73267	299.738	0.00070513
50mM NaCl	AT2G18050.2	+	1	71	107.842	3586.98	29.5446	393.594	4.82892e-05
50mM NaCl	AT3G13430.1	+	0	298	25.1089	164.752	10.8713	288.272	0.000138526
50mM NaCl	AT4G25050.2	+	2	157	18.3267	479.52	0.029703	284.584	0.000309259
50mM NaCl	AT1G78790.2	-	0	167	20.1782	26.3416	1.31683	34.5941	1.94123e-05
50mM NaCl	AT3G22950.2	-	0	597	35.1089	211.609	7.20792	293.104	1.72013e-07
150mM NaCl	AT5G21280	-	0	511	6.05941	43.6238	1	201.733	0.000274682
150mM NaCl	AT4G14220	+	4	337	9.08911	54.8119	1	102.876	0.000802866
150mM NaCl	AT1G48970	-	2	82	11.6733	59.2079	1	76.505	0.000764028
150mM NaCl	AT5G56150	+	3	451	13.5941	189.802	1	194.733	0.000823184
150mM NaCl	AT1G15790	-	0	232	24.6238	21.1782	1	18.3663	0.000192887
150mM NaCl	AT5G13760	+	3	83	9.90099	95.6535	1	162.619	0.000485634
150mM NaCl	AT4G22758	+	0	295	8.79208	8.4703	1	32.2426	7.99899e-05
150mM NaCl	AT4G39260	-	0	282	2702.61	3943.91	883.208	1943.26	3.5287e-18
150mM NaCl	AT3G19820	-	1	442	99.802	1879.38	9.9505	854.381	6.87053e-08
150mM NaCl	AT4G28652	+	0	300	73.0594	300.079	20.5545	208.817	0.000501344
150mM NaCl	AT4G17390	-	1	320	24.2376	422.272	2.0198	266.866	0.000729755
150mM NaCl	AT3G22950	-	0	597	35.1089	217.431	9.0396	211.97	0.000212872
150mM NaCl	AT3G13060	+	5	80	25.9901	485.386	2.92079	403.47	9.21535e-05
150mM NaCl	AT1G78290	-	2	92	12.5842	9.10891	5.0396	29.604	0.000914353
150mM NaCl	AT4G33920	+	1	338	8.07921	113.708	2.08911	363.708	0.000358268
150mM NaCl	AT2G30340	-	0	337	6.50495	29.4752	2.71287	145.386	0.000498331
150mM NaCl	AT3G03270	-	1	225	14.2475	98.5941	0.405941	107.267	8.46182e-05
150mM NaCl	AT2G21660	-	0	308	9680.66	21983.8	3098.18	9115.55	1.99826e-27
150mM NaCl	AT3G48610	-	0	566	30	116.594	4.0396	121.693	1.14679e-05
150mM NaCl	AT3G61180	+	0	199	16.2178	155.45	0.792079	171.347	0.00010013
150mM NaCl	AT1G78000	+	9	89	8.52475	133.856	0.019802	212.604	0.000233174
150mM NaCl	AT2G39580	+	7	298	23.3762	15.6782	6.9604	29.1238	0.000823044
150mM NaCl	AT3G14690	+	2	88	6.86139	256.243	0.405941	463.396	0.000777619
150mM NaCl	AT5G62070	-	0	1182	21.4356	126.871	9.09901	310.381	1.63976e-05
150mM NaCl	AT5G63160	-	2	345	11.1089	142.871	5.06931	456.129	0.000237175
150mM NaCl	AT2G35510	-	2	289	40.5743	68.5	13.2871	129.891	5.95009e-08
150mM NaCl	AT4G38580	+	0	635	27.7327	266.059	12.1188	382.639	0.000427328
150mM NaCl	AT2G31510	-	5	129	10.7327	29.7129	0.435644	39.901	0.000451269
150mM NaCl	AT5G16030	+	3	1017	114.842	343.074	8.22772	86.099	0.000209005
150mM NaCl	AT4G27000	-	4	1047	37.2871	388.252	9.22772	330.743	0.000365286
150mM NaCl	AT5G51640	-	1	365	14.1485	105.698	3.0297	174.911	0.000456835
150mM NaCl	AT1G15740	+	0	438	11.7228	159.153	0.00990099	178.198	0.000156165
150mM NaCl	AT4G24060	+	0	418	39.1683	301.223	16.2574	429.238	2.8332e-05
150mM NaCl	AT2G30570	-	0	325	113.851	7571.48	19.0099	3112.99	0.000101156
150mM NaCl	AT4G13270	+	0	569	24.1188	356.911	3.0297	287.327	0.000490033
150mM NaCl	AT1G44100	-	1	240	20.1089	51.4653	1.71287	81.5198	3.23421e-06
150mM NaCl	AT4G24740	-	10	616	83.198	86.8911	30.2178	131.881	4.90629e-09
150mM NaCl	AT2G37678	-	1	320	20.2772	143.455	1.34653	159.04	1.20878e-05
150mM NaCl	AT1G78000	+	11	111	87.9505	241.134	26.2178	300.802	1.37849e-10
150mM NaCl	AT5G12420	-	3	138	10.4257	15.3614	0.0693069	36.6139	3.04017e-05
150mM NaCl	AT1G15380	+	1	702	17.3366	31.2475	6.06931	89.1535	1.86271e-05
150mM NaCl	AT3G16785	+	18	128	78.1188	154.05	11.1881	110.173	1.54247e-07
150mM NaCl	AT5G62440	-	0	688	22.0297	245.495	2.0198	228.609	7.51579e-05
150mM NaCl	AT4G05180	-	1	236	70.6832	13573.8	3.72277	4588.26	1.18928e-05
150mM NaCl	AT1G33680	+	5	1474	60.2376	237.911	28.9307	266.297	0.000517651
150mM NaCl	AT5G05820	-	2	411	16.9307	108.366	1.25743	103.97	0.000276357
150mM NaCl	AT1G14290	-	0	697	15.3861	318.282	0.168317	241.188	0.000287209
150mM NaCl	AT5G47650	-	7	268	16.4059	22.1584	2.10891	37.2277	0.000120095
150mM NaCl	AT1G68310	+	2	419	34.5644	37.6683	11.9406	49.0792	0.000966264
150mM NaCl	AT3G10090	-	0	767	29.2376	152.817	5.45545	147.847	9.44061e-05
150mM NaCl	AT1G12290	-	0	604	18.9208	112.213	8.43564	219.51	0.000262195
150mM NaCl	AT2G32880	-	1	210	18.4554	82.099	3.86139	128.832	0.000153529
150mM NaCl	AT1G78000	+	8	97	9.87129	408.564	2.17822	797.272	0.00068445
150mM NaCl	AT5G62700	+	1	482	18.0891	2144.04	0.0693069	1399.48	0.00014092
150mM NaCl	AT2G22740	-	0	1501	44.2871	177.936	19.4257	255.812	2.02711e-05
150mM NaCl	AT1G76080	-	0	376	20.2673	903.619	1.0099	590.163	0.000513507
150mM NaCl	AT5G27770	+	0	183	24.7921	371.337	0.178218	264.99	2.63558e-06
150mM NaCl	AT3G55450	+	0	117	8.23762	110.856	3.18812	388.931	0.000616524
150mM NaCl	AT3G03700	+	0	290	48.7327	60.9752	11.7327	59.0248	0.000107517
150mM NaCl	AT5G44510	-	2	178	31.6733	67.0891	7.07921	80.7673	4.97583e-05
150mM NaCl	AT2G37340	-	3	405	34.198	169.371	10.9505	210.455	0.000109337
150mM NaCl	AT1G78865	-	0	336	36.5446	28.3812	3.14851	18.4851	0.000829053
150mM NaCl	AT4G14220.1	+	4	337	9.08911	54.8119	1	102.876	0.000802866
150mM NaCl	AT1G15790.1	-	0	232	24.6238	21.1782	1	18.3663	0.000192887
150mM NaCl	AT4G22758.1	+	0	295	8.79208	8.4703	1	32.2426	7.99899e-05
150mM NaCl	AT5G56150.1	+	3	451	13.5941	189.802	1	194.733	0.000823184
150mM NaCl	AT5G21280.1	-	0	511	6.05941	43.6238	1	201.733	0.000274682
150mM NaCl	AT5G56150.2	+	3	451	13.5941	189.802	1	194.733	0.000823184
150mM NaCl	AT5G13760.1	+	3	83	9.90099	95.6535	1	162.619	0.000485634
150mM NaCl	AT1G48970.1	-	2	82	11.6733	59.2079	1	76.505	0.000764028
150mM NaCl	AT1G15790.2	-	0	232	24.6238	21.1782	1	18.3663	0.000192887
150mM NaCl	AT3G15010.1	+	0	542	128.921	314.703	51.2178	260.545	6.14036e-05
150mM NaCl	AT5G16030.2	+	3	1017	114.842	342.644	8.22772	86.0891	0.000209005
150mM NaCl	AT4G24740.1	-	10	616	83.198	86.8911	30.2178	131.881	4.90629e-09
150mM NaCl	AT1G75500.2	-	0	405	606.554	668.911	259.416	162.455	7.12767e-07
150mM NaCl	AT5G62070.1	-	0	1182	21.4356	126.871	9.09901	310.381	1.63976e-05
150mM NaCl	AT1G68310.2	+	1	435	34.5644	37.4109	11.9406	48.7772	0.000549639
150mM NaCl	AT1G33680.1	+	5	1474	60.2376	237.911	28.9307	266.297	0.000517651
150mM NaCl	AT4G33920.1	+	1	338	8.07921	113.708	2.08911	363.708	0.000358268
150mM NaCl	AT3G22950.1	-	0	597	35.1089	217.431	9.0396	211.96	0.000212872
150mM NaCl	AT3G19820.3	-	1	466	106.762	1875.57	10.099	854.208	1.29486e-08
150mM NaCl	AT4G39260.3	-	1	282	2702.61	3049.14	883.208	1527.45	6.8796e-18
150mM NaCl	AT4G17390.1	-	1	320	24.2376	422.272	2.0198	266.866	0.000729755
150mM NaCl	AT3G55450.1	+	0	228	12.4752	108.406	5.9604	386.381	8.65468e-05
150mM NaCl	AT5G11200.3	+	5	330	47.3168	30.9257	20.6139	44.6337	0.000805448
150mM NaCl	AT1G78865.1	-	0	336	36.5446	28.3812	3.14851	18.4851	0.000829053
150mM NaCl	AT1G78000.1	+	8	97	9.87129	408.564	2.17822	797.272	0.00068445
150mM NaCl	AT2G31510.1	-	5	129	10.7327	29.7129	0.435644	39.901	0.000451269
150mM NaCl	AT3G13060.1	+	5	80	25.9901	485.386	2.92079	403.47	9.21535e-05
150mM NaCl	AT5G12420.1	-	3	138	10.4257	15.3614	0.0693069	36.6139	3.04017e-05
150mM NaCl	AT3G48610.1	-	0	566	30	116.594	4.0396	121.693	1.14679e-05
150mM NaCl	AT1G68310.1	+	1	429	35.7723	37.0644	12.4158	48.8416	0.000524441
150mM NaCl	AT5G16030.1	+	3	1017	114.842	342.649	8.22772	86.099	0.000209005
150mM NaCl	AT4G39260.4	-	1	282	2702.61	2514.01	883.208	1271.6	2.54454e-17
150mM NaCl	AT2G35330.2	+	0	164	31.3366	256.079	1.45545	197.441	8.40657e-07
150mM NaCl	AT5G57565.4	+	0	438	107.327	84.896	51.505	106.604	1.65081e-05
150mM NaCl	AT4G39260.1	-	0	282	2702.61	3943.91	883.208	1943.26	3.5287e-18
150mM NaCl	AT2G37340.3	-	4	405	34.198	109.856	10.9505	135.213	0.000160493
150mM NaCl	AT3G62940.2	-	1	383	40.9604	7.60396	14.0495	19.0594	0.00023384
150mM NaCl	AT2G37678.1	-	1	320	20.2772	143.455	1.34653	159.04	1.20878e-05
150mM NaCl	AT5G27770.1	+	0	183	24.7921	371.337	0.178218	264.99	2.63558e-06
150mM NaCl	AT1G14290.1	-	0	697	15.3861	318.282	0.168317	241.188	0.000287209
150mM NaCl	AT1G76080.1	-	0	376	20.2673	903.619	1.0099	590.163	0.000513507
150mM NaCl	AT1G78290.2	-	2	92	12.5842	9.10891	5.0396	29.604	0.000914353
150mM NaCl	AT1G15380.1	+	1	702	17.3366	31.2475	6.06931	89.1535	1.86271e-05
150mM NaCl	AT1G78000.2	+	10	111	87.9505	241.134	26.2178	300.802	1.37849e-10
150mM NaCl	AT1G44100.1	-	1	240	20.1089	51.4653	1.71287	81.5198	3.23421e-06
150mM NaCl	AT4G05180.1	-	1	236	70.6832	13573.8	3.72277	4588.26	1.18928e-05
150mM NaCl	AT5G16030.3	+	3	1017	114.842	343.074	8.22772	86.099	0.000209005
150mM NaCl	AT2G46590.2	+	0	629	45.4455	141.936	11.0891	359.896	3.69992e-14
150mM NaCl	AT2G30570.1	-	0	325	113.851	7571.48	19.0099	3112.99	0.000101156
150mM NaCl	AT1G78290.3	-	2	92	12.5842	9.10891	5.0396	29.604	0.000914353
150mM NaCl	AT2G32880.1	-	1	210	18.4554	82.099	3.86139	128.832	0.000153529
150mM NaCl	AT2G21660.2	-	1	308	9680.66	17809.5	3098.18	7560.57	1.27276e-30
150mM NaCl	AT5G62700.1	+	1	482	18.0891	2144.04	0.0693069	1399.48	0.00014092
150mM NaCl	AT3G19820.2	-	1	582	107.594	1875.31	10.099	854.208	8.25514e-09
150mM NaCl	AT4G27000.1	-	4	1047	37.2871	388.252	9.22772	330.743	0.000365286
150mM NaCl	AT2G39580.1	+	7	298	23.3762	15.6782	6.9604	29.1238	0.000823044
150mM NaCl	AT3G13060.2	+	5	80	25.9901	238.906	2.92079	243.995	1.23088e-05
150mM NaCl	AT3G61180.1	+	0	199	16.2178	155.45	0.792079	171.347	0.00010013
150mM NaCl	AT4G24060.1	+	0	418	39.1683	301.223	16.2574	429.238	2.8332e-05
150mM NaCl	AT5G57565.5	+	0	444	107.505	84.8069	51.505	106.604	1.58063e-05
150mM NaCl	AT4G28652.1	+	0	300	73.0594	300.079	20.5545	208.817	0.000501344
150mM NaCl	AT5G44510.1	-	2	178	31.6733	67.0891	7.07921	80.7673	4.97583e-05
150mM NaCl	AT1G78000.2	+	7	97	9.87129	408.564	2.17822	797.272	0.00068445
150mM NaCl	AT1G15740.1	+	0	438	11.7228	159.153	0.00990099	178.198	0.000156165
150mM NaCl	AT4G39260.2	-	1	282	2702.61	3305.83	883.208	1654.44	2.24914e-18
150mM NaCl	AT3G10090.1	-	0	767	29.2376	152.817	5.45545	147.847	9.44061e-05
150mM NaCl	AT3G26890.5	-	4	813	42.6535	434.272	14.4059	424.243	0.000301206
150mM NaCl	AT2G35510.1	-	2	289	40.5743	68.5	13.2871	129.891	5.95009e-08
150mM NaCl	AT2G30340.1	-	0	337	6.50495	29.4752	2.71287	145.386	0.000498331
150mM NaCl	AT1G78000.1	+	11	111	87.9505	241.134	26.2178	300.802	1.37849e-10
150mM NaCl	AT5G62440.1	-	0	688	22.0297	245.495	2.0198	228.609	7.51579e-05
150mM NaCl	AT3G26890.4	-	4	1103	44.6436	435.059	15.703	424.421	0.000488318
150mM NaCl	AT2G21660.1	-	0	308	9680.66	21983.8	3098.18	9115.55	1.99826e-27
150mM NaCl	AT1G78000.2	+	8	89	8.52475	133.856	0.019802	212.604	0.000233174
150mM NaCl	AT5G47650.1	-	7	268	16.4059	22.1584	2.10891	37.2277	0.000120095
150mM NaCl	AT5G63160.1	-	2	345	11.1089	142.871	5.06931	456.129	0.000237175
150mM NaCl	AT3G03270.2	-	0	225	14.2475	98.5941	0.405941	107.267	8.46182e-05
150mM NaCl	AT5G51640.1	-	1	365	14.1485	105.698	3.0297	174.911	0.000456835
150mM NaCl	AT3G14690.1	+	2	88	6.86139	256.243	0.405941	463.396	0.000777619
150mM NaCl	AT1G15380.2	+	2	702	17.3366	31.2475	6.06931	89.1535	1.86271e-05
150mM NaCl	AT3G16785.1	+	18	128	78.1188	154.05	11.1881	110.173	1.54247e-07
150mM NaCl	AT5G05820.1	-	2	411	16.9307	108.366	1.25743	103.97	0.000276357
150mM NaCl	AT2G44260.1	+	0	89	14.5446	238.366	5.17822	484.203	0.000183784
150mM NaCl	AT4G13270.1	+	0	569	24.1188	356.911	3.0297	287.327	0.000490033
150mM NaCl	AT3G03700.1	+	0	290	48.7327	60.9752	11.7327	59.0248	0.000107517
150mM NaCl	AT1G78000.1	+	9	89	8.52475	133.856	0.019802	212.604	0.000233174
150mM NaCl	AT4G38580.1	+	0	635	27.7327	266.059	12.1188	382.639	0.000427328
150mM NaCl	AT2G22740.2	-	0	1527	46.0891	177.035	20.802	255.124	3.21615e-05
150mM NaCl	AT3G22950.2	-	0	597	35.1089	211.609	9.0396	207.856	0.000208146
300mM NaCl	AT5G37710	+	3	245	13.0792	52.9406	1	95.3614	3.69798e-05
300mM NaCl	AT3G19820	-	1	442	99.802	1879.38	1	685.54	3.02716e-12
300mM NaCl	AT5G45750	+	0	670	18.1782	116.01	1	173.114	1.84846e-06
300mM NaCl	AT1G69620	+	1	639	18.1782	253.178	1	189.124	0.000596849
300mM NaCl	AT1G79700	-	4	352	16.1485	10.1584	1	12.604	0.000943136
300mM NaCl	AT5G62440	-	0	688	22.0297	245.495	1	178.738	0.000111397
300mM NaCl	AT4G05180	-	1	236	70.6832	13573.8	1	3197.31	6.79094e-06
300mM NaCl	AT5G51300	-	0	478	34.4059	485.53	1	355.703	2.15808e-07
300mM NaCl	AT5G46510	+	3	245	13.1683	99.3168	1	131.149	0.00035886
300mM NaCl	AT5G24060	-	8	219	20.8911	21.0842	1	25.3663	4.32668e-05
300mM NaCl	AT5G52580	+	6	676	14.1386	97.3762	1	122.743	0.000198476
300mM NaCl	AT5G13760	+	3	83	9.90099	95.6535	1	250.787	3.1273e-05
300mM NaCl	AT1G17730	+	0	331	32.5743	264.698	2.35644	360.639	2.8361e-10
300mM NaCl	AT1G29395	-	3	144	21.3663	465.911	10.6436	980.213	0.000172837
300mM NaCl	AT5G20150	+	1	86	58.4851	4828.02	16.4851	3564.12	0.000217002
300mM NaCl	AT1G36070	-	5	1213	71.396	14.4406	26.7426	24.7723	0.000158241
300mM NaCl	AT5G52040	+	2	198	30.198	98.9653	9.94059	141.337	0.000115339
300mM NaCl	AT4G39260	-	0	282	2702.61	3943.91	454.723	1210.91	2.00857e-24
300mM NaCl	AT4G18710	+	0	588	43.0495	136.752	4.77228	71.4802	0.000787296
300mM NaCl	AT1G60200	-	5	1076	220.129	126.787	42.1881	67.4752	7.3767e-06
300mM NaCl	AT2G26980	-	2	488	28.0396	32.1436	8.0198	67.7871	3.49145e-06
300mM NaCl	AT5G57340	+	0	833	96.6535	473.074	19.8218	374.876	6.07481e-09
300mM NaCl	AT1G74590	-	0	80	14.0693	200.921	3.64356	703.431	1.22175e-06
300mM NaCl	AT3G12480	+	2	317	10.8812	81.5495	0.613861	122.609	0.000477629
300mM NaCl	AT1G54160	-	2	455	13.4851	82.3218	2.0198	227.233	3.82832e-06
300mM NaCl	AT1G21830	-	0	471	38.3663	340.802	15.4851	513.98	9.39039e-06
300mM NaCl	AT3G13060	+	5	80	25.9901	485.386	0.138614	202.04	0.000212305
300mM NaCl	AT1G10890	+	1	867	392.178	137.554	138.386	93.9703	8.19321e-05
300mM NaCl	AT4G25520	-	0	169	8.68317	148.955	0.178218	329.5	3.33875e-05
300mM NaCl	AT2G34310	-	0	373	25.4356	29.2327	2.30693	31.3614	8.23581e-05
300mM NaCl	AT3G61440	+	7	74	40.5644	287.97	3.30693	220.861	2.76953e-07
300mM NaCl	AT1G08890	+	9	258	7.68317	22.396	1.52475	91.5248	0.000165207
300mM NaCl	AT2G25970	-	0	1521	288.713	402.074	81.5347	272.663	1.56303e-09
300mM NaCl	AT3G52120	+	0	402	23.9406	162.139	2.71287	198.371	9.08844e-06
300mM NaCl	AT1G78290	-	2	92	12.5842	9.10891	1.25743	20.0495	0.000195954
300mM NaCl	AT4G33920	+	1	338	8.07921	113.708	2.21782	449.772	0.000104967
300mM NaCl	AT2G44090	-	1	327	35.7921	204.693	8.20792	167.005	0.000592564
300mM NaCl	AT1G10590	-	0	247	19.5347	924.896	3.57426	1173.09	0.000115684
300mM NaCl	AT3G56400	-	0	185	15.7624	267.995	1.31683	237.178	0.00069279
300mM NaCl	AT2G21660	-	0	308	9680.66	21983.8	668.614	3563.71	1.71167e-97
300mM NaCl	AT4G32060	+	3	209	216.832	410.797	61.9604	441.094	1.39127e-18
300mM NaCl	AT3G48610	-	0	566	30	116.594	1.64356	78.4307	9.31645e-05
300mM NaCl	AT3G53500	-	3	116	56.8614	106.119	6.0198	111.059	7.1835e-10
300mM NaCl	AT5G56150	+	3	451	13.5941	189.802	0.554455	251.792	8.69387e-05
300mM NaCl	AT1G64510	-	0	588	31.7723	928.851	1.22772	401.847	0.000165741
300mM NaCl	AT2G25460	-	1	73	7.58416	22.9158	3.38614	133.153	6.79474e-05
300mM NaCl	AT1G01650	-	3	135	10.5545	64.4901	4.33663	177.322	0.000357807
300mM NaCl	AT4G32280	+	0	183	19.9505	141.936	6.05941	201.634	0.000709298
300mM NaCl	AT4G25500	+	3	160	16.5149	112.02	1.14851	142.678	2.28751e-05
300mM NaCl	AT4G25100	-	1	95	28.6535	101.134	0.554455	66.4307	3.51467e-05
300mM NaCl	AT2G01850	+	2	563	181.139	821.183	60.4257	713.203	1.39024e-10
300mM NaCl	AT2G35510	-	2	289	40.5743	68.5	5.37624	114.386	1.11084e-10
300mM NaCl	AT2G45315	-	0	254	37.6337	187.896	6.0297	127.376	0.000398835
300mM NaCl	AT5G12470	-	5	467	16.7723	32.802	0.277228	23.8713	0.000705596
300mM NaCl	AT5G16030	+	3	1017	114.842	343.074	2.0198	54.9455	4.24955e-05
300mM NaCl	AT4G10955	-	2	290	6.63366	38.2624	1.37624	272.728	5.19629e-06
300mM NaCl	AT2G48100	+	0	346	61.7327	62.3218	10.0198	38.2228	0.000523776
300mM NaCl	AT3G19260	-	2	293	16.4356	58.6535	5.91089	115.47	0.000755809
300mM NaCl	AT1G08380	-	1	95	72.4851	782.782	5.0495	255.743	7.63768e-05
300mM NaCl	AT4G27000	-	4	1047	37.2871	388.252	6.0099	333.683	2.27309e-05
300mM NaCl	AT3G15353	-	1	207	67.901	1448.32	4.65347	492.089	8.66591e-05
300mM NaCl	AT2G01520	+	0	433	77.8416	3148.54	5.44554	991.975	3.50822e-05
300mM NaCl	AT3G51830	+	6	121	20.8218	15.5198	2.84158	24.6881	0.00020039
300mM NaCl	AT4G10925	-	0	432	22.2178	52.3861	8.14851	84.0446	0.000540503
300mM NaCl	AT5G13550	-	4	122	10.6733	40.7525	1.08911	83.2574	0.00010411
300mM NaCl	AT2G01450	-	7	115	41.3564	330.48	11.9406	493.589	1.67611e-07
300mM NaCl	AT5G51640	-	1	365	14.1485	105.698	4.93069	223.396	0.000645753
300mM NaCl	AT2G18196	-	1	694	19.3564	21.005	4.0396	40.0941	0.000153745
300mM NaCl	AT1G20020	+	0	271	99.5446	1046.33	6.53465	421.772	3.40353e-08
300mM NaCl	AT4G24060	+	0	418	39.1683	301.223	19.3762	448.629	8.34229e-05
300mM NaCl	AT2G17200	-	2	391	44.297	23.5891	4.49505	20.6584	4.09382e-05
300mM NaCl	AT3G57530	-	6	243	9.82178	163.059	3.28713	417.198	0.000439386
300mM NaCl	AT4G19640	-	1	676	31.8713	51.6733	14.1386	89.7525	0.000141164
300mM NaCl	AT1G44760	-	1	800	21.2871	177.762	2.0198	141.545	0.000671615
300mM NaCl	AT5G46170	-	0	297	10.7327	200.837	0.425743	271.149	0.000100349
300mM NaCl	AT5G65640	+	0	484	16.9406	352.163	3.53465	504.97	0.000423451
300mM NaCl	AT3G22210	-	0	86	17.9109	264.01	1.82178	421.762	3.68657e-06
300mM NaCl	AT1G48635	+	3	106	29.9703	38.6683	3.88119	32.7871	0.000476948
300mM NaCl	AT4G24740	-	10	616	83.198	86.8911	9.45545	139.198	1.558e-18
300mM NaCl	AT4G15440	+	0	1438	74.0198	512.257	16.5644	394.178	2.08618e-06
300mM NaCl	AT5G12420	-	3	138	10.4257	15.3614	2.17822	41.505	0.000373629
300mM NaCl	AT3G16785	+	18	128	78.1188	154.05	11.802	145.688	4.12764e-10
300mM NaCl	AT1G29400	-	1	83	11.5446	170.728	0.039604	190.045	0.000160893
300mM NaCl	AT3G26080	+	2	310	20.6733	4.27723	0.19802	19.8168	4.94878e-09
300mM NaCl	AT1G08780	-	0	723	56.3069	100.49	8.07921	83.4307	1.07493e-06
300mM NaCl	AT5G56140	+	2	411	20.2772	116.307	1.46535	81.0297	0.000607127
300mM NaCl	AT5G43830	-	1	75	9.12871	348.272	0.415842	658.599	7.64286e-05
300mM NaCl	AT1G22070	+	7	125	19.7624	346.688	1.40594	269.099	0.000169304
300mM NaCl	AT2G25460	-	3	85	8.34653	11.5743	0.841584	55.4406	5.06945e-05
300mM NaCl	AT5G32440	+	0	271	10.1782	431.708	0.257426	477.822	0.000621048
300mM NaCl	AT3G11880	+	4	72	10.8416	25.5446	4.25743	68.4554	0.000984455
300mM NaCl	AT1G10360	-	0	384	44	153.441	17.0099	174.035	0.000270061
300mM NaCl	AT1G55310	+	3	161	69.8812	122.822	30.396	141.901	5.95771e-05
300mM NaCl	AT2G37180	+	1	90	4.30693	36.9901	0.287129	1162.31	1.16627e-06
300mM NaCl	AT1G22430	+	6	95	27.1089	95.7475	0.792079	59.3663	0.000124431
300mM NaCl	AT2G16660	-	0	902	45.8713	369.733	12.3168	408.609	2.14557e-06
300mM NaCl	AT1G33680	+	5	1474	60.2376	237.911	6.29703	189.48	9.10595e-09
300mM NaCl	AT4G16510	+	3	1025	22.7822	17.3218	3.25743	20.1832	0.00057215
300mM NaCl	AT5G60430	+	0	413	43.1782	59.1634	16.7822	82.2871	0.000113298
300mM NaCl	AT5G49015	+	2	263	12.1188	117.371	0.455446	146.149	8.54454e-05
300mM NaCl	AT3G04440	+	0	285	17.8416	38.396	2.26733	45.7673	0.000305532
300mM NaCl	AT4G32480	+	1	320	36.5644	749.901	10.9901	864.495	2.6313e-05
300mM NaCl	AT1G28050	-	1	283	8.67327	132.005	1.0297	369.381	5.85452e-05
300mM NaCl	AT4G14270	+	1	88	32.0594	1317.94	8.30693	1191.37	0.000607191
300mM NaCl	AT3G56410	-	0	90	20.0099	544.337	3.94059	607.431	0.000598903
300mM NaCl	AT3G24170	-	3	343	8.36634	41.8663	1.12871	91.6089	0.000983845
300mM NaCl	AT2G26500	+	0	95	39.1881	4328.75	1.46535	1805.61	2.8624e-05
300mM NaCl	AT3G05165	-	1	351	89.9307	331.069	35.2475	350.624	1.40855e-06
300mM NaCl	AT3G26740	+	1	84	125.95	5440.37	46.1584	3761.32	0.000155943
300mM NaCl	AT1G22430	+	5	139	70.1089	44	10.2178	37.9851	2.33475e-06
300mM NaCl	AT1G15950	+	3	1200	30.0099	282.802	7.42574	319.421	5.85137e-05
300mM NaCl	AT5G19430	+	1	293	75.9604	108.53	9.77228	65.1832	9.92989e-06
300mM NaCl	AT1G19310	-	0	394	18.8416	269.995	8.57426	604.559	9.97153e-05
300mM NaCl	AT5G14680	-	2	463	24.0792	79.9653	2.0198	63.0644	0.000307262
300mM NaCl	AT3G24740	+	1	311	28.901	232.262	10.4554	319.554	9.44496e-05
300mM NaCl	AT1G30540	-	2	180	7.84158	18.7921	0.366337	35.1287	0.000656614
300mM NaCl	AT1G69960	-	3	427	19.0198	116.787	4.50495	194.955	0.0001172
300mM NaCl	AT2G36380	+	17	88	24.0693	283.495	1.07921	264.886	3.82642e-06
300mM NaCl	AT1G29395	-	0	92	8.0297	795.198	0.019802	1476.91	0.000231416
300mM NaCl	AT3G14080	+	0	602	15.0594	40.198	0.247525	56.6683	7.58088e-06
300mM NaCl	AT2G26660	+	1	478	44.3762	423.149	14.3267	522.416	4.39362e-06
300mM NaCl	AT1G31330	-	0	262	291.168	12263.7	41.6733	3497.64	1.24648e-05
300mM NaCl	AT4G25500	+	2	325	72.7525	114.03	35.8812	180.178	5.8867e-07
300mM NaCl	AT5G18400	-	5	243	11.8911	75.4208	2.69307	158.302	0.000329702
300mM NaCl	AT1G51090	+	1	121	3.92079	24.0842	1.60396	363.401	0.000283558
300mM NaCl	AT2G25460	-	2	216	5.64356	6.73267	0.19802	60.1287	1.00805e-05
300mM NaCl	AT1G08230	-	1	136	11.6733	91.7723	2.74257	199.436	0.000249928
300mM NaCl	AT3G03700	+	0	290	48.7327	60.9752	15.9109	72.3168	0.000121454
300mM NaCl	AT2G32250	+	3	161	12.4059	6.87624	1.45545	16.5842	0.000363624
300mM NaCl	AT1G08380	-	0	216	99.7822	6461.84	6.79208	1863	1.80701e-05
300mM NaCl	AT4G10960	-	2	290	6.63366	38.2624	1.37624	272.728	5.19629e-06
300mM NaCl	AT1G30970	-	0	518	209.535	72.6782	41.7129	38.5891	0.000203992
300mM NaCl	AT5G65660	-	0	390	37.495	483.609	6.0297	319.53	0.000565288
300mM NaCl	AT4G22758	+	0	295	8.79208	8.4703	1.08911	48.9505	4.97974e-06
300mM NaCl	AT2G37340	-	3	405	34.198	169.371	8.36634	183.916	5.80009e-05
300mM NaCl	AT1G69620.1	+	1	639	18.1782	253.178	1	189.124	0.000596849
300mM NaCl	AT5G45750.1	+	0	670	18.1782	116.01	1	173.114	1.84846e-06
300mM NaCl	AT5G52580.1	+	6	676	14.1386	97.3762	1	122.743	0.000198476
300mM NaCl	AT4G05180.1	-	1	236	70.6832	13573.8	1	3197.31	6.79094e-06
300mM NaCl	AT5G51300.1	-	0	580	42.2079	481.629	1	355.703	6.30376e-09
300mM NaCl	AT5G52580.2	+	6	676	14.1386	97.3762	1	122.743	0.000198476
300mM NaCl	AT1G79700.2	-	4	352	16.1485	10.1584	1	12.604	0.000943136
300mM NaCl	AT5G46510.1	+	3	245	13.1683	99.3168	1	131.149	0.00035886
300mM NaCl	AT5G24060.2	-	8	219	20.8911	21.0842	1	25.3663	4.32668e-05
300mM NaCl	AT5G37710.1	+	3	245	13.0792	52.9406	1	95.3614	3.69798e-05
300mM NaCl	AT5G62440.1	-	0	688	22.0297	245.495	1	178.738	0.000111397
300mM NaCl	AT5G13760.1	+	3	83	9.90099	95.6535	1	250.787	3.1273e-05
300mM NaCl	AT1G79700.1	-	4	352	16.1485	10.1584	1	12.604	0.000943136
300mM NaCl	AT3G11880.1	+	4	72	10.8416	25.5446	4.25743	68.4554	0.000984455
300mM NaCl	AT3G15010.1	+	0	542	128.921	314.703	23.2376	228.059	2.80155e-10
300mM NaCl	AT5G57340.1	+	0	1607	219.079	411.861	48.4059	360.584	1.2086e-17
300mM NaCl	AT4G16510.1	+	3	1025	22.7822	17.3218	3.25743	20.1832	0.00057215
300mM NaCl	AT3G12480.1	+	2	317	10.8812	81.5495	0.613861	122.609	0.000477629
300mM NaCl	AT1G15950.1	+	3	1200	30.0099	282.802	7.42574	319.421	5.85137e-05
300mM NaCl	AT1G31330.1	-	0	262	291.168	12263.7	41.6733	3497.64	1.24648e-05
300mM NaCl	AT5G16030.2	+	3	1017	114.842	342.644	2.0198	54.8812	4.24955e-05
300mM NaCl	AT4G24740.1	-	10	616	83.198	86.8911	9.45545	139.198	1.558e-18
300mM NaCl	AT3G14080.1	+	1	602	15.0594	22.3861	0.247525	31.9505	1.75169e-05
300mM NaCl	AT1G20020.1	+	0	271	99.5446	1044.14	6.53465	420.921	3.41249e-08
300mM NaCl	AT1G44760.1	-	1	800	21.2871	177.762	2.0198	141.545	0.000671615
300mM NaCl	AT2G01850.1	+	2	563	181.139	821.183	60.4257	713.203	1.39024e-10
300mM NaCl	AT3G61440.2	+	6	74	40.5644	287.97	3.30693	220.861	2.76953e-07
300mM NaCl	AT4G25100.2	-	5	762	109.614	2943.26	30.0198	1836.29	2.81933e-05
300mM NaCl	AT1G75500.2	-	0	405	606.554	668.911	117.762	58.8465	1.89672e-06
300mM NaCl	AT2G26500.1	+	0	95	39.1881	4328.75	1.46535	1805.61	2.8624e-05
300mM NaCl	AT5G32440.1	+	0	271	10.1782	430.668	0.257426	476.703	0.000620418
300mM NaCl	AT1G22070.1	+	7	125	19.7624	346.688	1.40594	269.099	0.000169304
300mM NaCl	AT5G32440.2	+	0	271	10.1782	430.668	0.257426	476.703	0.000620418
300mM NaCl	AT2G26980.5	-	3	488	28.0396	32.1436	8.0198	67.7871	3.49145e-06
300mM NaCl	AT5G18400.1	-	5	243	11.8911	75.4208	2.69307	158.302	0.000329702
300mM NaCl	AT4G25100.5	-	1	95	28.6535	101.134	0.554455	66.4307	3.51467e-05
300mM NaCl	AT1G33680.1	+	5	1474	60.2376	237.911	6.29703	189.48	9.10595e-09
300mM NaCl	AT1G51680.3	-	1	330	24.099	307.663	0.980198	182.139	0.000352113
300mM NaCl	AT4G10925.1	-	0	432	22.2178	52.3861	8.14851	84.0446	0.000540503
300mM NaCl	AT1G64510.1	-	0	588	31.7723	928.851	1.22772	401.847	0.000165741
300mM NaCl	AT2G25970.1	-	0	1521	288.713	402.074	81.5347	272.663	1.56303e-09
300mM NaCl	AT4G33920.1	+	1	338	8.07921	113.708	2.21782	449.772	0.000104967
300mM NaCl	AT1G30540.1	-	2	180	7.84158	18.7921	0.366337	35.1287	0.000656614
300mM NaCl	AT1G22370.2	-	0	323	26.6139	216.847	6.66337	224.644	0.000605185
300mM NaCl	AT3G19820.3	-	1	466	106.762	1875.57	0.0594059	685.272	1.27729e-14
300mM NaCl	AT4G39260.3	-	1	282	2702.61	3049.14	454.723	940.371	1.13394e-22
300mM NaCl	AT5G14680.1	-	2	463	24.0792	79.9653	2.0198	63.0644	0.000307262
300mM NaCl	AT1G51090.1	+	1	121	3.92079	24.0842	1.60396	363.401	0.000283558
300mM NaCl	AT3G24170.1	-	3	343	8.36634	41.8663	1.12871	91.6089	0.000983845
300mM NaCl	AT2G32250.2	+	3	161	12.4059	6.87624	1.45545	16.5842	0.000363624
300mM NaCl	AT4G25500.3	+	2	198	23.2376	108.658	4.35644	141.074	3.07855e-05
300mM NaCl	AT1G70620.1	+	11	117	52.5545	55.5248	3.25743	28.1386	5.5799e-05
300mM NaCl	AT5G60430.1	+	0	413	43.1782	59.1634	16.7822	82.2871	0.000113298
300mM NaCl	AT5G19430.2	+	1	293	75.9604	108.53	9.77228	65.1832	9.92989e-06
300mM NaCl	AT2G26980.4	-	5	488	28.0396	32.1436	8.0198	67.7871	3.49145e-06
300mM NaCl	AT3G05165.1	-	0	351	89.9307	331.069	35.2475	350.624	1.40855e-06
300mM NaCl	AT5G65640.2	+	0	484	16.9406	352.163	3.53465	504.97	0.000423451
300mM NaCl	AT1G08230.2	-	1	136	11.6733	91.7723	2.74257	199.436	0.000249928
300mM NaCl	AT4G10955.1	-	2	290	6.63366	38.2624	1.37624	272.728	5.19629e-06
300mM NaCl	AT2G44090.2	-	1	327	35.7921	190.5	8.20792	161.149	0.000343303
300mM NaCl	AT2G34310.1	-	0	373	25.4356	28.7178	2.30693	31.3366	8.23581e-05
300mM NaCl	AT2G26980.2	-	5	488	28.0396	32.1436	8.0198	67.7871	3.49145e-06
300mM NaCl	AT1G29400.2	-	1	83	11.5446	170.728	0.039604	190.045	0.000160893
300mM NaCl	AT3G61440.1	+	7	74	40.5644	287.97	3.30693	220.861	2.76953e-07
300mM NaCl	AT4G10925.3	-	0	432	22.2178	52.3861	8.14851	84.0446	0.000540503
300mM NaCl	AT1G29395.1	-	3	144	21.3663	465.911	10.6436	980.213	0.000172837
300mM NaCl	AT4G32280.1	+	0	183	19.9505	141.936	6.05941	201.634	0.000709298
300mM NaCl	AT1G36070.2	-	5	1213	71.396	14.4406	26.7426	24.7723	0.000158241
300mM NaCl	AT3G61440.3	+	6	74	40.5644	287.97	3.30693	220.861	2.76953e-07
300mM NaCl	AT5G51300.3	-	0	685	60.3663	471.317	14.0099	347.634	5.93503e-05
300mM NaCl	AT5G18400.2	-	5	243	11.8911	75.4208	2.69307	158.302	0.000329702
300mM NaCl	AT5G49015.2	+	1	263	12.1188	117.371	0.455446	146.149	8.54454e-05
300mM NaCl	AT3G13060.1	+	5	80	25.9901	485.386	0.138614	202.04	0.000212305
300mM NaCl	AT4G18710.2	+	0	588	43.0495	136.752	4.77228	71.4802	0.000787296
300mM NaCl	AT5G12420.1	-	3	138	10.4257	15.3614	2.17822	41.505	0.000373629
300mM NaCl	AT3G48610.1	-	0	566	30	116.594	1.64356	78.4307	9.31645e-05
300mM NaCl	AT3G57530.1	-	6	243	9.82178	163.059	3.28713	417.198	0.000439386
300mM NaCl	AT3G04440.1	+	0	285	17.8416	38.396	2.26733	45.7673	0.000305532
300mM NaCl	AT1G30970.1	-	0	518	209.535	72.6782	41.7129	38.5891	0.000203992
300mM NaCl	AT4G25100.4	-	6	285	43.6733	115.99	5.77228	65.3762	0.00090784
300mM NaCl	AT1G22430.1	+	5	139	70.1089	44	10.2178	37.9851	2.33475e-06
300mM NaCl	AT5G16030.1	+	3	1017	114.842	342.649	2.0198	54.9455	4.24955e-05
300mM NaCl	AT5G19430.1	+	1	293	75.9604	108.53	9.77228	65.1832	9.92989e-06
300mM NaCl	AT2G25460.1	-	2	216	5.64356	6.73267	0.19802	60.1287	1.00805e-05
300mM NaCl	AT4G14270.1	+	1	88	32.0594	1317.26	8.30693	1190.97	0.000606774
300mM NaCl	AT1G17730.1	+	0	331	32.5743	264.698	2.35644	360.639	2.8361e-10
300mM NaCl	AT1G08380.1	-	0	216	99.7822	6461.84	6.79208	1863	1.80701e-05
300mM NaCl	AT4G25500.3	+	1	325	72.7525	114.03	35.8812	180.178	5.8867e-07
300mM NaCl	AT2G01450.2	-	7	115	41.3564	329.262	11.9406	491.005	1.68985e-07
300mM NaCl	AT4G32480.1	+	1	320	36.5644	749.901	10.9901	864.495	2.6313e-05
300mM NaCl	AT3G26740.1	+	1	84	125.95	5440.37	46.1584	3761.32	0.000155943
300mM NaCl	AT4G39260.4	-	1	282	2702.61	2514.01	454.723	779.812	2.09495e-21
300mM NaCl	AT3G15353.2	-	1	213	70.8911	1446.83	5.93069	491.45	0.000210587
300mM NaCl	AT3G24170.3	-	3	343	8.36634	41.8663	1.12871	91.6089	0.000983845
300mM NaCl	AT2G45315.2	-	0	292	39.1485	187.074	6.40594	127.03	0.000251146
300mM NaCl	AT2G35330.2	+	0	164	31.3366	256.079	1.10891	157.337	1.13554e-05
300mM NaCl	AT1G01650.2	-	3	135	10.5545	64.4901	4.33663	177.322	0.000357807
300mM NaCl	AT2G22090.1	-	0	847	19.901	175.688	2.0396	236.337	6.97355e-06
300mM NaCl	AT1G01650.1	-	3	135	10.5545	64.4901	4.33663	177.322	0.000357807
300mM NaCl	AT3G05165.2	-	0	351	89.9307	331.069	35.2475	350.624	1.40855e-06
300mM NaCl	AT5G32440.3	+	0	271	10.1782	431.708	0.257426	477.822	0.000621048
300mM NaCl	ATCG00130.1	-	0	714	20.2574	11.5495	1.06931	12.3713	0.000911446
300mM NaCl	AT1G33970.3	-	3	235	50.5644	164.347	18.9208	172.683	0.000213814
300mM NaCl	AT4G39260.1	-	0	282	2702.61	3943.91	454.723	1210.91	2.00857e-24
300mM NaCl	AT2G37340.3	-	4	405	34.198	109.856	8.36634	124.213	4.18965e-05
300mM NaCl	AT1G33970.1	-	4	170	47.0198	165.807	16.3663	173.762	0.000176569
300mM NaCl	AT3G19260.1	-	2	293	16.4356	58.6535	5.91089	115.47	0.000755809
300mM NaCl	AT3G51830.1	+	6	137	21.297	15.2327	2.84158	24.4703	0.000176838
300mM NaCl	AT1G53480.1	-	0	654	57.0693	165.624	19.5941	147.396	0.00080954
300mM NaCl	AT2G16660.1	-	0	902	45.8713	369.733	12.3168	408.609	2.14557e-06
300mM NaCl	AT2G26500.2	+	0	99	45.7129	4273.41	3.38614	1790.96	0.000102456
300mM NaCl	AT2G32250.3	+	4	161	12.4059	6.87624	1.45545	16.5842	0.000363624
300mM NaCl	AT3G24740.2	+	1	311	28.901	232.262	10.4554	319.554	9.44496e-05
300mM NaCl	AT4G12560.1	+	1	329	87.2475	40.5644	37.703	54.9703	6.80261e-05
300mM NaCl	AT3G05165.3	-	0	351	89.9307	331.069	35.2475	350.624	1.40855e-06
300mM NaCl	AT5G49015.1	+	1	263	12.1188	117.371	0.455446	146.149	8.54454e-05
300mM NaCl	AT3G53500.1	-	3	116	56.8614	106.119	6.0198	111.059	7.1835e-10
300mM NaCl	AT1G69080.2	-	0	393	15.3663	13.6436	0.306931	16.2673	0.000244847
300mM NaCl	AT1G08780.1	-	0	723	56.3069	100.49	8.07921	83.4307	1.07493e-06
300mM NaCl	AT3G24170.2	-	3	343	8.36634	41.8663	1.12871	91.6089	0.000983845
300mM NaCl	AT1G10360.1	-	0	384	44	153.441	17.0099	174.035	0.000270061
300mM NaCl	AT5G46170.1	-	0	297	10.7327	200.837	0.425743	271.149	0.000100349
300mM NaCl	AT1G69960.1	-	3	427	19.0198	116.787	4.50495	194.955	0.0001172
300mM NaCl	AT3G15353.1	-	1	207	67.901	1439.32	4.65347	490.069	8.5969e-05
300mM NaCl	AT1G22430.1	+	6	95	27.1089	95.7475	0.792079	59.3663	0.000124431
300mM NaCl	AT5G18400.3	-	5	243	11.8911	75.4208	2.69307	158.302	0.000329702
300mM NaCl	AT3G53500.2	-	3	116	56.8614	60.7327	6.0198	47.104	2.24311e-06
300mM NaCl	AT3G52120.2	+	0	402	23.9406	162.139	2.71287	198.371	9.08844e-06
300mM NaCl	AT2G25510.2	+	0	192	30.1089	2073.67	0.366337	617.188	0.000658032
300mM NaCl	AT1G78290.2	-	2	92	12.5842	9.10891	1.25743	20.0495	0.000195954
300mM NaCl	AT3G14080.2	+	0	602	15.0594	40.198	0.247525	56.6683	7.58088e-06
300mM NaCl	AT3G26080.1	+	2	310	20.6733	4.27723	0.19802	19.8168	4.94878e-09
300mM NaCl	AT5G13550.1	-	4	122	10.6733	40.7525	1.08911	83.2574	0.00010411
300mM NaCl	AT2G36380.1	+	17	88	24.0693	283.495	1.07921	264.886	3.82642e-06
300mM NaCl	AT1G21830.1	-	0	471	38.3663	340.802	15.4851	513.98	9.39039e-06
300mM NaCl	AT5G65660.1	-	0	390	37.495	483.609	6.0297	319.53	0.000565288
300mM NaCl	AT3G56410.2	-	0	90	20.0099	517.733	3.94059	586.163	0.000588476
300mM NaCl	AT2G26980.1	-	4	488	28.0396	32.1436	8.0198	67.7871	3.49145e-06
300mM NaCl	AT4G25100.3	-	5	762	109.614	2943.26	30.0198	1836.29	2.81933e-05
300mM NaCl	AT1G10590.2	-	0	247	19.5347	922.431	3.57426	1157.15	0.00012508
300mM NaCl	AT1G10590.3	-	0	247	19.5347	924.896	3.57426	1173.09	0.000115684
300mM NaCl	AT5G43830.1	-	1	75	9.12871	348.272	0.415842	658.599	7.64286e-05
300mM NaCl	AT4G31180.1	+	0	594	16.3861	433.99	0.29703	265.649	0.000888042
300mM NaCl	AT1G44575.1	+	2	465	31.1485	1597	0.158416	581.45	0.000110323
300mM NaCl	AT1G36070.1	-	5	1213	71.396	14.4406	26.7426	24.7723	0.000158241
300mM NaCl	AT5G16030.3	+	3	1017	114.842	343.074	2.0198	54.9455	4.24955e-05
300mM NaCl	AT2G46590.2	+	0	629	45.4455	141.936	5.39604	180.317	3.79267e-10
300mM NaCl	AT2G44090.1	-	1	327	35.7921	204.678	8.20792	167.005	0.000592564
300mM NaCl	AT4G22758.1	+	0	295	8.79208	8.4703	1.08911	48.9505	4.97974e-06
300mM NaCl	AT1G29395.1	-	0	92	8.0297	795.198	0.019802	1476.91	0.000231416
300mM NaCl	AT1G74590.1	-	0	80	14.0693	200.921	3.64356	703.431	1.22175e-06
300mM NaCl	AT3G22210.1	-	0	86	17.9109	264.01	1.82178	421.762	3.68657e-06
300mM NaCl	AT1G08890.1	+	9	258	7.68317	22.396	1.52475	91.5248	0.000165207
300mM NaCl	AT4G25100.2	-	1	95	28.6535	101.134	0.554455	66.4307	3.51467e-05
300mM NaCl	AT1G78290.3	-	2	92	12.5842	9.10891	1.25743	20.0495	0.000195954
300mM NaCl	AT5G20150.1	+	1	86	58.4851	4828.02	16.4851	3564.12	0.000217002
300mM NaCl	AT3G56410.1	-	0	90	20.0099	544.337	3.94059	607.431	0.000598903
300mM NaCl	AT5G56150.1	+	3	451	13.5941	189.802	0.554455	251.792	8.69387e-05
300mM NaCl	AT2G21660.2	-	1	308	9680.66	17809.5	668.614	2916.4	7.72694e-95
300mM NaCl	AT2G25460.1	-	3	85	8.34653	11.5743	0.841584	55.4406	5.06945e-05
300mM NaCl	AT1G51680.1	-	1	330	24.099	307.584	0.980198	182.079	0.000352113
300mM NaCl	AT4G14270.2	+	1	94	34.604	1316.67	9.53465	1190.76	0.000753403
300mM NaCl	AT5G65640.1	+	0	484	16.9406	352.163	3.53465	504.97	0.000423451
300mM NaCl	AT3G19820.2	-	1	582	107.594	1875.31	0.0594059	685.272	7.6178e-15
300mM NaCl	AT4G25100.3	-	1	95	28.6535	101.134	0.554455	66.4307	3.51467e-05
300mM NaCl	AT4G27000.1	-	4	1047	37.2871	388.252	6.0099	333.683	2.27309e-05
300mM NaCl	AT3G13060.2	+	5	80	25.9901	238.906	0.138614	114.564	8.22694e-05
300mM NaCl	AT1G60200.1	-	5	1076	220.129	126.787	42.1881	67.4752	7.3767e-06
300mM NaCl	AT4G24060.1	+	0	418	39.1683	301.223	19.3762	448.629	8.34229e-05
300mM NaCl	AT4G32060.1	+	3	209	216.832	410.797	61.9604	441.094	1.39127e-18
300mM NaCl	AT4G10960.1	-	2	290	6.63366	38.2624	1.37624	272.728	5.19629e-06
300mM NaCl	AT5G56150.2	+	3	451	13.5941	189.802	0.554455	251.792	8.69387e-05
300mM NaCl	AT1G29400.1	-	1	83	11.5446	170.728	0.039604	190.045	0.000160893
300mM NaCl	AT4G18710.1	+	0	588	43.0495	136.752	4.77228	71.4802	0.000787296
300mM NaCl	AT4G25100.4	-	1	95	28.6535	101.134	0.554455	66.4307	3.51467e-05
300mM NaCl	AT1G33970.4	-	4	235	50.5644	164.347	18.9208	172.683	0.000213814
300mM NaCl	AT2G26980.3	-	5	488	28.0396	32.1436	8.0198	67.7871	3.49145e-06
300mM NaCl	AT1G20020.3	+	0	271	99.5446	1046.33	6.53465	421.772	3.40353e-08
300mM NaCl	AT2G32250.4	+	3	161	12.4059	6.87624	1.45545	16.5842	0.000363624
300mM NaCl	AT1G70620.3	+	11	117	52.5545	66.2772	3.25743	33.8267	2.55092e-05
300mM NaCl	AT2G26500.3	+	0	95	39.1881	3559.23	1.46535	1479.26	2.83918e-05
300mM NaCl	AT1G15950.2	+	3	1200	30.0099	173.292	7.42574	198.426	5.23737e-05
300mM NaCl	AT4G25520.1	-	0	169	8.68317	148.955	0.178218	329.5	3.33875e-05
300mM NaCl	AT4G39260.2	-	1	282	2702.61	3305.83	454.723	1012.99	7.06094e-23
300mM NaCl	AT5G52040.4	+	2	198	30.198	98.9653	9.94059	141.337	0.000115339
300mM NaCl	AT2G32250.1	+	3	161	12.4059	6.87624	1.45545	16.5842	0.000363624
300mM NaCl	AT3G09630.2	+	0	413	13.5842	1926.27	0.128713	1376.37	0.000630019
300mM NaCl	AT5G12470.1	-	5	467	16.7723	32.802	0.277228	23.8713	0.000705596
300mM NaCl	AT2G37180.1	+	1	90	4.30693	36.9901	0.287129	1162.31	1.16627e-06
300mM NaCl	AT1G54160.1	-	2	455	13.4851	82.3218	2.0198	227.233	3.82832e-06
300mM NaCl	AT2G35510.1	-	2	289	40.5743	68.5	5.37624	114.386	1.11084e-10
300mM NaCl	AT1G30970.2	-	0	518	209.535	72.6782	41.7129	38.5891	0.000203992
300mM NaCl	AT1G22430.2	+	6	95	27.1089	95.7475	0.792079	59.3663	0.000124431
300mM NaCl	AT2G25460.1	-	1	73	7.58416	22.9158	3.38614	133.153	6.79474e-05
300mM NaCl	AT1G55310.3	+	3	161	69.8812	122.822	30.396	141.901	5.95771e-05
300mM NaCl	AT4G25100.5	-	5	762	109.614	2920.84	30.0198	1823.47	2.81133e-05
300mM NaCl	AT2G21660.1	-	0	308	9680.66	21983.8	668.614	3563.71	1.71167e-97
300mM NaCl	AT3G52120.1	+	0	402	23.9406	162.139	2.71287	198.371	9.08844e-06
300mM NaCl	AT1G19310.1	-	0	394	18.8416	269.995	8.57426	604.559	9.97153e-05
300mM NaCl	AT4G25100.1	-	5	762	109.614	2947.99	30.0198	1837.21	2.83382e-05
300mM NaCl	AT4G15440.1	+	0	1438	74.0198	512.257	16.5644	394.178	2.08618e-06
300mM NaCl	AT4G25100.1	-	1	95	28.6535	101.134	0.554455	66.4307	3.51467e-05
300mM NaCl	AT1G08380.1	-	1	95	72.4851	782.782	5.0495	255.743	7.63768e-05
300mM NaCl	AT4G19640.1	-	1	676	31.8713	51.6733	14.1386	89.7525	0.000141164
300mM NaCl	AT3G13224.2	+	4	225	16.8911	100.505	5.34653	166.292	0.000451707
300mM NaCl	AT1G20020.2	+	0	271	99.5446	1044.14	6.53465	420.921	3.41249e-08
300mM NaCl	AT4G32060.2	+	3	209	216.832	410.797	61.9604	441.094	1.39127e-18
300mM NaCl	AT5G51640.1	-	1	365	14.1485	105.698	4.93069	223.396	0.000645753
300mM NaCl	AT2G17200.1	-	2	391	44.297	23.5891	4.49505	20.6584	4.09382e-05
300mM NaCl	AT1G48635.2	+	3	106	29.9703	38.6683	3.88119	32.7871	0.000476948
300mM NaCl	AT1G10590.1	-	0	247	19.5347	922.431	3.57426	1157.15	0.00012508
300mM NaCl	AT2G01450.4	-	7	115	41.3564	329.262	11.9406	491.005	1.68985e-07
300mM NaCl	AT2G18196.1	-	1	694	19.3564	21.005	4.0396	40.0941	0.000153745
300mM NaCl	AT5G56140.1	+	2	411	20.2772	116.307	1.46535	81.0297	0.000607127
300mM NaCl	AT2G01450.3	-	7	115	41.3564	330.48	11.9406	493.589	1.67611e-07
300mM NaCl	AT3G16785.1	+	18	128	78.1188	154.05	11.802	145.688	4.12764e-10
300mM NaCl	AT2G01450.1	-	7	115	41.3564	329.262	11.9406	491.005	1.68985e-07
300mM NaCl	AT2G26660.1	+	1	478	44.3762	423.149	14.3267	522.416	4.39362e-06
300mM NaCl	AT2G01520.1	+	0	433	77.8416	3148.54	5.44554	991.975	3.50822e-05
300mM NaCl	AT4G10925.2	-	0	432	22.2178	52.3861	8.14851	84.0446	0.000540503
300mM NaCl	AT1G22430.2	+	5	139	70.1089	43.9653	10.2178	37.9703	2.33475e-06
300mM NaCl	AT1G28050.1	-	1	283	8.67327	132.005	1.0297	369.381	5.85452e-05
300mM NaCl	AT1G10890.1	+	1	867	392.178	137.554	138.386	93.9703	8.19321e-05
300mM NaCl	AT2G45010.1	+	0	598	67.5743	73.599	14.1386	51.0644	0.000384985
300mM NaCl	AT3G24740.1	+	1	311	28.901	219.114	10.4554	302.094	9.5632e-05
300mM NaCl	AT5G44730.2	-	2	292	18.2673	31.3812	0.920792	28.3515	0.000774014
300mM NaCl	AT3G56400.1	-	0	185	15.7624	267.995	1.31683	237.178	0.00069279
300mM NaCl	AT1G33970.5	-	4	109	36.7327	171.262	10	177.149	0.000142685
300mM NaCl	AT3G03700.1	+	0	290	48.7327	60.9752	15.9109	72.3168	0.000121454
300mM NaCl	AT2G45315.1	-	0	254	37.6337	186.634	6.0297	126.787	0.000391653
