# Supplementary material for: Genome-wide analysis of alternative splicing of pre-mRNA under salt stress in Arabidopsis
Source: BMC Genomics. 2014 Jun 4;15(1):431. doi: 10.1186/1471-2164-15-431 (PMC4079960; doi:10.1186/1471-2164-15-431)
Supplement: Supplementary file 13 — Additional file 13: Top 50 of the functional categorization (biological process) of DAS genes. (XLSX 34 KB) [file 12864_2014_6180_MOESM13_ESM.xlsx]

## Sheet: sheet1
Additional file 13: Functional categorization (biological process) of DAS genes.
Category	Term	Count	%	PValue	Genes	List Total	Pop Hits	Pop Total	Fold Enrichment	Bonferroni	Benjamini	FDR
GOTERM_BP_FAT	GO:0010038~response to metal ion	65	3.99263	1.32716e-11	AT1G20620, AT4G19880, AT4G25100, AT1G45145, AT3G46590, AT3G60750, AT5G19140, AT1G17520, AT2G19480, AT5G59430, AT1G11840, AT5G59880, AT5G11170, AT5G62690, AT1G27450, AT4G35450, AT2G44350, AT3G51920, AT5G37780, AT1G49950, AT1G79930, AT3G56090, AT5G08680, AT4G34050, AT5G18170, AT1G23490, AT1G30580, AT3G19960, AT4G38970, AT5G02790, AT3G17240, AT3G46130, AT1G35720, AT2G46800, AT1G75280, AT5G10540, AT3…	949	384	13998	2.49679	1.95358e-08	1.95358e-08	2.2001e-08
GOTERM_BP_FAT	GO:0009628~response to abiotic stimulus	142	8.72236	2.12357e-11	AT1G20450, AT1G66280, AT2G05520, AT4G32150, AT5G37850, AT2G32250, AT3G60750, AT1G52890, AT1G45249, AT1G17520, AT4G35090, AT4G39260, AT5G58140, AT2G33380, AT1G78290, AT5G61210, AT2G37678, AT2G37180, AT1G04120, AT3G57530, AT1G66270, AT3G03250, AT2G46590, AT1G15020, AT3G59060, AT1G49950, AT5G64330, AT5G63860, AT1G79440, AT3G19290, AT4G04920, AT2G22430, AT3G46130, AT1G73990, AT4G05320, AT1G44575, AT2…	949	1197	13998	1.74982	3.12589e-08	1.56295e-08	3.52034e-08
GOTERM_BP_FAT	GO:0046686~response to cadmium ion	58	3.56265	2.98388e-11	AT1G20620, AT4G19880, AT1G45145, AT3G46590, AT3G60750, AT1G17520, AT2G19480, AT5G59430, AT5G59880, AT1G11840, AT5G11170, AT5G62690, AT1G27450, AT4G35450, AT2G44350, AT1G49950, AT1G79930, AT5G08680, AT4G34050, AT5G18170, AT1G23490, AT1G30580, AT3G19960, AT4G38970, AT5G02790, AT3G17240, AT3G46130, AT1G35720, AT1G75280, AT5G10540, AT3G27300, AT1G42970, AT4G26970, AT1G48420, AT4G29040, AT2G21660, AT5…	949	327	13998	2.61625	4.39227e-08	1.46409e-08	4.94652e-08
GOTERM_BP_FAT	GO:0010035~response to inorganic substance	77	4.72973	6.79503e-10	AT1G20620, AT4G32320, AT4G19880, AT4G25100, AT1G45145, AT3G46590, AT3G60750, AT5G19140, AT1G17520, AT4G35090, AT5G22410, AT2G19480, AT5G59430, AT1G11840, AT5G59880, AT5G11170, AT5G62690, AT3G48360, AT1G27510, AT1G27450, AT4G33540, AT2G37130, AT4G35450, AT2G44350, AT3G51920, AT5G37780, AT1G49950, AT1G79930, AT3G32980, AT3G56090, AT5G08680, AT4G34050, AT5G18170, AT1G23490, AT1G30580, AT3G19960, AT4…	949	540	13998	2.10328	1.00023e-06	2.50057e-07	1.12645e-06
GOTERM_BP_FAT	GO:0008380~RNA splicing	29	1.78133	7.90414e-10	AT4G18930, AT1G09140, AT2G33340, AT3G13570, AT5G42820, AT3G53500, AT1G55310, AT3G01150, AT1G60900, AT1G77180, AT4G25500, AT5G11170, AT5G52040, AT1G23400, AT1G14650, AT2G37340, AT3G55460, AT1G07350, AT2G27100, AT2G29210, AT3G61860, AT4G14342, AT5G53180, AT3G49430, AT1G04510, AT3G52120, AT5G51300, AT3G19670, AT5G11200	949	111	13998	3.85367	1.16349e-06	2.32698e-07	1.31031e-06
GOTERM_BP_FAT	GO:0016071~mRNA metabolic process	32	1.9656	4.00783e-08	AT1G09140, AT2G33340, AT3G06480, AT1G55150, AT3G13570, AT5G42820, AT3G53500, AT2G22090, AT1G55310, AT3G01150, AT4G24740, AT1G60900, AT1G77180, AT3G56860, AT1G55870, AT4G25500, AT5G11170, AT1G23400, AT5G52040, AT1G14650, AT2G37340, AT5G09880, AT3G55460, AT2G29210, AT3G61860, AT4G14342, AT5G53180, AT1G04510, AT3G52120, AT1G61010, AT1G60200, AT5G11200	949	155	13998	3.04522	5.89935e-05	9.83249e-06	6.64397e-05
GOTERM_BP_FAT	GO:0006397~mRNA processing	28	1.7199	2.98365e-07	AT1G09140, AT2G33340, AT3G13570, AT5G42820, AT3G53500, AT1G55310, AT3G01150, AT4G24740, AT1G60900, AT1G77180, AT1G55870, AT4G25500, AT5G11170, AT5G52040, AT1G23400, AT1G14650, AT2G37340, AT5G09880, AT3G55460, AT2G29210, AT3G61860, AT4G14342, AT5G53180, AT1G04510, AT3G52120, AT1G60200, AT1G61010, AT5G11200	949	135	13998	3.05931	0.000439097	6.27399e-05	0.000494613
GOTERM_BP_FAT	GO:0006970~response to osmotic stress	55	3.37838	7.67829e-07	AT4G34110, AT1G66280, AT3G08720, AT2G20360, AT4G32150, AT4G13850, AT5G37850, AT3G60750, AT1G45249, AT1G17520, AT5G37370, AT4G39260, AT2G38750, AT5G59430, AT2G33380, AT4G31300, AT1G78290, AT5G62690, AT1G54100, AT2G37180, AT1G66270, AT3G57530, AT1G04120, AT3G03250, AT2G38170, AT3G51920, AT1G15020, AT1G49950, AT5G54810, AT3G16470, AT5G35630, AT5G14800, AT5G18170, AT3G19290, AT4G04920, AT3G46130, AT1…	949	399	13998	2.03324	0.00112961	0.000141271	0.00127286
GOTERM_BP_FAT	GO:0006396~RNA processing	56	3.4398	5.37221e-06	AT4G18930, AT1G09140, AT2G33340, AT3G53500, AT5G37370, AT4G24740, AT1G60900, AT5G11170, AT1G14650, AT2G37340, AT4G25730, AT3G63140, AT5G09880, AT3G55460, AT5G52470, AT4G24270, AT3G16260, AT3G61860, AT5G53180, AT3G52120, AT5G51300, AT3G19670, AT1G61010, AT1G60200, AT4G27490, AT3G06480, AT1G55150, AT1G01860, AT3G17040, AT3G13570, AT5G42820, AT1G55310, AT1G48920, AT3G01150, AT2G20490, AT3G03920, AT3…	949	436	13998	1.89453	0.00787673	0.000878272	0.00890541
GOTERM_BP_FAT	GO:0009651~response to salt stress	49	3.00983	9.36547e-06	AT4G34110, AT1G66280, AT3G08720, AT2G20360, AT4G32150, AT5G37850, AT3G60750, AT1G45249, AT1G17520, AT5G37370, AT4G39260, AT5G59430, AT2G33380, AT4G31300, AT5G62690, AT1G54100, AT3G57530, AT1G66270, AT1G04120, AT3G03250, AT2G38170, AT3G51920, AT1G15020, AT1G49950, AT5G54810, AT3G16470, AT5G35630, AT5G14800, AT5G18170, AT3G19290, AT3G46130, AT2G45960, AT5G47030, AT2G47730, AT1G49300, AT2G21660, AT1…	949	369	13998	1.95871	0.0136914	0.00137765	0.0155245
GOTERM_BP_FAT	GO:0009266~response to temperature stimulus	47	2.88698	1.48337e-05	AT1G20450, AT3G17390, AT1G20620, AT3G08720, AT5G46170, AT2G41100, AT1G06460, AT1G01860, AT4G36990, AT4G13850, AT1G76180, AT2G47730, AT1G42970, AT4G35090, AT1G32060, AT4G29040, AT3G11170, AT4G39260, AT2G21660, AT2G39460, AT5G67320, AT2G22540, AT2G33380, AT4G38580, AT5G02500, AT4G16420, AT5G09410, AT3G26744, AT5G10140, AT2G46590, AT2G38170, AT5G36940, AT5G66400, AT1G29395, AT4G31990, AT1G15950, AT2…	949	354	13998	1.95837	0.0215987	0.00198307	0.0245878
GOTERM_BP_FAT	GO:0009409~response to cold	34	2.08845	4.32212e-05	AT1G20450, AT3G17390, AT1G20620, AT3G08720, AT1G01860, AT4G13850, AT1G76180, AT2G47730, AT1G42970, AT4G35090, AT1G32060, AT3G11170, AT4G39260, AT2G21660, AT2G39460, AT5G67320, AT2G33380, AT5G02500, AT4G16420, AT5G09410, AT3G26744, AT5G10140, AT2G38170, AT2G46590, AT5G66400, AT5G36940, AT4G31990, AT1G29395, AT1G15950, AT2G27720, AT3G16470, AT3G17020, AT4G20260, AT3G05880, AT4G04920	949	233	13998	2.1524	0.0616413	0.00528789	0.0716258
GOTERM_BP_FAT	GO:0009415~response to water	29	1.78133	4.93344e-05	AT1G20450, AT2G05520, AT3G05640, AT2G45960, AT1G76180, AT1G52890, AT1G45249, AT1G54410, AT3G53420, AT5G20520, AT2G33380, AT1G54100, AT2G37180, AT2G18050, AT1G07660, AT5G66400, AT3G51920, AT1G29395, AT2G46680, AT4G34240, AT3G19290, AT5G25610, AT2G30870, AT2G05620, AT3G06760, AT1G78380, AT1G54160, AT2G22430, AT1G01470	949	185	13998	2.3122	0.0700477	0.00557073	0.0817526
GOTERM_BP_FAT	GO:0009414~response to water deprivation	27	1.65848	0.000136046	AT1G20450, AT2G05520, AT3G05640, AT2G45960, AT1G76180, AT1G52890, AT1G45249, AT3G53420, AT2G33380, AT1G54100, AT2G37180, AT2G18050, AT1G07660, AT5G66400, AT3G51920, AT1G29395, AT2G46680, AT4G34240, AT3G19290, AT5G25610, AT2G30870, AT2G05620, AT3G06760, AT1G78380, AT1G54160, AT2G22430, AT1G01470	949	176	13998	2.26282	0.181493	0.0142034	0.225291
GOTERM_BP_FAT	GO:0000377~RNA splicing, via transesterification reactions with bulged adenosine as nucleophile	13	0.798526	0.000143156	AT5G52040, AT1G23400, AT1G09140, AT1G14650, AT2G37340, AT3G55460, AT3G13570, AT3G53500, AT1G55310, AT3G61860, AT4G14342, AT1G77180, AT4G25500	949	52	13998	3.68757	0.190016	0.0139512	0.237053
GOTERM_BP_FAT	GO:0000375~RNA splicing, via transesterification reactions	13	0.798526	0.000143156	AT5G52040, AT1G23400, AT1G09140, AT1G14650, AT2G37340, AT3G55460, AT3G13570, AT3G53500, AT1G55310, AT3G61860, AT4G14342, AT1G77180, AT4G25500	949	52	13998	3.68757	0.190016	0.0139512	0.237053
GOTERM_BP_FAT	GO:0000398~nuclear mRNA splicing, via spliceosome	12	0.737101	0.00019226	AT5G52040, AT3G61860, AT1G14650, AT4G14342, AT1G09140, AT2G37340, AT1G77180, AT3G55460, AT3G13570, AT3G53500, AT4G25500, AT1G55310	949	46	13998	3.84789	0.246506	0.0175341	0.318243
GOTERM_BP_FAT	GO:0015979~photosynthesis	26	1.59705	0.000308235	AT3G47470, AT2G30570, AT1G44575, AT1G15820, AT5G38410, AT1G42970, AT4G05180, AT1G32060, AT2G47940, AT4G01050, AT4G22890, AT1G20020, AT1G31330, AT4G25080, AT1G08380, AT1G56190, AT4G11960, AT3G60370, AT3G14940, AT1G22700, AT3G56090, AT5G47110, AT1G18730, AT5G45040, AT2G05620, AT3G61470	949	175	13998	2.19147	0.364785	0.0263405	0.509751
GOTERM_BP_FAT	GO:0016036~cellular response to phosphate starvation	10	0.614251	0.000638466	AT2G26660, AT3G16785, AT4G35090, AT1G20620, AT1G66270, AT3G03250, AT5G20150, AT3G52190, AT5G36940, AT5G43350, AT5G01220	949	37	13998	3.98656	0.60942	0.0508885	1.05317
GOTERM_BP_FAT	GO:0009269~response to desiccation	7	0.429975	0.000869279	AT1G54100, AT2G37180, AT2G05520, AT5G25610, AT2G33380, AT1G76180, AT1G01470	949	18	13998	5.73621	0.722	0.0651559	1.43133
GOTERM_BP_FAT	GO:0018130~heterocycle biosynthetic process	20	1.2285	0.00142158	AT5G08280, AT5G14220, AT1G27450, AT1G71920, AT4G10100, AT1G01290, AT2G43360, AT5G20990, AT1G03160, AT5G54810, AT2G43760, AT1G78600, AT1G31860, AT5G14800, AT5G59430, AT1G07780, AT1G69740, AT1G29810, AT4G25080, AT1G44446	949	132	13998	2.23489	0.876813	0.0994077	2.33071
GOTERM_BP_FAT	GO:0009853~photorespiration	10	0.614251	0.00168694	AT2G35370, AT4G39640, AT1G23310, AT5G47435, AT1G80380, AT2G13360, AT1G68010, AT5G38410, AT4G39660, AT2G47690, AT5G52840	949	42	13998	3.51197	0.916698	0.111612	2.76009
GOTERM_BP_FAT	GO:0009267~cellular response to starvation	12	0.737101	0.00237616	AT1G20620, AT2G45170, AT1G66270, AT3G03250, AT3G52190, AT5G20150, AT5G36940, AT2G26660, AT1G78000, AT4G35090, AT3G16785, AT5G43350, AT5G01220	949	61	13998	2.90169	0.969859	0.147154	3.86701
GOTERM_BP_FAT	GO:0031668~cellular response to extracellular stimulus	14	0.859951	0.00295356	AT1G20620, AT2G45170, AT1G66270, AT3G03250, AT5G20150, AT3G52190, AT5G36940, AT1G29395, AT2G26660, AT1G78000, AT4G35090, AT3G16785, AT5G43350, AT1G78380, AT5G01220	949	81	13998	2.54943	0.987146	0.172468	4.78522
GOTERM_BP_FAT	GO:0009407~toxin catabolic process	10	0.614251	0.00326895	AT1G74590, AT5G62480, AT2G29420, AT3G43800, AT2G30870, AT1G10360, AT1G78380, AT2G47730, AT2G02390, AT1G02950	949	46	13998	3.20658	0.991931	0.181943	5.28329
GOTERM_BP_FAT	GO:0009404~toxin metabolic process	10	0.614251	0.00326895	AT1G74590, AT5G62480, AT2G29420, AT3G43800, AT2G30870, AT1G10360, AT1G78380, AT2G47730, AT2G02390, AT1G02950	949	46	13998	3.20658	0.991931	0.181943	5.28329
GOTERM_BP_FAT	GO:0009737~response to abscisic acid stimulus	33	2.02703	0.00331309	AT1G20450, AT4G27630, AT2G05520, AT1G72770, AT3G46590, AT2G46270, AT1G76180, AT1G45249, AT2G38750, AT3G14050, AT1G64060, AT1G77180, AT2G45640, AT2G33380, AT3G56860, AT1G55870, AT2G26980, AT1G54100, AT3G57530, AT5G66400, AT4G18010, AT3G51920, AT1G29395, AT1G49950, AT2G46680, AT3G05880, AT4G34240, AT3G19290, AT5G25610, AT4G38970, AT2G22430, AT3G46130, AT1G35720	949	285	13998	1.70793	0.992441	0.177493	5.3528
GOTERM_BP_FAT	GO:0006979~response to oxidative stress	33	2.02703	0.00369918	AT4G20830, AT1G20620, AT4G32320, AT2G35380, AT5G34850, AT4G25100, AT1G45145, AT4G35770, AT1G75280, AT4G35090, AT5G22410, AT5G27830, AT1G49300, AT2G39460, AT4G21830, AT3G13750, AT5G59880, AT5G47650, AT1G27510, AT4G39640, AT2G37130, AT4G24520, AT1G53670, AT4G21960, AT3G55460, AT5G36940, AT1G27330, AT5G54810, AT3G32980, AT3G56090, AT1G07890, AT1G23310, AT1G78380, AT2G35510, AT1G35720	949	287	13998	1.69602	0.995726	0.189269	5.95876
GOTERM_BP_FAT	GO:0008104~protein localization	51	3.13268	0.00436619	AT2G45170, AT3G52400, AT3G52190, AT2G19830, AT4G32150, AT5G52440, AT5G11710, AT2G42210, AT4G04910, AT5G61210, AT2G37678, AT1G03000, AT2G23310, AT1G22740, AT4G35450, AT3G27080, AT1G60070, AT1G26670, AT4G31490, AT1G23490, AT5G49840, AT1G11905, AT1G17730, AT5G22770, AT3G10640, AT1G31730, AT5G66160, AT4G24920, AT3G07560, AT5G53350, AT1G49300, AT2G19790, AT4G16143, AT5G16880, AT3G07190, AT3G10380, AT4…	949	505	13998	1.48963	0.998405	0.212238	6.99704
GOTERM_BP_FAT	GO:0043094~cellular metabolic compound salvage	12	0.737101	0.00448565	AT1G27450, AT4G39640, AT5G37850, AT2G13360, AT5G38410, AT2G47690, AT2G35370, AT1G23310, AT1G80380, AT5G47435, AT1G68010, AT4G39660, AT5G52840	949	66	13998	2.68187	0.998664	0.210494	7.18187
GOTERM_BP_FAT	GO:0019684~photosynthesis, light reaction	14	0.859951	0.00453077	AT4G11960, AT3G47470, AT3G60370, AT1G44575, AT1G15820, AT1G22700, AT5G47110, AT1G18730, AT4G01050, AT2G47940, AT4G22890, AT3G61470, AT2G05620, AT1G08380	949	85	13998	2.42946	0.99875	0.205862	7.25158
GOTERM_BP_FAT	GO:0044271~nitrogen compound biosynthetic process	51	3.13268	0.00460729	AT4G30190, AT3G17390, AT4G39940, AT1G17410, AT5G20990, AT3G49680, AT1G03160, AT5G14060, AT4G35640, AT1G78600, AT2G31810, AT1G31860, AT5G65010, AT1G64200, AT3G16400, AT5G59430, AT2G21410, AT1G07780, AT1G10070, AT1G62180, AT2G44530, AT1G27450, AT3G63250, AT4G10100, AT5G54810, AT5G08680, AT5G35630, AT5G14800, AT2G37500, AT5G14220, AT2G16510, AT4G02620, AT1G71920, AT1G01290, AT1G19910, AT2G43360, AT5…	949	506	13998	1.48669	0.998884	0.20275	7.3697
GOTERM_BP_FAT	GO:0042594~response to starvation	12	0.737101	0.0050467	AT1G20620, AT2G45170, AT1G66270, AT3G03250, AT3G52190, AT5G20150, AT5G36940, AT2G26660, AT1G78000, AT4G35090, AT3G16785, AT5G43350, AT5G01220	949	67	13998	2.64184	0.999417	0.213564	8.04523
GOTERM_BP_FAT	GO:0048511~rhythmic process	10	0.614251	0.00508319	AT3G46640, AT3G48360, AT5G02810, AT4G25100, AT2G37130, AT2G21660, AT4G21960, AT4G18020, AT5G61380, AT4G04920	949	49	13998	3.01026	0.999448	0.208973	8.10114
GOTERM_BP_FAT	GO:0042558~pteridine and derivative metabolic process	7	0.429975	0.00551702	AT2G43760, AT4G10100, AT1G01290, AT5G47435, AT1G78680, AT1G29810, AT5G20990	949	25	13998	4.13007	0.999709	0.218683	8.76318
GOTERM_BP_FAT	GO:0045184~establishment of protein localization	49	3.00983	0.00576046	AT2G45170, AT3G52400, AT3G52190, AT2G19830, AT4G32150, AT5G52440, AT5G11710, AT2G42210, AT4G04910, AT5G61210, AT1G03000, AT1G22740, AT4G35450, AT3G27080, AT1G60070, AT1G26670, AT4G31490, AT1G23490, AT5G49840, AT1G11905, AT1G17730, AT5G22770, AT3G10640, AT1G31730, AT5G66160, AT4G24920, AT3G07560, AT5G53350, AT1G49300, AT2G19790, AT4G16143, AT5G16880, AT3G07190, AT3G10380, AT4G27040, AT5G16620, AT3…	949	488	13998	1.48107	0.999797	0.221289	9.13271
GOTERM_BP_FAT	GO:0015031~protein transport	49	3.00983	0.00576046	AT2G45170, AT3G52400, AT3G52190, AT2G19830, AT4G32150, AT5G52440, AT5G11710, AT2G42210, AT4G04910, AT5G61210, AT1G03000, AT1G22740, AT4G35450, AT3G27080, AT1G60070, AT1G26670, AT4G31490, AT1G23490, AT5G49840, AT1G11905, AT1G17730, AT5G22770, AT3G10640, AT1G31730, AT5G66160, AT4G24920, AT3G07560, AT5G53350, AT1G49300, AT2G19790, AT4G16143, AT5G16880, AT3G07190, AT3G10380, AT4G27040, AT5G16620, AT3…	949	488	13998	1.48107	0.999797	0.221289	9.13271
GOTERM_BP_FAT	GO:0006091~generation of precursor metabolites and energy	42	2.57985	0.00615698	AT3G47470, AT2G16510, AT4G02620, AT1G44575, AT1G45145, AT1G19910, AT1G15820, AT5G47030, AT1G42970, AT4G26970, AT2G47940, AT4G01050, AT5G50850, AT4G04040, AT1G64200, AT4G22890, AT2G21410, AT1G20020, AT2G44620, AT1G08380, AT1G56190, AT5G52840, AT5G08570, AT4G11960, AT3G60370, AT4G38920, AT4G38510, AT3G14940, AT4G32470, AT1G22700, AT2G44350, AT5G63680, AT5G19220, AT5G47110, AT5G08680, AT1G18730, AT5…	949	404	13998	1.53344	0.999887	0.228752	9.73161
GOTERM_BP_FAT	GO:0031669~cellular response to nutrient levels	12	0.737101	0.00633447	AT1G20620, AT2G45170, AT1G66270, AT3G03250, AT3G52190, AT5G20150, AT5G36940, AT2G26660, AT1G78000, AT4G35090, AT3G16785, AT5G43350, AT5G01220	949	69	13998	2.56526	0.999913	0.22882	9.99848
GOTERM_BP_FAT	GO:0006081~cellular aldehyde metabolic process	7	0.429975	0.0067689	AT1G54100, AT2G31350, AT4G34240, AT1G06130, AT4G34350, AT3G10850, AT4G26970	949	26	13998	3.97122	0.999954	0.236779	10.6486
GOTERM_BP_FAT	GO:0006818~hydrogen transport	13	0.798526	0.0073143	AT4G30190, AT4G38920, AT4G38510, AT4G02620, AT2G16510, AT1G19910, AT5G47030, AT5G55290, AT5G62670, AT5G08680, AT1G64200, AT2G21410, AT2G21870	949	80	13998	2.39692	0.99998	0.247515	11.4585
GOTERM_BP_FAT	GO:0015992~proton transport	13	0.798526	0.0073143	AT4G30190, AT4G38920, AT4G38510, AT4G02620, AT2G16510, AT1G19910, AT5G47030, AT5G55290, AT5G62670, AT5G08680, AT1G64200, AT2G21410, AT2G21870	949	80	13998	2.39692	0.99998	0.247515	11.4585
GOTERM_BP_FAT	GO:0009631~cold acclimation	6	0.36855	0.0092908	AT1G20450, AT4G16420, AT2G38170, AT5G66400, AT1G29395, AT4G04920	949	20	13998	4.42508	0.999999	0.296936	14.336
GOTERM_BP_FAT	GO:0010033~response to organic substance	101	6.20393	0.00957433	AT1G20450, AT3G52400, AT2G05520, AT2G46270, AT4G35770, AT5G19140, AT5G63160, AT1G45249, AT1G17520, AT2G29420, AT1G15750, AT2G33380, AT4G26400, AT3G57530, AT4G10100, AT3G56400, AT3G04580, AT1G49950, AT5G13370, AT5G26920, AT1G19570, AT1G28330, AT2G41710, AT5G48655, AT3G19290, AT1G79700, AT2G22430, AT3G46130, AT4G05320, AT4G30850, AT1G53910, AT1G42970, AT3G05420, AT3G14050, AT2G01420, AT3G48920, AT1…	949	1176	13998	1.26682	0.999999	0.298148	14.7416
GOTERM_BP_FAT	GO:0009991~response to extracellular stimulus	14	0.859951	0.00968726	AT1G20620, AT2G45170, AT1G66270, AT3G03250, AT5G20150, AT3G52190, AT5G36940, AT1G29395, AT2G26660, AT1G78000, AT4G35090, AT3G16785, AT5G43350, AT1G78380, AT5G01220	949	93	13998	2.22047	0.999999	0.294954	14.9026
GOTERM_BP_FAT	GO:0006790~sulfur metabolic process	21	1.28993	0.0117648	AT3G17390, AT5G25980, AT3G63250, AT4G39640, AT4G10100, AT3G24170, AT4G39940, AT3G59060, AT2G43360, AT2G44490, AT1G03160, AT4G35640, AT3G09710, AT1G48420, AT5G54390, AT1G23310, AT3G16400, AT2G17640, AT3G61440, AT5G01220, AT5G26000, AT1G62180	949	171	13998	1.81144	1	0.339509	17.8141
GOTERM_BP_FAT	GO:0009719~response to endogenous stimulus	85	5.22113	0.0126639	AT1G20450, AT2G22670, AT4G27630, AT3G52400, AT3G46590, AT1G72770, AT2G05520, AT2G46270, AT4G35770, AT4G02890, AT5G20990, AT5G19140, AT1G59750, AT5G63160, AT1G45249, AT1G17520, AT5G54510, AT5G62000, AT2G38750, AT5G59430, AT1G15750, AT3G56860, AT2G33380, AT1G22300, AT4G16420, AT2G26980, AT3G02260, AT1G54100, AT3G48360, AT3G57530, AT3G53020, AT4G10100, AT3G56400, AT3G18780, AT3G51920, AT1G29395, AT3…	949	975	13998	1.28592	1	0.353568	19.045
GOTERM_BP_FAT	GO:0032324~molybdopterin cofactor biosynthetic process	4	0.2457	0.0133999	AT2G43760, AT4G10100, AT1G01290, AT5G20990	949	8	13998	7.37513	1	0.363211	20.0395
GOTERM_BP_FAT	GO:0043545~molybdopterin cofactor metabolic process	4	0.2457	0.0133999	AT2G43760, AT4G10100, AT1G01290, AT5G20990	949	8	13998	7.37513	1	0.363211	20.0395
GOTERM_BP_FAT	GO:0006777~Mo-molybdopterin cofactor biosynthetic process	4	0.2457	0.0133999	AT2G43760, AT4G10100, AT1G01290, AT5G20990	949	8	13998	7.37513	1	0.363211	20.0395
GOTERM_BP_FAT	GO:0019720~Mo-molybdopterin cofactor metabolic process	4	0.2457	0.0133999	AT2G43760, AT4G10100, AT1G01290, AT5G20990	949	8	13998	7.37513	1	0.363211	20.0395
GOTERM_BP_FAT	GO:0051189~prosthetic group metabolic process	4	0.2457	0.0133999	AT2G43760, AT4G10100, AT1G01290, AT5G20990	949	8	13998	7.37513	1	0.363211	20.0395
GOTERM_BP_FAT	GO:0070727~cellular macromolecule localization	32	1.9656	0.0142666	AT3G52400, AT1G31730, AT2G44490, AT5G66160, AT4G24920, AT3G07560, AT2G19790, AT5G52440, AT4G16143, AT5G11710, AT5G16880, AT3G07190, AT2G37678, AT1G03000, AT1G22740, AT4G35450, AT5G16620, AT3G27080, AT1G60070, AT3G15980, AT1G79990, AT1G26670, AT1G48550, AT4G31490, AT1G07140, AT4G20110, AT3G08960, AT1G11905, AT5G22770, AT5G11490, AT2G17790, AT5G61130	949	303	13998	1.55778	1	0.37502	21.196
GOTERM_BP_FAT	GO:0007623~circadian rhythm	8	0.4914	0.0146004	AT3G46640, AT3G48360, AT5G02810, AT4G25100, AT2G21660, AT4G18020, AT5G61380, AT4G04920	949	39	13998	3.0257	1	0.375408	21.6373
GOTERM_BP_FAT	GO:0006334~nucleosome assembly	11	0.675676	0.0172304	AT1G17520, AT1G74560, AT2G18050, AT2G19480, AT5G08780, AT4G40030, AT5G02560, AT1G07660, AT3G18035, AT5G56950, AT1G49950	949	69	13998	2.35149	1	0.419778	25.0333
GOTERM_BP_FAT	GO:0034728~nucleosome organization	11	0.675676	0.0172304	AT1G17520, AT1G74560, AT2G18050, AT2G19480, AT5G08780, AT4G40030, AT5G02560, AT1G07660, AT3G18035, AT5G56950, AT1G49950	949	69	13998	2.35149	1	0.419778	25.0333
GOTERM_BP_FAT	GO:0034613~cellular protein localization	30	1.84275	0.0182554	AT3G52400, AT1G31730, AT5G66160, AT4G24920, AT3G07560, AT2G19790, AT5G52440, AT4G16143, AT5G11710, AT5G16880, AT3G07190, AT2G37678, AT1G03000, AT1G22740, AT4G35450, AT5G16620, AT1G60070, AT3G27080, AT3G15980, AT1G79990, AT1G26670, AT1G48550, AT4G31490, AT1G07140, AT4G20110, AT3G08960, AT1G11905, AT5G22770, AT5G11490, AT2G17790	949	285	13998	1.55266	1	0.431643	26.319
GOTERM_BP_FAT	GO:0022613~ribonucleoprotein complex biogenesis	27	1.65848	0.0183589	AT5G65220, AT1G06720, AT1G09140, AT3G06480, AT1G55150, AT1G01860, AT5G64140, AT1G48920, AT2G20490, AT3G60245, AT3G03920, AT1G41880, AT2G39460, AT3G28900, AT4G17560, AT5G22100, AT1G64510, AT3G53020, AT2G37340, AT4G25730, AT3G63140, AT5G52470, AT4G29410, AT3G49010, AT1G69620, AT3G10090, AT2G39670	949	249	13998	1.59943	1	0.426869	26.4476
GOTERM_BP_FAT	GO:0009765~photosynthesis, light harvesting	7	0.429975	0.0188652	AT3G47470, AT5G47110, AT2G47940, AT1G44575, AT1G15820, AT3G61470, AT1G08380	949	32	13998	3.22662	1	0.429189	27.074
GOTERM_BP_FAT	GO:0006886~intracellular protein transport	29	1.78133	0.0191868	AT3G52400, AT1G31730, AT5G66160, AT4G24920, AT3G07560, AT2G19790, AT5G52440, AT4G16143, AT5G11710, AT5G16880, AT3G07190, AT1G03000, AT1G22740, AT4G35450, AT5G16620, AT1G60070, AT3G27080, AT3G15980, AT1G79990, AT1G26670, AT1G48550, AT4G31490, AT1G07140, AT4G20110, AT3G08960, AT1G11905, AT5G22770, AT5G11490, AT2G17790	949	274	13998	1.56116	1	0.428313	27.4692
GOTERM_BP_FAT	GO:0042559~pteridine and derivative biosynthetic process	5	0.307125	0.0197381	AT2G43760, AT4G10100, AT1G01290, AT1G29810, AT5G20990	949	16	13998	4.60946	1	0.431258	28.1422
GOTERM_BP_FAT	GO:0031667~response to nutrient levels	12	0.737101	0.0202303	AT1G20620, AT2G45170, AT1G66270, AT3G03250, AT3G52190, AT5G20150, AT5G36940, AT2G26660, AT1G78000, AT4G35090, AT3G16785, AT5G43350, AT5G01220	949	81	13998	2.18522	1	0.433132	28.7379
GOTERM_BP_FAT	GO:0031497~chromatin assembly	11	0.675676	0.0207368	AT1G17520, AT1G74560, AT2G18050, AT2G19480, AT5G08780, AT4G40030, AT5G02560, AT1G07660, AT3G18035, AT5G56950, AT1G49950	949	71	13998	2.28525	1	0.43516	29.3462
GOTERM_BP_FAT	GO:0065004~protein-DNA complex assembly	11	0.675676	0.0226728	AT1G17520, AT1G74560, AT2G18050, AT2G19480, AT5G08780, AT4G40030, AT5G02560, AT1G07660, AT3G18035, AT5G56950, AT1G49950	949	72	13998	2.25351	1	0.458706	31.6265
GOTERM_BP_FAT	GO:0042742~defense response to bacterium	21	1.28993	0.0243736	AT5G08280, AT3G04720, AT2G33340, AT4G35450, AT3G56400, AT5G14740, AT5G44510, AT2G44490, AT2G47730, AT5G26920, AT1G02120, AT4G19660, AT1G32060, AT4G01050, AT5G50850, AT1G04510, AT3G17210, AT5G10450, AT4G20260, AT1G20020, AT1G22070	949	184	13998	1.68345	1	0.47723	33.5725
GOTERM_BP_FAT	GO:0007568~aging	11	0.675676	0.0247364	AT5G62000, AT1G16460, AT2G39780, AT5G35630, AT4G05320, AT5G51640, AT3G45600, AT5G66040, AT4G35770, AT1G76680, AT1G59750	949	73	13998	2.22264	1	0.476302	33.9808
GOTERM_BP_FAT	GO:0006575~cellular amino acid derivative metabolic process	29	1.78133	0.0248101	AT3G17390, AT3G24503, AT2G48110, AT5G05920, AT5G18900, AT1G78680, AT1G48420, AT1G78600, AT2G26310, AT2G21660, AT5G59430, AT1G07780, AT5G04230, AT4G34230, AT2G22990, AT5G63910, AT4G37980, AT1G51680, AT4G39640, AT4G24520, AT3G24170, AT3G59060, AT1G15950, AT5G54810, AT1G79440, AT3G09220, AT4G34050, AT1G23310, AT3G02470, AT4G34135	949	280	13998	1.52771	1	0.471444	34.0635
GOTERM_BP_FAT	GO:0009751~response to salicylic acid stimulus	18	1.10565	0.0252713	AT4G05320, AT3G52400, AT4G05050, AT2G05520, AT3G46590, AT3G56400, AT4G02890, AT1G49950, AT1G17520, AT1G21270, AT5G59430, AT2G29420, AT3G48920, AT2G33380, AT1G76680, AT1G22070, AT1G55870, AT3G46130	949	150	13998	1.77003	1	0.47197	34.5785
GOTERM_BP_FAT	GO:0044273~sulfur compound catabolic process	5	0.307125	0.0298064	AT5G25980, AT4G39640, AT1G23310, AT3G16400, AT2G44490, AT5G26000	949	18	13998	4.0973	1	0.524015	39.4457
GOTERM_BP_FAT	GO:0046907~intracellular transport	38	2.33415	0.0298434	AT3G52400, AT3G52190, AT1G31730, AT4G32150, AT5G66160, AT4G24920, AT5G46800, AT3G07560, AT2G21660, AT5G52440, AT2G19790, AT4G19490, AT4G16143, AT5G11710, AT5G16880, AT3G25150, AT3G07190, AT1G03000, AT2G23310, AT1G22740, AT4G35450, AT5G16620, AT3G27080, AT1G60070, AT3G15980, AT1G79990, AT1G26670, AT1G48550, AT4G31490, AT1G07140, AT4G20110, AT3G08960, AT1G11905, AT1G17730, AT3G19960, AT5G11490, AT5…	949	397	13998	1.41186	1	0.518631	39.484
GOTERM_BP_FAT	GO:0009725~response to hormone stimulus	77	4.72973	0.0310972	AT1G20450, AT2G22670, AT4G27630, AT3G46590, AT2G05520, AT1G72770, AT2G46270, AT4G02890, AT5G20990, AT5G19140, AT1G59750, AT5G63160, AT1G45249, AT1G17520, AT5G54510, AT5G62000, AT2G38750, AT5G59430, AT1G15750, AT3G56860, AT2G33380, AT1G22300, AT4G16420, AT2G26980, AT3G02260, AT1G54100, AT3G48360, AT3G57530, AT3G53020, AT4G10100, AT3G18780, AT3G51920, AT1G29395, AT3G04580, AT1G49950, AT5G13370, AT2…	949	909	13998	1.24947	1	0.527648	40.7674
GOTERM_BP_FAT	GO:0006800~oxygen and reactive oxygen species metabolic process	14	0.859951	0.0325705	AT1G20620, AT4G34460, AT2G35380, AT4G32320, AT4G25100, AT5G34850, AT2G37130, AT4G21960, AT5G36940, AT3G32980, AT4G35090, AT1G79440, AT5G22410, AT1G07890, AT1G64060	949	109	13998	1.89453	1	0.538689	42.2431
GOTERM_BP_FAT	GO:0055085~transmembrane transport	23	1.41278	0.0330116	AT4G38510, AT4G38920, AT4G02620, AT2G16510, AT3G21690, AT1G19910, AT1G08930, AT3G05165, AT5G47030, AT1G08890, AT5G16150, AT3G05160, AT5G55290, AT5G08680, AT4G24920, AT1G07140, AT2G26910, AT1G64200, AT1G15180, AT5G60430, AT2G21410, AT2G45070, AT1G11670	949	214	13998	1.58531	1	0.53795	42.678
GOTERM_BP_FAT	GO:0034220~ion transmembrane transport	10	0.614251	0.0330493	AT5G08680, AT4G38510, AT4G38920, AT2G16510, AT4G02620, AT1G64200, AT1G19910, AT2G21410, AT5G47030, AT5G55290	949	66	13998	2.23489	1	0.532841	42.7151
GOTERM_BP_FAT	GO:0033554~cellular response to stress	40	2.457	0.0335607	AT2G45170, AT4G34460, AT1G20620, AT4G32320, AT2G35380, AT5G34850, AT4G25100, AT2G33340, AT3G52190, AT5G56950, AT2G44490, AT5G26680, AT1G78000, AT3G52560, AT4G35090, AT2G19480, AT5G22410, AT3G28730, AT1G65070, AT4G37980, AT1G22070, AT3G07930, AT1G66270, AT3G03250, AT2G37130, AT5G20150, AT4G21960, AT5G36940, AT3G24170, AT1G07745, AT1G29395, AT2G26660, AT3G32980, AT5G42020, AT3G16785, AT1G75230, AT1…	949	426	13998	1.385	1	0.532967	43.2153
GOTERM_BP_FAT	GO:0006323~DNA packaging	11	0.675676	0.0343458	AT1G17520, AT1G74560, AT2G18050, AT2G19480, AT5G08780, AT4G40030, AT5G02560, AT1G07660, AT3G18035, AT5G56950, AT1G49950	949	77	13998	2.10718	1	0.535988	43.9751
GOTERM_BP_FAT	GO:0042254~ribosome biogenesis	25	1.53563	0.0387171	AT5G65220, AT1G06720, AT3G06480, AT1G55150, AT1G01860, AT5G64140, AT1G48920, AT2G20490, AT3G60245, AT3G03920, AT1G41880, AT2G39460, AT3G28900, AT4G17560, AT5G22100, AT1G64510, AT3G53020, AT4G25730, AT3G63140, AT5G52470, AT4G29410, AT3G49010, AT1G69620, AT3G10090, AT2G39670	949	242	13998	1.52379	1	0.574617	48.0343
GOTERM_BP_FAT	GO:0051186~cofactor metabolic process	28	1.7199	0.0387495	AT5G14220, AT1G01290, AT1G78680, AT2G43360, AT5G37850, AT5G20990, AT4G25910, AT3G27300, AT4G26970, AT1G76730, AT2G43760, AT1G78600, AT5G47435, AT5G13800, AT3G24200, AT3G10160, AT4G25080, AT5G08280, AT5G49940, AT3G14940, AT4G39640, AT4G10100, AT3G24170, AT2G44350, AT1G23310, AT4G38970, AT2G17130, AT1G69740, AT1G44446	949	279	13998	1.48031	1	0.569625	48.0634
GOTERM_BP_FAT	GO:0006089~lactate metabolic process	3	0.184275	0.0399342	AT2G31350, AT1G06130, AT3G10850	949	5	13998	8.85016	1	0.575561	49.1144
GOTERM_BP_FAT	GO:0009438~methylglyoxal metabolic process	3	0.184275	0.0399342	AT2G31350, AT1G06130, AT3G10850	949	5	13998	8.85016	1	0.575561	49.1144
GOTERM_BP_FAT	GO:0051596~methylglyoxal catabolic process	3	0.184275	0.0399342	AT2G31350, AT1G06130, AT3G10850	949	5	13998	8.85016	1	0.575561	49.1144
GOTERM_BP_FAT	GO:0019243~methylglyoxal catabolic process to D-lactate	3	0.184275	0.0399342	AT2G31350, AT1G06130, AT3G10850	949	5	13998	8.85016	1	0.575561	49.1144
GOTERM_BP_FAT	GO:0046185~aldehyde catabolic process	3	0.184275	0.0399342	AT2G31350, AT1G06130, AT3G10850	949	5	13998	8.85016	1	0.575561	49.1144
GOTERM_BP_FAT	GO:0015977~carbon utilization by fixation of carbon dioxide	5	0.307125	0.0424135	AT1G32060, AT3G14940, AT5G38410, AT1G56190, AT1G42970	949	20	13998	3.68757	1	0.592831	51.2496
GOTERM_BP_FAT	GO:0008652~cellular amino acid biosynthetic process	20	1.2285	0.0434788	AT3G17390, AT2G37500, AT3G63250, AT1G71920, AT4G39940, AT3G49680, AT5G14060, AT5G54810, AT4G35640, AT2G31810, AT1G31860, AT5G35630, AT5G14800, AT5G65010, AT5G59430, AT2G17640, AT1G07780, AT1G10070, AT3G61440, AT1G62180	949	184	13998	1.60329	1	0.596994	52.1409
GOTERM_BP_FAT	GO:0015986~ATP synthesis coupled proton transport	9	0.552826	0.0443465	AT5G08680, AT4G38510, AT4G38920, AT2G16510, AT4G02620, AT1G64200, AT1G19910, AT2G21410, AT5G47030	949	59	13998	2.25004	1	0.599345	52.8555
GOTERM_BP_FAT	GO:0015985~energy coupled proton transport, down electrochemical gradient	9	0.552826	0.0443465	AT5G08680, AT4G38510, AT4G38920, AT2G16510, AT4G02620, AT1G64200, AT1G19910, AT2G21410, AT5G47030	949	59	13998	2.25004	1	0.599345	52.8555
GOTERM_BP_FAT	GO:0009064~glutamine family amino acid metabolic process	9	0.552826	0.0482652	AT2G37500, AT1G79440, AT1G24807, AT5G35630, AT5G14800, AT1G78680, AT1G78670, AT4G39660, AT5G60540	949	60	13998	2.21254	1	0.626198	55.9599
GOTERM_BP_FAT	GO:0006333~chromatin assembly or disassembly	12	0.737101	0.0492354	AT1G17520, AT1G74560, AT2G18050, AT1G20693, AT2G19480, AT5G08780, AT4G40030, AT5G02560, AT1G07660, AT3G18035, AT5G56950, AT1G49950	949	93	13998	1.90326	1	0.628767	56.6982
GOTERM_BP_FAT	GO:0019344~cysteine biosynthetic process	5	0.307125	0.0496808	AT4G35640, AT2G17640, AT4G39940, AT3G61440, AT1G62180	949	21	13998	3.51197	1	0.627293	57.0333
GOTERM_BP_FAT	GO:0019759~glycosinolate catabolic process	4	0.2457	0.0531335	AT5G25980, AT3G16400, AT2G44490, AT5G26000	949	13	13998	4.53854	1	0.647861	59.5492
GOTERM_BP_FAT	GO:0016145~S-glycoside catabolic process	4	0.2457	0.0531335	AT5G25980, AT3G16400, AT2G44490, AT5G26000	949	13	13998	4.53854	1	0.647861	59.5492
GOTERM_BP_FAT	GO:0016575~histone deacetylation	4	0.2457	0.0531335	AT3G44680, AT5G67320, AT1G08460, AT4G33470	949	13	13998	4.53854	1	0.647861	59.5492
GOTERM_BP_FAT	GO:0016197~endosome transport	4	0.2457	0.0531335	AT1G48550, AT4G19490, AT1G17730, AT2G17790	949	13	13998	4.53854	1	0.647861	59.5492
GOTERM_BP_FAT	GO:0019762~glucosinolate catabolic process	4	0.2457	0.0531335	AT5G25980, AT3G16400, AT2G44490, AT5G26000	949	13	13998	4.53854	1	0.647861	59.5492
GOTERM_BP_FAT	GO:0042732~D-xylose metabolic process	3	0.184275	0.0572499	AT3G62830, AT2G47650, AT5G59290	949	6	13998	7.37513	1	0.671287	62.3678
GOTERM_BP_FAT	GO:0010228~vegetative to reproductive phase transition	10	0.614251	0.0572903	AT4G27630, AT4G30200, AT2G21660, AT1G14400, AT5G42820, AT5G62640, AT1G55250, AT1G03160, AT1G71692, AT2G35510	949	73	13998	2.02058	1	0.666891	62.3945
GOTERM_BP_FAT	GO:0006518~peptide metabolic process	5	0.307125	0.0575866	AT1G73990, AT4G39640, AT2G22425, AT2G30440, AT1G23310, AT3G24170	949	22	13998	3.35233	1	0.664229	62.59
GOTERM_BP_FAT	GO:0009309~amine biosynthetic process	21	1.28993	0.0609694	AT3G17390, AT2G37500, AT3G63250, AT1G71920, AT4G39940, AT3G49680, AT5G14060, AT5G54810, AT4G35640, AT2G31810, AT1G31860, AT5G35630, AT5G14800, AT5G65010, AT5G59430, AT2G17640, AT3G02470, AT1G07780, AT1G10070, AT3G61440, AT1G62180	949	204	13998	1.51841	1	0.681204	64.7549
GOTERM_BP_FAT	GO:0009738~abscisic acid mediated signaling	10	0.614251	0.0614939	AT2G46680, AT2G26980, AT3G57530, AT3G19290, AT1G72770, AT1G64060, AT4G18010, AT3G56860, AT2G22430, AT1G45249	949	74	13998	1.99328	1	0.679954	65.0798
GOTERM_BP_FAT	GO:0016053~organic acid biosynthetic process	37	2.27273	0.0620583	AT3G17390, AT2G37500, AT1G24360, AT1G71920, AT2G05990, AT3G05020, AT4G39940, AT2G43360, AT3G49680, AT5G14060, AT4G25050, AT2G33150, AT4G35640, AT2G31810, AT1G31860, AT3G11170, AT5G65010, AT5G59430, AT2G17640, AT1G07780, AT3G61440, AT5G51310, AT1G10070, AT2G32440, AT2G44620, AT1G62180, AT1G14290, AT3G63250, AT4G16360, AT5G26920, AT5G54810, AT2G30200, AT5G35630, AT5G14800, AT1G07420, AT1G76680, AT2…	949	408	13998	1.33765	1	0.678974	65.4263
GOTERM_BP_FAT	GO:0046394~carboxylic acid biosynthetic process	37	2.27273	0.0620583	AT3G17390, AT2G37500, AT1G24360, AT1G71920, AT2G05990, AT3G05020, AT4G39940, AT2G43360, AT3G49680, AT5G14060, AT4G25050, AT2G33150, AT4G35640, AT2G31810, AT1G31860, AT3G11170, AT5G65010, AT5G59430, AT2G17640, AT1G07780, AT3G61440, AT5G51310, AT1G10070, AT2G32440, AT2G44620, AT1G62180, AT1G14290, AT3G63250, AT4G16360, AT5G26920, AT5G54810, AT2G30200, AT5G35630, AT5G14800, AT1G07420, AT1G76680, AT2…	949	408	13998	1.33765	1	0.678974	65.4263
GOTERM_BP_FAT	GO:0000103~sulfate assimilation	4	0.2457	0.0643261	AT4G35640, AT2G17640, AT4G39940, AT1G62180	949	14	13998	4.21436	1	0.688117	66.7863
GOTERM_BP_FAT	GO:0016139~glycoside catabolic process	4	0.2457	0.0643261	AT5G25980, AT3G16400, AT2G44490, AT5G26000	949	14	13998	4.21436	1	0.688117	66.7863
GOTERM_BP_FAT	GO:0051028~mRNA transport	4	0.2457	0.0643261	AT1G07140, AT2G21660, AT5G11200, AT5G11170	949	14	13998	4.21436	1	0.688117	66.7863
GOTERM_BP_FAT	GO:0009773~photosynthetic electron transport in photosystem I	4	0.2457	0.0643261	AT4G11960, AT1G18730, AT4G22890, AT2G05620	949	14	13998	4.21436	1	0.688117	66.7863
GOTERM_BP_FAT	GO:0019253~reductive pentose-phosphate cycle	4	0.2457	0.0643261	AT1G32060, AT5G38410, AT1G56190, AT1G42970	949	14	13998	4.21436	1	0.688117	66.7863
GOTERM_BP_FAT	GO:0008272~sulfate transport	4	0.2457	0.0643261	AT1G78000, AT1G16460, AT3G12520, AT5G13550	949	14	13998	4.21436	1	0.688117	66.7863
GOTERM_BP_FAT	GO:0006534~cysteine metabolic process	5	0.307125	0.0661224	AT4G35640, AT2G17640, AT4G39940, AT3G61440, AT1G62180	949	23	13998	3.20658	1	0.694161	67.8277
GOTERM_BP_FAT	GO:0009617~response to bacterium	24	1.4742	0.0673153	AT5G08280, AT3G04720, AT2G33340, AT4G35450, AT3G56400, AT1G33970, AT5G14740, AT5G44510, AT2G44490, AT2G47730, AT5G26920, AT4G19660, AT1G02120, AT1G32060, AT4G01050, AT5G50850, AT3G28940, AT1G04510, AT3G17210, AT4G20260, AT5G10450, AT1G20020, AT1G22070, AT4G37980	949	244	13998	1.45085	1	0.69663	68.5022
GOTERM_BP_FAT	GO:0006325~chromatin organization	22	1.35135	0.0674855	AT2G18050, AT1G74560, AT4G34430, AT3G44680, AT5G08780, AT5G02560, AT1G07660, AT3G18035, AT5G56950, AT2G27100, AT1G49950, AT4G33470, AT1G17520, AT1G20693, AT2G19480, AT2G22740, AT4G40030, AT5G67320, AT1G14400, AT1G08460, AT4G13460, AT1G55250	949	219	13998	1.48176	1	0.69339	68.5974
GOTERM_BP_FAT	GO:0065003~macromolecular complex assembly	26	1.59705	0.0690481	AT1G09140, AT5G02560, AT5G08780, AT3G18035, AT5G56950, AT1G17520, AT2G19480, AT4G29040, AT1G59840, AT5G13730, AT2G41630, AT5G62690, AT2G18050, AT1G74560, AT3G60370, AT1G54360, AT2G22640, AT2G37340, AT4G24440, AT1G07660, AT1G22700, AT1G49950, AT5G62700, AT1G64860, AT4G40030, AT3G08960	949	270	13998	1.4204	1	0.69784	69.4584
GOTERM_BP_FAT	GO:0034622~cellular macromolecular complex assembly	21	1.28993	0.0713949	AT5G62690, AT2G18050, AT1G74560, AT3G60370, AT1G09140, AT2G37340, AT2G22640, AT5G08780, AT5G02560, AT1G07660, AT3G18035, AT5G56950, AT1G22700, AT1G49950, AT5G62700, AT1G17520, AT2G19480, AT4G29040, AT1G59840, AT4G40030, AT3G08960	949	208	13998	1.48921	1	0.706271	70.71
GOTERM_BP_FAT	GO:0009416~response to light stimulus	41	2.51843	0.0718284	AT1G20620, AT1G73990, AT4G05320, AT1G44575, AT4G05050, AT2G41100, AT1G15820, AT2G43010, AT5G42820, AT4G02890, AT2G32250, AT5G38410, AT4G25050, AT1G42970, AT4G32280, AT4G35090, AT1G07600, AT3G05420, AT2G39460, AT5G20520, AT5G58140, AT1G51680, AT1G14290, AT2G37678, AT3G02260, AT2G46590, AT5G36940, AT3G18780, AT3G59060, AT5G62640, AT5G63860, AT5G64330, AT3G19820, AT1G48410, AT5G11060, AT1G79440, AT5…	949	466	13998	1.29777	1	0.70451	70.9358
GOTERM_BP_FAT	GO:0042743~hydrogen peroxide metabolic process	11	0.675676	0.0733661	AT3G32980, AT4G35090, AT1G20620, AT5G22410, AT4G32320, AT2G35380, AT5G34850, AT1G07890, AT2G37130, AT1G64060, AT4G21960, AT5G36940	949	88	13998	1.84378	1	0.70845	71.7238
GOTERM_BP_FAT	GO:0015849~organic acid transport	10	0.614251	0.0752593	AT5G47560, AT4G35090, AT1G20620, AT5G46800, AT4G24230, AT5G36940, AT5G40780, AT1G44100, AT5G64280, AT2G39890, AT1G31830	949	77	13998	1.91562	1	0.714031	72.6665
GOTERM_BP_FAT	GO:0046942~carboxylic acid transport	10	0.614251	0.0752593	AT5G47560, AT4G35090, AT1G20620, AT5G46800, AT4G24230, AT5G36940, AT5G40780, AT1G44100, AT5G64280, AT2G39890, AT1G31830	949	77	13998	1.91562	1	0.714031	72.6665
GOTERM_BP_FAT	GO:0006476~protein amino acid deacetylation	4	0.2457	0.0765016	AT3G44680, AT5G67320, AT1G08460, AT4G33470	949	15	13998	3.9334	1	0.716257	73.2688
GOTERM_BP_FAT	GO:0019685~photosynthesis, dark reaction	4	0.2457	0.0765016	AT1G32060, AT5G38410, AT1G56190, AT1G42970	949	15	13998	3.9334	1	0.716257	73.2688
GOTERM_BP_FAT	GO:0042147~retrograde transport, endosome to Golgi	3	0.184275	0.0766239	AT1G48550, AT4G19490, AT2G17790	949	7	13998	6.32154	1	0.713025	73.3275
GOTERM_BP_FAT	GO:0009314~response to radiation	42	2.57985	0.0770088	AT1G20620, AT1G73990, AT4G05320, AT1G44575, AT4G05050, AT2G41100, AT1G15820, AT2G43010, AT5G42820, AT4G02890, AT2G32250, AT5G38410, AT4G25050, AT1G42970, AT4G35090, AT4G32280, AT1G07600, AT3G05420, AT2G39460, AT5G20520, AT5G58140, AT1G51680, AT1G14290, AT2G37678, AT3G02260, AT2G46590, AT5G36940, AT3G24170, AT3G18780, AT3G59060, AT5G62640, AT5G63860, AT5G64330, AT3G19820, AT1G48410, AT5G11060, AT1…	949	482	13998	1.28529	1	0.711102	73.5112
GOTERM_BP_FAT	GO:0043933~macromolecular complex subunit organization	27	1.65848	0.0848684	AT1G09140, AT5G02560, AT5G08780, AT3G18035, AT5G56950, AT1G17520, AT2G19480, AT4G29040, AT1G59840, AT5G13730, AT2G41630, AT5G62690, AT2G18050, AT1G74560, AT3G60370, AT1G54360, AT2G22640, AT2G37340, AT4G24440, AT1G07660, AT1G22700, AT1G49950, AT5G62700, AT1G64860, AT4G40030, AT3G08960, AT1G12920	949	289	13998	1.37805	1	0.743307	77.0124
GOTERM_BP_FAT	GO:0016192~vesicle-mediated transport	27	1.65848	0.0870805	AT3G10640, AT3G52400, AT2G19830, AT3G52190, AT4G32150, AT1G31730, AT2G19790, AT4G19490, AT3G58600, AT5G16880, AT4G04910, AT5G61210, AT2G23310, AT3G10380, AT4G27040, AT1G60070, AT3G15980, AT1G79990, AT3G56110, AT1G26670, AT1G48550, AT4G31490, AT1G23490, AT1G17730, AT5G22770, AT5G11490, AT2G17790	949	290	13998	1.3733	1	0.74907	77.9164
GOTERM_BP_FAT	GO:0034621~cellular macromolecular complex subunit organization	22	1.35135	0.0871069	AT5G62690, AT2G18050, AT1G74560, AT3G60370, AT1G09140, AT2G22640, AT2G37340, AT5G08780, AT5G02560, AT1G07660, AT3G18035, AT5G56950, AT1G22700, AT1G49950, AT5G62700, AT1G17520, AT2G19480, AT4G29040, AT1G59840, AT4G40030, AT3G08960, AT1G12920	949	226	13998	1.43587	1	0.745615	77.927
GOTERM_BP_FAT	GO:0009926~auxin polar transport	7	0.429975	0.0884042	AT5G01990, AT3G02260, AT5G19530, AT2G17500, AT5G55910, AT1G76520, AT2G01420	949	46	13998	2.24461	1	0.74747	78.4413
GOTERM_BP_FAT	GO:0050657~nucleic acid transport	4	0.2457	0.0896009	AT1G07140, AT2G21660, AT5G11200, AT5G11170	949	16	13998	3.68757	1	0.748874	78.9057
GOTERM_BP_FAT	GO:0009612~response to mechanical stimulus	4	0.2457	0.0896009	AT5G61210, AT2G41100, AT5G37780, AT1G66410	949	16	13998	3.68757	1	0.748874	78.9057
GOTERM_BP_FAT	GO:0051236~establishment of RNA localization	4	0.2457	0.0896009	AT1G07140, AT2G21660, AT5G11200, AT5G11170	949	16	13998	3.68757	1	0.748874	78.9057
GOTERM_BP_FAT	GO:0050658~RNA transport	4	0.2457	0.0896009	AT1G07140, AT2G21660, AT5G11200, AT5G11170	949	16	13998	3.68757	1	0.748874	78.9057
GOTERM_BP_FAT	GO:0006403~RNA localization	4	0.2457	0.0896009	AT1G07140, AT2G21660, AT5G11200, AT5G11170	949	16	13998	3.68757	1	0.748874	78.9057
GOTERM_BP_FAT	GO:0032583~regulation of gene-specific transcription	4	0.2457	0.0896009	AT1G56170, AT1G30500, AT1G54160, AT1G45249	949	16	13998	3.68757	1	0.748874	78.9057
GOTERM_BP_FAT	GO:0019748~secondary metabolic process	37	2.27273	0.0921348	AT3G17390, AT3G24503, AT5G25980, AT2G48110, AT3G43800, AT2G44490, AT3G27300, AT2G47730, AT3G09710, AT1G78600, AT2G26310, AT2G21660, AT3G16400, AT2G29420, AT5G04230, AT3G51420, AT5G51310, AT1G10360, AT4G34230, AT3G25820, AT2G32440, AT2G22990, AT4G37980, AT1G51680, AT2G02390, AT4G24520, AT1G15950, AT1G02950, AT1G74590, AT3G09220, AT4G34050, AT5G62480, AT4G38970, AT2G30870, AT1G78380, AT4G34135, AT3…	949	423	13998	1.29021	1	0.755548	79.8581
GOTERM_BP_FAT	GO:0010558~negative regulation of macromolecule biosynthetic process	9	0.552826	0.0935798	AT2G32700, AT5G62000, AT1G30500, AT2G22540, AT5G58800, AT1G54160, AT1G11580, AT1G59750, AT5G54500	949	69	13998	1.92395	1	0.757782	80.3831
GOTERM_BP_FAT	GO:0030003~cellular cation homeostasis	9	0.552826	0.0935798	AT5G47560, AT3G56090, AT1G04120, AT2G38170, AT1G01910, AT2G46800, AT3G19960, AT3G15353, AT3G61010	949	69	13998	1.92395	1	0.757782	80.3831
GOTERM_BP_FAT	GO:0042158~lipoprotein biosynthetic process	5	0.307125	0.0953648	AT5G14850, AT5G57020, AT3G57170, AT3G01380, AT1G10095	949	26	13998	2.83659	1	0.761246	81.0137
GOTERM_BP_FAT	GO:0006497~protein amino acid lipidation	5	0.307125	0.0953648	AT5G14850, AT5G57020, AT3G57170, AT3G01380, AT1G10095	949	26	13998	2.83659	1	0.761246	81.0137
GOTERM_BP_FAT	GO:0042157~lipoprotein metabolic process	5	0.307125	0.0953648	AT5G14850, AT5G57020, AT3G57170, AT3G01380, AT1G10095	949	26	13998	2.83659	1	0.761246	81.0137
GOTERM_BP_FAT	GO:0016481~negative regulation of transcription	8	0.4914	0.0955073	AT2G32700, AT5G62000, AT1G30500, AT2G22540, AT5G58800, AT1G54160, AT1G59750, AT5G54500	949	58	13998	2.03452	1	0.758474	81.0633
GOTERM_BP_FAT	GO:0009310~amine catabolic process	7	0.429975	0.0958534	AT2G35370, AT1G79440, AT5G05920, AT5G04230, AT4G34030, AT1G60990, AT4G39660	949	47	13998	2.19685	1	0.756494	81.183
