# Supplementary material for: Genome-wide analysis of alternative splicing of pre-mRNA under salt stress in Arabidopsis
Source: BMC Genomics. 2014 Jun 4;15(1):431. doi: 10.1186/1471-2164-15-431 (PMC4079960; doi:10.1186/1471-2164-15-431)
Supplement: Supplementary file 16 — Additional file 16: Top 50 of the functional categorization (biological process) of genes without DAS. (XLSX 498 KB) [file 12864_2014_6180_MOESM16_ESM.xlsx]

## Sheet: sheet1
Additional file 16: Functional categorization (biological process) of genes without DAS.
Category	Term	Count	%	PValue	Genes	List Total	Pop Hits	Pop Total	Fold Enrichment	Bonferroni	Benjamini	FDR
GOTERM_BP_FAT	GO:0001906~cell killing	284	1.36953	2.83797e-23	AT1G77093, AT5G37474, AT5G37473, AT5G48595, AT4G39917, AT5G46877, AT5G46874, AT3G23727, AT5G46873, AT5G48905, AT5G46871, AT1G47320, AT2G15535, AT1G14182, AT5G23212, AT4G10595, AT3G13403, AT4G17718, AT2G14365, AT2G05335, AT4G09795, AT4G10457, AT1G49435, AT3G42473, AT1G28335, AT5G38317, AT4G17713, AT3G04903, AT3G25470, AT5G08315, AT4G29305, AT5G27495, AT2G12465, AT2G14935, AT4G13968, AT4G29300, AT2…	10377	296	13998	1.29426	8.41743e-20	8.41743e-20	5.10377e-20
GOTERM_BP_FAT	GO:0031640~killing of cells of another organism	284	1.36953	2.83797e-23	AT1G77093, AT5G37474, AT5G37473, AT5G48595, AT4G39917, AT5G46877, AT5G46874, AT3G23727, AT5G46873, AT5G48905, AT5G46871, AT1G47320, AT2G15535, AT1G14182, AT5G23212, AT4G10595, AT3G13403, AT4G17718, AT2G14365, AT2G05335, AT4G09795, AT4G10457, AT1G49435, AT3G42473, AT1G28335, AT5G38317, AT4G17713, AT3G04903, AT3G25470, AT5G08315, AT4G29305, AT5G27495, AT2G12465, AT2G14935, AT4G13968, AT4G29300, AT2…	10377	296	13998	1.29426	8.41743e-20	8.41743e-20	5.10377e-20
GOTERM_BP_FAT	GO:0045229~external encapsulating structure organization	277	1.33578	1.06367e-19	AT5G39910, AT4G23990, AT4G15980, AT2G38540, AT3G44990, AT2G24630, AT1G10550, AT5G57530, AT1G12560, AT5G02260, AT4G23560, AT1G23480, AT1G02810, AT1G23200, AT4G03930, AT2G43880, AT1G55850, AT5G51490, AT5G17420, AT3G03050, AT4G28850, AT5G47500, AT1G22880, AT3G23730, AT1G06490, AT5G48070, AT3G56000, AT1G23210, AT2G43890, AT3G43860, AT5G20860, AT3G60570, AT5G16190, AT4G01630, AT2G19070, AT4G03550, AT4…	10377	293	13998	1.27528	3.15486e-16	1.57743e-16	1.9129e-16
GOTERM_BP_FAT	GO:0007047~cell wall organization	261	1.25862	5.24188e-18	AT5G39910, AT4G23990, AT4G15980, AT2G38540, AT3G44990, AT2G24630, AT1G10550, AT5G57530, AT1G12560, AT5G02260, AT4G23560, AT1G23480, AT1G02810, AT1G23200, AT4G03930, AT2G43880, AT1G55850, AT5G51490, AT5G17420, AT3G03050, AT4G28850, AT5G47500, AT1G22880, AT3G23730, AT1G06490, AT5G48070, AT3G56000, AT1G23210, AT2G43890, AT3G43860, AT5G20860, AT3G60570, AT5G16190, AT4G01630, AT4G03550, AT4G38210, AT2…	10377	277	13998	1.27103	1.55474e-14	5.18247e-15	9.42692e-15
GOTERM_BP_FAT	GO:0006259~DNA metabolic process	319	1.53831	1.19543e-15	AT5G20850, AT4G00020, AT4G09140, AT3G23580, AT1G01880, AT2G42260, AT1G10930, AT3G26680, AT1G49980, AT5G04110, AT1G62886, AT3G27730, AT3G22880, AT2G35160, AT1G49180, AT4G10180, AT4G30870, AT3G32920, AT2G35670, AT3G10690, AT2G14050, AT5G61460, AT3G13782, AT3G52905, AT2G24490, AT4G02070, AT5G44740, AT1G48050, AT3G10270, AT3G13170, AT1G70660, AT1G11190, AT3G50630, AT1G05055, AT3G49250, AT3G07610, AT1…	10377	350	13998	1.22947	3.62221e-12	9.05498e-13	2.19824e-12
GOTERM_BP_FAT	GO:0007049~cell cycle	221	1.06573	1.35163e-15	AT3G57060, AT4G37490, AT1G72150, AT1G77390, AT5G55280, AT2G42260, AT3G01610, AT4G33790, AT2G44740, AT3G27730, AT3G22880, AT4G30870, AT2G01905, AT3G21870, AT3G47460, AT1G72160, AT5G61460, AT3G11520, AT5G35770, AT5G42970, AT3G24730, AT3G13170, AT3G50630, AT4G15090, AT5G62410, AT5G37630, AT2G13680, AT5G54260, AT5G10810, AT4G28980, AT3G12280, AT3G54650, AT5G46280, AT1G26830, AT4G22970, AT1G63990, AT4…	10377	234	13998	1.274	3.95151e-12	7.90257e-13	2.39808e-12
GOTERM_BP_FAT	GO:0050832~defense response to fungus	355	1.71192	2.00846e-13	AT1G52400, AT1G77093, AT5G37474, AT5G37473, AT5G48595, AT1G64280, AT1G19250, AT4G39917, AT5G46877, AT5G46874, AT3G23727, AT5G46873, AT5G48905, AT5G46871, AT5G42980, AT1G47320, AT2G15535, AT2G22240, AT1G14182, AT5G23212, AT4G10595, AT3G13403, AT4G17718, AT1G80840, AT3G18165, AT2G14365, AT2G05335, AT4G09795, AT4G10457, AT2G23620, AT1G49435, AT3G44480, AT3G42473, AT1G64070, AT3G54640, AT1G28335, AT5…	10377	399	13998	1.20019	5.95689e-10	9.92816e-11	3.61189e-10
GOTERM_BP_FAT	GO:0009620~response to fungus	385	1.85658	1.20832e-12	AT1G52400, AT5G37474, AT5G37473, AT5G46877, AT4G39917, AT5G46874, AT5G46873, AT5G46871, AT5G42980, AT1G47320, AT2G15535, AT1G14182, AT5G23212, AT4G10595, AT3G13403, AT4G27320, AT3G18165, AT4G09795, AT4G10457, AT2G23620, AT3G44480, AT3G42473, AT1G49435, AT3G54640, AT1G28335, AT3G04903, AT1G49430, AT4G03550, AT4G30650, AT4G29305, AT5G27495, AT2G12465, AT5G03280, AT4G13968, AT4G29300, AT4G31800, AT3…	10377	438	13998	1.18572	3.58402e-09	5.12002e-10	2.17312e-09
GOTERM_BP_FAT	GO:0005976~polysaccharide metabolic process	203	0.978927	4.99934e-12	AT2G04560, AT4G23990, AT2G39930, AT2G43600, AT4G19740, AT3G44990, AT5G36890, AT1G10550, AT5G57530, AT5G24090, AT1G27680, AT4G23560, AT1G55850, AT1G53000, AT1G26810, AT5G17420, AT3G03050, AT1G79500, AT4G28850, AT1G22880, AT2G43610, AT1G02360, AT3G23730, AT5G33290, AT4G19750, AT1G06490, AT5G48070, AT1G23210, AT3G43860, AT4G03550, AT2G43620, AT2G13680, AT4G36890, AT1G10670, AT4G19760, AT4G09020, AT2…	10377	219	13998	1.25039	1.4828e-08	1.8535e-09	8.99074e-09
GOTERM_BP_FAT	GO:0055114~oxidation reduction	970	4.67763	7.74459e-11	AT1G74920, AT2G01270, AT5G17820, AT1G28030, AT5G03260, AT5G62530, AT4G34640, AT1G60750, AT5G23310, AT1G12140, AT4G20870, AT5G46870, AT5G42980, AT5G42580, AT3G25180, AT1G32780, AT1G68850, AT4G03520, AT3G63080, AT5G23300, AT5G02540, AT3G26830, AT4G34890, AT3G15090, AT5G20080, AT2G40370, AT3G12800, AT2G26710, AT3G46600, AT1G74110, AT4G21580, AT2G35690, AT5G03290, AT1G07450, AT1G07440, AT2G44890, AT3…	10377	1186	13998	1.10327	2.29705e-07	2.55227e-08	1.39278e-07
GOTERM_BP_FAT	GO:0008104~protein localization	432	2.08323	4.0073e-10	AT5G42570, AT3G54140, AT2G38020, AT2G34840, AT2G27460, AT3G27325, AT3G01610, AT2G34940, AT2G38410, AT5G55500, AT3G44370, AT5G09910, AT4G03330, AT3G25160, AT1G62020, AT4G35860, AT1G02620, AT5G55510, AT1G16920, AT1G09270, AT3G27530, AT3G06420, AT5G22360, AT5G39510, AT4G27730, AT2G20840, AT4G10480, AT1G01200, AT2G17980, AT2G26890, AT1G75760, AT5G03520, AT1G21900, AT5G50810, AT5G05010, AT2G21630, AT4…	10377	505	13998	1.15395	1.18856e-06	1.18857e-07	7.20668e-07
GOTERM_BP_FAT	GO:0006974~response to DNA damage stimulus	174	0.83908	9.32248e-10	AT5G20850, AT4G00020, AT1G05900, AT5G16630, AT4G09140, AT2G29570, AT1G79650, AT1G01880, AT5G43530, AT3G23580, AT3G26680, AT1G10930, AT5G54090, AT1G49980, AT1G62886, AT5G43210, AT3G22880, AT4G10180, AT2G01440, AT4G30870, AT1G04400, AT2G36490, AT4G17380, AT3G32920, AT5G64520, AT1G02670, AT5G41150, AT3G23100, AT5G66130, AT1G23260, AT1G60930, AT1G12244, AT1G04020, AT5G61460, AT3G13782, AT3G52905, AT5…	10377	189	13998	1.24189	2.76504e-06	2.51368e-07	1.67654e-06
GOTERM_BP_FAT	GO:0015031~protein transport	417	2.0109	1.14349e-09	AT5G42570, AT3G54140, AT2G38020, AT2G34840, AT2G27460, AT3G27325, AT3G01610, AT2G34940, AT2G38410, AT5G55500, AT5G09910, AT4G03330, AT3G25160, AT1G62020, AT4G35860, AT1G02620, AT5G55510, AT1G16920, AT1G09270, AT3G27530, AT3G06420, AT5G22360, AT5G39510, AT4G27730, AT2G20840, AT4G10480, AT1G01200, AT2G17980, AT2G26890, AT5G03520, AT1G75760, AT1G21900, AT5G50810, AT5G05010, AT2G21630, AT4G16370, AT5…	10377	488	13998	1.15268	3.39158e-06	2.82632e-07	2.05643e-06
GOTERM_BP_FAT	GO:0045184~establishment of protein localization	417	2.0109	1.14349e-09	AT5G42570, AT3G54140, AT2G38020, AT2G34840, AT2G27460, AT3G27325, AT3G01610, AT2G34940, AT2G38410, AT5G55500, AT5G09910, AT4G03330, AT3G25160, AT1G62020, AT4G35860, AT1G02620, AT5G55510, AT1G16920, AT1G09270, AT3G27530, AT3G06420, AT5G22360, AT5G39510, AT4G27730, AT2G20840, AT4G10480, AT1G01200, AT2G17980, AT2G26890, AT5G03520, AT1G75760, AT1G21900, AT5G50810, AT5G05010, AT2G21630, AT4G16370, AT5…	10377	488	13998	1.15268	3.39158e-06	2.82632e-07	2.05643e-06
GOTERM_BP_FAT	GO:0003006~reproductive developmental process	669	3.22612	1.19199e-09	AT4G00020, AT5G62230, AT3G26810, AT4G26740, AT3G06350, AT1G48175, AT5G62990, AT1G69490, AT3G01610, AT2G21650, AT4G21330, AT2G36910, AT5G63980, AT5G20490, AT5G07180, AT4G11850, AT5G03680, AT1G23080, AT2G25600, AT2G34830, AT5G40480, AT5G56680, AT2G20430, AT4G38430, AT3G63210, AT3G63080, AT4G36600, AT1G56200, AT4G32880, AT1G09540, AT2G47470, AT5G09900, AT4G38630, AT2G37920, AT3G07610, AT4G37750, AT5…	10377	807	13998	1.11827	3.53543e-06	2.71956e-07	2.14365e-06
GOTERM_BP_FAT	GO:0007017~microtubule-based process	116	0.559387	1.32863e-09	AT3G45850, AT1G75780, AT5G27000, AT2G21300, AT1G72250, AT2G18390, AT2G28620, AT1G50010, AT3G63480, AT2G21380, AT1G80245, AT3G44200, AT5G66310, AT3G23670, AT5G10470, AT3G10180, AT5G23860, AT2G01910, AT5G23910, AT5G23720, AT2G44190, AT1G73860, AT4G20890, AT3G55000, AT2G38720, AT5G65460, AT5G19770, AT2G36200, AT1G01950, AT4G24170, AT5G51600, AT3G43610, AT5G44610, AT3G17360, AT5G57880, AT5G60930, AT1…	10377	121	13998	1.2932	3.94072e-06	2.8148e-07	2.3894e-06
GOTERM_BP_FAT	GO:0016042~lipid catabolic process	187	0.90177	1.48867e-09	AT3G14225, AT5G03600, AT1G33270, AT4G29010, AT2G26560, AT5G45920, AT5G65940, AT5G25760, AT3G14220, AT2G31550, AT1G06990, AT3G63200, AT1G75910, AT2G19010, AT3G15730, AT1G06290, AT2G40116, AT2G06925, AT5G45340, AT3G03540, AT5G27520, AT5G03590, AT3G49050, AT1G02400, AT4G11850, AT5G03810, AT2G40250, AT1G28670, AT5G58700, AT1G54030, AT4G38530, AT2G27360, AT3G63520, AT5G03980, AT5G03610, AT3G48460, AT1…	10377	205	13998	1.2305	4.41539e-06	2.9436e-07	2.67721e-06
GOTERM_BP_FAT	GO:0034637~cellular carbohydrate biosynthetic process	173	0.834258	3.43245e-09	AT3G02870, AT2G04560, AT4G23990, AT1G78090, AT2G39930, AT2G45790, AT4G37870, AT2G32530, AT2G22190, AT1G62540, AT3G19710, AT4G24000, AT4G02280, AT2G25540, AT5G23010, AT1G27680, AT5G10170, AT1G12140, AT5G60890, AT2G18700, AT2G22240, AT1G53000, AT1G16980, AT1G55850, AT1G32900, AT1G26810, AT2G31960, AT5G17420, AT4G03050, AT3G03050, AT3G08550, AT1G79500, AT1G70290, AT5G10100, AT5G33290, AT1G23870, AT2…	10377	189	13998	1.23475	1.01806e-05	6.3629e-07	6.17287e-06
GOTERM_BP_FAT	GO:0006281~DNA repair	166	0.800502	5.17893e-09	AT5G20850, AT4G00020, AT1G05900, AT5G16630, AT4G09140, AT2G29570, AT1G79650, AT1G01880, AT5G43530, AT3G23580, AT3G26680, AT1G10930, AT5G54090, AT1G49980, AT1G62886, AT5G43210, AT3G22880, AT4G10180, AT2G01440, AT4G30870, AT1G04400, AT2G36490, AT4G17380, AT3G32920, AT5G64520, AT1G02670, AT5G41150, AT3G23100, AT5G66130, AT1G23260, AT1G60930, AT1G12244, AT1G04020, AT5G61460, AT3G13782, AT3G52905, AT5…	10377	181	13998	1.23715	1.53606e-05	9.0357e-07	9.31372e-06
GOTERM_BP_FAT	GO:0048316~seed development	370	1.78425	6.08507e-09	AT4G00020, AT4G26740, AT3G06350, AT3G18290, AT4G09140, AT1G48175, AT5G62990, AT3G01610, AT3G22480, AT2G21650, AT4G14510, AT3G48110, AT1G20200, AT4G11850, AT1G23080, AT2G34830, AT5G40480, AT5G56680, AT5G16715, AT1G67990, AT3G63210, AT3G63080, AT4G36600, AT5G18820, AT1G11680, AT5G02250, AT1G52920, AT5G54650, AT1G56200, AT4G32880, AT1G09540, AT1G43170, AT2G47470, AT3G48930, AT5G09900, AT1G78630, AT2…	10377	432	13998	1.15535	1.80482e-05	1.00268e-06	1.09433e-05
GOTERM_BP_FAT	GO:0022402~cell cycle process	125	0.602787	1.17689e-08	AT3G57060, AT5G04320, AT5G24630, AT1G77390, AT2G42260, AT4G34160, AT3G27730, AT3G22880, AT3G23670, AT1G61000, AT4G30870, AT1G50240, AT1G49620, AT4G17380, AT5G64520, AT1G48380, AT2G20190, AT3G47460, AT1G13980, AT1G22920, AT5G61460, AT5G48720, AT1G70210, AT1G16590, AT5G42970, AT3G24730, AT3G13170, AT3G50630, AT1G15570, AT2G31970, AT5G51600, AT5G06150, AT5G62410, AT5G08290, AT5G37630, AT4G27650, AT5…	10377	133	13998	1.26781	3.49061e-05	1.83719e-06	2.11651e-05
GOTERM_BP_FAT	GO:0010154~fruit development	385	1.85658	1.22173e-08	AT4G00020, AT4G26740, AT3G06350, AT1G48175, AT5G62990, AT3G01610, AT2G21650, AT5G20490, AT4G11850, AT1G23080, AT2G34830, AT5G40480, AT5G56680, AT3G63210, AT3G63080, AT4G36600, AT1G56200, AT4G32880, AT1G09540, AT2G47470, AT5G09900, AT2G37920, AT4G00260, AT4G20060, AT4G36890, AT5G37630, AT5G63800, AT2G26890, AT1G60870, AT4G34620, AT3G04400, AT1G05470, AT2G20000, AT1G58210, AT3G06430, AT3G54650, AT3…	10377	452	13998	1.14899	3.62358e-05	1.81182e-06	2.19714e-05
GOTERM_BP_FAT	GO:0048608~reproductive structure development	605	2.91749	1.36541e-08	AT4G00020, AT5G62230, AT3G26810, AT4G26740, AT3G06350, AT1G48175, AT5G62990, AT1G69490, AT3G01610, AT2G21650, AT4G21330, AT2G36910, AT5G63980, AT5G20490, AT5G07180, AT5G03680, AT4G11850, AT1G23080, AT2G34830, AT5G40480, AT5G56680, AT3G63210, AT3G63080, AT4G36600, AT1G56200, AT4G32880, AT1G09540, AT2G47470, AT5G09900, AT4G38630, AT2G37920, AT3G07610, AT4G37750, AT5G61850, AT4G00260, AT4G31610, AT4…	10377	731	13998	1.11643	4.04973e-05	1.92848e-06	2.45554e-05
GOTERM_BP_FAT	GO:0051301~cell division	156	0.752279	1.47404e-08	AT1G47840, AT4G37490, AT1G72150, AT1G66750, AT1G20590, AT1G77390, AT5G55280, AT3G01610, AT1G22530, AT2G01500, AT1G26870, AT4G34160, AT3G51770, AT2G44740, AT5G20490, AT3G60190, AT3G23670, AT1G14830, AT5G01230, AT2G26430, AT2G01905, AT1G50240, AT3G21870, AT3G47460, AT1G72160, AT1G13980, AT1G01040, AT2G44190, AT3G50070, AT3G11520, AT1G18040, AT1G70210, AT1G15570, AT5G51600, AT5G06150, AT5G62410, AT5…	10377	170	13998	1.23786	4.37189e-05	1.98727e-06	2.65089e-05
GOTERM_BP_FAT	GO:0044042~glucan metabolic process	140	0.675122	1.6247e-08	AT3G23920, AT4G23990, AT2G39930, AT2G32530, AT3G44990, AT5G36890, AT4G24000, AT2G25540, AT1G10550, AT5G57530, AT4G25820, AT1G27680, AT1G69830, AT4G23560, AT1G55850, AT1G32900, AT2G31960, AT5G17420, AT5G55700, AT4G30290, AT3G08550, AT3G03050, AT4G28850, AT1G22880, AT1G10760, AT2G40840, AT3G23730, AT2G32540, AT1G06490, AT5G48070, AT2G14620, AT2G21770, AT1G23210, AT2G21590, AT2G33100, AT3G43860, AT5…	10377	151	13998	1.25068	4.81875e-05	2.09516e-06	2.92184e-05
GOTERM_BP_FAT	GO:0009791~post-embryonic development	698	3.36596	1.99264e-08	AT4G00020, AT5G62230, AT3G26810, AT4G26740, AT3G06350, AT1G48175, AT5G62990, AT4G14110, AT1G69490, AT3G01610, AT2G21650, AT4G21330, AT2G36910, AT5G63980, AT2G46990, AT5G20490, AT5G07180, AT4G11850, AT5G03680, AT5G56280, AT1G23080, AT2G38120, AT3G51550, AT2G34830, AT5G40480, AT5G56680, AT1G09530, AT3G63210, AT3G63080, AT4G36600, AT1G56200, AT4G32880, AT1G09540, AT5G42970, AT5G37260, AT2G47470, AT5…	10377	851	13998	1.10642	5.90999e-05	2.46257e-06	3.58354e-05
GOTERM_BP_FAT	GO:0006468~protein amino acid phosphorylation	863	4.16164	3.33215e-08	AT1G73670, AT4G16250, AT4G28860, AT1G78940, AT3G08760, AT5G43020, AT4G39270, AT4G31230, AT1G16120, AT5G60080, AT4G08800, AT5G23580, AT1G52540, AT5G07180, AT3G19300, AT2G38910, AT1G26970, AT2G26730, AT5G22050, AT1G33260, AT1G73660, AT3G47090, AT1G54510, AT2G20635, AT1G16110, AT2G40120, AT5G11020, AT2G25880, AT4G28880, AT3G46400, AT5G11400, AT1G73690, AT4G31250, AT4G23300, AT2G27060, AT5G07150, AT1…	10377	1065	13998	1.09309	9.88267e-05	3.95326e-06	5.9925e-05
GOTERM_BP_FAT	GO:0046907~intracellular transport	338	1.62994	1.15691e-07	AT5G42570, AT2G38020, AT2G34840, AT2G27460, AT3G29070, AT3G27325, AT3G11130, AT2G20930, AT2G34940, AT5G53530, AT4G02080, AT2G38410, AT4G33200, AT5G20490, AT5G55080, AT4G39220, AT5G55500, AT2G46320, AT4G03330, AT5G58590, AT1G30630, AT5G27395, AT1G62020, AT1G04600, AT1G02620, AT1G16920, AT1G09270, AT3G27530, AT1G56590, AT1G74240, AT2G21390, AT5G39510, AT3G18480, AT1G33410, AT4G28710, AT5G54750, AT1…	10377	397	13998	1.14847	0.000343079	1.31975e-05	0.000208056
GOTERM_BP_FAT	GO:0007166~cell surface receptor linked signal transduction	149	0.718522	1.76295e-07	AT2G23300, AT1G78280, AT5G63770, AT1G73080, AT3G23920, AT5G51290, AT4G18640, AT5G43020, AT4G39270, AT3G24240, AT1G53730, AT3G14350, AT1G34110, AT4G20270, AT1G62950, AT2G26730, AT2G32400, AT3G47090, AT1G14390, AT4G28490, AT3G53590, AT5G59660, AT3G02880, AT5G49780, AT4G28650, AT2G02780, AT2G15300, AT5G53320, AT4G34220, AT2G16250, AT1G35710, AT5G45840, AT3G20190, AT1G67510, AT2G28970, AT5G49770, AT5…	10377	164	13998	1.22557	0.000522756	1.93662e-05	0.000317047
GOTERM_BP_FAT	GO:0030001~metal ion transport	221	1.06573	1.86231e-07	AT1G80830, AT5G09710, AT5G46360, AT1G68100, AT1G02510, AT5G64290, AT4G10465, AT5G56330, AT5G47100, AT1G07430, AT2G30070, AT1G49420, AT5G52740, AT2G25600, AT3G08650, AT5G53130, AT3G21490, AT4G17615, AT1G49810, AT1G30450, AT4G30360, AT1G22990, AT3G56891, AT2G30080, AT4G32500, AT5G57110, AT4G28580, AT3G06370, AT5G52730, AT5G62160, AT5G52760, AT5G03380, AT3G02850, AT4G35060, AT2G05840, AT4G10310, AT2…	10377	252	13998	1.183	0.000552209	1.9727e-05	0.000334915
GOTERM_BP_FAT	GO:0009793~embryonic development ending in seed dormancy	317	1.52867	2.4833e-07	AT4G00020, AT4G26740, AT3G06350, AT3G18290, AT1G48175, AT5G62990, AT3G01610, AT3G22480, AT2G21650, AT3G48110, AT1G20200, AT4G11850, AT1G23080, AT2G34830, AT5G40480, AT5G56680, AT5G16715, AT3G63080, AT4G36600, AT5G18820, AT1G11680, AT5G02250, AT1G56200, AT4G32880, AT1G43170, AT2G47470, AT3G48930, AT5G09900, AT1G78630, AT2G37920, AT4G00260, AT4G20060, AT5G37630, AT2G26890, AT1G60870, AT1G24340, AT4…	10377	372	13998	1.1495	0.000736276	2.53978e-05	0.000446593
GOTERM_BP_FAT	GO:0016051~carbohydrate biosynthetic process	222	1.07055	3.22341e-07	AT3G02870, AT5G15050, AT2G04560, AT4G23990, AT2G39930, AT2G45790, AT4G37870, AT2G30575, AT4G02280, AT1G27680, AT5G10170, AT1G12140, AT1G53100, AT3G53920, AT5G60890, AT2G18700, AT2G22240, AT1G55850, AT1G53000, AT1G26810, AT5G17420, AT4G03050, AT3G03050, AT1G79500, AT1G70290, AT5G33290, AT1G23870, AT1G06490, AT5G15470, AT1G67090, AT1G16400, AT5G65140, AT1G02720, AT4G03550, AT2G13680, AT4G36890, AT2…	10377	254	13998	1.179	0.000955606	3.18683e-05	0.000579692
GOTERM_BP_FAT	GO:0044264~cellular polysaccharide metabolic process	140	0.675122	4.08811e-07	AT3G23920, AT2G04560, AT4G23990, AT2G39930, AT2G32530, AT3G44990, AT4G24000, AT2G25540, AT1G10550, AT5G57530, AT4G25820, AT1G27680, AT1G69830, AT1G55850, AT1G53000, AT1G32900, AT1G26810, AT2G31960, AT5G17420, AT5G55700, AT4G30290, AT3G03050, AT3G08550, AT1G79500, AT4G28850, AT1G10760, AT2G40840, AT3G23730, AT5G33290, AT2G32540, AT1G06490, AT5G48070, AT1G71990, AT2G14620, AT2G21770, AT2G21590, AT2…	10377	154	13998	1.22631	0.0012118	3.91132e-05	0.000735198
GOTERM_BP_FAT	GO:0042545~cell wall modification	124	0.597965	5.22276e-07	AT4G15980, AT4G26850, AT1G69530, AT5G39260, AT3G43270, AT2G47550, AT1G10550, AT1G12560, AT5G02260, AT5G07410, AT1G66340, AT5G27870, AT1G02810, AT1G23200, AT4G03930, AT5G51490, AT1G72680, AT1G26770, AT3G08550, AT3G05610, AT2G41850, AT3G24130, AT5G47500, AT5G39270, AT5G51500, AT4G28250, AT5G39280, AT3G54640, AT1G11370, AT4G02330, AT5G20860, AT3G60570, AT4G01630, AT4G03550, AT4G38210, AT5G63800, AT5…	10377	135	13998	1.23903	0.00154787	4.84073e-05	0.000939251
GOTERM_BP_FAT	GO:0007010~cytoskeleton organization	102	0.491874	6.63703e-07	AT1G13180, AT2G19760, AT2G18390, AT1G68060, AT2G33385, AT2G43800, AT1G80245, AT3G07540, AT5G59370, AT3G23670, AT2G46225, AT1G59910, AT2G19770, AT2G01910, AT5G23720, AT2G44190, AT5G07780, AT3G55000, AT5G54650, AT2G38720, AT5G57320, AT5G51600, AT3G43610, AT5G44610, AT5G56600, AT3G27000, AT5G57880, AT1G80260, AT2G30910, AT3G05520, AT4G34490, AT3G13870, AT4G14960, AT3G57410, AT5G08120, AT2G38440, AT4…	10377	109	13998	1.26232	0.00196661	5.96511e-05	0.00119359
GOTERM_BP_FAT	GO:0032535~regulation of cellular component size	208	1.00304	8.11701e-07	AT1G13180, AT1G75780, AT3G12160, AT1G69490, AT1G10550, AT3G57670, AT1G12560, AT5G02260, AT2G01500, AT2G36910, AT5G63980, AT5G20490, AT4G16780, AT5G20350, AT2G25600, AT2G20430, AT4G38430, AT4G36480, AT4G38630, AT4G25350, AT3G60570, AT4G01630, AT4G38210, AT3G50660, AT3G27000, AT1G68530, AT3G48430, AT3G03220, AT3G45970, AT2G37640, AT1G10670, AT3G22200, AT5G18580, AT3G56640, AT3G15370, AT5G64070, AT1…	10377	238	13998	1.17891	0.00240461	7.08065e-05	0.00145974
GOTERM_BP_FAT	GO:0006793~phosphorus metabolic process	1015	4.89463	1.05613e-06	AT1G73670, AT4G16250, AT1G78940, AT4G28860, AT3G08760, AT4G39270, AT5G43020, AT4G31230, AT1G16120, AT5G60080, AT1G80460, AT4G08800, AT5G23580, AT1G52540, AT1G07430, AT2G18230, AT5G07180, AT3G19300, AT2G38910, AT1G26970, AT2G26730, AT5G22050, AT1G33260, AT1G73660, AT3G10550, AT3G47090, AT1G54510, AT2G20635, AT1G16110, AT2G40120, AT5G11020, AT2G25880, AT2G25610, AT4G28880, AT3G46400, AT5G11400, AT1…	10377	1274	13998	1.07471	0.00312757	8.94951e-05	0.00189931
GOTERM_BP_FAT	GO:0006796~phosphate metabolic process	1014	4.88981	1.14529e-06	AT1G73670, AT4G16250, AT1G78940, AT4G28860, AT3G08760, AT4G39270, AT5G43020, AT4G31230, AT1G16120, AT5G60080, AT1G80460, AT4G08800, AT5G23580, AT1G52540, AT1G07430, AT2G18230, AT5G07180, AT3G19300, AT2G38910, AT1G26970, AT2G26730, AT5G22050, AT1G33260, AT1G73660, AT3G10550, AT3G47090, AT1G54510, AT2G20635, AT1G16110, AT2G40120, AT5G11020, AT2G25880, AT2G25610, AT4G28880, AT3G46400, AT5G11400, AT1…	10377	1273	13998	1.07449	0.00339117	9.43549e-05	0.00205966
GOTERM_BP_FAT	GO:0033554~cellular response to stress	357	1.72156	1.55184e-06	AT5G20850, AT4G00020, AT4G09140, AT5G17820, AT4G26850, AT1G42990, AT3G23580, AT1G01880, AT1G64280, AT1G10930, AT1G19250, AT3G26680, AT1G49980, AT1G62886, AT5G23310, AT3G22880, AT5G60890, AT3G03540, AT4G10180, AT1G77490, AT1G49570, AT5G07690, AT4G30870, AT1G72680, AT3G32920, AT5G51890, AT1G68850, AT5G15180, AT5G61460, AT3G13782, AT3G52905, AT2G24490, AT4G02070, AT5G44740, AT1G48050, AT3G54640, AT2…	10377	426	13998	1.13045	0.0045922	0.000124392	0.00279078
GOTERM_BP_FAT	GO:0022403~cell cycle phase	86	0.414718	2.06839e-06	AT3G57060, AT5G35520, AT1G75950, AT5G04320, AT1G77390, AT2G18290, AT4G34160, AT4G21270, AT3G27730, AT3G22880, AT2G47980, AT1G13330, AT4G11920, AT1G61000, AT3G48190, AT4G30870, AT4G17380, AT1G22260, AT5G03455, AT5G64520, AT2G20190, AT5G13840, AT3G47460, AT3G20475, AT5G05490, AT1G67370, AT1G14750, AT1G22920, AT5G48720, AT1G65970, AT1G70210, AT5G42080, AT1G16590, AT5G42970, AT3G48750, AT2G35630, AT3…	10377	91	13998	1.27483	0.00611608	0.000161431	0.00371971
GOTERM_BP_FAT	GO:0051321~meiotic cell cycle	61	0.29416	2.1144e-06	AT3G52115, AT3G44560, AT1G75950, AT5G04320, AT1G77390, AT5G22500, AT2G36850, AT1G71830, AT4G33790, AT4G21270, AT3G27730, AT3G22880, AT2G47980, AT1G13330, AT3G48190, AT4G30870, AT4G17380, AT4G20900, AT3G44550, AT1G22260, AT5G64520, AT3G47460, AT3G20475, AT5G05490, AT1G67370, AT1G14750, AT1G02065, AT5G48720, AT5G22420, AT5G35770, AT3G13170, AT4G15090, AT2G31970, AT5G62410, AT1G22275, AT2G13680, AT3…	10377	62	13998	1.32719	0.00625169	0.00016079	0.00380244
GOTERM_BP_FAT	GO:0008361~regulation of cell size	197	0.949993	2.49211e-06	AT1G13180, AT1G75780, AT3G12160, AT1G69490, AT1G10550, AT1G12560, AT3G57670, AT5G02260, AT2G01500, AT2G36910, AT5G63980, AT5G20490, AT4G16780, AT5G20350, AT2G25600, AT2G20430, AT4G38430, AT4G36480, AT4G38630, AT4G25350, AT3G60570, AT4G01630, AT4G38210, AT3G50660, AT3G27000, AT1G68530, AT3G48430, AT3G03220, AT3G45970, AT2G37640, AT1G10670, AT3G22200, AT5G18580, AT3G56640, AT3G15370, AT5G64070, AT1…	10377	226	13998	1.17585	0.00736435	0.000184773	0.00448168
GOTERM_BP_FAT	GO:0032989~cellular component morphogenesis	201	0.969282	2.56331e-06	AT1G13180, AT1G75780, AT3G12160, AT2G42260, AT1G12560, AT3G57670, AT5G22350, AT5G02260, AT5G20490, AT4G16780, AT2G46225, AT5G20350, AT2G25600, AT2G20430, AT4G38430, AT1G17920, AT5G15310, AT3G60570, AT4G01630, AT2G19070, AT5G44610, AT4G38210, AT2G13680, AT3G50660, AT3G27000, AT1G68530, AT3G48430, AT3G03220, AT3G45970, AT2G37640, AT3G22200, AT3G12280, AT5G18580, AT3G56640, AT3G15370, AT5G64070, AT1…	10377	231	13998	1.17376	0.00757395	0.000185417	0.00460972
GOTERM_BP_FAT	GO:0007018~microtubule-based movement	73	0.352028	2.80532e-06	AT3G45850, AT1G75780, AT3G19050, AT5G47820, AT5G27000, AT2G21300, AT1G72250, AT2G28620, AT1G50010, AT4G27180, AT3G63480, AT2G21380, AT4G21270, AT4G14150, AT3G23670, AT5G66310, AT5G10470, AT3G16060, AT3G50240, AT1G04820, AT5G41310, AT5G06670, AT2G37420, AT3G10180, AT3G49650, AT5G23860, AT5G23910, AT1G73860, AT4G20890, AT3G10310, AT5G19770, AT5G65460, AT2G36200, AT2G47500, AT1G01950, AT4G24170, AT4…	10377	76	13998	1.2957	0.00828608	0.00019809	0.00504494
GOTERM_BP_FAT	GO:0048229~gametophyte development	166	0.800502	3.02709e-06	AT4G00020, AT5G62230, AT3G26810, AT3G10000, AT3G23920, AT4G09140, AT2G35210, AT3G56990, AT1G07340, AT3G10490, AT4G13890, AT1G77980, AT2G18390, AT4G05440, AT5G22500, AT2G01500, AT3G06400, AT1G61140, AT4G33790, AT3G03650, AT5G07180, AT3G23670, AT5G09790, AT2G43410, AT1G14830, AT1G50240, AT2G07050, AT1G18450, AT2G34830, AT2G48140, AT2G37690, AT2G41500, AT2G03120, AT4G14790, AT5G48720, AT5G55810, AT3…	10377	188	13998	1.19109	0.00893819	0.000208778	0.00544375
GOTERM_BP_FAT	GO:0000271~polysaccharide biosynthetic process	99	0.477408	4.20427e-06	AT2G04560, AT4G23990, AT2G39930, AT2G32530, AT4G24000, AT2G25540, AT1G27680, AT1G55850, AT1G53000, AT1G32900, AT1G26810, AT5G17420, AT2G31960, AT3G08550, AT3G03050, AT1G79500, AT5G33290, AT2G32540, AT1G06490, AT1G71990, AT2G21770, AT2G21590, AT2G33100, AT5G16910, AT3G25140, AT2G03220, AT4G03550, AT3G14570, AT2G13680, AT4G36890, AT4G18270, AT5G16510, AT5G09870, AT1G10670, AT1G63680, AT3G02230, AT4…	10377	107	13998	1.24809	0.0123925	0.000283366	0.00756064
GOTERM_BP_FAT	GO:0030029~actin filament-based process	71	0.342383	4.61439e-06	AT1G13180, AT2G35110, AT3G05470, AT5G07650, AT2G29890, AT2G19760, AT1G24150, AT3G05330, AT1G54560, AT5G54280, AT4G27370, AT2G33385, AT2G43800, AT4G33200, AT5G20490, AT3G07540, AT4G14150, AT5G59370, AT3G23670, AT5G56180, AT4G28620, AT2G46225, AT2G31300, AT4G29350, AT1G17580, AT3G50530, AT1G04160, AT2G33240, AT1G59910, AT2G19770, AT1G04600, AT5G07740, AT5G07780, AT5G54650, AT5G48360, AT3G12110, AT4…	10377	74	13998	1.29426	0.0135931	0.000304094	0.00829813
GOTERM_BP_FAT	GO:0019637~organophosphate metabolic process	118	0.569031	4.93877e-06	AT5G16440, AT4G26740, AT2G38110, AT2G04560, AT3G07690, AT1G75020, AT5G57190, AT3G27325, AT1G13560, AT1G11880, AT1G80460, AT5G10170, AT3G15730, AT2G06925, AT1G71010, AT3G03540, AT3G11430, AT4G11850, AT2G22240, AT5G60600, AT1G12730, AT1G61280, AT5G09350, AT5G62790, AT4G16700, AT2G38670, AT3G18850, AT4G00400, AT1G60490, AT4G11840, AT1G01610, AT3G10370, AT4G29460, AT2G45150, AT1G06520, AT3G59770, AT1…	10377	130	13998	1.22443	0.0145417	0.000318393	0.00888145
GOTERM_BP_FAT	GO:0006073~cellular glucan metabolic process	113	0.54492	5.13207e-06	AT3G23920, AT4G23990, AT2G39930, AT2G32530, AT3G44990, AT4G24000, AT2G25540, AT1G10550, AT5G57530, AT4G25820, AT1G27680, AT1G69830, AT1G55850, AT1G32900, AT5G17420, AT2G31960, AT5G55700, AT4G30290, AT3G08550, AT3G03050, AT4G28850, AT1G10760, AT2G40840, AT3G23730, AT2G32540, AT1G06490, AT5G48070, AT2G14620, AT2G21770, AT2G21590, AT2G33100, AT5G16910, AT2G03220, AT2G36870, AT4G03550, AT3G14570, AT2…	10377	124	13998	1.22928	0.0151065	0.000323814	0.00922904
GOTERM_BP_FAT	GO:0009555~pollen development	117	0.564209	6.02985e-06	AT3G26810, AT4G09140, AT2G35210, AT1G07340, AT3G10490, AT4G13890, AT1G77980, AT5G22500, AT4G33790, AT3G23670, AT5G09790, AT1G14830, AT1G18450, AT2G07050, AT2G34830, AT2G37690, AT2G03120, AT4G14790, AT5G48720, AT5G55810, AT3G63290, AT1G60490, AT5G58230, AT4G38630, AT5G22260, AT4G15090, AT3G28470, AT3G07610, AT2G19070, AT2G13680, AT1G60870, AT4G14080, AT1G06520, AT5G63890, AT3G44540, AT3G56700, AT3…	10377	129	13998	1.22346	0.0177256	0.000372526	0.0108435
GOTERM_BP_FAT	GO:0030243~cellulose metabolic process	63	0.303805	7.27295e-06	AT4G23990, AT1G70710, AT5G05170, AT2G32530, AT4G24000, AT5G36890, AT4G18780, AT4G39350, AT2G25540, AT4G23560, AT4G09740, AT1G32180, AT2G44570, AT1G55850, AT5G17420, AT3G03050, AT3G08550, AT1G22880, AT1G48930, AT2G32540, AT1G71380, AT2G21770, AT1G23210, AT4G32410, AT2G33100, AT1G75680, AT3G43860, AT5G16910, AT2G44540, AT4G39000, AT5G44030, AT5G50750, AT5G16510, AT4G15290, AT5G63840, AT5G09870, AT4…	10377	65	13998	1.30744	0.0213406	0.000440141	0.0130788
GOTERM_BP_FAT	GO:0000279~M phase	75	0.361672	7.29207e-06	AT3G57060, AT5G35520, AT1G75950, AT5G04320, AT1G77390, AT2G18290, AT4G34160, AT4G21270, AT3G27730, AT3G22880, AT2G47980, AT1G13330, AT4G11920, AT1G61000, AT3G48190, AT4G30870, AT4G17380, AT1G22260, AT5G03455, AT5G64520, AT2G20190, AT5G13840, AT3G47460, AT3G20475, AT5G05490, AT1G67370, AT1G14750, AT5G48720, AT1G65970, AT5G42080, AT1G16590, AT3G48750, AT2G35630, AT5G40840, AT3G24730, AT3G54180, AT3…	10377	79	13998	1.28064	0.0213961	0.000432474	0.0131132
GOTERM_BP_FAT	GO:0016049~cell growth	186	0.896947	7.55488e-06	AT1G13180, AT1G75780, AT2G16950, AT1G79860, AT2G19760, AT5G51810, AT3G23380, AT3G12160, AT1G69530, AT1G17060, AT1G69490, AT5G39260, AT5G65090, AT1G10550, AT1G12560, AT3G57670, AT5G02260, AT2G01500, AT3G06400, AT2G35350, AT5G64340, AT5G20490, AT4G16780, AT5G20350, AT5G09350, AT2G25600, AT5G60920, AT1G26770, AT3G08550, AT2G20190, AT2G20430, AT5G39270, AT1G13980, AT4G38430, AT4G36480, AT5G55810, AT4…	10377	214	13998	1.17245	0.0221587	0.000439273	0.0135857
GOTERM_BP_FAT	GO:0006644~phospholipid metabolic process	111	0.535275	7.6973e-06	AT5G16440, AT4G26740, AT2G38110, AT2G04560, AT1G75020, AT5G57190, AT3G27325, AT1G13560, AT1G11880, AT5G10170, AT3G15730, AT2G06925, AT1G71010, AT3G03540, AT3G11430, AT4G11850, AT2G22240, AT5G60600, AT1G12730, AT1G61280, AT5G09350, AT5G62790, AT4G16700, AT2G38670, AT3G18850, AT4G00400, AT1G60490, AT4G11840, AT1G01610, AT4G29460, AT2G45150, AT1G06520, AT3G59770, AT1G24793, AT5G64070, AT5G46850, AT3…	10377	122	13998	1.22732	0.0225716	0.000438947	0.0138418
GOTERM_BP_FAT	GO:0033692~cellular polysaccharide biosynthetic process	95	0.458118	9.94939e-06	AT4G23990, AT2G04560, AT2G39930, AT2G32530, AT4G24000, AT2G25540, AT1G27680, AT1G55850, AT1G53000, AT1G32900, AT1G26810, AT2G31960, AT5G17420, AT3G03050, AT3G08550, AT1G79500, AT5G33290, AT2G32540, AT1G06490, AT1G71990, AT2G21770, AT2G21590, AT2G33100, AT5G16910, AT2G03220, AT3G25140, AT4G03550, AT4G36890, AT2G13680, AT3G14570, AT5G16510, AT5G09870, AT1G10670, AT3G02230, AT4G38190, AT1G24793, AT3…	10377	103	13998	1.24417	0.0290789	0.000556638	0.0178913
GOTERM_BP_FAT	GO:0016568~chromatin modification	123	0.593143	1.15306e-05	AT3G24440, AT5G49020, AT5G05130, AT3G44660, AT5G08430, AT2G33610, AT5G43630, AT3G06930, AT5G24330, AT5G43530, AT2G33290, AT3G03750, AT3G06400, AT2G35160, AT4G38130, AT5G64610, AT5G53430, AT3G51120, AT4G29830, AT2G23380, AT4G29730, AT5G09790, AT5G04940, AT5G23480, AT5G18620, AT1G04400, AT1G18450, AT4G31120, AT5G15380, AT5G38110, AT3G04380, AT5G11530, AT2G17900, AT3G13682, AT1G77300, AT1G73100, AT5…	10377	137	13998	1.2111	0.0336219	0.000633134	0.0207345
GOTERM_BP_FAT	GO:0051726~regulation of cell cycle	103	0.496697	1.46683e-05	AT4G00020, AT4G37490, AT1G66750, AT5G24330, AT1G20590, AT3G23580, AT1G77390, AT4G34160, AT2G44740, AT5G09790, AT2G26430, AT2G01905, AT1G49620, AT3G21870, AT3G50070, AT1G18040, AT3G11520, AT1G70210, AT1G16590, AT5G06830, AT5G58230, AT3G50630, AT1G15570, AT5G06150, AT1G07270, AT1G20930, AT1G73690, AT2G44950, AT1G47230, AT4G28980, AT3G12280, AT2G33560, AT2G32710, AT4G36390, AT2G20000, AT3G18524, AT5…	10377	113	13998	1.22957	0.0425737	0.000790716	0.0263761
GOTERM_BP_FAT	GO:0007169~transmembrane receptor protein tyrosine kinase signaling pathway	117	0.564209	1.50703e-05	AT2G23300, AT1G73080, AT3G23920, AT4G18640, AT4G39270, AT5G43020, AT3G24240, AT1G53730, AT3G14350, AT1G34110, AT4G20270, AT1G62950, AT2G26730, AT3G47090, AT1G14390, AT3G53590, AT5G59660, AT4G28490, AT3G02880, AT5G49780, AT4G28650, AT2G02780, AT2G15300, AT5G53320, AT4G34220, AT2G16250, AT1G35710, AT5G45840, AT3G20190, AT1G67510, AT2G28970, AT5G49770, AT1G29750, AT5G35390, AT4G31250, AT3G57830, AT2…	10377	130	13998	1.21405	0.0437144	0.000797873	0.0270987
GOTERM_BP_FAT	GO:0007167~enzyme linked receptor protein signaling pathway	117	0.564209	1.50703e-05	AT2G23300, AT1G73080, AT3G23920, AT4G18640, AT4G39270, AT5G43020, AT3G24240, AT1G53730, AT3G14350, AT1G34110, AT4G20270, AT1G62950, AT2G26730, AT3G47090, AT1G14390, AT3G53590, AT5G59660, AT4G28490, AT3G02880, AT5G49780, AT4G28650, AT2G02780, AT2G15300, AT5G53320, AT4G34220, AT2G16250, AT1G35710, AT5G45840, AT3G20190, AT1G67510, AT2G28970, AT5G49770, AT1G29750, AT5G35390, AT4G31250, AT3G57830, AT2…	10377	130	13998	1.21405	0.0437144	0.000797873	0.0270987
GOTERM_BP_FAT	GO:0070727~cellular macromolecule localization	256	1.23451	1.6203e-05	AT5G42570, AT2G38020, AT4G26850, AT2G27460, AT3G29070, AT3G27325, AT3G11130, AT2G34940, AT5G53530, AT4G02080, AT2G38410, AT5G55080, AT5G55500, AT3G44370, AT4G03330, AT1G72680, AT5G58590, AT5G27395, AT1G62020, AT1G02620, AT1G16920, AT1G09270, AT3G49150, AT3G27530, AT1G56590, AT3G54640, AT2G21390, AT5G39510, AT1G24490, AT4G03550, AT2G26890, AT1G21900, AT1G65800, AT5G03280, AT5G50810, AT3G11820, AT5…	10377	303	13998	1.1397	0.0469219	0.000842775	0.0291352
GOTERM_BP_FAT	GO:0040007~growth	210	1.01268	2.62542e-05	AT1G13180, AT1G75780, AT3G12160, AT1G69490, AT1G10550, AT3G57670, AT1G12560, AT5G02260, AT2G01500, AT5G20490, AT4G16780, AT5G20350, AT2G25600, AT2G20430, AT2G18250, AT5G13680, AT4G38430, AT4G36480, AT5G10510, AT4G38630, AT3G60570, AT4G01630, AT4G38210, AT3G50660, AT3G27000, AT1G68530, AT3G48430, AT3G03220, AT3G45970, AT2G37640, AT3G22200, AT5G18580, AT3G15370, AT3G56640, AT5G64070, AT1G21210, AT3…	10377	246	13998	1.15154	0.0749163	0.0013417	0.0472048
GOTERM_BP_FAT	GO:0007264~small GTPase mediated signal transduction	85	0.409895	2.87034e-05	AT3G62290, AT1G06400, AT3G63150, AT5G47200, AT1G52280, AT3G12160, AT3G05310, AT5G14670, AT5G59840, AT3G48040, AT2G18390, AT1G18200, AT5G47960, AT3G51300, AT1G20090, AT2G15310, AT3G18820, AT5G45130, AT5G09910, AT5G52210, AT4G17170, AT5G64813, AT5G17060, AT1G43890, AT2G31680, AT4G18800, AT3G21700, AT2G17800, AT4G35860, AT4G09720, AT1G16920, AT1G70490, AT1G09630, AT4G28950, AT4G39990, AT5G60860, AT2…	10377	92	13998	1.24631	0.0816122	0.00144193	0.0516073
GOTERM_BP_FAT	GO:0006952~defense response	818	3.94464	3.15984e-05	AT3G26810, AT3G04220, AT5G37474, AT5G37473, AT2G37660, AT4G39917, AT5G46877, AT5G46874, AT5G46873, AT5G46871, AT5G60890, AT4G38130, AT5G42980, AT1G57850, AT2G15535, AT1G09340, AT2G30860, AT3G04210, AT5G38850, AT1G35260, AT4G10457, AT4G09795, AT1G49435, AT3G42473, AT4G23570, AT5G46050, AT5G52830, AT1G49430, AT4G03550, AT3G51660, AT4G13968, AT5G03280, AT4G31800, AT1G27170, AT3G21630, AT3G43300, AT2…	10377	1030	13998	1.0713	0.0894645	0.00156082	0.0568109
GOTERM_BP_FAT	GO:0016052~carbohydrate catabolic process	176	0.848725	3.63305e-05	AT3G15020, AT3G23920, AT1G47840, AT1G54040, AT2G43600, AT3G07690, AT1G59900, AT1G32440, AT4G19740, AT5G36890, AT5G48180, AT4G26530, AT1G80460, AT4G17260, AT5G24090, AT3G20040, AT1G69830, AT5G13420, AT5G56720, AT4G23560, AT2G29560, AT4G19800, AT1G76550, AT1G72680, AT5G55700, AT4G20930, AT1G14520, AT3G49360, AT4G26270, AT2G01140, AT1G22880, AT1G10760, AT2G22780, AT2G43610, AT1G02360, AT2G40840, AT5…	10377	204	13998	1.1638	0.102155	0.00176497	0.0653162
GOTERM_BP_FAT	GO:0034613~cellular protein localization	240	1.15735	4.94241e-05	AT5G42570, AT2G38020, AT2G27460, AT3G29070, AT3G27325, AT3G11130, AT2G34940, AT5G53530, AT4G02080, AT2G38410, AT5G55080, AT5G55500, AT3G44370, AT4G03330, AT5G58590, AT5G27395, AT1G62020, AT1G02620, AT1G16920, AT1G09270, AT3G49150, AT3G27530, AT1G56590, AT5G39510, AT2G21390, AT1G24490, AT2G26890, AT1G21900, AT1G65800, AT5G50810, AT3G11820, AT5G05010, AT2G21630, AT3G08790, AT2G44100, AT2G17380, AT2…	10377	285	13998	1.13595	0.136357	0.00236165	0.0888464
GOTERM_BP_FAT	GO:0045087~innate immune response	232	1.11877	5.22928e-05	AT3G04220, AT1G09665, AT1G72920, AT5G10520, AT1G64280, AT1G19250, AT4G23810, AT2G17060, AT5G46260, AT4G38130, AT1G63870, AT1G57850, AT3G57260, AT4G11850, AT5G60600, AT3G04210, AT5G46450, AT4G22300, AT5G38850, AT5G17970, AT1G01040, AT1G72910, AT3G12250, AT5G64890, AT2G17050, AT1G63860, AT2G23620, AT1G63730, AT3G44480, AT1G64070, AT2G43790, AT4G16960, AT4G16860, AT1G72900, AT5G03280, AT1G05460, AT5…	10377	275	13998	1.13802	0.143674	0.00245895	0.094001
GOTERM_BP_FAT	GO:0015833~peptide transport	66	0.318272	6.04128e-05	AT3G53960, AT2G40460, AT3G54140, AT1G69870, AT1G22570, AT5G64410, AT3G27020, AT1G33440, AT3G45660, AT3G45720, AT2G02040, AT5G41000, AT5G11570, AT2G26690, AT1G69860, AT1G65730, AT1G22540, AT5G53520, AT5G24380, AT1G59740, AT1G72120, AT1G72125, AT5G46050, AT4G27730, AT5G62730, AT1G72130, AT1G22550, AT1G69850, AT3G21670, AT3G45690, AT4G21680, AT5G53510, AT5G55930, AT5G53550, AT4G24120, AT5G13400, AT5…	10377	70	13998	1.27186	0.164053	0.00279592	0.10859
GOTERM_BP_FAT	GO:0006857~oligopeptide transport	66	0.318272	6.04128e-05	AT3G53960, AT2G40460, AT3G54140, AT1G69870, AT1G22570, AT5G64410, AT3G27020, AT1G33440, AT3G45660, AT3G45720, AT2G02040, AT5G41000, AT5G11570, AT2G26690, AT1G69860, AT1G65730, AT1G22540, AT5G53520, AT5G24380, AT1G59740, AT1G72120, AT1G72125, AT5G46050, AT4G27730, AT5G62730, AT1G72130, AT1G22550, AT1G69850, AT3G21670, AT3G45690, AT4G21680, AT5G53510, AT5G55930, AT5G53550, AT4G24120, AT5G13400, AT5…	10377	70	13998	1.27186	0.164053	0.00279592	0.10859
GOTERM_BP_FAT	GO:0016310~phosphorylation	928	4.47509	8.11281e-05	AT1G73670, AT4G16250, AT4G28860, AT1G78940, AT3G08760, AT5G43020, AT4G39270, AT4G31230, AT1G16120, AT5G60080, AT4G08800, AT5G23580, AT1G52540, AT5G07180, AT3G19300, AT2G38910, AT1G26970, AT2G26730, AT5G22050, AT1G33260, AT1G73660, AT3G47090, AT1G54510, AT2G20635, AT1G16110, AT2G40120, AT5G11020, AT2G25880, AT2G25610, AT4G28880, AT3G46400, AT5G11400, AT1G73690, AT4G31250, AT4G23300, AT2G27060, AT5…	10377	1178	13998	1.06267	0.213872	0.00369524	0.145799
GOTERM_BP_FAT	GO:0009250~glucan biosynthetic process	70	0.337561	8.11753e-05	AT5G04360, AT4G23990, AT2G39930, AT2G32530, AT5G05170, AT4G24000, AT4G18780, AT4G39350, AT2G25540, AT1G27680, AT2G36850, AT4G18240, AT1G32180, AT1G55850, AT4G02500, AT1G32900, AT5G17420, AT2G31960, AT3G03050, AT3G08550, AT1G64440, AT3G62720, AT2G32540, AT1G06490, AT2G21770, AT1G19920, AT5G24300, AT4G32410, AT1G03310, AT2G21590, AT2G33100, AT5G16910, AT5G03650, AT2G03220, AT4G03550, AT5G44030, AT3…	10377	75	13998	1.25902	0.213982	0.00364147	0.145884
GOTERM_BP_FAT	GO:0000902~cell morphogenesis	178	0.858369	8.87233e-05	AT1G13180, AT1G75780, AT1G79860, AT2G19760, AT5G51810, AT3G23380, AT3G12160, AT1G69530, AT1G17060, AT5G24630, AT5G39260, AT5G65090, AT2G42260, AT1G12560, AT3G57670, AT5G02260, AT2G35350, AT5G64340, AT5G20490, AT4G16780, AT2G46225, AT5G20350, AT5G09350, AT2G25600, AT1G26770, AT3G08550, AT1G48380, AT2G20430, AT5G39270, AT1G13980, AT4G38430, AT1G17920, AT5G55810, AT4G28250, AT5G39280, AT5G15310, AT3…	10377	208	13998	1.15439	0.231385	0.00392013	0.159439
GOTERM_BP_FAT	GO:0000272~polysaccharide catabolic process	69	0.332739	0.000101297	AT5G04360, AT5G26570, AT3G23920, AT2G43600, AT1G70710, AT4G19740, AT5G36890, AT5G24090, AT2G32290, AT1G69830, AT4G23560, AT4G09740, AT5G64860, AT4G19800, AT5G45300, AT2G44570, AT3G07970, AT3G16920, AT5G65700, AT5G55700, AT2G45880, AT1G22880, AT1G10760, AT2G43610, AT1G02360, AT2G40840, AT1G68560, AT1G48930, AT4G19750, AT1G71380, AT4G01040, AT1G23210, AT2G43580, AT4G19810, AT1G75680, AT3G43860, AT2…	10377	74	13998	1.2578	0.259524	0.00440881	0.182014
GOTERM_BP_FAT	GO:0006310~DNA recombination	58	0.279693	0.000108501	AT5G20850, AT4G00020, AT3G05740, AT4G09140, AT2G28560, AT1G10930, AT3G10140, AT3G27730, AT3G22880, AT1G13330, AT2G01440, AT4G30870, AT3G32920, AT1G22260, AT5G64520, AT5G41150, AT3G20475, AT3G23100, AT1G65470, AT1G60930, AT1G12244, AT5G61460, AT3G52905, AT3G19210, AT3G13170, AT4G18470, AT1G22275, AT1G49250, AT5G51330, AT3G57300, AT4G32700, AT4G25120, AT1G79050, AT5G57450, AT1G08130, AT1G66730, AT3…	10377	61	13998	1.2826	0.275179	0.00465334	0.194946
GOTERM_BP_FAT	GO:0006886~intracellular protein transport	230	1.10913	0.00011082	AT5G42570, AT2G38020, AT2G27460, AT3G29070, AT3G27325, AT3G11130, AT2G34940, AT5G53530, AT4G02080, AT2G38410, AT5G55080, AT5G55500, AT4G03330, AT5G58590, AT5G27395, AT1G62020, AT1G02620, AT1G16920, AT1G09270, AT3G27530, AT1G56590, AT5G39510, AT2G21390, AT2G26890, AT1G21900, AT3G11820, AT5G05010, AT5G50810, AT2G21630, AT3G08790, AT2G44100, AT2G17380, AT2G20760, AT1G48160, AT5G62600, AT5G50920, AT2…	10377	274	13998	1.13233	0.280149	0.00468486	0.19911
GOTERM_BP_FAT	GO:0008610~lipid biosynthetic process	340	1.63958	0.000141658	AT5G24150, AT5G16440, AT2G38110, AT4G26740, AT2G04560, AT3G53130, AT1G75020, AT3G55360, AT1G13560, AT4G34640, AT1G13280, AT5G24155, AT1G20510, AT4G33790, AT5G10170, AT4G20870, AT3G10280, AT1G10030, AT3G03540, AT1G77590, AT3G11945, AT1G30120, AT1G06090, AT3G11430, AT1G53000, AT2G22240, AT5G60600, AT5G42600, AT4G30950, AT5G23190, AT5G24160, AT3G02590, AT5G35360, AT2G38670, AT3G52160, AT5G20960, AT1…	10377	415	13998	1.10516	0.343077	0.00590066	0.25445
GOTERM_BP_FAT	GO:0010035~response to inorganic substance	437	2.10734	0.00014218	AT2G41380, AT5G27470, AT5G17820, AT1G80760, AT4G37870, AT3G09600, AT1G48030, AT3G16350, AT5G23310, AT1G02920, AT5G42980, AT1G49570, AT2G01140, AT5G56680, AT5G65750, AT1G68850, AT5G15180, AT3G13782, AT4G39230, AT1G06180, AT1G62480, AT2G47470, AT5G65140, AT4G08500, AT5G43370, AT5G57410, AT5G20830, AT2G20420, AT5G56550, AT1G08830, AT1G53680, AT1G34510, AT2G40370, AT1G52560, AT2G28210, AT1G20630, AT4…	10377	540	13998	1.09165	0.344092	0.00584031	0.255386
GOTERM_BP_FAT	GO:0006811~ion transport	400	1.92892	0.000183895	AT5G09710, AT1G02510, AT4G10465, AT5G56330, AT1G07430, AT1G80660, AT2G30070, AT1G49420, AT5G43360, AT5G37060, AT2G25600, AT1G08960, AT3G08650, AT1G19780, AT2G30080, AT5G10180, AT4G32500, AT1G16380, AT2G25610, AT3G06370, AT5G43370, AT1G68740, AT3G58730, AT5G62160, AT3G58060, AT1G78920, AT5G03380, AT1G06970, AT4G35060, AT4G31710, AT2G31040, AT4G11730, AT4G19960, AT5G25430, AT5G27690, AT5G41330, AT3…	10377	493	13998	1.09448	0.420439	0.00744453	0.330199
GOTERM_BP_FAT	GO:0007126~meiosis	43	0.207359	0.000245887	AT5G62410, AT1G22275, AT1G75950, AT5G04320, AT4G27650, AT5G51330, AT5G48600, AT5G54260, AT4G32200, AT1G77390, AT5G57450, AT3G02680, AT2G06510, AT4G21270, AT3G27730, AT3G22880, AT2G47980, AT1G13330, AT4G35520, AT4G22970, AT3G48190, AT1G63990, AT3G10440, AT4G30870, AT4G17380, AT1G22260, AT5G64520, AT3G20475, AT3G47460, AT5G05490, AT1G67370, AT2G45280, AT1G14750, AT5G52290, AT5G48720, AT1G77320, AT5…	10377	44	13998	1.31829	0.517797	0.0098082	0.441278
GOTERM_BP_FAT	GO:0051327~M phase of meiotic cell cycle	43	0.207359	0.000245887	AT5G62410, AT1G22275, AT1G75950, AT5G04320, AT4G27650, AT5G51330, AT5G48600, AT5G54260, AT4G32200, AT1G77390, AT5G57450, AT3G02680, AT2G06510, AT4G21270, AT3G27730, AT3G22880, AT2G47980, AT1G13330, AT4G35520, AT4G22970, AT3G48190, AT1G63990, AT3G10440, AT4G30870, AT4G17380, AT1G22260, AT5G64520, AT3G20475, AT3G47460, AT5G05490, AT1G67370, AT2G45280, AT1G14750, AT5G52290, AT5G48720, AT1G77320, AT5…	10377	44	13998	1.31829	0.517797	0.0098082	0.441278
GOTERM_BP_FAT	GO:0019748~secondary metabolic process	345	1.66369	0.00024961	AT3G19010, AT1G53520, AT3G53130, AT4G30210, AT1G61720, AT1G32770, AT5G03260, AT1G67980, AT5G49330, AT1G20510, AT1G02920, AT1G12140, AT5G60890, AT1G09480, AT3G11945, AT3G11430, AT2G47460, AT5G60600, AT1G72680, AT2G30860, AT4G20930, AT5G42600, AT4G03050, AT5G23190, AT2G01140, AT5G07480, AT1G67990, AT1G59700, AT5G20960, AT3G14210, AT1G30530, AT1G78320, AT1G16400, AT3G45130, AT2G33590, AT5G48100, AT2…	10377	423	13998	1.1002	0.523093	0.00982389	0.447945
GOTERM_BP_FAT	GO:0006955~immune response	243	1.17182	0.000335611	AT3G04220, AT1G09665, AT1G72920, AT5G10520, AT1G64280, AT1G19250, AT4G23810, AT2G17060, AT5G46260, AT4G38130, AT1G63870, AT1G57850, AT3G57260, AT4G11850, AT2G22240, AT5G60600, AT1G72680, AT3G04210, AT5G46450, AT4G22300, AT5G38850, AT5G17970, AT1G01040, AT1G72910, AT3G12250, AT5G64890, AT2G17050, AT1G63860, AT2G23620, AT1G63730, AT3G44480, AT1G64070, AT2G43790, AT4G16960, AT4G16860, AT1G72900, AT5…	10377	293	13998	1.11875	0.630494	0.0130144	0.601841
GOTERM_BP_FAT	GO:0048193~Golgi vesicle transport	58	0.279693	0.000369985	AT2G34840, AT2G27460, AT1G76970, AT3G44340, AT5G43670, AT2G20930, AT2G38410, AT4G39220, AT4G17170, AT2G21600, AT1G30630, AT1G62020, AT4G32640, AT4G14455, AT1G28490, AT3G27530, AT1G50500, AT3G23660, AT4G14160, AT2G21390, AT5G39510, AT1G15880, AT3G18480, AT3G47700, AT5G58030, AT5G54750, AT1G05520, AT3G58170, AT1G32270, AT1G10290, AT1G02130, AT1G80500, AT2G21630, AT5G01760, AT3G08790, AT1G59820, AT2…	10377	62	13998	1.26192	0.666322	0.0141532	0.66329
GOTERM_BP_FAT	GO:0006260~DNA replication	108	0.520808	0.000373504	AT5G45400, AT1G67320, AT2G29570, AT5G45720, AT4G20520, AT5G24630, AT3G23580, AT1G10930, AT2G42260, AT5G54090, AT1G49180, AT5G61000, AT1G48380, AT1G60930, AT4G29910, AT2G14050, AT3G20540, AT1G50840, AT5G64420, AT2G16440, AT2G24490, AT5G44740, AT5G58230, AT3G54710, AT3G50630, AT1G15570, AT2G02480, AT1G07270, AT4G19130, AT4G10710, AT1G08130, AT1G63160, AT1G66730, AT5G46280, AT1G77470, AT3G12530, AT2…	10377	123	13998	1.18444	0.669788	0.014105	0.669579
GOTERM_BP_FAT	GO:0016311~dephosphorylation	76	0.366495	0.000483155	AT4G31860, AT2G01890, AT1G47510, AT3G12620, AT5G16480, AT3G09400, AT3G51370, AT5G02760, AT3G01510, AT3G02800, AT1G07430, AT3G55050, AT1G48040, AT3G17250, AT3G51470, AT1G17720, AT3G44620, AT1G64040, AT2G25070, AT3G10550, AT2G04550, AT3G55270, AT1G71860, AT5G39400, AT2G20050, AT5G23720, AT3G06270, AT1G07160, AT1G43900, AT5G59160, AT3G16560, AT5G10700, AT2G29380, AT5G57050, AT5G56610, AT4G03960, AT5…	10377	84	13998	1.22047	0.761499	0.0179805	0.865344
GOTERM_BP_FAT	GO:0009826~unidimensional cell growth	134	0.646188	0.000551262	AT1G75780, AT1G79860, AT5G51810, AT3G23380, AT2G19760, AT3G12160, AT1G69530, AT1G17060, AT5G39260, AT5G65090, AT1G12560, AT3G57670, AT5G02260, AT2G35350, AT5G20490, AT5G64340, AT4G16780, AT5G20350, AT5G09350, AT2G25600, AT1G26770, AT3G08550, AT2G20430, AT5G39270, AT1G13980, AT4G38430, AT5G55810, AT4G28250, AT5G39280, AT3G60570, AT4G01630, AT4G38210, AT3G50660, AT1G68530, AT3G48430, AT3G04690, AT3…	10377	156	13998	1.15871	0.805144	0.0202361	0.986755
GOTERM_BP_FAT	GO:0060560~developmental growth involved in morphogenesis	134	0.646188	0.000551262	AT1G75780, AT1G79860, AT5G51810, AT3G23380, AT2G19760, AT3G12160, AT1G69530, AT1G17060, AT5G39260, AT5G65090, AT1G12560, AT3G57670, AT5G02260, AT2G35350, AT5G20490, AT5G64340, AT4G16780, AT5G20350, AT5G09350, AT2G25600, AT1G26770, AT3G08550, AT2G20430, AT5G39270, AT1G13980, AT4G38430, AT5G55810, AT4G28250, AT5G39280, AT3G60570, AT4G01630, AT4G38210, AT3G50660, AT1G68530, AT3G48430, AT3G04690, AT3…	10377	156	13998	1.15871	0.805144	0.0202361	0.986755
GOTERM_BP_FAT	GO:0006813~potassium ion transport	51	0.245937	0.000554824	AT4G18290, AT5G46360, AT1G02510, AT4G13420, AT5G51710, AT5G55000, AT1G15990, AT5G47100, AT2G35060, AT1G07430, AT2G30070, AT2G25600, AT4G04850, AT4G00630, AT5G53130, AT4G17615, AT4G30360, AT1G70300, AT4G22200, AT4G32500, AT2G01980, AT5G11800, AT1G01790, AT5G14880, AT2G30240, AT5G09400, AT4G33530, AT4G32650, AT3G02850, AT4G10310, AT2G24610, AT2G28260, AT4G01840, AT2G19600, AT2G26650, AT4G19960, AT1…	10377	54	13998	1.274	0.807193	0.0201167	0.993102
GOTERM_BP_FAT	GO:0030036~actin cytoskeleton organization	51	0.245937	0.000554824	AT2G35110, AT1G13180, AT3G05470, AT5G07650, AT2G29890, AT2G19760, AT3G05330, AT1G24150, AT2G33385, AT2G43800, AT3G07540, AT4G14150, AT5G59370, AT3G23670, AT2G31300, AT2G46225, AT4G29350, AT3G50530, AT1G59910, AT2G19770, AT5G07740, AT5G07780, AT5G54650, AT5G48360, AT3G12110, AT4G29340, AT1G71790, AT3G61650, AT2G25050, AT5G56600, AT3G27000, AT5G07770, AT4G15200, AT2G30910, AT1G70140, AT5G05620, AT3…	10377	54	13998	1.274	0.807193	0.0201167	0.993102
GOTERM_BP_FAT	GO:0048589~developmental growth	153	0.737812	0.00059067	AT1G75780, AT1G79860, AT2G19760, AT5G51810, AT3G23380, AT3G12160, AT1G69530, AT1G17060, AT5G39260, AT5G65090, AT1G12560, AT3G57670, AT5G02260, AT2G35350, AT5G20490, AT5G64340, AT4G16780, AT5G20350, AT5G09350, AT2G25600, AT1G26770, AT3G08550, AT2G20430, AT5G39270, AT1G13980, AT4G38430, AT5G55810, AT4G28250, AT5G39280, AT4G38630, AT5G16910, AT3G60570, AT2G47000, AT4G01630, AT4G38210, AT5G43900, AT3…	10377	180	13998	1.1466	0.82665	0.0211445	1.05694
GOTERM_BP_FAT	GO:0006304~DNA modification	33	0.159136	0.000633728	AT5G04290, AT3G07610, AT2G27040, AT1G30660, AT5G39550, AT3G03300, AT5G25480, AT2G40030, AT4G34060, AT1G66050, AT3G43920, AT2G35160, AT5G49160, AT1G69770, AT5G04560, AT1G80740, AT2G32940, AT4G13610, AT2G36490, AT2G35670, AT5G15380, AT3G17310, AT5G13960, AT1G57820, AT3G23780, AT4G14140, AT5G14620, AT4G19020, AT2G16390, AT5G58130, AT3G49250, AT5G20320, AT4G08990	10377	33	13998	1.34894	0.847445	0.0223987	1.13358
GOTERM_BP_FAT	GO:0006470~protein amino acid dephosphorylation	65	0.313449	0.000676221	AT4G31860, AT3G12620, AT3G09400, AT3G51370, AT5G02760, AT3G01510, AT1G07430, AT3G55050, AT1G48040, AT3G17250, AT3G51470, AT1G17720, AT3G44620, AT1G64040, AT2G25070, AT2G04550, AT3G55270, AT1G71860, AT5G39400, AT5G23720, AT3G06270, AT2G20050, AT1G07160, AT1G43900, AT5G59160, AT3G16560, AT5G10700, AT2G29380, AT5G57050, AT5G56610, AT5G10740, AT5G53140, AT3G62260, AT4G38520, AT1G67820, AT2G25620, AT2…	10377	71	13998	1.23495	0.865522	0.0236021	1.20915
GOTERM_BP_FAT	GO:0022622~root system development	165	0.795679	0.000905424	AT5G63770, AT4G31920, AT3G18485, AT3G54720, AT4G18640, AT3G22942, AT5G24630, AT5G65090, AT1G26870, AT2G46990, AT5G20490, AT3G16857, AT4G16780, AT5G45130, AT5G48000, AT1G23080, AT5G58710, AT5G09350, AT1G71696, AT2G38120, AT1G48380, AT1G17110, AT1G56010, AT1G13980, AT4G33495, AT3G22400, AT5G10510, AT1G77690, AT5G20730, AT1G16300, AT4G24670, AT1G79580, AT3G20840, AT3G28860, AT4G38630, AT1G01950, AT4…	10377	196	13998	1.13559	0.931895	0.0311139	1.61584
GOTERM_BP_FAT	GO:0048364~root development	165	0.795679	0.000905424	AT5G63770, AT4G31920, AT3G18485, AT3G54720, AT4G18640, AT3G22942, AT5G24630, AT5G65090, AT1G26870, AT2G46990, AT5G20490, AT3G16857, AT4G16780, AT5G45130, AT5G48000, AT1G23080, AT5G58710, AT5G09350, AT1G71696, AT2G38120, AT1G48380, AT1G17110, AT1G56010, AT1G13980, AT4G33495, AT3G22400, AT5G10510, AT1G77690, AT5G20730, AT1G16300, AT4G24670, AT1G79580, AT3G20840, AT3G28860, AT4G38630, AT1G01950, AT4…	10377	196	13998	1.13559	0.931895	0.0311139	1.61584
GOTERM_BP_FAT	GO:0051186~cofactor metabolic process	230	1.10913	0.000976067	AT5G16440, AT4G39650, AT5G27380, AT3G14930, AT5G57850, AT3G11945, AT4G20930, AT3G25860, AT2G01140, AT1G08490, AT2G22780, AT2G18250, AT5G03905, AT1G69720, AT3G51820, AT3G16950, AT4G21320, AT5G03690, AT1G60600, AT1G30520, AT2G20420, AT2G38660, AT1G10670, AT5G65720, AT3G21730, AT1G78660, AT3G06850, AT1G18270, AT1G23360, AT4G11820, AT3G58740, AT1G03475, AT1G19140, AT5G44520, AT2G05710, AT5G03290, AT4…	10377	279	13998	1.11203	0.94478	0.0331186	1.74087
GOTERM_BP_FAT	GO:0006306~DNA methylation	31	0.149491	0.00109058	AT3G07610, AT5G04290, AT2G27040, AT5G39550, AT3G03300, AT5G25480, AT2G40030, AT4G34060, AT1G66050, AT3G43920, AT2G35160, AT5G49160, AT1G69770, AT5G04560, AT1G80740, AT2G32940, AT4G13610, AT2G36490, AT2G35670, AT5G15380, AT3G17310, AT5G13960, AT1G57820, AT3G23780, AT4G14140, AT5G14620, AT4G19020, AT2G16390, AT3G49250, AT5G20320, AT4G08990	10377	31	13998	1.34894	0.960695	0.0365167	1.94322
GOTERM_BP_FAT	GO:0006305~DNA alkylation	31	0.149491	0.00109058	AT3G07610, AT5G04290, AT2G27040, AT5G39550, AT3G03300, AT5G25480, AT2G40030, AT4G34060, AT1G66050, AT3G43920, AT2G35160, AT5G49160, AT1G69770, AT5G04560, AT1G80740, AT2G32940, AT4G13610, AT2G36490, AT2G35670, AT5G15380, AT3G17310, AT5G13960, AT1G57820, AT3G23780, AT4G14140, AT5G14620, AT4G19020, AT2G16390, AT3G49250, AT5G20320, AT4G08990	10377	31	13998	1.34894	0.960695	0.0365167	1.94322
GOTERM_BP_FAT	GO:0006730~one-carbon metabolic process	96	0.462941	0.00136452	AT3G24440, AT5G05980, AT5G49020, AT5G08335, AT3G06930, AT5G25480, AT4G13890, AT5G64150, AT2G33290, AT5G56330, AT2G35160, AT4G29830, AT2G23380, AT2G32940, AT1G36370, AT1G04870, AT5G01230, AT2G36490, AT4G13610, AT2G35670, AT5G15380, AT5G11530, AT4G09980, AT4G25630, AT3G13682, AT1G22020, AT3G20740, AT5G57110, AT4G37930, AT3G25470, AT5G58130, AT3G49250, AT3G07610, AT3G48430, AT3G43920, AT1G08080, AT4…	10377	110	13998	1.17726	0.982576	0.0449789	2.4257
GOTERM_BP_FAT	GO:0008544~epidermis development	100	0.48223	0.00138132	AT1G13180, AT3G24140, AT4G18640, AT5G24630, AT5G65090, AT2G42260, AT3G22480, AT5G20490, AT3G44200, AT2G46225, AT5G09350, AT2G38120, AT1G48380, AT4G09820, AT1G13980, AT3G27920, AT1G17920, AT2G46410, AT5G58230, AT4G38630, AT5G16910, AT2G02480, AT2G47000, AT5G43900, AT3G27000, AT2G26250, AT5G03280, AT3G12280, AT1G79840, AT5G64930, AT5G64070, AT1G67490, AT4G26690, AT1G05850, AT1G14350, AT5G40330, AT5…	10377	115	13998	1.173	0.983424	0.0450205	2.45522
GOTERM_BP_FAT	GO:0007398~ectoderm development	100	0.48223	0.00138132	AT1G13180, AT3G24140, AT4G18640, AT5G24630, AT5G65090, AT2G42260, AT3G22480, AT5G20490, AT3G44200, AT2G46225, AT5G09350, AT2G38120, AT1G48380, AT4G09820, AT1G13980, AT3G27920, AT1G17920, AT2G46410, AT5G58230, AT4G38630, AT5G16910, AT2G02480, AT2G47000, AT5G43900, AT3G27000, AT2G26250, AT5G03280, AT3G12280, AT1G79840, AT5G64930, AT5G64070, AT1G67490, AT4G26690, AT1G05850, AT1G14350, AT5G40330, AT5…	10377	115	13998	1.173	0.983424	0.0450205	2.45522
GOTERM_BP_FAT	GO:0051188~cofactor biosynthetic process	135	0.65101	0.00145036	AT5G16440, AT5G05980, AT5G27380, AT3G14930, AT5G57850, AT1G69190, AT4G00600, AT1G32500, AT3G11945, AT5G63570, AT5G64813, AT3G25860, AT1G08490, AT2G26550, AT3G11750, AT2G18250, AT1G17050, AT5G03905, AT5G45930, AT3G51820, AT5G55810, AT3G16950, AT4G21320, AT1G60550, AT4G36940, AT2G22570, AT1G60600, AT1G58290, AT2G46110, AT2G20180, AT1G30520, AT1G10670, AT2G38660, AT1G12350, AT2G23420, AT4G31050, AT5…	10377	159	13998	1.14533	0.986497	0.046706	2.57642
GOTERM_BP_FAT	GO:0046394~carboxylic acid biosynthetic process	329	1.58654	0.00159305	AT1G80560, AT3G02870, AT1G18500, AT3G06350, AT2G45790, AT4G26850, AT2G41220, AT3G55360, AT4G33510, AT1G13280, AT4G14710, AT1G20510, AT4G14716, AT4G33790, AT4G14713, AT1G18640, AT4G20870, AT5G60890, AT3G10280, AT1G77590, AT1G66200, AT1G30120, AT1G06090, AT3G22740, AT1G14520, AT4G30950, AT5G23190, AT3G02590, AT5G35360, AT5G38710, AT3G18680, AT4G14720, AT3G52160, AT5G20960, AT4G11030, AT4G00400, AT5…	10377	408	13998	1.08775	0.991163	0.0506373	2.82649
GOTERM_BP_FAT	GO:0016053~organic acid biosynthetic process	329	1.58654	0.00159305	AT1G80560, AT3G02870, AT1G18500, AT3G06350, AT2G45790, AT4G26850, AT2G41220, AT3G55360, AT4G33510, AT1G13280, AT4G14710, AT1G20510, AT4G14716, AT4G33790, AT4G14713, AT1G18640, AT4G20870, AT5G60890, AT3G10280, AT1G77590, AT1G66200, AT1G30120, AT1G06090, AT3G22740, AT1G14520, AT4G30950, AT5G23190, AT3G02590, AT5G35360, AT5G38710, AT3G18680, AT4G14720, AT3G52160, AT5G20960, AT4G11030, AT4G00400, AT5…	10377	408	13998	1.08775	0.991163	0.0506373	2.82649
GOTERM_BP_FAT	GO:0006720~isoprenoid metabolic process	115	0.554564	0.00159432	AT5G16440, AT3G14550, AT3G53130, AT5G51810, AT1G11755, AT2G34630, AT4G34640, AT2G23400, AT2G26930, AT5G45340, AT1G05160, AT3G11945, AT5G48000, AT5G07200, AT1G02400, AT5G60600, AT3G04870, AT2G18790, AT5G42600, AT2G07050, AT3G63520, AT5G61670, AT5G62790, AT5G25900, AT1G66960, AT1G17050, AT2G23410, AT5G20960, AT5G17230, AT3G45130, AT1G77300, AT1G08550, AT1G52340, AT4G25700, AT1G61680, AT4G33360, AT1…	10377	134	13998	1.15768	0.991196	0.0501398	2.82871
GOTERM_BP_FAT	GO:0008643~carbohydrate transport	74	0.35685	0.00161495	AT1G79820, AT2G18950, AT5G06170, AT4G35300, AT5G41760, AT1G07290, AT1G07340, AT1G21870, AT4G32770, AT5G17010, AT5G61520, AT4G04760, AT5G26340, AT1G75220, AT2G16120, AT2G43240, AT2G20780, AT3G03090, AT3G05400, AT2G18480, AT1G77210, AT1G34580, AT3G01550, AT1G08920, AT4G36670, AT4G17550, AT3G47420, AT5G65000, AT3G05960, AT2G13100, AT3G19940, AT5G27350, AT1G61800, AT4G04750, AT5G46110, AT5G23270, AT4…	10377	83	13998	1.20267	0.991719	0.0502403	2.86481
GOTERM_BP_FAT	GO:0006875~cellular metal ion homeostasis	41	0.197714	0.001647	AT1G80830, AT4G08920, AT5G48400, AT5G27100, AT5G24270, AT3G10350, AT4G31710, AT4G16370, AT5G63530, AT2G24710, AT3G04110, AT2G29110, AT5G11210, AT5G14870, AT1G05200, AT2G18790, AT2G32390, AT1G04400, AT3G07520, AT2G17260, AT2G32400, AT5G55630, AT5G48410, AT1G04450, AT4G35290, AT2G23150, AT2G24720, AT1G47240, AT1G15960, AT4G18790, AT3G53720, AT5G60730, AT1G42540, AT5G23630, AT2G15290, AT5G67330, AT3…	10377	43	13998	1.2862	0.992471	0.0506815	2.92088
GOTERM_BP_FAT	GO:0055065~metal ion homeostasis	41	0.197714	0.001647	AT1G80830, AT4G08920, AT5G48400, AT5G27100, AT5G24270, AT3G10350, AT4G31710, AT4G16370, AT5G63530, AT2G24710, AT3G04110, AT2G29110, AT5G11210, AT5G14870, AT1G05200, AT2G18790, AT2G32390, AT1G04400, AT3G07520, AT2G17260, AT2G32400, AT5G55630, AT5G48410, AT1G04450, AT4G35290, AT2G23150, AT2G24720, AT1G47240, AT1G15960, AT4G18790, AT3G53720, AT5G60730, AT1G42540, AT5G23630, AT2G15290, AT5G67330, AT3…	10377	43	13998	1.2862	0.992471	0.0506815	2.92088
GOTERM_BP_FAT	GO:0044271~nitrogen compound biosynthetic process	404	1.94821	0.00188088	AT1G80560, AT3G06350, AT2G41220, AT3G55010, AT5G56330, AT1G32380, AT1G80660, AT5G60890, AT1G06190, AT3G22740, AT1G68710, AT5G38710, AT3G25570, AT5G23300, AT3G54640, AT1G80555, AT2G25610, AT1G75330, AT5G43370, AT2G19070, AT4G12440, AT3G26830, AT3G58730, AT4G30550, AT2G31040, AT5G23330, AT4G11730, AT1G10700, AT2G35040, AT1G02500, AT2G27450, AT5G10920, AT1G03475, AT4G20960, AT1G08980, AT4G27440, AT4…	10377	506	13998	1.07702	0.996242	0.0570842	3.32906
GOTERM_BP_FAT	GO:0009913~epidermal cell differentiation	98	0.472585	0.00189257	AT1G13180, AT3G24140, AT4G18640, AT5G24630, AT5G65090, AT2G42260, AT3G22480, AT5G20490, AT3G44200, AT2G46225, AT5G09350, AT2G38120, AT1G48380, AT4G09820, AT1G13980, AT3G27920, AT1G17920, AT2G46410, AT5G58230, AT4G38630, AT5G16910, AT2G02480, AT2G47000, AT5G43900, AT3G27000, AT2G26250, AT5G03280, AT3G12280, AT1G79840, AT5G64930, AT5G64070, AT1G67490, AT4G26690, AT1G05850, AT1G14350, AT5G40330, AT5…	10377	113	13998	1.16988	0.996371	0.0568482	3.34943
GOTERM_BP_FAT	GO:0051056~regulation of small GTPase mediated signal transduction	45	0.217003	0.00213801	AT4G32630, AT2G35210, AT1G01960, AT3G49350, AT4G13730, AT3G53710, AT2G20440, AT5G53570, AT1G10870, AT2G39280, AT4G13350, AT4G28550, AT5G54310, AT3G17660, AT1G60860, AT5G39500, AT4G24580, AT1G04830, AT5G46750, AT5G54780, AT5G57210, AT3G02460, AT3G59570, AT3G07890, AT2G43490, AT4G05330, AT2G37290, AT2G37550, AT2G19240, AT4G17890, AT1G13980, AT4G29950, AT5G19610, AT5G24390, AT1G08680, AT2G30710, AT4…	10377	48	13998	1.26464	0.99825	0.0633492	3.77596
GOTERM_BP_FAT	GO:0046578~regulation of Ras protein signal transduction	45	0.217003	0.00213801	AT4G32630, AT2G35210, AT1G01960, AT3G49350, AT4G13730, AT3G53710, AT2G20440, AT5G53570, AT1G10870, AT2G39280, AT4G13350, AT4G28550, AT5G54310, AT3G17660, AT1G60860, AT5G39500, AT4G24580, AT1G04830, AT5G46750, AT5G54780, AT5G57210, AT3G02460, AT3G59570, AT3G07890, AT2G43490, AT4G05330, AT2G37290, AT2G37550, AT2G19240, AT4G17890, AT1G13980, AT4G29950, AT5G19610, AT5G24390, AT1G08680, AT2G30710, AT4…	10377	48	13998	1.26464	0.99825	0.0633492	3.77596
GOTERM_BP_FAT	GO:0009828~plant-type cell wall loosening	34	0.163958	0.00238695	AT4G38210, AT5G05290, AT3G03220, AT1G69530, AT4G38400, AT3G45970, AT2G45110, AT2G37640, AT5G39260, AT3G29030, AT4G30270, AT1G12560, AT3G15370, AT5G02260, AT5G39300, AT5G39290, AT1G20190, AT1G26770, AT2G39700, AT4G17030, AT2G28950, AT5G39270, AT2G03090, AT3G45960, AT1G62980, AT1G65680, AT4G28250, AT5G39310, AT5G39280, AT3G55500, AT3G60570, AT2G20750, AT4G01630, AT5G56320	10377	35	13998	1.3104	0.999165	0.0697745	4.20675
GOTERM_BP_FAT	GO:0009624~response to nematode	54	0.260404	0.00242485	AT2G40460, AT5G64290, AT5G38030, AT2G39010, AT5G56330, AT2G36910, AT3G11900, AT3G03090, AT3G51870, AT2G29650, AT2G18150, AT3G14310, AT2G21050, AT2G38120, AT2G47800, AT1G59740, AT5G04770, AT2G30080, AT3G60160, AT5G12860, AT5G13740, AT3G51860, AT5G27350, AT5G57110, AT1G61800, AT5G51600, AT1G58340, AT4G32650, AT5G64840, AT1G60960, AT4G39030, AT1G69850, AT4G24260, AT4G31710, AT5G53550, AT4G20990, AT5…	10377	59	13998	1.23463	0.999254	0.0701534	4.27217
GOTERM_BP_FAT	GO:0009832~plant-type cell wall biogenesis	49	0.236293	0.00258008	AT1G78580, AT1G27440, AT5G47820, AT5G05170, AT1G32770, AT4G39350, AT4G18780, AT2G25540, AT1G32180, AT5G15630, AT1G55850, AT3G61910, AT5G17420, AT5G60920, AT3G03050, AT1G64440, AT4G14940, AT3G13890, AT2G21770, AT5G42080, AT2G40190, AT2G35630, AT4G32410, AT2G33100, AT5G16910, AT2G03220, AT5G57550, AT5G44030, AT2G37090, AT2G46770, AT5G09870, AT3G02230, AT4G38190, AT2G33460, AT1G30620, AT1G02730, AT5…	10377	53	13998	1.24714	0.99953	0.0737619	4.5397
GOTERM_BP_FAT	GO:0051336~regulation of hydrolase activity	44	0.212181	0.00266302	AT3G59920, AT2G31305, AT4G32630, AT2G35210, AT3G49350, AT4G13730, AT3G53710, AT2G20440, AT5G53570, AT1G10870, AT2G44100, AT2G39280, AT4G13350, AT4G28550, AT5G54310, AT3G17660, AT1G60860, AT4G24580, AT1G04830, AT5G46750, AT5G54780, AT5G57210, AT3G02460, AT3G59570, AT3G07890, AT2G43490, AT4G05330, AT2G37290, AT2G37550, AT2G19240, AT5G09550, AT4G17890, AT4G29950, AT2G17520, AT5G24390, AT1G08680, AT2…	10377	47	13998	1.26284	0.999633	0.0753198	4.68236
GOTERM_BP_FAT	GO:0009108~coenzyme biosynthetic process	79	0.380962	0.00293322	AT5G05980, AT5G27380, AT5G57850, AT1G55090, AT1G50480, AT1G69190, AT5G50210, AT4G23660, AT4G00600, AT3G61530, AT3G11945, AT5G64813, AT3G25860, AT1G16540, AT3G06650, AT3G55630, AT3G12290, AT3G11750, AT1G09430, AT2G18250, AT4G34570, AT1G17050, AT5G49460, AT1G04640, AT3G07270, AT5G55810, AT3G18030, AT2G12200, AT3G16950, AT1G60550, AT4G21320, AT4G36940, AT2G01350, AT5G41480, AT1G68890, AT2G22570, AT1…	10377	90	13998	1.18407	0.999836	0.0818724	5.14571
GOTERM_BP_FAT	GO:0006732~coenzyme metabolic process	162	0.781212	0.00326403	AT3G15020, AT4G39650, AT5G05980, AT5G27380, AT5G57850, AT1G69190, AT5G13420, AT4G00600, AT5G56720, AT3G11945, AT3G09810, AT5G64813, AT4G17360, AT4G20930, AT3G25860, AT3G49360, AT2G01140, AT3G60100, AT2G22780, AT3G11750, AT2G18250, AT1G17050, AT5G58330, AT5G55810, AT3G16950, AT4G21320, AT1G60550, AT4G36940, AT3G47520, AT1G13700, AT5G03690, AT2G22570, AT1G60600, AT2G46110, AT4G35260, AT1G30520, AT2…	10377	195	13998	1.12066	0.999939	0.0898493	5.71008
GOTERM_BP_FAT	GO:0006096~glycolysis	70	0.337561	0.00327948	AT3G15020, AT2G36580, AT3G52930, AT1G47840, AT1G59900, AT1G32440, AT2G22480, AT1G20950, AT4G26530, AT4G17260, AT1G12000, AT3G20040, AT1G79550, AT5G56720, AT2G29560, AT1G76550, AT5G42740, AT2G01140, AT4G26270, AT2G22780, AT1G09780, AT5G65750, AT5G58330, AT3G49160, AT2G36530, AT3G47520, AT1G16300, AT1G12900, AT2G19860, AT1G01090, AT5G03690, AT1G50460, AT4G29130, AT2G36460, AT3G55410, AT5G43330, AT1…	10377	79	13998	1.19527	0.999941	0.0894278	5.73637
GOTERM_BP_FAT	GO:0008654~phospholipid biosynthetic process	70	0.337561	0.00327948	AT5G16440, AT2G38110, AT4G26740, AT2G04560, AT1G75020, AT5G57190, AT1G63970, AT1G13560, AT1G11880, AT3G20480, AT1G51040, AT5G10170, AT4G25970, AT1G62430, AT3G11430, AT2G22240, AT5G60600, AT1G12730, AT1G61280, AT5G09350, AT5G62790, AT4G16700, AT5G04490, AT3G60620, AT1G25210, AT2G38670, AT4G39800, AT1G63110, AT2G39290, AT3G18850, AT4G00400, AT5G58560, AT2G22530, AT1G01610, AT5G06090, AT4G38570, AT4…	10377	79	13998	1.19527	0.999941	0.0894278	5.73637
GOTERM_BP_FAT	GO:0016265~death	208	1.00304	0.00332623	AT3G04220, AT5G62430, AT1G64280, AT1G19250, AT2G17060, AT1G20850, AT4G35350, AT5G46260, AT1G63870, AT1G72680, AT3G04210, AT5G46450, AT5G38850, AT5G17970, AT5G66910, AT2G17050, AT1G63860, AT1G63730, AT3G44480, AT1G64070, AT1G11000, AT2G44110, AT2G43790, AT5G45490, AT2G17480, AT4G08920, AT4G16960, AT4G16860, AT5G03280, AT5G66900, AT2G34690, AT1G27170, AT5G38340, AT5G41740, AT2G26300, AT5G47120, AT1…	10377	254	13998	1.10465	0.999949	0.0898217	5.81585
GOTERM_BP_FAT	GO:0008219~cell death	208	1.00304	0.00332623	AT3G04220, AT5G62430, AT1G64280, AT1G19250, AT2G17060, AT1G20850, AT4G35350, AT5G46260, AT1G63870, AT1G72680, AT3G04210, AT5G46450, AT5G38850, AT5G17970, AT5G66910, AT2G17050, AT1G63860, AT1G63730, AT3G44480, AT1G64070, AT1G11000, AT2G44110, AT2G43790, AT5G45490, AT2G17480, AT4G08920, AT4G16960, AT4G16860, AT5G03280, AT5G66900, AT2G34690, AT1G27170, AT5G38340, AT5G41740, AT2G26300, AT5G47120, AT1…	10377	254	13998	1.10465	0.999949	0.0898217	5.81585
GOTERM_BP_FAT	GO:0005996~monosaccharide metabolic process	154	0.742634	0.00357065	AT3G15020, AT5G49650, AT1G47840, AT2G45790, AT4G37870, AT1G59900, AT1G32440, AT4G26530, AT4G17260, AT1G27680, AT3G20040, AT5G13420, AT5G57330, AT5G56720, AT2G29560, AT1G76550, AT5G60600, AT4G20930, AT3G49360, AT4G26270, AT5G13980, AT2G01140, AT5G62790, AT2G22780, AT3G01260, AT5G65750, AT3G26720, AT3G47800, AT5G58330, AT3G49160, AT2G36530, AT3G47520, AT1G16300, AT1G13700, AT2G21590, AT5G03690, AT5…	10377	185	13998	1.12291	0.999975	0.0952437	6.23036
GOTERM_BP_FAT	GO:0006575~cellular amino acid derivative metabolic process	228	1.09948	0.00362772	AT3G19010, AT4G39650, AT4G08900, AT3G28490, AT1G53520, AT5G53120, AT4G30210, AT5G27380, AT1G61720, AT5G03260, AT1G32770, AT1G67980, AT5G49330, AT1G20510, AT5G60890, AT1G09480, AT4G26200, AT4G11850, AT3G11430, AT2G47460, AT1G72680, AT3G28480, AT5G23190, AT5G07480, AT1G67990, AT2G38670, AT1G30530, AT3G25570, AT5G51690, AT2G33590, AT5G48100, AT3G54640, AT2G21100, AT1G17260, AT4G26480, AT3G53260, AT5…	10377	280	13998	1.09843	0.999979	0.0958336	6.3269
GOTERM_BP_FAT	GO:0043648~dicarboxylic acid metabolic process	65	0.313449	0.00374656	AT3G15020, AT3G06350, AT5G10870, AT3G53580, AT4G00570, AT4G33510, AT2G13560, AT4G39980, AT5G60890, AT5G56720, AT3G59890, AT1G11790, AT2G47510, AT1G79750, AT5G34930, AT5G11880, AT1G70570, AT2G22780, AT2G04400, AT5G58330, AT1G29410, AT5G05590, AT2G29690, AT3G55870, AT3G47520, AT5G11670, AT3G54640, AT4G33680, AT4G39540, AT4G27070, AT3G26900, AT1G48270, AT1G25220, AT2G44040, AT5G28237, AT2G21940, AT5…	10377	73	13998	1.20112	0.999985	0.0979495	6.52762
GOTERM_BP_FAT	GO:0042546~cell wall biogenesis	65	0.313449	0.00374656	AT1G27440, AT1G78580, AT5G47820, AT5G05170, AT1G32770, AT3G44990, AT4G18780, AT4G39350, AT2G25540, AT1G32180, AT5G15630, AT3G61910, AT1G55850, AT5G17420, AT5G60920, AT3G03050, AT4G14940, AT1G64440, AT3G19770, AT3G13890, AT1G14080, AT3G08840, AT2G21770, AT5G42080, AT2G40190, AT2G35630, AT4G32410, AT1G14100, AT2G33100, AT2G15390, AT5G16910, AT2G03220, AT5G54690, AT5G44030, AT5G57550, AT4G36890, AT2…	10377	73	13998	1.20112	0.999985	0.0979495	6.52762
GOTERM_BP_FAT	GO:0000278~mitotic cell cycle	47	0.226648	0.00390592	AT5G62410, AT3G57060, AT5G08290, AT5G35520, AT5G37630, AT1G75950, AT5G48600, AT1G48270, AT4G32200, AT2G27960, AT3G12280, AT2G18290, AT5G14250, AT4G34160, AT3G54650, AT1G71230, AT4G11920, AT1G61000, AT5G03455, AT2G20190, AT5G13840, AT3G47460, AT3G25980, AT1G67370, AT2G22490, AT2G23430, AT1G02970, AT1G22920, AT4G22910, AT1G70210, AT5G42080, AT2G32590, AT1G16590, AT3G48750, AT5G42970, AT2G35630, AT3…	10377	51	13998	1.24315	0.999991	0.101018	6.79615
GOTERM_BP_FAT	GO:0016138~glycoside biosynthetic process	56	0.270049	0.00397131	AT1G78580, AT1G51420, AT1G78090, AT1G62540, AT2G22190, AT3G19710, AT4G02280, AT5G58380, AT5G23010, AT3G54270, AT1G12140, AT5G60890, AT2G18700, AT1G16980, AT1G65860, AT5G57220, AT2G22330, AT4G03050, AT4G12030, AT1G62570, AT1G80070, AT4G22590, AT1G70290, AT5G10100, AT1G23870, AT1G60140, AT2G25450, AT5G40390, AT3G43190, AT1G16400, AT1G17000, AT1G68020, AT5G65140, AT3G55800, AT5G20830, AT4G27550, AT2…	10377	62	13998	1.2184	0.999993	0.101739	6.90612
GOTERM_BP_FAT	GO:0009827~plant-type cell wall modification	42	0.202537	0.00411072	AT4G38210, AT5G05290, AT5G63800, AT3G03220, AT1G69530, AT4G38400, AT3G45970, AT2G45110, AT2G37640, AT5G39260, AT3G29030, AT1G10550, AT4G30270, AT1G12560, AT3G15370, AT5G02260, AT5G39300, AT5G39290, AT3G07970, AT1G20190, AT2G41210, AT3G08550, AT1G26770, AT2G39700, AT4G17030, AT2G41850, AT3G57510, AT2G28950, AT5G39270, AT2G03090, AT3G45960, AT1G62980, AT1G65680, AT4G28250, AT5G39310, AT5G39280, AT3…	10377	45	13998	1.25902	0.999995	0.104226	7.14016
GOTERM_BP_FAT	GO:0043087~regulation of GTPase activity	42	0.202537	0.00411072	AT3G59920, AT4G32630, AT2G35210, AT3G49350, AT4G13730, AT3G53710, AT2G20440, AT5G53570, AT1G10870, AT2G44100, AT2G39280, AT4G13350, AT4G28550, AT5G54310, AT3G17660, AT1G60860, AT4G24580, AT1G04830, AT5G46750, AT5G54780, AT5G57210, AT3G02460, AT3G59570, AT3G07890, AT2G43490, AT4G05330, AT2G37290, AT2G37550, AT2G19240, AT5G09550, AT4G17890, AT4G29950, AT5G24390, AT1G08680, AT2G30710, AT4G33680, AT5…	10377	45	13998	1.25902	0.999995	0.104226	7.14016
GOTERM_BP_FAT	GO:0006721~terpenoid metabolic process	85	0.409895	0.00412032	AT3G14550, AT3G53130, AT5G51810, AT1G63970, AT1G50960, AT4G32770, AT1G04580, AT4G02780, AT5G44630, AT2G26930, AT5G45340, AT1G05160, AT1G78970, AT1G78500, AT5G07200, AT5G48000, AT4G14210, AT3G11945, AT1G02400, AT5G60600, AT4G16740, AT3G03710, AT3G04870, AT2G18790, AT1G60980, AT5G42600, AT2G07050, AT2G04240, AT1G16540, AT3G63520, AT3G21500, AT5G52570, AT4G32810, AT5G61670, AT4G15340, AT5G25900, AT1…	10377	98	13998	1.17	0.999995	0.103575	7.15627
GOTERM_BP_FAT	GO:0006874~cellular calcium ion homeostasis	26	0.12538	0.00416647	AT5G48400, AT4G08920, AT5G27100, AT4G31710, AT2G24710, AT3G04110, AT2G29110, AT5G11210, AT5G14870, AT2G18790, AT1G04400, AT2G32390, AT1G05200, AT2G17260, AT3G07520, AT2G32400, AT5G48410, AT1G04450, AT4G35290, AT2G24720, AT1G42540, AT3G51480, AT3G51860, AT5G11180, AT2G29100, AT2G29120	10377	26	13998	1.34894	0.999996	0.103798	7.23361
GOTERM_BP_FAT	GO:0055074~calcium ion homeostasis	26	0.12538	0.00416647	AT5G48400, AT4G08920, AT5G27100, AT4G31710, AT2G24710, AT3G04110, AT2G29110, AT5G11210, AT5G14870, AT2G18790, AT1G04400, AT2G32390, AT1G05200, AT2G17260, AT3G07520, AT2G32400, AT5G48410, AT1G04450, AT4G35290, AT2G24720, AT1G42540, AT3G51480, AT3G51860, AT5G11180, AT2G29100, AT2G29120	10377	26	13998	1.34894	0.999996	0.103798	7.23361
GOTERM_BP_FAT	GO:0015674~di-, tri-valent inorganic cation transport	51	0.245937	0.00439964	AT1G80830, AT1G55720, AT5G54280, AT3G56240, AT5G58270, AT4G29900, AT5G56330, AT3G13320, AT1G27770, AT5G01600, AT4G28620, AT2G19110, AT1G55730, AT3G57330, AT5G53130, AT2G23150, AT2G04040, AT3G21180, AT4G35920, AT1G47240, AT4G03560, AT5G24380, AT2G47600, AT3G51860, AT3G21580, AT1G07670, AT5G57110, AT2G38460, AT4G37640, AT1G60960, AT5G53550, AT4G24120, AT4G20990, AT5G01490, AT4G37270, AT5G22830, AT1…	10377	56	13998	1.2285	0.999998	0.108384	7.62345
GOTERM_BP_FAT	GO:0006812~cation transport	307	1.48045	0.00449635	AT1G80830, AT2G28520, AT5G09710, AT5G46360, AT1G68100, AT1G02510, AT5G64290, AT4G10465, AT5G56330, AT5G47100, AT1G16780, AT1G07430, AT1G80660, AT2G30070, AT1G49420, AT4G23710, AT4G32260, AT5G52740, AT5G37060, AT2G25600, AT4G23700, AT1G08960, AT1G64170, AT5G53130, AT3G08650, AT3G21490, AT4G17615, AT1G30450, AT1G49810, AT4G30360, AT1G22990, AT3G56891, AT2G30080, AT4G32500, AT1G17260, AT4G28580, AT5…	10377	383	13998	1.08127	0.999998	0.109728	7.7847
GOTERM_BP_FAT	GO:0030244~cellulose biosynthetic process	36	0.173603	0.00520526	AT5G44030, AT4G23990, AT5G50750, AT5G05170, AT2G32530, AT5G16510, AT4G15290, AT5G09870, AT5G63840, AT4G24000, AT4G18780, AT3G02230, AT4G39350, AT2G25540, AT3G08900, AT4G38190, AT1G02730, AT5G15650, AT5G66680, AT1G32180, AT1G55850, AT2G32610, AT5G17420, AT5G22130, AT3G08550, AT3G03050, AT4G24010, AT2G32540, AT2G21770, AT4G32410, AT2G39770, AT4G15320, AT2G33100, AT2G32620, AT5G16910, AT5G64740	10377	38	13998	1.27795	1	0.124921	8.95854
GOTERM_BP_FAT	GO:0000226~microtubule cytoskeleton organization	36	0.173603	0.00520526	AT3G43610, AT5G44610, AT1G01510, AT3G53760, AT5G66410, AT5G57880, AT2G33460, AT2G18390, AT1G80260, AT1G20090, AT1G80245, AT4G21270, AT1G80350, AT2G47980, AT1G20570, AT5G28646, AT2G01910, AT4G14960, AT5G05490, AT5G23720, AT2G44190, AT5G08120, AT1G65970, AT3G55000, AT2G38720, AT4G00695, AT2G35630, AT3G43210, AT5G55230, AT1G03780, AT1G29990, AT5G06680, AT3G50960, AT4G05190, AT5G17410, AT5G51600, AT5…	10377	38	13998	1.27795	1	0.124921	8.95854
GOTERM_BP_FAT	GO:0043038~amino acid activation	63	0.303805	0.0053302	AT1G29870, AT5G27470, AT5G19720, AT3G46100, AT1G28350, AT1G09620, AT1G50200, AT5G64050, AT3G48110, AT3G02660, AT5G03406, AT3G58140, AT4G26300, AT3G13490, AT5G10880, AT5G49030, AT4G13780, AT5G56680, AT3G16565, AT3G56300, AT5G16715, AT4G39280, AT3G30770, AT1G17960, AT5G56075, AT2G25840, AT3G29750, AT2G35080, AT3G42723, AT3G07420, AT3G11710, AT1G25350, AT3G62120, AT4G26480, AT5G26830, AT3G23145, AT3…	10377	71	13998	1.19695	1	0.126707	9.16397
GOTERM_BP_FAT	GO:0043039~tRNA aminoacylation	63	0.303805	0.0053302	AT1G29870, AT5G27470, AT5G19720, AT3G46100, AT1G28350, AT1G09620, AT1G50200, AT5G64050, AT3G48110, AT3G02660, AT5G03406, AT3G58140, AT4G26300, AT3G13490, AT5G10880, AT5G49030, AT4G13780, AT5G56680, AT3G16565, AT3G56300, AT5G16715, AT4G39280, AT3G30770, AT1G17960, AT5G56075, AT2G25840, AT3G29750, AT2G35080, AT3G42723, AT3G07420, AT3G11710, AT1G25350, AT3G62120, AT4G26480, AT5G26830, AT3G23145, AT3…	10377	71	13998	1.19695	1	0.126707	9.16397
GOTERM_BP_FAT	GO:0006418~tRNA aminoacylation for protein translation	63	0.303805	0.0053302	AT1G29870, AT5G27470, AT5G19720, AT3G46100, AT1G28350, AT1G09620, AT1G50200, AT5G64050, AT3G48110, AT3G02660, AT5G03406, AT3G58140, AT4G26300, AT3G13490, AT5G10880, AT5G49030, AT4G13780, AT5G56680, AT3G16565, AT3G56300, AT5G16715, AT4G39280, AT3G30770, AT1G17960, AT5G56075, AT2G25840, AT3G29750, AT2G35080, AT3G42723, AT3G07420, AT3G11710, AT1G25350, AT3G62120, AT4G26480, AT5G26830, AT3G23145, AT3…	10377	71	13998	1.19695	1	0.126707	9.16397
GOTERM_BP_FAT	GO:0009110~vitamin biosynthetic process	63	0.303805	0.0053302	AT3G02870, AT2G18950, AT1G50170, AT4G21470, AT2G45790, AT4G26850, AT1G55090, AT4G32770, AT5G50210, AT5G28840, AT5G64300, AT1G14520, AT2G44050, AT5G04490, AT3G11750, AT5G04620, AT5G08340, AT5G55810, AT1G60550, AT4G36940, AT3G21580, AT2G01350, AT1G68890, AT2G22570, AT1G60600, AT5G55120, AT3G21070, AT1G18870, AT3G47930, AT1G30520, AT1G64970, AT2G46580, AT2G23420, AT4G33670, AT4G26260, AT2G20690, AT5…	10377	71	13998	1.19695	1	0.126707	9.16397
GOTERM_BP_FAT	GO:0006790~sulfur metabolic process	142	0.684766	0.00627956	AT3G02870, AT4G39650, AT1G54040, AT4G33030, AT5G27380, AT5G64000, AT1G62540, AT3G19710, AT5G48180, AT4G14710, AT5G23010, AT4G14716, AT5G63980, AT4G14713, AT3G51770, AT2G14750, AT1G12140, AT1G31190, AT5G60890, AT4G26200, AT3G22740, AT5G64813, AT1G72680, AT4G39120, AT4G03050, AT1G08490, AT4G14720, AT3G14210, AT5G51690, AT5G63990, AT1G16400, AT4G34840, AT5G04590, AT5G28020, AT2G43790, AT5G53850, AT1…	10377	171	13998	1.12018	1	0.146439	10.7106
GOTERM_BP_FAT	GO:0048765~root hair cell differentiation	35	0.16878	0.00651846	AT3G61650, AT5G43900, AT2G34650, AT4G34580, AT4G18640, AT2G37620, AT5G03280, AT5G65090, AT2G26420, AT5G64070, AT5G49270, AT5G20490, AT2G26650, AT2G33540, AT4G26690, AT5G05620, AT1G49240, AT4G02500, AT5G09810, AT5G09350, AT3G54870, AT2G38120, AT3G53750, AT1G04160, AT2G03720, AT1G48380, AT2G22475, AT4G01060, AT3G62720, AT3G16640, AT1G13980, AT1G70940, AT3G51460, AT4G38630, AT5G16910, AT2G47000	10377	37	13998	1.27603	1	0.150409	11.0958
GOTERM_BP_FAT	GO:0048469~cell maturation	35	0.16878	0.00651846	AT3G61650, AT5G43900, AT2G34650, AT4G34580, AT4G18640, AT2G37620, AT5G03280, AT5G65090, AT2G26420, AT5G64070, AT5G49270, AT5G20490, AT2G26650, AT2G33540, AT4G26690, AT5G05620, AT1G49240, AT4G02500, AT5G09810, AT5G09350, AT3G54870, AT2G38120, AT3G53750, AT1G04160, AT2G03720, AT1G48380, AT2G22475, AT4G01060, AT3G62720, AT3G16640, AT1G13980, AT1G70940, AT3G51460, AT4G38630, AT5G16910, AT2G47000	10377	37	13998	1.27603	1	0.150409	11.0958
GOTERM_BP_FAT	GO:0048764~trichoblast maturation	35	0.16878	0.00651846	AT3G61650, AT5G43900, AT2G34650, AT4G34580, AT4G18640, AT2G37620, AT5G03280, AT5G65090, AT2G26420, AT5G64070, AT5G49270, AT5G20490, AT2G26650, AT2G33540, AT4G26690, AT5G05620, AT1G49240, AT4G02500, AT5G09810, AT5G09350, AT3G54870, AT2G38120, AT3G53750, AT1G04160, AT2G03720, AT1G48380, AT2G22475, AT4G01060, AT3G62720, AT3G16640, AT1G13980, AT1G70940, AT3G51460, AT4G38630, AT5G16910, AT2G47000	10377	37	13998	1.27603	1	0.150409	11.0958
GOTERM_BP_FAT	GO:0009909~regulation of flower development	82	0.395428	0.00652953	AT5G08370, AT1G26260, AT5G60910, AT5G06170, AT3G24440, AT5G49020, AT3G54720, AT1G26310, AT3G06930, AT1G79280, AT2G31650, AT5G67100, AT3G10390, AT1G66240, AT2G45190, AT2G38810, AT5G05690, AT1G68050, AT1G43850, AT5G65050, AT3G03090, AT5G49160, AT4G31820, AT4G15880, AT2G20570, AT1G45050, AT4G29830, AT5G23150, AT2G45660, AT5G44190, AT2G43410, AT1G04400, AT4G20370, AT1G61040, AT4G31120, AT5G65080, AT4…	10377	95	13998	1.16435	1	0.149489	11.1136
GOTERM_BP_FAT	GO:0048878~chemical homeostasis	101	0.487052	0.00673806	AT1G80830, AT1G28130, AT5G27100, AT3G10350, AT4G37390, AT2G23170, AT1G62280, AT5G55470, AT5G38970, AT1G04400, AT2G18790, AT2G17260, AT2G32400, AT4G35290, AT3G05030, AT2G39450, AT3G09390, AT1G47240, AT3G53720, AT5G60730, AT1G59500, AT2G15290, AT1G17260, AT3G06370, AT4G08920, AT2G32410, AT5G24270, AT4G31710, AT4G16370, AT5G48930, AT1G62262, AT4G27260, AT2G26710, AT5G06140, AT5G11210, AT2G38050, AT3…	10377	119	13998	1.1449	1	0.152721	11.4486
GOTERM_BP_FAT	GO:0006650~glycerophospholipid metabolic process	53	0.255582	0.0069569	AT1G55180, AT4G26740, AT1G47510, AT3G27325, AT1G11880, AT1G52570, AT2G26420, AT5G17670, AT2G42010, AT1G51040, AT3G15730, AT1G71010, AT4G11850, AT1G01460, AT1G12730, AT4G33240, AT1G61280, AT5G09350, AT1G77740, AT3G14270, AT1G34260, AT2G38670, AT1G63110, AT4G01190, AT2G39290, AT1G60490, AT4G00240, AT1G10900, AT3G07960, AT4G11840, AT3G56960, AT4G38570, AT1G16040, AT4G35790, AT1G49340, AT3G59770, AT5…	10377	59	13998	1.21176	1	0.156102	11.7988
GOTERM_BP_FAT	GO:0006457~protein folding	204	0.983749	0.00706145	AT5G22060, AT2G21510, AT3G22480, AT5G52640, AT4G19590, AT3G01480, AT5G18140, AT4G25340, AT1G16680, AT1G36390, AT2G33735, AT2G40790, AT4G37480, AT1G01230, AT1G56410, AT5G42480, AT3G62570, AT5G23590, AT1G71000, AT4G28480, AT1G80030, AT5G45680, AT1G21080, AT2G20560, AT5G06910, AT5G17840, AT5G22080, AT4G21180, AT2G26890, AT3G14200, AT1G11530, AT2G22360, AT5G20720, AT2G47440, AT5G25530, AT1G74250, AT2…	10377	251	13998	1.09635	1	0.15708	11.9656
GOTERM_BP_FAT	GO:0021700~developmental maturation	44	0.212181	0.00717805	AT3G26810, AT3G61650, AT4G03190, AT5G43900, AT2G34650, AT4G34580, AT4G18640, AT2G37620, AT5G03280, AT5G65090, AT2G26420, AT5G54800, AT5G64070, AT1G71830, AT5G49270, AT2G33540, AT2G26650, AT5G20490, AT4G26690, AT5G05620, AT1G49240, AT3G62980, AT4G02500, AT5G09810, AT1G14830, AT5G09350, AT3G54870, AT2G38120, AT3G53750, AT1G04160, AT2G03720, AT1G48380, AT2G22475, AT1G34210, AT4G01060, AT3G62720, AT3…	10377	48	13998	1.23653	1	0.158285	12.1513
GOTERM_BP_FAT	GO:0006766~vitamin metabolic process	65	0.313449	0.00767147	AT3G02870, AT2G18950, AT1G50170, AT4G21470, AT2G45790, AT4G26850, AT1G55090, AT4G32770, AT5G50210, AT5G28840, AT5G64300, AT2G43840, AT1G14520, AT2G44050, AT5G04490, AT3G11750, AT5G04620, AT5G08340, AT5G55810, AT1G60550, AT4G36940, AT3G21580, AT2G01350, AT1G68890, AT2G22570, AT1G60600, AT5G55120, AT3G21070, AT1G18870, AT3G47930, AT1G30520, AT1G64970, AT2G43820, AT2G46580, AT2G23420, AT4G33670, AT4…	10377	74	13998	1.18488	1	0.167007	12.9332
GOTERM_BP_FAT	GO:0008299~isoprenoid biosynthetic process	96	0.462941	0.00796855	AT5G16440, AT3G14550, AT3G53130, AT5G51810, AT1G11755, AT2G34630, AT4G34640, AT2G23400, AT2G26930, AT1G05160, AT5G07200, AT3G11945, AT5G60600, AT3G04870, AT5G42600, AT2G07050, AT5G61670, AT5G62790, AT5G25900, AT1G66960, AT1G17050, AT2G23410, AT5G20960, AT5G17230, AT3G45130, AT1G52340, AT4G25700, AT1G61680, AT1G10670, AT1G61120, AT1G67080, AT4G17190, AT4G11820, AT5G36150, AT1G44090, AT3G54250, AT5…	10377	113	13998	1.14601	1	0.171657	13.4008
GOTERM_BP_FAT	GO:0009908~flower development	189	0.911414	0.0079781	AT5G62230, AT3G26810, AT5G08335, AT5G24330, AT1G13400, AT1G65620, AT1G69490, AT2G01500, AT4G21330, AT2G36910, AT1G43850, AT5G07180, AT5G03680, AT2G23380, AT3G61910, AT5G67440, AT1G17110, AT1G01040, AT2G28610, AT5G10510, AT5G35770, AT1G25350, AT2G43790, AT4G38630, AT3G28470, AT3G07610, AT4G37750, AT5G61850, AT4G31610, AT1G70510, AT3G27810, AT5G15840, AT1G19270, AT4G01500, AT1G72560, AT3G60830, AT1…	10377	232	13998	1.09892	1	0.170615	13.4158
GOTERM_BP_FAT	GO:0009100~glycoprotein metabolic process	56	0.270049	0.00870494	AT1G67880, AT1G11755, AT1G27600, AT4G32110, AT2G25300, AT3G16150, AT1G77810, AT3G26445, AT5G55500, AT1G22015, AT1G26810, AT3G48820, AT2G26100, AT4G38240, AT5G14480, AT1G32930, AT5G62620, AT4G32120, AT2G13290, AT1G71990, AT2G28100, AT1G49710, AT2G40190, AT1G74800, AT2G32430, AT5G14950, AT4G32090, AT1G12990, AT1G11730, AT4G18270, AT1G27520, AT5G61540, AT5G66680, AT5G43710, AT1G76400, AT3G14960, AT1…	10377	63	13998	1.19906	1	0.183389	14.5496
GOTERM_BP_FAT	GO:0019318~hexose metabolic process	132	0.636543	0.00872835	AT3G15020, AT1G47840, AT2G45790, AT4G37870, AT1G59900, AT1G32440, AT4G26530, AT4G17260, AT1G27680, AT3G20040, AT5G13420, AT5G57330, AT5G56720, AT2G29560, AT1G76550, AT4G20930, AT3G49360, AT4G26270, AT5G13980, AT2G01140, AT2G22780, AT3G01260, AT5G65750, AT3G26720, AT3G47800, AT5G58330, AT3G49160, AT2G36530, AT3G47520, AT1G16300, AT1G13700, AT2G21590, AT5G03690, AT5G14950, AT1G50460, AT3G54050, AT1…	10377	159	13998	1.11988	1	0.18255	14.5859
GOTERM_BP_FAT	GO:0009734~auxin mediated signaling pathway	99	0.477408	0.00883015	AT3G26810, AT1G34390, AT5G57090, AT5G65670, AT5G23080, AT2G33860, AT2G36910, AT2G46990, AT1G43950, AT3G61830, AT1G23080, AT2G21050, AT2G38120, AT1G10210, AT4G23980, AT2G33310, AT2G04550, AT2G17800, AT1G56010, AT5G15100, AT5G20730, AT1G77690, AT5G49980, AT3G20840, AT3G28860, AT2G47000, AT1G73590, AT2G32410, AT5G03280, AT4G29080, AT3G15540, AT4G02520, AT1G80390, AT1G15580, AT1G52830, AT2G01200, AT3…	10377	117	13998	1.14141	1	0.183197	14.7435
GOTERM_BP_FAT	GO:0010015~root morphogenesis	76	0.366495	0.0089464	AT3G04630, AT3G58190, AT3G18485, AT3G25520, AT3G07780, AT3G54720, AT4G34580, AT5G03540, AT2G37620, AT4G18640, AT5G65090, AT2G26420, AT5G51060, AT5G49270, AT5G20490, AT2G33540, AT2G27230, AT4G02500, AT5G09810, AT5G09350, AT1G71696, AT2G38120, AT1G04160, AT4G14550, AT3G53750, AT1G48380, AT2G22475, AT1G64440, AT3G62720, AT1G13980, AT2G34680, AT4G33495, AT1G69040, AT1G77690, AT4G24670, AT3G51460, AT4…	10377	88	13998	1.165	1	0.184104	14.9231
GOTERM_BP_FAT	GO:0006399~tRNA metabolic process	110	0.530453	0.00896876	AT1G29870, AT5G59980, AT3G02320, AT5G27470, AT1G68720, AT1G28350, AT5G24840, AT3G48110, AT5G03406, AT2G27760, AT3G58140, AT3G13490, AT2G43190, AT5G10880, AT5G49030, AT4G13780, AT5G56680, AT3G16565, AT5G16715, AT4G39280, AT3G30770, AT5G56075, AT3G42723, AT3G07420, AT1G25350, AT4G26480, AT3G56330, AT3G44740, AT5G02680, AT3G06950, AT5G56060, AT1G07910, AT5G25030, AT1G52160, AT2G33840, AT2G31170, AT5…	10377	131	13998	1.1327	1	0.18326	14.9576
GOTERM_BP_FAT	GO:0009617~response to bacterium	198	0.954815	0.00905683	AT3G63190, AT3G26810, AT4G08900, AT4G26850, AT2G19190, AT1G64280, AT2G37660, AT1G19250, AT4G23810, AT1G33830, AT1G80460, AT5G52640, AT1G02920, AT4G11850, AT2G22240, AT3G01480, AT1G09340, AT5G60600, AT4G32260, AT2G30860, AT1G72680, AT1G80840, AT1G33960, AT3G18165, AT3G14210, AT4G09930, AT3G54640, AT5G46050, AT2G43790, AT5G52830, AT4G03550, AT1G33950, AT3G26830, AT5G03280, AT1G08830, AT4G31800, AT2…	10377	244	13998	1.09464	1	0.183636	15.0935
GOTERM_BP_FAT	GO:0046686~response to cadmium ion	262	1.26344	0.00906905	AT2G41380, AT5G27470, AT4G37870, AT1G59900, AT4G25200, AT3G09600, AT1G48030, AT3G16350, AT1G50010, AT1G02920, AT2G21250, AT1G36370, AT1G72680, AT2G01140, AT5G56680, AT3G13235, AT2G39920, AT5G65750, AT1G56410, AT2G36530, AT3G13782, AT4G39230, AT2G33590, AT1G06180, AT1G62480, AT5G15310, AT2G47470, AT5G65140, AT4G08500, AT5G43370, AT1G65930, AT5G57410, AT5G20830, AT2G20420, AT3G22200, AT5G56550, AT1…	10377	327	13998	1.08081	1	0.182622	15.1123
GOTERM_BP_FAT	GO:0007127~meiosis I	23	0.110913	0.00918066	AT4G17380, AT1G22260, AT5G64520, AT1G22275, AT3G20475, AT5G05490, AT1G67370, AT5G51330, AT4G32200, AT2G45280, AT5G52290, AT3G02680, AT2G06510, AT1G77320, AT3G27730, AT3G22880, AT2G47980, AT5G63920, AT4G35520, AT4G14180, AT3G13170, AT1G63990, AT4G30870	10377	23	13998	1.34894	1	0.183423	15.2841
GOTERM_BP_FAT	GO:0051052~regulation of DNA metabolic process	23	0.110913	0.00918066	AT3G13226, AT2G34780, AT1G75950, AT3G48160, AT4G02980, AT5G66130, AT2G23430, AT2G29570, AT3G57300, AT1G02970, AT3G12280, AT1G78770, AT1G07370, AT3G05480, AT2G18290, AT1G14410, AT3G18524, AT4G11920, AT1G47720, AT3G15150, AT3G48190, AT5G40820, AT3G02820	10377	23	13998	1.34894	1	0.183423	15.2841
GOTERM_BP_FAT	GO:0016044~membrane organization	91	0.438829	0.00943058	AT1G13890, AT1G11250, AT2G28800, AT3G27070, AT2G44770, AT1G03900, AT5G08080, AT1G65260, AT4G40080, AT2G01600, AT5G12130, AT5G40930, AT1G32500, AT3G03610, AT3G44370, AT4G03330, AT3G03800, AT5G35220, AT2G07050, AT1G08350, AT1G27390, AT5G10410, AT2G38530, AT2G46455, AT3G46560, AT1G55020, AT1G28490, AT2G29530, AT3G49150, AT5G48030, AT1G03050, AT3G05710, AT1G60490, AT1G15880, AT4G31780, AT2G30950, AT3…	10377	107	13998	1.14723	1	0.186692	15.6675
GOTERM_BP_FAT	GO:0032318~regulation of Ras GTPase activity	38	0.183247	0.00958094	AT4G32630, AT2G35210, AT3G49350, AT4G13730, AT3G53710, AT2G20440, AT5G53570, AT1G10870, AT2G39280, AT4G13350, AT4G28550, AT5G54310, AT3G17660, AT1G60860, AT4G24580, AT1G04830, AT5G46750, AT5G54780, AT5G57210, AT3G02460, AT3G59570, AT3G07890, AT2G43490, AT4G05330, AT2G37290, AT2G37550, AT2G19240, AT4G17890, AT4G29950, AT5G24390, AT1G08680, AT2G30710, AT4G33680, AT5G15930, AT3G55020, AT5G41940, AT4…	10377	41	13998	1.25024	1	0.188137	15.8974
GOTERM_BP_FAT	GO:0048507~meristem development	79	0.380962	0.0102042	AT5G55540, AT3G23920, AT2G16950, AT3G07780, AT5G02030, AT3G54720, AT2G46920, AT2G45190, AT1G23380, AT2G35350, AT2G17950, AT2G27230, AT2G41510, AT4G20270, AT4G27760, AT2G03710, AT1G04400, AT5G65700, AT1G71696, AT5G53950, AT2G34780, AT1G76420, AT1G56010, AT4G24540, AT1G30490, AT5G11530, AT2G15790, AT4G32880, AT5G10510, AT5G61960, AT4G24670, AT1G71040, AT3G57130, AT1G13870, AT5G61850, AT1G70560, AT1…	10377	92	13998	1.15833	1	0.197837	16.8442
GOTERM_BP_FAT	GO:0009657~plastid organization	79	0.380962	0.0102042	AT1G11750, AT1G65360, AT5G53280, AT3G08010, AT2G28800, AT3G19720, AT5G58270, AT5G55280, AT4G33650, AT1G65260, AT1G06950, AT5G64050, AT5G12130, AT1G32500, AT1G42550, AT1G31480, AT1G66480, AT2G20570, AT5G44190, AT1G09340, AT5G35220, AT2G07050, AT5G61670, AT5G45390, AT2G21280, AT2G34640, AT2G36250, AT5G42480, AT5G36170, AT2G28000, AT5G02250, AT1G58200, AT5G38150, AT3G62910, AT4G31780, AT4G09080, AT2…	10377	92	13998	1.15833	1	0.197837	16.8442
GOTERM_BP_FAT	GO:0008202~steroid metabolic process	59	0.284516	0.0105641	AT5G24150, AT4G25860, AT1G58440, AT3G09300, AT2G31020, AT4G12460, AT1G17060, AT4G34640, AT1G04010, AT5G24155, AT5G05690, AT1G10030, AT4G37760, AT5G38970, AT1G76490, AT5G13710, AT3G52940, AT1G13170, AT1G50430, AT5G24160, AT5G14700, AT3G02590, AT1G47290, AT2G31030, AT4G36380, AT2G22830, AT1G11680, AT2G14920, AT4G22756, AT4G14850, AT1G76470, AT3G50660, AT2G33630, AT3G02580, AT1G77730, AT3G30180, AT2…	10377	67	13998	1.18788	1	0.202774	17.3862
GOTERM_BP_FAT	GO:0010053~root epidermal cell differentiation	42	0.202537	0.0106646	AT3G61650, AT5G43900, AT2G34650, AT4G34580, AT4G18640, AT2G37620, AT5G03280, AT5G65090, AT2G26420, AT5G64070, AT5G51060, AT1G67490, AT5G49270, AT5G20490, AT2G26650, AT2G33540, AT4G26690, AT5G05620, AT1G49240, AT4G02500, AT1G05850, AT5G09810, AT5G09350, AT3G54870, AT5G40330, AT2G38120, AT3G53750, AT1G04160, AT3G13870, AT2G03720, AT1G48380, AT1G64440, AT2G22475, AT3G62680, AT4G01060, AT3G62720, AT3…	10377	46	13998	1.23165	1	0.2032	17.5371
GOTERM_BP_FAT	GO:0009314~response to radiation	380	1.83247	0.0112648	AT1G75780, AT5G20850, AT4G16250, AT4G37490, AT5G15960, AT3G08660, AT1G48030, AT4G14110, AT2G36910, AT5G63980, AT4G12850, AT2G46990, AT2G36170, AT4G10180, AT5G56280, AT5G49230, AT4G36880, AT1G09530, AT5G44740, AT5G42970, AT5G13930, AT5G59560, AT5G18960, AT4G08920, AT1G68530, AT3G27810, AT2G37640, AT4G31710, AT2G17840, AT2G26990, AT5G15840, AT1G52560, AT3G19040, AT2G26710, AT1G20630, AT2G46340, AT4…	10377	482	13998	1.06348	1	0.212037	18.432
GOTERM_BP_FAT	GO:0033043~regulation of organelle organization	37	0.178425	0.0117782	AT2G34150, AT1G13180, AT5G44610, AT2G41740, AT2G29890, AT3G48430, AT3G51300, AT2G33385, AT2G18290, AT2G33560, AT2G30910, AT3G19590, AT2G31300, AT4G22970, AT3G48190, AT3G05520, AT1G30825, AT5G01730, AT3G54870, AT1G29170, AT3G50530, AT5G65274, AT2G01910, AT1G04450, AT3G25980, AT3G48150, AT3G57410, AT5G05970, AT1G60430, AT1G14410, AT2G38440, AT5G16490, AT1G16590, AT1G77300, AT5G55230, AT5G40820, AT4…	10377	40	13998	1.24777	1	0.21923	19.1904
GOTERM_BP_FAT	GO:0055080~cation homeostasis	70	0.337561	0.0122862	AT1G80830, AT1G54370, AT5G27100, AT3G10350, AT5G54280, AT1G12520, AT3G56240, AT5G58270, AT5G63530, AT4G01660, AT5G01600, AT4G28620, AT5G55470, AT1G79610, AT5G14870, AT1G04400, AT2G18790, AT1G05200, AT2G32390, AT2G17260, AT2G32400, AT5G48410, AT4G35290, AT2G23150, AT3G05030, AT2G39450, AT3G09390, AT1G47240, AT3G53720, AT5G60730, AT2G15290, AT5G27150, AT1G17260, AT5G13740, AT3G51860, AT3G06370, AT2…	10377	81	13998	1.16575	1	0.226176	19.9343
GOTERM_BP_FAT	GO:0043086~negative regulation of catalytic activity	58	0.279693	0.0124762	AT5G59130, AT3G19150, AT2G31305, AT3G46850, AT1G32940, AT5G44530, AT4G10520, AT1G32970, AT5G45650, AT4G00230, AT4G20430, AT1G01900, AT1G30600, AT2G05920, AT5G59120, AT1G49620, AT4G21630, AT5G59810, AT1G71950, AT2G04550, AT4G21326, AT4G10510, AT5G48820, AT5G45640, AT4G21323, AT1G62340, AT4G26330, AT4G30020, AT3G50630, AT4G10550, AT2G39850, AT2G39851, AT4G21640, AT4G15040, AT5G58820, AT1G66220, AT1…	10377	66	13998	1.18544	1	0.227862	20.2108
GOTERM_BP_FAT	GO:0046486~glycerolipid metabolic process	58	0.279693	0.0124762	AT1G55180, AT4G26740, AT1G47510, AT3G27325, AT1G11880, AT1G52570, AT2G26420, AT5G17670, AT2G42010, AT1G51040, AT3G15730, AT1G71010, AT4G11850, AT1G01460, AT1G12730, AT4G33240, AT1G61280, AT5G09350, AT1G77740, AT3G14270, AT1G34260, AT2G38670, AT1G63110, AT4G01190, AT2G39290, AT2G40690, AT1G60490, AT4G00240, AT1G10900, AT3G07960, AT4G11840, AT3G56960, AT4G38570, AT1G16040, AT2G19450, AT4G35790, AT1…	10377	66	13998	1.18544	1	0.227862	20.2108
GOTERM_BP_FAT	GO:0009066~aspartate family amino acid metabolic process	62	0.298982	0.0125099	AT1G62380, AT2G44160, AT5G17920, AT3G53580, AT4G08040, AT4G14710, AT4G14716, AT4G14713, AT3G51770, AT3G49700, AT5G65800, AT3G59890, AT4G26200, AT3G47190, AT3G22740, AT5G21060, AT5G11880, AT3G03780, AT5G10240, AT4G38800, AT4G14720, AT1G72810, AT4G19710, AT5G51690, AT4G37770, AT4G34840, AT3G01120, AT4G33680, AT1G05010, AT3G02020, AT5G53850, AT1G62960, AT4G33150, AT2G26400, AT4G11280, AT1G49820, AT5…	10377	71	13998	1.17795	1	0.227023	20.2597
GOTERM_BP_FAT	GO:0046351~disaccharide biosynthetic process	32	0.154314	0.0126496	AT3G55800, AT1G78580, AT1G78090, AT1G51420, AT5G20830, AT4G27550, AT2G22190, AT2G35840, AT4G02280, AT5G49190, AT4G17090, AT5G58380, AT3G54270, AT5G37180, AT2G18700, AT1G16980, AT4G12430, AT4G17770, AT1G80070, AT4G22590, AT1G70290, AT5G10100, AT1G23870, AT1G73370, AT1G60140, AT1G06410, AT1G22210, AT5G40390, AT3G43190, AT1G17000, AT1G68020, AT4G39770, AT5G65140, AT1G35910	10377	34	13998	1.2696	1	0.227882	20.4624
GOTERM_BP_FAT	GO:0042547~cell wall modification during multidimensional cell growth	27	0.130202	0.0129241	AT4G38210, AT5G05290, AT1G70710, AT3G03220, AT2G37640, AT2G45110, AT5G39260, AT3G29030, AT1G10550, AT1G12560, AT5G02260, AT5G39290, AT5G39300, AT1G20190, AT1G26770, AT3G08550, AT2G39700, AT2G28950, AT2G03090, AT3G54920, AT1G62980, AT1G65680, AT5G39280, AT3G55500, AT3G60570, AT4G01630, AT5G56320	10377	28	13998	1.30077	1	0.230849	20.8592
GOTERM_BP_FAT	GO:0030005~cellular di-, tri-valent inorganic cation homeostasis	45	0.217003	0.0137769	AT4G08920, AT5G48400, AT5G27100, AT5G54280, AT3G56240, AT1G12520, AT5G58270, AT2G01770, AT4G31710, AT2G24710, AT4G01660, AT4G37270, AT5G01600, AT3G04110, AT2G29110, AT4G28620, AT1G07810, AT3G08950, AT3G11050, AT5G11210, AT5G14870, AT1G05200, AT2G18790, AT2G32390, AT1G04400, AT5G26820, AT3G07520, AT2G17260, AT3G08040, AT2G32400, AT5G48410, AT2G40300, AT1G04450, AT4G35290, AT4G19690, AT2G39450, AT2…	10377	50	13998	1.21405	1	0.242715	22.0797
GOTERM_BP_FAT	GO:0009856~pollination	110	0.530453	0.0140645	AT1G11410, AT1G79860, AT1G61550, AT3G23380, AT3G12160, AT4G27290, AT3G57670, AT3G03650, AT1G61490, AT3G07130, AT4G24580, AT3G07330, AT2G25600, AT5G09350, AT3G51550, AT2G20430, AT1G11280, AT2G03120, AT4G38430, AT4G05450, AT2G01780, AT5G55810, AT1G77131, AT1G61400, AT2G47470, AT1G11330, AT2G33100, AT1G01950, AT5G22260, AT1G25450, AT1G61480, AT3G04690, AT4G21390, AT3G05000, AT1G65800, AT3G22200, AT4…	10377	132	13998	1.12412	1	0.245693	22.4874
GOTERM_BP_FAT	GO:0006084~acetyl-CoA metabolic process	49	0.236293	0.0143034	AT3G15020, AT4G26910, AT5G23250, AT2G42600, AT5G66760, AT5G56720, AT4G35830, AT2G47510, AT3G09810, AT3G25860, AT3G60100, AT3G06650, AT5G08300, AT2G22780, AT1G09430, AT5G49460, AT4G32210, AT5G58330, AT4G35650, AT1G68750, AT3G16950, AT5G09600, AT3G47520, AT3G58750, AT4G14850, AT2G18450, AT4G35260, AT2G20420, AT1G10670, AT5G43330, AT1G53310, AT1G60440, AT3G27380, AT5G50950, AT5G40650, AT4G11820, AT3…	10377	55	13998	1.20179	1	0.247887	22.8245
GOTERM_BP_FAT	GO:0009251~glucan catabolic process	36	0.173603	0.0144474	AT5G04360, AT4G39000, AT5G26570, AT3G23920, AT1G70710, AT4G24260, AT5G36890, AT4G17090, AT4G09020, AT1G69830, AT4G23560, AT1G64390, AT5G64860, AT4G09740, AT2G44550, AT2G44570, AT5G55700, AT5G65700, AT4G15210, AT4G39010, AT1G22880, AT1G10760, AT2G40840, AT1G48930, AT1G02800, AT1G65610, AT1G71380, AT2G32990, AT4G02290, AT1G19940, AT2G44560, AT4G11050, AT1G23210, AT3G43860, AT1G75680, AT2G44540, AT4…	10377	39	13998	1.24518	1	0.248626	23.027
GOTERM_BP_FAT	GO:0048532~anatomical structure arrangement	36	0.173603	0.0144474	AT1G13870, AT5G55540, AT2G16950, AT3G50660, AT3G07780, AT5G46700, AT3G16830, AT5G48160, AT1G69120, AT2G45190, AT2G35350, AT5G51430, AT2G20000, AT1G72560, AT5G64630, AT1G80490, AT3G52770, AT5G53950, AT2G34780, AT1G76420, AT1G56010, AT1G30490, AT3G15170, AT5G26751, AT2G45450, AT5G16780, AT1G20700, AT1G52150, AT5G60690, AT4G32880, AT3G05840, AT1G36160, AT2G34710, AT3G18730, AT5G27030, AT3G15880, AT1…	10377	39	13998	1.24518	1	0.248626	23.027
GOTERM_BP_FAT	GO:0006461~protein complex assembly	152	0.732989	0.0145068	AT1G02680, AT1G75780, AT5G46360, AT2G16950, AT4G37925, AT3G17340, AT5G43630, AT5G08430, AT4G14110, AT3G26710, AT2G36990, AT5G55280, AT2G18390, AT1G50010, AT1G20000, AT3G53920, AT1G48900, AT3G51120, AT5G56280, AT5G23480, AT2G46520, AT3G17910, AT5G23860, AT4G37200, AT1G08540, AT1G17440, AT1G30455, AT4G31720, AT2G15820, AT1G22920, AT4G37190, AT1G02910, AT4G20890, AT1G15220, AT5G54650, AT2G38720, AT1…	10377	186	13998	1.10236	1	0.248096	23.1104
GOTERM_BP_FAT	GO:0070271~protein complex biogenesis	152	0.732989	0.0145068	AT1G02680, AT1G75780, AT5G46360, AT2G16950, AT4G37925, AT3G17340, AT5G43630, AT5G08430, AT4G14110, AT3G26710, AT2G36990, AT5G55280, AT2G18390, AT1G50010, AT1G20000, AT3G53920, AT1G48900, AT3G51120, AT5G56280, AT5G23480, AT2G46520, AT3G17910, AT5G23860, AT4G37200, AT1G08540, AT1G17440, AT1G30455, AT4G31720, AT2G15820, AT1G22920, AT4G37190, AT1G02910, AT4G20890, AT1G15220, AT5G54650, AT2G38720, AT1…	10377	186	13998	1.10236	1	0.248096	23.1104
GOTERM_BP_FAT	GO:0010016~shoot morphogenesis	124	0.597965	0.0145352	AT1G13180, AT5G62230, AT2G16950, AT3G24140, AT5G24630, AT2G42260, AT4G36870, AT2G01500, AT1G68480, AT2G26330, AT5G20490, AT5G07180, AT4G16780, AT1G45050, AT2G46225, AT2G23380, AT3G15030, AT4G09820, AT2G23760, AT1G56010, AT3G27920, AT5G05780, AT1G17920, AT4G32880, AT5G03790, AT1G77300, AT5G58230, AT2G02480, AT1G73590, AT4G03550, AT3G50660, AT3G27000, AT2G44950, AT1G63700, AT3G12280, AT5G64930, AT5…	10377	150	13998	1.11513	1	0.247114	23.1502
GOTERM_BP_FAT	GO:0044092~negative regulation of molecular function	61	0.29416	0.0146697	AT5G59130, AT3G19150, AT2G31305, AT3G46850, AT1G32940, AT5G44530, AT4G10520, AT1G32970, AT5G45650, AT4G00230, AT4G20430, AT1G01900, AT1G30600, AT2G05920, AT1G49620, AT5G59120, AT4G21630, AT5G59810, AT1G71950, AT2G04550, AT4G21326, AT4G10510, AT5G48820, AT5G45640, AT5G60100, AT4G21323, AT1G62340, AT4G26330, AT4G30020, AT3G50630, AT4G10550, AT2G39850, AT2G39851, AT4G21640, AT4G15040, AT5G58820, AT1…	10377	70	13998	1.17551	1	0.247705	23.3386
GOTERM_BP_FAT	GO:0019953~sexual reproduction	57	0.274871	0.0147056	AT3G52115, AT5G07550, AT4G38400, AT3G03690, AT2G01500, AT1G75910, AT5G07510, AT2G17950, AT3G07970, AT3G02970, AT1G75890, AT1G18450, AT4G17030, AT4G00050, AT5G07540, AT2G41500, AT4G28395, AT3G21180, AT5G57800, AT1G75900, AT4G13640, AT4G28250, AT4G26330, AT2G47470, AT1G01370, AT1G75880, AT3G60570, AT3G11440, AT4G37750, AT1G75930, AT1G19890, AT2G12940, AT1G71270, AT4G13560, AT2G45110, AT1G06520, AT4…	10377	65	13998	1.18292	1	0.246849	23.3889
GOTERM_BP_FAT	GO:0009628~response to abiotic stimulus	920	4.43651	0.0148971	AT5G20850, AT1G75780, AT4G16250, AT4G37490, AT3G09600, AT3G16350, AT5G62530, AT4G14110, AT5G65940, AT2G36910, AT4G12850, AT2G31610, AT5G60890, AT5G26990, AT1G09340, AT2G38120, AT1G73660, AT4G36880, AT4G16260, AT1G09530, AT2G18250, AT5G54230, AT2G26740, AT5G44740, AT5G42970, AT4G21320, AT1G62480, AT1G06180, AT5G39510, AT5G37260, AT5G46050, AT4G39130, AT5G13930, AT5G59560, AT2G15970, AT3G27810, AT5…	10377	1197	13998	1.03678	1	0.248261	23.6561
GOTERM_BP_FAT	GO:0050801~ion homeostasis	80	0.385784	0.0152216	AT1G80830, AT2G33770, AT1G54370, AT5G27100, AT3G10350, AT5G54280, AT1G12520, AT3G56240, AT5G58270, AT5G63530, AT5G26240, AT4G01660, AT5G01600, AT4G28620, AT5G55470, AT1G62280, AT1G79610, AT5G14870, AT2G32390, AT1G04400, AT2G18790, AT1G05200, AT2G17260, AT2G32400, AT5G48410, AT4G35290, AT2G23150, AT3G05030, AT2G39450, AT3G09390, AT1G47240, AT3G53720, AT5G60730, AT4G22200, AT2G15290, AT5G27150, AT1…	10377	94	13998	1.14804	1	0.251567	24.1072
GOTERM_BP_FAT	GO:0044275~cellular carbohydrate catabolic process	120	0.578676	0.0153063	AT3G15020, AT3G23920, AT1G47840, AT1G54040, AT3G07690, AT1G59900, AT1G32440, AT5G48180, AT4G26530, AT1G80460, AT4G17260, AT3G20040, AT1G69830, AT5G13420, AT5G56720, AT2G29560, AT1G76550, AT1G72680, AT4G20930, AT5G55700, AT1G14520, AT3G49360, AT4G26270, AT2G01140, AT2G22780, AT1G10760, AT2G40840, AT5G65750, AT5G58330, AT2G36530, AT3G49160, AT3G14210, AT3G47520, AT1G16300, AT1G13700, AT5G03690, AT1…	10377	145	13998	1.11637	1	0.251402	24.2245
GOTERM_BP_FAT	GO:0006289~nucleotide-excision repair	21	0.101268	0.0154305	AT5G50920, AT5G16630, AT2G03390, AT1G16190, AT5G41150, AT3G28030, AT1G79650, AT1G21710, AT5G41370, AT3G05210, AT3G13782, AT1G12400, AT3G02540, AT1G62886, AT1G03190, AT5G41360, AT3G09250, AT5G38470, AT3G48870, AT1G05055, AT1G52500	10377	21	13998	1.34894	1	0.2518	24.3961
GOTERM_BP_FAT	GO:0006694~steroid biosynthetic process	40	0.192892	0.0157099	AT5G24150, AT1G76470, AT3G50660, AT2G33630, AT1G58440, AT3G02580, AT3G30180, AT4G34640, AT5G05690, AT5G24155, AT5G50375, AT5G47770, AT1G10030, AT4G37760, AT5G24140, AT5G38970, AT4G17190, AT1G76490, AT2G38050, AT5G13710, AT4G11820, AT3G52940, AT1G50430, AT5G24160, AT3G13730, AT2G26260, AT5G58490, AT3G02590, AT5G14700, AT1G47290, AT4G12110, AT4G36380, AT2G22830, AT2G29390, AT1G11680, AT1G20050, AT2…	10377	44	13998	1.22631	1	0.254377	24.7811
GOTERM_BP_FAT	GO:0042398~cellular amino acid derivative biosynthetic process	158	0.761923	0.0158748	AT5G24530, AT3G19010, AT1G53520, AT5G53120, AT5G27380, AT1G61720, AT1G32770, AT1G67980, AT5G49330, AT3G51770, AT5G60890, AT1G09480, AT4G26200, AT3G11430, AT2G47460, AT1G72680, AT3G62610, AT5G23190, AT4G09820, AT2G04400, AT2G33600, AT5G07480, AT1G67990, AT3G13610, AT2G38670, AT1G30530, AT3G25570, AT5G51690, AT5G05590, AT3G55870, AT5G58860, AT2G33590, AT5G48100, AT3G54640, AT2G21100, AT5G42800, AT1…	10377	194	13998	1.09863	1	0.255317	25.0073
GOTERM_BP_FAT	GO:0010038~response to metal ion	304	1.46598	0.015979	AT2G41380, AT3G18485, AT5G27470, AT1G59900, AT4G37870, AT4G25200, AT3G09600, AT1G48030, AT3G16350, AT1G50010, AT1G02920, AT2G21250, AT1G36370, AT1G72680, AT2G01140, AT1G08490, AT5G56680, AT3G13235, AT2G39920, AT5G65750, AT1G56410, AT2G36530, AT3G13782, AT4G39230, AT5G56795, AT2G33590, AT5G48100, AT1G62480, AT1G06180, AT5G15310, AT2G47470, AT5G65140, AT4G08500, AT5G43370, AT1G65930, AT5G57410, AT5…	10377	384	13998	1.06791	1	0.255406	25.1501
GOTERM_BP_FAT	GO:0000302~response to reactive oxygen species	116	0.559387	0.0161135	AT5G19890, AT4G27670, AT4G35970, AT5G17820, AT4G37520, AT5G23310, AT4G35000, AT5G42980, AT3G48090, AT1G05260, AT5G14130, AT1G77490, AT1G49570, AT2G22240, AT2G28190, AT4G03240, AT5G19880, AT1G05240, AT5G39580, AT5G51890, AT4G37530, AT1G68850, AT5G15180, AT4G20380, AT2G01980, AT3G52880, AT2G43790, AT1G05250, AT1G71695, AT2G39040, AT4G33630, AT1G08830, AT5G64120, AT1G34510, AT2G38380, AT3G49110, AT4…	10377	140	13998	1.1177	1	0.255911	25.3339
GOTERM_BP_FAT	GO:0016137~glycoside metabolic process	72	0.347205	0.0161706	AT1G54040, AT1G78580, AT1G51420, AT1G04920, AT1G78090, AT1G62540, AT2G22190, AT3G19710, AT4G02280, AT5G48180, AT5G58380, AT1G04580, AT4G24040, AT5G23010, AT3G54270, AT1G12140, AT5G60890, AT2G18700, AT1G16980, AT1G65860, AT1G72680, AT5G57220, AT2G22330, AT4G03050, AT4G12030, AT1G62570, AT1G80070, AT1G70290, AT4G22590, AT5G10100, AT1G23870, AT1G60140, AT3G14210, AT1G47600, AT2G25450, AT5G40390, AT3…	10377	84	13998	1.15624	1	0.25535	25.4117
GOTERM_BP_FAT	GO:0042542~response to hydrogen peroxide	98	0.472585	0.0161835	AT5G19890, AT4G27670, AT4G35970, AT5G17820, AT4G37520, AT4G35000, AT5G42980, AT1G05260, AT5G14130, AT1G77490, AT1G49570, AT2G22240, AT4G03240, AT5G19880, AT1G05240, AT5G39580, AT5G51890, AT4G37530, AT1G68850, AT5G15180, AT2G01980, AT3G52880, AT2G43790, AT1G05250, AT1G71695, AT2G39040, AT5G64120, AT1G34510, AT2G38380, AT3G49110, AT4G09010, AT1G52560, AT3G49120, AT5G58390, AT5G24070, AT1G20630, AT1…	10377	117	13998	1.12989	1	0.254195	25.4294
GOTERM_BP_FAT	GO:0009582~detection of abiotic stimulus	44	0.212181	0.0165434	AT5G19520, AT4G26430, AT4G16250, AT3G27810, AT3G22170, AT4G05420, AT4G14110, AT3G13550, AT1G09570, AT2G26990, AT1G22770, AT5G14250, AT1G31480, AT4G10180, AT4G11110, AT1G71230, AT4G16780, AT5G56280, AT2G46340, AT2G25930, AT5G12080, AT2G18790, AT5G35840, AT1G53090, AT2G32950, AT5G51820, AT1G02340, AT2G26670, AT1G09530, AT3G15354, AT5G11260, AT1G25540, AT1G22920, AT4G25560, AT2G46370, AT5G63310, AT1…	10377	49	13998	1.2113	1	0.257744	25.9184
GOTERM_BP_FAT	GO:0048580~regulation of post-embryonic development	119	0.573853	0.0171446	AT5G60910, AT5G06170, AT3G24440, AT5G49020, AT3G54720, AT2G22630, AT3G06930, AT1G16060, AT1G79280, AT2G30470, AT5G05700, AT1G68050, AT1G43850, AT4G36930, AT4G10180, AT4G29830, AT1G45050, AT2G45660, AT3G50500, AT2G43410, AT1G04400, AT2G18790, AT4G20370, AT4G31120, AT5G65080, AT1G22920, AT5G11530, AT4G34530, AT5G10510, AT5G11320, AT1G77300, AT5G37260, AT5G58230, AT4G38630, AT4G25350, AT4G25530, AT2…	10377	144	13998	1.11475	1	0.26445	26.7286
GOTERM_BP_FAT	GO:0030003~cellular cation homeostasis	60	0.289338	0.0171689	AT1G80830, AT5G27100, AT3G10350, AT5G54280, AT3G56240, AT1G12520, AT5G58270, AT5G63530, AT4G01660, AT5G01600, AT4G28620, AT5G14870, AT1G04400, AT2G18790, AT1G05200, AT2G32390, AT2G17260, AT2G32400, AT5G48410, AT4G35290, AT2G23150, AT2G39450, AT3G09390, AT1G47240, AT3G53720, AT5G60730, AT2G15290, AT1G17260, AT3G51860, AT2G29120, AT4G08920, AT5G48400, AT5G24270, AT2G01770, AT4G31710, AT4G16370, AT2…	10377	69	13998	1.173	1	0.263425	26.7612
GOTERM_BP_FAT	GO:0010604~positive regulation of macromolecule metabolic process	60	0.289338	0.0171689	AT4G12610, AT4G29940, AT3G24500, AT1G21970, AT5G03500, AT3G24140, AT2G04880, AT2G36990, AT5G03220, AT4G23810, AT1G13950, AT1G55370, AT5G63670, AT2G20570, AT4G11920, AT5G01270, AT5G44190, AT2G42680, AT1G28300, AT2G36490, AT1G61040, AT1G26630, AT4G08350, AT3G04740, AT2G34640, AT1G30455, AT3G55370, AT1G25540, AT3G09360, AT3G48590, AT1G07530, AT5G03790, AT1G77300, AT1G74850, AT3G57300, AT2G02540, AT3…	10377	69	13998	1.173	1	0.263425	26.7612
GOTERM_BP_FAT	GO:0006486~protein amino acid glycosylation	52	0.25076	0.0172709	AT1G67880, AT1G11755, AT1G27600, AT4G32110, AT2G25300, AT1G77810, AT3G26445, AT5G55500, AT1G22015, AT1G26810, AT2G26100, AT4G38240, AT3G48820, AT5G14480, AT1G32930, AT5G62620, AT4G32120, AT2G13290, AT1G71990, AT1G49710, AT2G40190, AT1G74800, AT2G32430, AT5G14950, AT4G32090, AT1G12990, AT1G11730, AT4G18270, AT1G27520, AT5G66680, AT1G76400, AT5G43710, AT1G34130, AT4G21150, AT1G53290, AT3G14960, AT1…	10377	59	13998	1.1889	1	0.263435	26.8977
GOTERM_BP_FAT	GO:0070085~glycosylation	52	0.25076	0.0172709	AT1G67880, AT1G11755, AT1G27600, AT4G32110, AT2G25300, AT1G77810, AT3G26445, AT5G55500, AT1G22015, AT1G26810, AT2G26100, AT4G38240, AT3G48820, AT5G14480, AT1G32930, AT5G62620, AT4G32120, AT2G13290, AT1G71990, AT1G49710, AT2G40190, AT1G74800, AT2G32430, AT5G14950, AT4G32090, AT1G12990, AT1G11730, AT4G18270, AT1G27520, AT5G66680, AT1G76400, AT5G43710, AT1G34130, AT4G21150, AT1G53290, AT3G14960, AT1…	10377	59	13998	1.1889	1	0.263435	26.8977
GOTERM_BP_FAT	GO:0009101~glycoprotein biosynthetic process	52	0.25076	0.0172709	AT1G67880, AT1G11755, AT1G27600, AT4G32110, AT2G25300, AT1G77810, AT3G26445, AT5G55500, AT1G22015, AT1G26810, AT2G26100, AT4G38240, AT3G48820, AT5G14480, AT1G32930, AT5G62620, AT4G32120, AT2G13290, AT1G71990, AT1G49710, AT2G40190, AT1G74800, AT2G32430, AT5G14950, AT4G32090, AT1G12990, AT1G11730, AT4G18270, AT1G27520, AT5G66680, AT1G76400, AT5G43710, AT1G34130, AT4G21150, AT1G53290, AT3G14960, AT1…	10377	59	13998	1.1889	1	0.263435	26.8977
GOTERM_BP_FAT	GO:0043413~biopolymer glycosylation	52	0.25076	0.0172709	AT1G67880, AT1G11755, AT1G27600, AT4G32110, AT2G25300, AT1G77810, AT3G26445, AT5G55500, AT1G22015, AT1G26810, AT2G26100, AT4G38240, AT3G48820, AT5G14480, AT1G32930, AT5G62620, AT4G32120, AT2G13290, AT1G71990, AT1G49710, AT2G40190, AT1G74800, AT2G32430, AT5G14950, AT4G32090, AT1G12990, AT1G11730, AT4G18270, AT1G27520, AT5G66680, AT1G76400, AT5G43710, AT1G34130, AT4G21150, AT1G53290, AT3G14960, AT1…	10377	59	13998	1.1889	1	0.263435	26.8977
GOTERM_BP_FAT	GO:0019438~aromatic compound biosynthetic process	174	0.83908	0.0175658	AT5G24530, AT3G19010, AT1G53520, AT5G10870, AT3G06350, AT1G61720, AT5G57850, AT1G32770, AT1G67980, AT4G39980, AT4G33510, AT1G69190, AT5G49330, AT5G60890, AT1G09480, AT3G11430, AT2G47460, AT5G51110, AT1G72680, AT3G62610, AT5G23190, AT4G09820, AT2G04400, AT2G33600, AT5G07480, AT1G67990, AT3G11750, AT3G13610, AT1G30530, AT5G05590, AT3G55870, AT5G58860, AT2G33590, AT5G48100, AT3G54640, AT2G21100, AT5…	10377	215	13998	1.0917	1	0.265962	27.2912
GOTERM_BP_FAT	GO:0009312~oligosaccharide biosynthetic process	35	0.16878	0.0176806	AT3G55800, AT1G78580, AT1G78090, AT1G51420, AT5G20830, AT4G27550, AT2G22190, AT2G35840, AT4G02280, AT5G49190, AT4G17090, AT5G58380, AT3G63010, AT3G54270, AT5G27320, AT3G05120, AT5G37180, AT2G18700, AT1G16980, AT4G12430, AT4G17770, AT1G80070, AT4G22590, AT1G70290, AT5G10100, AT1G23870, AT1G73370, AT1G60140, AT1G06410, AT1G22210, AT5G40390, AT3G43190, AT1G17000, AT1G68020, AT4G39770, AT5G65140, AT1…	10377	38	13998	1.24245	1	0.266124	27.444
GOTERM_BP_FAT	GO:0008652~cellular amino acid biosynthetic process	150	0.723345	0.0177726	AT1G80560, AT1G18500, AT5G10870, AT3G06350, AT1G58080, AT3G53580, AT2G41220, AT4G39980, AT4G33510, AT4G14710, AT4G14716, AT4G14713, AT2G14750, AT1G18640, AT5G60890, AT1G66200, AT3G22740, AT5G11880, AT2G04400, AT3G11750, AT4G37670, AT5G38710, AT4G14720, AT3G18680, AT5G05590, AT5G16570, AT1G31180, AT3G55870, AT4G34840, AT5G28020, AT3G54640, AT3G30775, AT3G02020, AT4G33680, AT1G80555, AT5G53850, AT1…	10377	184	13998	1.09968	1	0.265988	27.566
GOTERM_BP_FAT	GO:0046164~alcohol catabolic process	97	0.467763	0.0183196	AT3G15020, AT1G47840, AT3G07690, AT1G32440, AT1G59900, AT4G26530, AT1G80460, AT4G17260, AT3G20040, AT5G13420, AT5G56720, AT2G29560, AT1G76550, AT1G14520, AT4G20930, AT3G49360, AT2G01140, AT4G26270, AT2G22780, AT5G65750, AT5G58330, AT2G36530, AT3G49160, AT3G47520, AT1G16300, AT1G13700, AT5G03690, AT1G50460, AT3G10370, AT4G29130, AT4G32840, AT3G52990, AT3G22960, AT5G56350, AT1G18270, AT3G04050, AT3…	10377	116	13998	1.128	1	0.271665	28.2881
GOTERM_BP_FAT	GO:0006006~glucose metabolic process	97	0.467763	0.0183196	AT3G15020, AT1G47840, AT1G32440, AT1G59900, AT4G37870, AT4G26530, AT4G17260, AT1G27680, AT3G20040, AT5G13420, AT5G56720, AT2G29560, AT1G76550, AT4G20930, AT3G49360, AT2G01140, AT4G26270, AT2G22780, AT5G65750, AT5G58330, AT2G36530, AT3G49160, AT3G47520, AT1G16300, AT1G13700, AT2G21590, AT5G03690, AT1G50460, AT4G29130, AT4G32840, AT3G52990, AT3G22960, AT5G56350, AT1G18270, AT3G04050, AT5G41670, AT3…	10377	116	13998	1.128	1	0.271665	28.2881
GOTERM_BP_FAT	GO:0012501~programmed cell death	180	0.868014	0.0188377	AT3G04220, AT1G72870, AT1G64280, AT2G26560, AT1G19250, AT1G56520, AT2G20310, AT5G41550, AT2G17060, AT1G20850, AT4G33300, AT4G35350, AT5G46260, AT1G63870, AT3G48090, AT4G19530, AT5G45200, AT4G17580, AT3G04210, AT5G46450, AT5G38850, AT5G17970, AT3G13610, AT5G66910, AT1G56510, AT4G08450, AT2G17050, AT5G41540, AT3G28910, AT1G63860, AT4G20380, AT1G63730, AT3G44480, AT1G64070, AT4G37930, AT2G43790, AT5…	10377	223	13998	1.08883	1	0.276873	28.9657
GOTERM_BP_FAT	GO:0030258~lipid modification	39	0.18807	0.0190022	AT3G07020, AT3G01420, AT4G29010, AT1G47510, AT1G49340, AT1G04010, AT5G65940, AT5G25760, AT5G64070, AT1G51040, AT3G24360, AT1G06290, AT5G27520, AT1G06310, AT3G04460, AT2G26350, AT3G05290, AT1G72970, AT4G16760, AT5G09350, AT1G79810, AT2G35690, AT1G06550, AT5G42890, AT5G08470, AT1G76150, AT5G48880, AT5G65110, AT4G31810, AT3G51840, AT3G06690, AT2G42790, AT1G73740, AT3G06860, AT1G60490, AT4G39850, AT4…	10377	43	13998	1.22346	1	0.277587	29.1795
GOTERM_BP_FAT	GO:0051094~positive regulation of developmental process	39	0.18807	0.0190022	AT5G08370, AT1G26260, AT5G60910, AT4G04885, AT3G24140, AT2G22630, AT1G26310, AT2G19450, AT1G10670, AT2G30470, AT3G10390, AT1G11130, AT1G28440, AT5G05690, AT1G22770, AT1G68050, AT5G63980, AT3G03090, AT4G31820, AT4G15880, AT2G45660, AT1G65480, AT1G26830, AT2G34900, AT4G24620, AT2G43410, AT3G04610, AT1G04400, AT4G32540, AT4G20370, AT4G02560, AT4G34530, AT2G46410, AT4G32880, AT5G11320, AT4G35900, AT1…	10377	43	13998	1.22346	1	0.277587	29.1795
GOTERM_BP_FAT	GO:0006261~DNA-dependent DNA replication	43	0.207359	0.0198205	AT5G13060, AT5G22110, AT3G19150, AT3G48160, AT1G67320, AT4G31210, AT2G29570, AT5G24630, AT4G26701, AT2G42260, AT2G27960, AT5G54090, AT5G55310, AT5G44635, AT5G41880, AT5G25380, AT5G46280, AT5G08550, AT3G02820, AT3G09660, AT4G02060, AT1G47870, AT5G49010, AT2G07690, AT1G48380, AT4G38600, AT2G14050, AT2G20980, AT5G55300, AT4G22910, AT2G16440, AT5G44740, AT3G48750, AT2G32000, AT1G78650, AT5G63920, AT1…	10377	48	13998	1.20843	1	0.286359	30.2344
GOTERM_BP_FAT	GO:0031328~positive regulation of cellular biosynthetic process	59	0.284516	0.0200538	AT4G12610, AT4G29940, AT3G24500, AT1G21970, AT5G03500, AT3G24140, AT2G04880, AT4G18780, AT2G36990, AT5G03220, AT4G23810, AT1G13950, AT3G26790, AT5G63670, AT2G20570, AT4G11920, AT5G01270, AT5G44190, AT2G42680, AT1G28300, AT2G36490, AT1G61040, AT1G26630, AT3G04740, AT2G34640, AT1G30455, AT3G55370, AT1G25540, AT3G09360, AT3G48590, AT5G03790, AT1G07530, AT1G74850, AT2G02540, AT3G44460, AT1G69410, AT5…	10377	68	13998	1.17041	1	0.287843	30.5324
GOTERM_BP_FAT	GO:0009891~positive regulation of biosynthetic process	59	0.284516	0.0200538	AT4G12610, AT4G29940, AT3G24500, AT1G21970, AT5G03500, AT3G24140, AT2G04880, AT4G18780, AT2G36990, AT5G03220, AT4G23810, AT1G13950, AT3G26790, AT5G63670, AT2G20570, AT4G11920, AT5G01270, AT5G44190, AT2G42680, AT1G28300, AT2G36490, AT1G61040, AT1G26630, AT3G04740, AT2G34640, AT1G30455, AT3G55370, AT1G25540, AT3G09360, AT3G48590, AT5G03790, AT1G07530, AT1G74850, AT2G02540, AT3G44460, AT1G69410, AT5…	10377	68	13998	1.17041	1	0.287843	30.5324
GOTERM_BP_FAT	GO:0009581~detection of external stimulus	47	0.226648	0.0202529	AT5G19520, AT4G26430, AT4G16250, AT5G13320, AT4G14110, AT3G13550, AT1G09570, AT1G22770, AT1G31480, AT4G16780, AT4G10180, AT5G56280, AT5G12080, AT2G18790, AT5G35840, AT1G53090, AT5G11260, AT1G09530, AT1G25540, AT1G22920, AT4G25560, AT4G18130, AT3G61140, AT5G42970, AT5G59560, AT3G27810, AT3G22170, AT4G05420, AT2G26990, AT5G14250, AT1G71230, AT4G11110, AT2G46340, AT2G25930, AT5G63580, AT2G32950, AT5…	10377	53	13998	1.19623	1	0.288896	30.7858
GOTERM_BP_FAT	GO:0051173~positive regulation of nitrogen compound metabolic process	55	0.265226	0.0203065	AT4G12610, AT4G29940, AT3G24500, AT1G21970, AT5G03500, AT3G24140, AT2G04880, AT2G36990, AT5G03220, AT4G23810, AT5G63670, AT2G20570, AT4G11920, AT2G42680, AT5G01270, AT5G44190, AT1G28300, AT2G36490, AT1G61040, AT1G14790, AT4G08350, AT3G04740, AT2G34640, AT1G30455, AT3G55370, AT1G25540, AT3G09360, AT3G48590, AT5G03790, AT1G07530, AT1G74850, AT3G57300, AT2G02540, AT3G44460, AT5G47670, AT1G69120, AT5…	10377	63	13998	1.17765	1	0.288186	30.8539
GOTERM_BP_FAT	GO:0045935~positive regulation of nucleobase, nucleoside, nucleotide and nucleic acid metabolic process	55	0.265226	0.0203065	AT4G12610, AT4G29940, AT3G24500, AT1G21970, AT5G03500, AT3G24140, AT2G04880, AT2G36990, AT5G03220, AT4G23810, AT5G63670, AT2G20570, AT4G11920, AT2G42680, AT5G01270, AT5G44190, AT1G28300, AT2G36490, AT1G61040, AT1G14790, AT4G08350, AT3G04740, AT2G34640, AT1G30455, AT3G55370, AT1G25540, AT3G09360, AT3G48590, AT5G03790, AT1G07530, AT1G74850, AT3G57300, AT2G02540, AT3G44460, AT5G47670, AT1G69120, AT5…	10377	63	13998	1.17765	1	0.288186	30.8539
GOTERM_BP_FAT	GO:0009831~plant-type cell wall modification during multidimensional cell growth	25	0.120557	0.0205796	AT4G38210, AT5G05290, AT3G03220, AT2G37640, AT2G45110, AT5G39260, AT3G29030, AT1G10550, AT1G12560, AT5G02260, AT5G39290, AT5G39300, AT1G20190, AT1G26770, AT3G08550, AT2G39700, AT2G28950, AT2G03090, AT1G62980, AT1G65680, AT5G39280, AT3G55500, AT3G60570, AT4G01630, AT5G56320	10377	26	13998	1.29706	1	0.290109	31.1998
GOTERM_BP_FAT	GO:0006888~ER to Golgi vesicle-mediated transport	25	0.120557	0.0205796	AT2G27460, AT3G44340, AT5G43670, AT1G02130, AT2G21630, AT1G80500, AT2G20930, AT5G02280, AT4G17170, AT1G51160, AT3G13870, AT1G62020, AT4G32640, AT4G01810, AT4G14455, AT2G01470, AT3G07100, AT3G23660, AT4G14160, AT2G21390, AT3G47700, AT5G58030, AT1G05520, AT5G54750, AT3G58170	10377	26	13998	1.29706	1	0.290109	31.1998
GOTERM_BP_FAT	GO:0007059~chromosome segregation	25	0.120557	0.0205796	AT1G75950, AT5G37630, AT5G04320, AT5G57880, AT5G16270, AT5G51330, AT5G48600, AT3G54670, AT5G10710, AT2G47980, AT5G15920, AT4G22970, AT3G10440, AT2G27170, AT5G42190, AT5G05490, AT5G15540, AT5G52290, AT5G61460, AT3G23890, AT5G40840, AT5G63920, AT3G59550, AT3G13170, AT5G07660	10377	26	13998	1.29706	1	0.290109	31.1998
GOTERM_BP_FAT	GO:0051493~regulation of cytoskeleton organization	25	0.120557	0.0205796	AT2G34150, AT1G13180, AT5G44610, AT2G41740, AT2G29890, AT3G51300, AT2G33385, AT2G30910, AT2G31300, AT3G05520, AT1G30825, AT5G01730, AT3G54870, AT1G29170, AT3G50530, AT5G65274, AT1G04450, AT2G01910, AT3G57410, AT5G05970, AT1G60430, AT2G38440, AT5G16490, AT5G55230, AT4G01710, AT1G71790	10377	26	13998	1.29706	1	0.290109	31.1998
GOTERM_BP_FAT	GO:0030245~cellulose catabolic process	25	0.120557	0.0205796	AT4G39000, AT1G70710, AT5G36890, AT4G24260, AT4G23560, AT1G64390, AT4G09740, AT2G44550, AT2G44570, AT1G22880, AT4G39010, AT1G48930, AT1G02800, AT1G71380, AT1G65610, AT4G02290, AT2G32990, AT1G19940, AT2G44560, AT4G11050, AT1G23210, AT1G75680, AT3G43860, AT2G44540, AT4G38990	10377	26	13998	1.29706	1	0.290109	31.1998
GOTERM_BP_FAT	GO:0010564~regulation of cell cycle process	25	0.120557	0.0205796	AT4G00020, AT1G20930, AT3G48160, AT2G44950, AT3G12280, AT2G33560, AT2G18290, AT3G18524, AT1G08260, AT3G19590, AT4G11920, AT3G15150, AT4G22970, AT3G57860, AT2G34780, AT4G02980, AT1G25580, AT3G48150, AT3G25980, AT5G05970, AT5G01630, AT1G78770, AT1G16590, AT5G61960, AT1G76540	10377	26	13998	1.29706	1	0.290109	31.1998
GOTERM_BP_FAT	GO:0042435~indole derivative biosynthetic process	34	0.163958	0.0215852	AT1G70560, AT3G26830, AT3G44300, AT1G25220, AT5G28237, AT5G60890, AT3G45640, AT2G38470, AT5G17990, AT5G57220, AT2G22330, AT5G57890, AT1G70570, AT4G02610, AT1G08980, AT2G04400, AT1G18570, AT4G39950, AT1G29410, AT1G52410, AT3G44310, AT2G20610, AT4G23100, AT5G05590, AT2G29690, AT3G55870, AT4G31500, AT5G38530, AT3G54640, AT4G24670, AT5G05730, AT2G30770, AT2G43790, AT4G27070, AT1G69370	10377	37	13998	1.23957	1	0.300636	32.4591
GOTERM_BP_FAT	GO:0007067~mitosis	34	0.163958	0.0215852	AT3G57060, AT5G62410, AT5G35520, AT5G08290, AT5G37630, AT1G75950, AT5G48600, AT4G32200, AT2G18290, AT4G34160, AT3G54650, AT4G11920, AT1G61000, AT5G03455, AT2G20190, AT5G13840, AT3G47460, AT3G25980, AT1G67370, AT1G02970, AT4G22910, AT5G42080, AT1G16590, AT2G32590, AT3G48750, AT2G35630, AT3G24730, AT5G40840, AT5G63920, AT3G59550, AT3G54180, AT5G54670, AT5G06150, AT3G55340	10377	37	13998	1.23957	1	0.300636	32.4591
GOTERM_BP_FAT	GO:0046165~alcohol biosynthetic process	34	0.163958	0.0215852	AT1G63000, AT3G02870, AT5G65690, AT1G53500, AT2G45790, AT4G37870, AT1G11755, AT5G39190, AT2G23400, AT5G58380, AT1G30620, AT5G10170, AT5G58770, AT5G47770, AT5G42740, AT2G22240, AT4G17190, AT4G24620, AT3G55440, AT5G61760, AT1G78570, AT3G18000, AT1G73250, AT4G39800, AT5G42810, AT2G23410, AT1G17890, AT5G40390, AT1G13440, AT5G58784, AT5G58782, AT3G14790, AT5G58780, AT1G12780, AT3G04120, AT5G23670	10377	37	13998	1.23957	1	0.300636	32.4591
GOTERM_BP_FAT	GO:0000087~M phase of mitotic cell cycle	34	0.163958	0.0215852	AT3G57060, AT5G62410, AT5G35520, AT5G08290, AT5G37630, AT1G75950, AT5G48600, AT4G32200, AT2G18290, AT4G34160, AT3G54650, AT4G11920, AT1G61000, AT5G03455, AT2G20190, AT5G13840, AT3G47460, AT3G25980, AT1G67370, AT1G02970, AT4G22910, AT5G42080, AT1G16590, AT2G32590, AT3G48750, AT2G35630, AT3G24730, AT5G40840, AT5G63920, AT3G59550, AT3G54180, AT5G54670, AT5G06150, AT3G55340	10377	37	13998	1.23957	1	0.300636	32.4591
GOTERM_BP_FAT	GO:0006007~glucose catabolic process	88	0.424362	0.0227946	AT3G15020, AT2G36580, AT3G52930, AT1G47840, AT1G32440, AT1G59900, AT2G22480, AT1G20950, AT4G26530, AT4G17260, AT3G02360, AT1G12000, AT3G20040, AT5G13420, AT5G56720, AT1G79550, AT2G29560, AT1G76550, AT5G42740, AT4G20930, AT3G49360, AT2G01140, AT4G26270, AT2G22780, AT3G25530, AT1G09780, AT5G65750, AT5G58330, AT2G36530, AT3G49160, AT5G11670, AT3G47520, AT1G16300, AT1G12900, AT2G19860, AT5G24400, AT1…	10377	105	13998	1.13054	1	0.313244	33.9448
GOTERM_BP_FAT	GO:0042434~indole derivative metabolic process	38	0.183247	0.0229291	AT1G70560, AT3G26830, AT5G44070, AT3G44300, AT1G25220, AT5G28237, AT3G45640, AT5G60890, AT3G10870, AT2G38470, AT1G72680, AT5G17990, AT1G29690, AT5G57220, AT2G22330, AT5G57890, AT1G70570, AT4G02610, AT1G08980, AT2G04400, AT1G18570, AT4G39950, AT1G29410, AT1G52410, AT3G44310, AT2G20610, AT4G23100, AT5G48220, AT5G05590, AT2G29690, AT4G31500, AT3G55870, AT5G38530, AT3G54640, AT1G59870, AT5G05730, AT4…	10377	42	13998	1.22047	1	0.313366	34.1082
GOTERM_BP_FAT	GO:0042430~indole and derivative metabolic process	38	0.183247	0.0229291	AT1G70560, AT3G26830, AT5G44070, AT3G44300, AT1G25220, AT5G28237, AT3G45640, AT5G60890, AT3G10870, AT2G38470, AT1G72680, AT5G17990, AT1G29690, AT5G57220, AT2G22330, AT5G57890, AT1G70570, AT4G02610, AT1G08980, AT2G04400, AT1G18570, AT4G39950, AT1G29410, AT1G52410, AT3G44310, AT2G20610, AT4G23100, AT5G48220, AT5G05590, AT2G29690, AT4G31500, AT3G55870, AT5G38530, AT3G54640, AT1G59870, AT5G05730, AT4…	10377	42	13998	1.22047	1	0.313366	34.1082
GOTERM_BP_FAT	GO:0055066~di-, tri-valent inorganic cation homeostasis	50	0.241115	0.0240223	AT5G27100, AT5G54280, AT3G56240, AT1G12520, AT5G58270, AT4G01660, AT5G01600, AT4G28620, AT5G14870, AT1G05200, AT1G04400, AT2G18790, AT2G32390, AT2G17260, AT2G32400, AT5G48410, AT4G35290, AT2G23150, AT2G39450, AT3G09390, AT5G13740, AT3G51860, AT2G29120, AT5G48400, AT4G08920, AT2G01770, AT4G31710, AT2G24710, AT4G37270, AT2G29110, AT3G04110, AT1G07810, AT3G08950, AT3G11050, AT5G11210, AT5G26820, AT3…	10377	57	13998	1.18328	1	0.324266	35.4214
GOTERM_BP_FAT	GO:0009812~flavonoid metabolic process	50	0.241115	0.0240223	AT3G19010, AT5G24530, AT1G53520, AT1G17020, AT3G59030, AT1G61720, AT5G49330, AT4G27430, AT4G25300, AT1G17010, AT2G47460, AT3G62610, AT4G09820, AT1G78570, AT5G07480, AT1G30530, AT1G56650, AT5G42800, AT1G17260, AT4G25310, AT4G16770, AT1G08450, AT5G13930, AT5G08640, AT1G43620, AT5G54160, AT2G02990, AT4G16330, AT5G63590, AT4G08920, AT5G66220, AT5G63595, AT2G45400, AT3G63170, AT1G71030, AT1G49390, AT5…	10377	57	13998	1.18328	1	0.324266	35.4214
GOTERM_BP_FAT	GO:0006800~oxygen and reactive oxygen species metabolic process	91	0.438829	0.0245686	AT5G19890, AT5G64100, AT4G35970, AT5G17820, AT5G47910, AT5G06730, AT5G05340, AT4G37520, AT5G62530, AT1G12520, AT4G36430, AT1G58030, AT1G66340, AT5G23310, AT4G35000, AT5G18100, AT3G09640, AT1G05260, AT5G14130, AT1G77490, AT1G49570, AT2G18150, AT5G58400, AT2G28190, AT5G51100, AT5G19880, AT1G05240, AT2G41680, AT3G10920, AT5G39580, AT3G27820, AT5G51890, AT4G37530, AT1G68850, AT5G15180, AT2G41480, AT1…	10377	109	13998	1.12618	1	0.328884	36.0684
GOTERM_BP_FAT	GO:0006873~cellular ion homeostasis	69	0.332739	0.0247398	AT1G80830, AT5G27100, AT3G10350, AT5G54280, AT1G12520, AT3G56240, AT5G58270, AT5G63530, AT5G26240, AT4G01660, AT5G01600, AT4G28620, AT1G62280, AT5G14870, AT1G04400, AT2G18790, AT1G05200, AT2G32390, AT2G17260, AT2G32400, AT5G48410, AT4G35290, AT2G23150, AT2G39450, AT3G09390, AT1G47240, AT3G53720, AT5G60730, AT4G22200, AT2G15290, AT1G12480, AT1G17260, AT3G51860, AT2G29120, AT4G08920, AT5G48400, AT5…	10377	81	13998	1.1491	1	0.329324	36.27
GOTERM_BP_FAT	GO:0034614~cellular response to reactive oxygen species	80	0.385784	0.0249978	AT5G19890, AT5G64100, AT4G35970, AT5G17820, AT5G05340, AT5G06730, AT4G37520, AT4G36430, AT1G58030, AT5G23310, AT4G35000, AT5G18100, AT3G09640, AT1G05260, AT5G14130, AT1G77490, AT1G49570, AT2G18150, AT5G58400, AT2G28190, AT5G19880, AT1G05240, AT2G41680, AT3G10920, AT5G39580, AT3G27820, AT5G51890, AT4G37530, AT1G68850, AT5G15180, AT2G41480, AT4G16270, AT1G56650, AT1G30870, AT3G52880, AT2G18140, AT1…	10377	95	13998	1.13595	1	0.330704	36.5724
GOTERM_BP_FAT	GO:0009943~adaxial/abaxial axis specification	19	0.0916237	0.0257501	AT3G52770, AT5G22650, AT2G37630, AT1G69180, AT1G65620, AT1G30490, AT1G32240, AT2G28610, AT2G45450, AT1G23420, AT2G45190, AT5G60690, AT3G05040, AT2G41370, AT5G55250, AT2G34710, AT3G57130, AT5G16560, AT3G44750	10377	19	13998	1.34894	1	0.337392	37.4469
GOTERM_BP_FAT	GO:0007186~G-protein coupled receptor protein signaling pathway	24	0.115735	0.0258771	AT2G32400, AT4G21540, AT5G63770, AT5G51290, AT2G20900, AT4G34390, AT3G49660, AT1G48270, AT5G23450, AT2G46090, AT4G30340, AT2G20890, AT5G07920, AT1G31930, AT1G42540, AT5G57690, AT2G26300, AT3G51480, AT2G41420, AT5G11210, AT2G23460, AT2G32390, AT1G05200, AT4G28130	10377	25	13998	1.29499	1	0.337305	37.5934
GOTERM_BP_FAT	GO:0010119~regulation of stomatal movement	24	0.115735	0.0258771	AT2G18960, AT2G32950, AT5G55630, AT2G17290, AT5G23720, AT4G33950, AT5G03280, AT1G62400, AT4G03560, AT1G80820, AT2G46370, AT1G66340, AT1G20090, AT3G15730, AT1G09540, AT4G23650, AT5G44790, AT2G26300, AT3G45780, AT3G11410, AT4G26080, AT2G19690, AT4G16110, AT1G25490	10377	25	13998	1.29499	1	0.337305	37.5934
GOTERM_BP_FAT	GO:0019220~regulation of phosphate metabolic process	33	0.159136	0.0262853	AT4G21540, AT5G63770, AT3G19150, AT2G31305, AT5G51290, AT1G66750, AT5G04510, AT4G28980, AT2G46090, AT5G66570, AT5G03470, AT2G32710, AT4G36390, AT3G45640, AT3G25800, AT1G49620, AT2G20900, AT2G04550, AT2G20050, AT2G23430, AT5G23450, AT2G17520, AT4G30340, AT5G07920, AT5G57690, AT3G24810, AT5G48820, AT5G06830, AT5G10480, AT3G50630, AT3G50820, AT3G06110, AT4G28130	10377	36	13998	1.23653	1	0.340199	38.062
GOTERM_BP_FAT	GO:0051174~regulation of phosphorus metabolic process	33	0.159136	0.0262853	AT4G21540, AT5G63770, AT3G19150, AT2G31305, AT5G51290, AT1G66750, AT5G04510, AT4G28980, AT2G46090, AT5G66570, AT5G03470, AT2G32710, AT4G36390, AT3G45640, AT3G25800, AT1G49620, AT2G20900, AT2G04550, AT2G20050, AT2G23430, AT5G23450, AT2G17520, AT4G30340, AT5G07920, AT5G57690, AT3G24810, AT5G48820, AT5G06830, AT5G10480, AT3G50630, AT3G50820, AT3G06110, AT4G28130	10377	36	13998	1.23653	1	0.340199	38.062
GOTERM_BP_FAT	GO:0000910~cytokinesis	37	0.178425	0.0275984	AT3G19050, AT3G61650, AT3G17360, AT1G53140, AT2G35190, AT5G66410, AT2G30410, AT3G05330, AT5G55280, AT1G71440, AT5G50375, AT1G54960, AT4G14150, AT1G49040, AT5G49160, AT5G05620, AT1G69770, AT3G63130, AT3G23670, AT1G50240, AT3G60740, AT3G19770, AT4G02980, AT5G05970, AT1G13980, AT1G01040, AT1G09630, AT5G42080, AT4G00100, AT3G48750, AT2G35630, AT3G43210, AT5G55230, AT5G18700, AT3G50960, AT5G51600, AT3…	10377	41	13998	1.21734	1	0.352473	39.547
GOTERM_BP_FAT	GO:0000280~nuclear division	37	0.178425	0.0275984	AT5G62410, AT3G57060, AT5G35520, AT5G08290, AT5G37630, AT1G75950, AT5G66410, AT5G48600, AT4G32200, AT2G18290, AT4G34160, AT3G54650, AT4G11920, AT1G61000, AT5G03455, AT2G20190, AT5G13840, AT3G47460, AT3G25980, AT1G67370, AT1G02970, AT4G22910, AT5G42080, AT1G16590, AT2G32590, AT3G48750, AT2G35630, AT3G24730, AT5G40840, AT5G63920, AT3G59550, AT3G54180, AT5G54670, AT3G50960, AT5G51600, AT5G06150, AT3…	10377	41	13998	1.21734	1	0.352473	39.547
GOTERM_BP_FAT	GO:0009825~multidimensional cell growth	41	0.197714	0.0282481	AT1G13180, AT2G35110, AT5G55540, AT4G38210, AT5G05290, AT2G16950, AT3G27000, AT1G70710, AT3G03220, AT2G45110, AT2G37640, AT1G69490, AT5G39260, AT3G29030, AT5G17690, AT1G10550, AT1G12560, AT5G02260, AT1G03060, AT1G49040, AT1G80350, AT5G39300, AT5G39290, AT1G05850, AT5G28646, AT1G58250, AT1G20190, AT3G50530, AT5G60920, AT2G39700, AT1G26770, AT3G08550, AT2G28950, AT2G03090, AT3G54920, AT1G62980, AT1…	10377	46	13998	1.20232	1	0.357672	40.2692
GOTERM_BP_FAT	GO:0015893~drug transport	68	0.327916	0.0283999	AT1G15520, AT3G53480, AT5G65380, AT5G10420, AT2G21340, AT1G71870, AT1G66950, AT3G59030, AT1G33110, AT5G44050, AT5G38030, AT5G13750, AT1G15170, AT1G23300, AT4G21910, AT2G04080, AT2G29940, AT1G33100, AT1G33080, AT4G38380, AT2G04040, AT2G47800, AT5G49130, AT1G66760, AT2G04100, AT3G23550, AT1G64820, AT1G51340, AT5G13740, AT2G04050, AT2G04090, AT4G15230, AT4G21903, AT4G21900, AT1G71140, AT1G58340, AT1…	10377	80	13998	1.1466	1	0.357741	40.4368
GOTERM_BP_FAT	GO:0035295~tube development	64	0.308627	0.02951	AT2G34090, AT1G79860, AT3G23380, AT3G12160, AT2G35070, AT3G03690, AT3G57670, AT3G51300, AT1G20090, AT3G03650, AT3G12690, AT3G08970, AT4G24580, AT2G47510, AT3G07330, AT5G14870, AT2G25600, AT5G09350, AT2G20430, AT4G18770, AT4G05450, AT4G38430, AT5G55810, AT1G71820, AT2G47040, AT3G09840, AT1G77131, AT2G47470, AT1G25450, AT3G56960, AT3G03810, AT1G71270, AT3G04690, AT4G15570, AT3G05000, AT3G22200, AT2…	10377	75	13998	1.1511	1	0.367427	41.6489
GOTERM_BP_FAT	GO:0006855~multidrug transport	64	0.308627	0.02951	AT1G15520, AT3G53480, AT2G21340, AT5G65380, AT5G10420, AT1G71870, AT1G66950, AT3G59030, AT1G33110, AT5G44050, AT5G38030, AT1G15170, AT1G23300, AT4G21910, AT2G04080, AT1G33100, AT2G29940, AT1G33080, AT4G38380, AT2G04040, AT2G47800, AT5G49130, AT1G66760, AT2G04100, AT3G23550, AT1G64820, AT1G51340, AT2G04050, AT2G04090, AT4G15230, AT4G21903, AT4G21900, AT1G71140, AT1G58340, AT1G33090, AT4G39030, AT3…	10377	75	13998	1.1511	1	0.367427	41.6489
GOTERM_BP_FAT	GO:0048868~pollen tube development	64	0.308627	0.02951	AT2G34090, AT1G79860, AT3G23380, AT3G12160, AT2G35070, AT3G03690, AT3G57670, AT3G51300, AT1G20090, AT3G03650, AT3G12690, AT3G08970, AT4G24580, AT2G47510, AT3G07330, AT5G14870, AT2G25600, AT5G09350, AT2G20430, AT4G18770, AT4G05450, AT4G38430, AT5G55810, AT1G71820, AT2G47040, AT3G09840, AT1G77131, AT2G47470, AT1G25450, AT3G56960, AT3G03810, AT1G71270, AT3G04690, AT4G15570, AT3G05000, AT3G22200, AT2…	10377	75	13998	1.1511	1	0.367427	41.6489
GOTERM_BP_FAT	GO:0009123~nucleoside monophosphate metabolic process	28	0.135024	0.0296572	AT1G26190, AT4G04880, AT1G63660, AT2G38280, AT1G36280, AT1G10700, AT3G55010, AT1G79470, AT1G32380, AT4G18440, AT4G17360, AT1G16350, AT2G35040, AT5G26667, AT2G42910, AT2G35390, AT1G73980, AT2G37690, AT2G11890, AT4G34570, AT3G17810, AT5G23300, AT1G31220, AT3G57610, AT1G74260, AT2G16370, AT2G21550, AT2G05140	10377	30	13998	1.25902	1	0.367401	41.8079
GOTERM_BP_FAT	GO:0009808~lignin metabolic process	56	0.270049	0.0315594	AT2G34770, AT5G09360, AT5G03260, AT1G32770, AT1G67980, AT1G09480, AT1G72680, AT2G29130, AT1G18140, AT2G33600, AT5G14700, AT1G67990, AT1G12840, AT3G19450, AT5G37170, AT4G37970, AT1G33030, AT5G48100, AT2G33590, AT5G05390, AT1G16490, AT2G21730, AT4G39330, AT5G54160, AT1G76470, AT5G44070, AT1G09500, AT2G46770, AT2G02400, AT2G23910, AT1G77530, AT5G48930, AT5G01050, AT4G26220, AT2G40370, AT1G51990, AT1…	10377	65	13998	1.16217	1	0.384473	43.8256
GOTERM_BP_FAT	GO:0009416~response to light stimulus	364	1.75532	0.031567	AT1G75780, AT4G16250, AT5G15960, AT1G19150, AT3G08660, AT1G48030, AT4G14110, AT2G42260, AT3G17800, AT5G63980, AT2G36910, AT4G12850, AT2G46990, AT2G36170, AT4G16780, AT4G10180, AT1G37130, AT5G56280, AT2G22240, AT5G01530, AT5G49230, AT2G17260, AT5G67440, AT4G30950, AT4G36880, AT3G55270, AT1G09530, AT3G55370, AT2G36530, AT1G67090, AT5G44740, AT5G42970, AT5G20730, AT3G50840, AT1G25450, AT2G14820, AT4…	10377	466	13998	1.05368	1	0.383028	43.8336
GOTERM_BP_FAT	GO:0009933~meristem structural organization	32	0.154314	0.031924	AT1G13870, AT5G55540, AT2G16950, AT3G07780, AT5G46700, AT3G16830, AT5G48160, AT1G69120, AT2G45190, AT2G35350, AT5G51430, AT2G20000, AT1G72560, AT5G64630, AT1G80490, AT5G53950, AT2G34780, AT1G76420, AT1G56010, AT1G30490, AT3G15170, AT5G26751, AT5G16780, AT1G20700, AT1G52150, AT5G60690, AT4G32880, AT3G05840, AT1G36160, AT2G34710, AT3G18730, AT5G27030, AT3G15880	10377	35	13998	1.23332	1	0.384927	44.2047
GOTERM_BP_FAT	GO:0016125~sterol metabolic process	32	0.154314	0.031924	AT4G14850, AT5G24150, AT1G58440, AT3G02580, AT4G34640, AT5G24155, AT5G50375, AT5G47770, AT4G37760, AT1G10030, AT5G24140, AT4G17190, AT1G76490, AT5G13710, AT4G11820, AT3G52940, AT5G24160, AT1G50430, AT2G26260, AT3G02590, AT1G47290, AT4G12110, AT2G22830, AT2G29390, AT1G11680, AT1G20050, AT2G17370, AT1G01020, AT4G01510, AT4G34650, AT2G43420, AT4G22756	10377	35	13998	1.23332	1	0.384927	44.2047
GOTERM_BP_FAT	GO:0032012~regulation of ARF protein signal transduction	23	0.110913	0.0324544	AT4G32630, AT2G35210, AT4G05330, AT1G01960, AT2G37550, AT3G53710, AT4G17890, AT1G13980, AT5G19610, AT1G10870, AT4G13350, AT1G08680, AT5G54310, AT3G17660, AT5G39500, AT1G60860, AT4G33680, AT4G35380, AT3G60860, AT5G46750, AT4G21160, AT3G07940, AT4G38200, AT5G61980	10377	24	13998	1.29274	1	0.388439	44.7519
GOTERM_BP_FAT	GO:0006302~double-strand break repair	23	0.110913	0.0324544	AT5G20850, AT3G52115, AT4G00020, AT5G64520, AT5G41150, AT1G65470, AT3G23100, AT5G54260, AT2G45280, AT5G57450, AT1G10930, AT5G01630, AT5G61460, AT3G05210, AT1G48050, AT5G40840, AT5G64630, AT3G13170, AT3G19210, AT5G57160, AT1G16970, AT5G07660, AT4G29170	10377	24	13998	1.29274	1	0.388439	44.7519
GOTERM_BP_FAT	GO:0048509~regulation of meristem development	48	0.23147	0.0331104	AT3G23920, AT5G62430, AT3G54720, AT2G46920, AT3G22780, AT4G22950, AT5G23150, AT3G15150, AT4G20270, AT1G04400, AT5G65700, AT1G71696, AT5G45390, AT1G65470, AT4G24540, AT1G04020, AT5G03790, AT5G23040, AT5G10510, AT1G75410, AT1G20930, AT4G08920, AT2G27250, AT4G28190, AT5G40280, AT4G40060, AT2G34720, AT3G59380, AT5G13290, AT3G22760, AT3G52770, AT1G63030, AT3G49670, AT2G26670, AT1G04080, AT5G03730, AT2…	10377	55	13998	1.17726	1	0.393069	45.4217
GOTERM_BP_FAT	GO:0010054~trichoblast differentiation	36	0.173603	0.0331319	AT3G61650, AT5G43900, AT2G34650, AT4G34580, AT4G18640, AT2G37620, AT5G03280, AT5G65090, AT2G26420, AT5G64070, AT5G49270, AT5G20490, AT2G26650, AT2G33540, AT4G26690, AT5G05620, AT1G49240, AT4G02500, AT5G09810, AT5G09350, AT3G54870, AT2G38120, AT3G53750, AT1G04160, AT2G03720, AT1G48380, AT2G22475, AT3G62680, AT4G01060, AT3G62720, AT3G16640, AT1G13980, AT1G70940, AT3G51460, AT4G38630, AT5G16910, AT2…	10377	40	13998	1.21405	1	0.391759	45.4436
GOTERM_BP_FAT	GO:0006265~DNA topological change	18	0.0868014	0.0331618	AT2G13720, AT5G06600, AT3G10690, AT5G53960, AT4G31210, AT4G26701, AT5G55300, AT5G55310, AT5G02820, AT5G04110, AT3G23890, AT2G32000, AT5G04130, AT3G10270, AT5G63920, AT3G13170, AT3G20780, AT1G63990	10377	18	13998	1.34894	1	0.390537	45.4739
GOTERM_BP_FAT	GO:0010208~pollen wall assembly	18	0.0868014	0.0331618	AT4G20050, AT2G19070, AT2G13680, AT1G62940, AT1G33430, AT1G69500, AT1G02050, AT4G14080, AT1G65060, AT5G40260, AT1G01280, AT3G11980, AT4G34850, AT3G09090, AT5G22260, AT3G28780, AT5G58100, AT3G59530	10377	18	13998	1.34894	1	0.390537	45.4739
GOTERM_BP_FAT	GO:0010927~cellular component assembly involved in morphogenesis	18	0.0868014	0.0331618	AT4G20050, AT2G19070, AT2G13680, AT1G62940, AT1G33430, AT1G69500, AT1G02050, AT4G14080, AT1G65060, AT5G40260, AT1G01280, AT3G11980, AT4G34850, AT3G09090, AT5G22260, AT3G28780, AT5G58100, AT3G59530	10377	18	13998	1.34894	1	0.390537	45.4739
GOTERM_BP_FAT	GO:0007602~phototransduction	40	0.192892	0.0335967	AT4G26430, AT4G16250, AT3G27810, AT3G22170, AT4G05420, AT4G14110, AT3G13550, AT1G09570, AT2G26990, AT1G22770, AT5G14250, AT4G10180, AT4G11110, AT1G71230, AT4G16780, AT5G56280, AT2G46340, AT2G25930, AT2G18790, AT5G35840, AT1G53090, AT2G32950, AT1G02340, AT2G26670, AT1G09530, AT3G15354, AT5G11260, AT1G25540, AT1G22920, AT4G25560, AT2G46370, AT5G63310, AT1G02090, AT4G18130, AT3G61140, AT5G42970, AT5…	10377	45	13998	1.19906	1	0.393051	45.9132
GOTERM_BP_FAT	GO:0009809~lignin biosynthetic process	40	0.192892	0.0335967	AT4G39330, AT2G34770, AT5G54160, AT1G76470, AT5G44070, AT1G09500, AT2G46770, AT2G02400, AT1G32770, AT2G23910, AT1G67980, AT1G77530, AT5G48930, AT4G26220, AT1G51990, AT1G66800, AT1G09480, AT1G05850, AT1G72680, AT1G29690, AT2G36880, AT1G09510, AT2G40890, AT5G58490, AT2G33600, AT5G14700, AT3G19450, AT1G67990, AT1G12840, AT4G36220, AT1G77520, AT5G37170, AT1G80820, AT4G37970, AT4G30470, AT5G48100, AT2…	10377	45	13998	1.19906	1	0.393051	45.9132
GOTERM_BP_FAT	GO:0009583~detection of light stimulus	40	0.192892	0.0335967	AT4G26430, AT4G16250, AT3G27810, AT3G22170, AT4G05420, AT4G14110, AT3G13550, AT1G09570, AT2G26990, AT1G22770, AT5G14250, AT4G10180, AT4G11110, AT1G71230, AT4G16780, AT5G56280, AT2G46340, AT2G25930, AT2G18790, AT5G35840, AT1G53090, AT2G32950, AT1G02340, AT2G26670, AT1G09530, AT3G15354, AT5G11260, AT1G25540, AT1G22920, AT4G25560, AT2G46370, AT5G63310, AT1G02090, AT4G18130, AT3G61140, AT5G42970, AT5…	10377	45	13998	1.19906	1	0.393051	45.9132
GOTERM_BP_FAT	GO:0009585~red, far-red light phototransduction	40	0.192892	0.0335967	AT4G26430, AT4G16250, AT3G27810, AT3G22170, AT4G05420, AT4G14110, AT3G13550, AT1G09570, AT2G26990, AT1G22770, AT5G14250, AT4G10180, AT4G11110, AT1G71230, AT4G16780, AT5G56280, AT2G46340, AT2G25930, AT2G18790, AT5G35840, AT1G53090, AT2G32950, AT1G02340, AT2G26670, AT1G09530, AT3G15354, AT5G11260, AT1G25540, AT1G22920, AT4G25560, AT2G46370, AT5G63310, AT1G02090, AT4G18130, AT3G61140, AT5G42970, AT5…	10377	45	13998	1.19906	1	0.393051	45.9132
GOTERM_BP_FAT	GO:0006413~translational initiation	63	0.303805	0.0339169	AT3G55620, AT3G29380, AT5G27620, AT1G49015, AT4G11420, AT4G11160, AT1G13950, AT1G36730, AT5G35620, AT1G71350, AT1G72340, AT5G54760, AT4G11175, AT1G26630, AT5G20920, AT2G05830, AT1G30455, AT4G20980, AT1G34360, AT2G39820, AT3G57370, AT4G18040, AT3G09360, AT4G33250, AT2G39990, AT2G24060, AT3G07920, AT1G77840, AT2G40780, AT1G16720, AT5G25780, AT5G35680, AT1G17220, AT5G27640, AT1G69410, AT4G18330, AT1…	10377	74	13998	1.14843	1	0.394489	46.2347
GOTERM_BP_FAT	GO:0048588~developmental cell growth	63	0.303805	0.0339169	AT1G79860, AT3G23380, AT3G12160, AT4G34580, AT2G37620, AT2G26420, AT3G57670, AT3G51300, AT1G20090, AT5G20490, AT3G12690, AT3G08970, AT4G02500, AT5G09810, AT5G14870, AT2G25600, AT5G09350, AT1G04160, AT3G53750, AT2G20430, AT3G62720, AT4G38430, AT5G55810, AT1G71820, AT2G47040, AT3G09840, AT3G51460, AT4G38630, AT3G56960, AT5G16910, AT2G47000, AT3G61650, AT5G43900, AT1G71270, AT3G04690, AT2G34650, AT3…	10377	74	13998	1.14843	1	0.394489	46.2347
GOTERM_BP_FAT	GO:0019320~hexose catabolic process	88	0.424362	0.0351471	AT3G15020, AT2G36580, AT3G52930, AT1G47840, AT1G32440, AT1G59900, AT2G22480, AT1G20950, AT4G26530, AT4G17260, AT3G02360, AT1G12000, AT3G20040, AT5G13420, AT5G56720, AT1G79550, AT2G29560, AT1G76550, AT5G42740, AT4G20930, AT3G49360, AT2G01140, AT4G26270, AT2G22780, AT3G25530, AT1G09780, AT5G65750, AT5G58330, AT2G36530, AT3G49160, AT5G11670, AT3G47520, AT1G16300, AT1G12900, AT2G19860, AT5G24400, AT1…	10377	106	13998	1.11988	1	0.404093	47.4527
GOTERM_BP_FAT	GO:0046365~monosaccharide catabolic process	88	0.424362	0.0351471	AT3G15020, AT2G36580, AT3G52930, AT1G47840, AT1G32440, AT1G59900, AT2G22480, AT1G20950, AT4G26530, AT4G17260, AT3G02360, AT1G12000, AT3G20040, AT5G13420, AT5G56720, AT1G79550, AT2G29560, AT1G76550, AT5G42740, AT4G20930, AT3G49360, AT2G01140, AT4G26270, AT2G22780, AT3G25530, AT1G09780, AT5G65750, AT5G58330, AT2G36530, AT3G49160, AT5G11670, AT3G47520, AT1G16300, AT1G12900, AT2G19860, AT5G24400, AT1…	10377	106	13998	1.11988	1	0.404093	47.4527
GOTERM_BP_FAT	GO:0045165~cell fate commitment	27	0.130202	0.0364576	AT4G00180, AT5G59340, AT2G27250, AT1G24260, AT5G12990, AT3G12280, AT2G45190, AT5G02820, AT1G79840, AT4G08150, AT2G33860, AT1G68480, AT5G14750, AT1G55350, AT5G41315, AT5G16560, AT5G40330, AT5G24520, AT1G63650, AT1G08465, AT4G24972, AT2G37260, AT2G41500, AT3G27920, AT5G23630, AT3G12680, AT5G60450	10377	29	13998	1.25591	1	0.41417	48.7215
GOTERM_BP_FAT	GO:0009124~nucleoside monophosphate biosynthetic process	27	0.130202	0.0364576	AT1G26190, AT4G04880, AT1G63660, AT2G38280, AT1G36280, AT3G55010, AT1G10700, AT1G79470, AT1G32380, AT4G18440, AT4G17360, AT1G16350, AT2G35040, AT2G42910, AT2G35390, AT1G73980, AT2G37690, AT2G11890, AT4G34570, AT3G17810, AT5G23300, AT1G31220, AT3G57610, AT2G16370, AT1G74260, AT2G05140, AT2G21550	10377	29	13998	1.25591	1	0.41417	48.7215
GOTERM_BP_FAT	GO:0010017~red or far red light signaling pathway	55	0.265226	0.0365497	AT4G26430, AT4G16250, AT5G15960, AT4G14110, AT3G13550, AT1G09570, AT5G22500, AT1G22770, AT4G16780, AT4G10180, AT1G59940, AT2G46790, AT3G62090, AT5G56280, AT2G18790, AT5G49230, AT5G35840, AT1G53090, AT1G09530, AT5G11260, AT1G25540, AT1G22920, AT4G25560, AT4G18130, AT3G61140, AT5G42970, AT4G15090, AT4G25350, AT5G59560, AT2G20180, AT3G27810, AT3G22170, AT4G05420, AT2G26990, AT5G15840, AT2G46970, AT5…	10377	64	13998	1.15925	1	0.413459	48.8096
GOTERM_BP_FAT	GO:0016114~terpenoid biosynthetic process	66	0.318272	0.0372047	AT3G14550, AT3G53130, AT5G51810, AT1G63970, AT1G50960, AT1G04580, AT4G02780, AT5G44630, AT2G26930, AT1G05160, AT1G78500, AT5G07200, AT4G14210, AT3G11945, AT1G78970, AT5G60600, AT4G16740, AT3G03710, AT3G04870, AT1G60980, AT5G42600, AT2G07050, AT1G16540, AT5G52570, AT3G21500, AT5G61670, AT4G15340, AT5G25900, AT1G66960, AT5G20960, AT3G10230, AT3G45130, AT5G17230, AT1G06820, AT1G52340, AT4G13300, AT1…	10377	78	13998	1.14141	1	0.417628	49.4318
GOTERM_BP_FAT	GO:0032259~methylation	66	0.318272	0.0372047	AT5G04290, AT2G27040, AT1G19340, AT3G24440, AT4G10760, AT5G49020, AT5G39550, AT5G08335, AT5G25480, AT3G06930, AT3G03300, AT2G31650, AT1G66240, AT5G64150, AT2G33290, AT4G34060, AT1G66050, AT1G05830, AT1G45231, AT2G35160, AT5G49160, AT1G69770, AT4G29830, AT2G23380, AT5G04560, AT2G32940, AT5G01230, AT1G04870, AT4G13610, AT2G36490, AT2G35670, AT3G13440, AT2G22475, AT5G15380, AT3G17310, AT5G11530, AT4…	10377	78	13998	1.14141	1	0.417628	49.4318
GOTERM_BP_FAT	GO:0016569~covalent chromatin modification	51	0.245937	0.0377264	AT2G27040, AT3G24440, AT5G49020, AT5G08430, AT5G43630, AT3G06930, AT2G31650, AT4G13940, AT3G10390, AT1G66240, AT2G33290, AT1G05830, AT4G38130, AT2G35160, AT1G69770, AT4G29830, AT3G51120, AT2G23380, AT5G23480, AT1G61040, AT2G22475, AT5G15380, AT5G11530, AT2G16485, AT5G66750, AT3G13682, AT3G20740, AT2G25880, AT4G18470, AT3G07610, AT5G63700, AT3G48430, AT2G44950, AT1G63020, AT5G35600, AT3G44490, AT1…	10377	59	13998	1.16604	1	0.420593	49.9224
GOTERM_BP_FAT	GO:0006511~ubiquitin-dependent protein catabolic process	221	1.06573	0.0377642	AT4G17505, AT3G58040, AT2G04660, AT5G62990, AT5G25350, AT4G39910, AT2G36170, AT1G45050, AT1G20200, AT5G56280, AT3G26340, AT4G17510, AT1G17110, AT3G58520, AT2G24640, AT4G10590, AT5G62540, AT3G17000, AT5G05780, AT4G33495, AT3G47890, AT1G65140, AT4G33210, AT5G41340, AT4G23570, AT5G09900, AT4G38630, AT5G46740, AT2G05840, AT3G55380, AT5G65450, AT1G65130, AT1G43140, AT3G54650, AT3G13672, AT1G26830, AT5…	10377	279	13998	1.06852	1	0.419408	49.9578
GOTERM_BP_FAT	GO:0000041~transition metal ion transport	62	0.298982	0.038901	AT1G80830, AT3G61940, AT2G28660, AT3G58810, AT2G04032, AT5G54280, AT1G05300, AT3G48970, AT3G56240, AT5G58270, AT5G21930, AT3G13320, AT5G01600, AT4G28620, AT2G19110, AT1G55910, AT4G33020, AT2G04040, AT2G23150, AT3G21490, AT1G47240, AT1G29100, AT1G06330, AT5G24380, AT3G12750, AT2G30080, AT5G24580, AT1G10970, AT2G47600, AT3G21580, AT2G38460, AT1G60960, AT5G62160, AT3G02960, AT2G05840, AT5G53550, AT4…	10377	73	13998	1.14568	1	0.427503	51.0104
GOTERM_BP_FAT	GO:0006979~response to oxidative stress	227	1.09466	0.0390633	AT2G43480, AT5G17820, AT5G23310, AT5G42980, AT1G49570, AT1G77490, AT2G22240, AT4G03240, AT5G59080, AT1G63460, AT2G01140, AT1G80130, AT1G27350, AT5G16990, AT5G51890, AT4G03520, AT1G68850, AT2G21640, AT5G15180, AT3G63080, AT2G14170, AT3G53260, AT2G43790, AT5G13930, AT1G71695, AT5G16980, AT5G07470, AT3G16670, AT3G10020, AT4G33630, AT5G03280, AT5G56550, AT3G22200, AT1G08830, AT1G34510, AT4G09010, AT1…	10377	287	13998	1.06694	1	0.427349	51.159
GOTERM_BP_FAT	GO:0034599~cellular response to oxidative stress	80	0.385784	0.0391674	AT5G19890, AT5G64100, AT4G35970, AT5G17820, AT5G05340, AT5G06730, AT4G37520, AT4G36430, AT1G58030, AT5G23310, AT4G35000, AT5G18100, AT3G09640, AT1G05260, AT5G14130, AT1G77490, AT1G49570, AT2G18150, AT5G58400, AT2G28190, AT5G19880, AT1G05240, AT2G41680, AT3G10920, AT5G39580, AT3G27820, AT5G51890, AT4G37530, AT1G68850, AT5G15180, AT2G41480, AT4G16270, AT1G56650, AT1G30870, AT3G52880, AT2G18140, AT1…	10377	96	13998	1.12412	1	0.426714	51.254
GOTERM_BP_FAT	GO:0006555~methionine metabolic process	43	0.207359	0.0394829	AT1G62380, AT2G44160, AT5G17920, AT4G11280, AT2G26400, AT1G49820, AT5G43850, AT3G61510, AT4G30550, AT4G08040, AT4G14710, AT1G64660, AT1G01480, AT4G14716, AT4G14713, AT3G51770, AT3G49700, AT1G14810, AT5G65800, AT3G59970, AT1G31230, AT4G26200, AT3G47190, AT1G33320, AT3G25900, AT3G22740, AT5G21060, AT2G22810, AT1G02500, AT3G03780, AT4G38800, AT4G14720, AT3G57050, AT4G19710, AT5G51690, AT4G37770, AT5…	10377	49	13998	1.18377	1	0.427831	51.541
GOTERM_BP_FAT	GO:0009630~gravitropism	35	0.16878	0.0396666	AT1G70560, AT2G20180, AT2G26890, AT2G34650, AT5G58960, AT5G57090, AT1G54490, AT2G18390, AT1G09570, AT3G54220, AT3G15540, AT5G50375, AT2G36910, AT5G62500, AT2G46990, AT1G31480, AT5G45130, AT3G23050, AT5G06140, AT2G18790, AT5G35220, AT2G38120, AT3G17600, AT1G70940, AT1G68370, AT1G31930, AT3G62100, AT5G46860, AT5G20730, AT5G39510, AT2G01940, AT4G24670, AT5G45710, AT3G28860, AT2G47000, AT1G73590	10377	39	13998	1.21059	1	0.427856	51.7075
GOTERM_BP_FAT	GO:0055082~cellular chemical homeostasis	69	0.332739	0.040426	AT1G80830, AT5G27100, AT3G10350, AT5G54280, AT1G12520, AT3G56240, AT5G58270, AT5G63530, AT5G26240, AT4G01660, AT5G01600, AT4G28620, AT1G62280, AT5G14870, AT1G04400, AT2G18790, AT1G05200, AT2G32390, AT2G17260, AT2G32400, AT5G48410, AT4G35290, AT2G23150, AT2G39450, AT3G09390, AT1G47240, AT3G53720, AT5G60730, AT4G22200, AT2G15290, AT1G12480, AT1G17260, AT3G51860, AT2G29120, AT4G08920, AT5G48400, AT5…	10377	82	13998	1.13509	1	0.432572	52.3896
GOTERM_BP_FAT	GO:0051169~nuclear transport	58	0.279693	0.040588	AT5G55540, AT2G16950, AT3G17340, AT3G25520, AT1G79280, AT1G27970, AT1G18200, AT1G71480, AT5G06120, AT4G23750, AT5G43960, AT5G55080, AT5G20020, AT5G58590, AT2G46520, AT1G13120, AT3G59020, AT1G69250, AT4G09720, AT5G05680, AT1G27310, AT1G09270, AT5G48650, AT5G55190, AT5G20010, AT5G19320, AT1G33410, AT1G26170, AT2G03640, AT3G08947, AT3G53110, AT3G08943, AT1G43700, AT3G05720, AT1G11570, AT4G13350, AT3…	10377	68	13998	1.15057	1	0.432399	52.534
GOTERM_BP_FAT	GO:0051606~detection of stimulus	58	0.279693	0.040588	AT5G19520, AT1G62380, AT4G26430, AT4G16250, AT5G13320, AT4G14110, AT4G26570, AT3G13550, AT1G09570, AT1G22770, AT1G66340, AT1G31480, AT4G16780, AT4G10180, AT3G01090, AT5G56280, AT5G12080, AT2G18790, AT5G35840, AT1G53090, AT3G43810, AT1G09530, AT5G11260, AT1G25540, AT1G22920, AT4G25560, AT4G18130, AT3G61140, AT5G42970, AT5G59560, AT3G27810, AT3G22170, AT5G24270, AT4G05420, AT2G26990, AT5G14250, AT1…	10377	68	13998	1.15057	1	0.432399	52.534
GOTERM_BP_FAT	GO:0009932~cell tip growth	58	0.279693	0.040588	AT1G79860, AT3G23380, AT3G12160, AT4G34580, AT5G65090, AT4G12420, AT2G26420, AT3G57670, AT3G51300, AT1G20090, AT5G49270, AT5G20490, AT3G12690, AT3G08970, AT5G20350, AT5G14870, AT2G25600, AT5G09350, AT2G20430, AT4G38430, AT5G55810, AT1G71820, AT2G47040, AT3G09840, AT3G51460, AT3G56960, AT3G61650, AT1G71270, AT3G04690, AT3G22200, AT2G33460, AT2G07040, AT3G56640, AT5G64070, AT1G79250, AT4G26690, AT1…	10377	68	13998	1.15057	1	0.432399	52.534
GOTERM_BP_FAT	GO:0006913~nucleocytoplasmic transport	58	0.279693	0.040588	AT5G55540, AT2G16950, AT3G17340, AT3G25520, AT1G79280, AT1G27970, AT1G18200, AT1G71480, AT5G06120, AT4G23750, AT5G43960, AT5G55080, AT5G20020, AT5G58590, AT2G46520, AT1G13120, AT3G59020, AT1G69250, AT4G09720, AT5G05680, AT1G27310, AT1G09270, AT5G48650, AT5G55190, AT5G20010, AT5G19320, AT1G33410, AT1G26170, AT2G03640, AT3G08947, AT3G53110, AT3G08943, AT1G43700, AT3G05720, AT1G11570, AT4G13350, AT3…	10377	68	13998	1.15057	1	0.432399	52.534
GOTERM_BP_FAT	GO:0010557~positive regulation of macromolecule biosynthetic process	54	0.260404	0.0422332	AT4G12610, AT4G29940, AT3G24500, AT1G21970, AT5G03500, AT3G24140, AT2G04880, AT2G36990, AT5G03220, AT4G23810, AT1G13950, AT5G63670, AT2G20570, AT4G11920, AT2G42680, AT5G01270, AT5G44190, AT1G28300, AT2G36490, AT1G61040, AT1G26630, AT3G04740, AT2G34640, AT1G30455, AT3G55370, AT1G25540, AT3G09360, AT3G48590, AT5G03790, AT1G07530, AT1G74850, AT2G02540, AT3G44460, AT1G69410, AT5G47670, AT1G69120, AT5…	10377	63	13998	1.15624	1	0.444058	53.9767
GOTERM_BP_FAT	GO:0030705~cytoskeleton-dependent intracellular transport	17	0.0819791	0.0426077	AT1G17580, AT1G04160, AT2G33240, AT1G50360, AT5G43900, AT1G04600, AT1G54560, AT5G54280, AT4G27370, AT2G31900, AT4G28630, AT4G33200, AT5G20490, AT1G08730, AT3G58160, AT4G28620, AT4G28710, AT2G20290	10377	17	13998	1.34894	1	0.44551	54.2992
GOTERM_BP_FAT	GO:0030048~actin filament-based movement	17	0.0819791	0.0426077	AT1G17580, AT1G04160, AT2G33240, AT1G50360, AT5G43900, AT1G04600, AT1G54560, AT5G54280, AT4G27370, AT2G31900, AT4G28630, AT4G33200, AT5G20490, AT1G08730, AT3G58160, AT4G28620, AT4G28710, AT2G20290	10377	17	13998	1.34894	1	0.44551	54.2992
GOTERM_BP_FAT	GO:0051187~cofactor catabolic process	50	0.241115	0.0437913	AT3G15020, AT4G39650, AT4G37000, AT4G26910, AT5G23250, AT2G42600, AT5G66760, AT5G56720, AT4G35830, AT2G47510, AT3G09810, AT3G60100, AT5G08300, AT2G22780, AT2G26550, AT4G32210, AT5G58330, AT4G35650, AT1G69720, AT1G68750, AT5G09600, AT5G43860, AT3G47520, AT1G19670, AT3G58750, AT5G43430, AT2G18450, AT4G35260, AT2G20420, AT5G37830, AT5G43330, AT1G53310, AT4G22920, AT3G44880, AT3G27380, AT5G50950, AT5…	10377	58	13998	1.16288	1	0.453217	55.3047
GOTERM_BP_FAT	GO:0045859~regulation of protein kinase activity	26	0.12538	0.0446855	AT4G21540, AT5G63770, AT3G19150, AT5G51290, AT1G66750, AT5G04510, AT4G28980, AT2G46090, AT2G32710, AT4G36390, AT3G45640, AT1G49620, AT2G20900, AT2G04550, AT2G23430, AT5G23450, AT2G17520, AT4G30340, AT5G07920, AT3G24810, AT5G57690, AT5G48820, AT5G06830, AT3G50630, AT3G06110, AT4G28130	10377	28	13998	1.25259	1	0.458563	56.0504
GOTERM_BP_FAT	GO:0006022~aminoglycan metabolic process	26	0.12538	0.0446855	AT3G12500, AT4G01700, AT2G43620, AT2G43600, AT4G19820, AT4G19720, AT4G18270, AT4G19740, AT1G63680, AT4G19760, AT5G24090, AT1G56680, AT2G43570, AT4G19800, AT3G16920, AT1G05850, AT3G54420, AT4G19730, AT2G43610, AT1G02360, AT4G19750, AT4G01040, AT3G08840, AT3G47540, AT2G43580, AT4G19810	10377	28	13998	1.25259	1	0.458563	56.0504
GOTERM_BP_FAT	GO:0043549~regulation of kinase activity	26	0.12538	0.0446855	AT4G21540, AT5G63770, AT3G19150, AT5G51290, AT1G66750, AT5G04510, AT4G28980, AT2G46090, AT2G32710, AT4G36390, AT3G45640, AT1G49620, AT2G20900, AT2G04550, AT2G23430, AT5G23450, AT2G17520, AT4G30340, AT5G07920, AT3G24810, AT5G57690, AT5G48820, AT5G06830, AT3G50630, AT3G06110, AT4G28130	10377	28	13998	1.25259	1	0.458563	56.0504
GOTERM_BP_FAT	GO:0009813~flavonoid biosynthetic process	46	0.221826	0.0451978	AT5G54160, AT5G24530, AT3G19010, AT2G02990, AT5G63590, AT4G16330, AT1G53520, AT1G17020, AT3G59030, AT5G66220, AT1G61720, AT5G63595, AT2G45400, AT3G63170, AT5G49330, AT4G27430, AT1G71030, AT4G25300, AT1G49390, AT1G17010, AT2G47460, AT5G63600, AT3G62610, AT5G63580, AT5G23260, AT5G35550, AT4G09820, AT1G78570, AT2G40890, AT3G51240, AT5G07480, AT3G16500, AT5G46330, AT5G20550, AT1G30530, AT5G07990, AT5…	10377	53	13998	1.17078	1	0.460941	56.4723
GOTERM_BP_FAT	GO:0006352~transcription initiation	46	0.221826	0.0451978	AT1G02680, AT4G20330, AT4G12610, AT1G07480, AT5G63700, AT3G52270, AT1G03280, AT5G08430, AT5G43630, AT3G29380, AT4G20810, AT2G36990, AT1G65440, AT5G24120, AT1G20000, AT3G53920, AT3G51120, AT4G36650, AT1G55520, AT5G23480, AT1G04950, AT1G61040, AT4G21010, AT5G59230, AT1G07470, AT4G20340, AT5G13820, AT1G08540, AT2G45100, AT1G17440, AT3G13445, AT4G31720, AT1G30455, AT4G19550, AT5G43130, AT2G16485, AT1…	10377	53	13998	1.17078	1	0.460941	56.4723
GOTERM_BP_FAT	GO:0042493~response to drug	68	0.327916	0.0459159	AT1G15520, AT3G53480, AT5G65380, AT5G10420, AT2G21340, AT1G71870, AT1G66950, AT3G59030, AT1G33110, AT5G44050, AT5G38030, AT5G13750, AT1G15170, AT1G23300, AT4G21910, AT2G04080, AT2G29940, AT1G33100, AT1G33080, AT4G38380, AT2G04040, AT2G47800, AT5G49130, AT1G66760, AT2G04100, AT3G23550, AT1G64820, AT1G51340, AT5G13740, AT2G04050, AT2G04090, AT4G15230, AT4G21903, AT4G21900, AT1G71140, AT1G58340, AT1…	10377	81	13998	1.13245	1	0.464828	57.0573
GOTERM_BP_FAT	GO:0048610~reproductive cellular process	96	0.462941	0.0462744	AT3G23920, AT1G11410, AT1G79860, AT3G23380, AT1G61550, AT3G12160, AT4G27290, AT3G57670, AT1G61490, AT4G25140, AT4G24580, AT5G09350, AT2G25600, AT1G18450, AT3G27660, AT2G20430, AT1G11280, AT2G41500, AT4G38430, AT2G01780, AT5G55810, AT1G61400, AT1G11330, AT1G01950, AT1G61480, AT5G63800, AT3G04690, AT4G21390, AT1G65800, AT1G06520, AT3G22200, AT1G61430, AT3G56640, AT5G64070, AT1G79250, AT3G54650, AT3…	10377	117	13998	1.10683	1	0.465996	57.3466
GOTERM_BP_FAT	GO:0009309~amine biosynthetic process	163	0.786035	0.0463503	AT1G80560, AT1G18500, AT5G10870, AT5G53120, AT3G06350, AT1G58080, AT3G53580, AT2G41220, AT4G39980, AT4G33510, AT4G14710, AT4G14716, AT4G14713, AT2G14750, AT1G18640, AT5G60890, AT1G66200, AT3G22740, AT5G11880, AT2G04400, AT1G67990, AT3G11750, AT4G37670, AT5G38710, AT4G14720, AT2G38670, AT3G18680, AT3G25570, AT5G05590, AT5G16570, AT1G31180, AT3G55870, AT4G34840, AT5G28020, AT3G54640, AT3G30775, AT3…	10377	204	13998	1.07783	1	0.465067	57.4076
GOTERM_BP_FAT	GO:0048827~phyllome development	163	0.786035	0.0463503	AT1G13180, AT5G63770, AT2G06200, AT2G16950, AT5G24630, AT2G22840, AT2G42260, AT2G36400, AT4G36870, AT3G22480, AT2G01500, AT1G01160, AT1G68480, AT4G14713, AT2G26330, AT2G28890, AT5G20490, AT1G45050, AT2G46225, AT2G23380, AT5G10270, AT3G04680, AT3G15030, AT4G09820, AT2G23760, AT1G17110, AT3G27920, AT1G04020, AT4G14720, AT2G28610, AT5G05780, AT1G17920, AT5G03790, AT2G37860, AT5G11320, AT5G20730, AT5…	10377	204	13998	1.07783	1	0.465067	57.4076
GOTERM_BP_FAT	GO:0048285~organelle fission	57	0.274871	0.0466107	AT3G57060, AT5G35520, AT1G75950, AT5G66410, AT5G53280, AT3G19720, AT5G55280, AT4G33650, AT2G18290, AT5G22350, AT4G34160, AT2G16070, AT4G11920, AT1G61000, AT1G14830, AT5G51020, AT3G47430, AT2G14120, AT5G03455, AT2G20190, AT5G13840, AT3G47460, AT1G67370, AT2G21280, AT5G12390, AT2G36250, AT5G42480, AT5G42080, AT1G16590, AT3G48750, AT2G35630, AT5G40840, AT3G24730, AT3G54180, AT4G05410, AT5G51600, AT5…	10377	67	13998	1.14761	1	0.465503	57.6162
GOTERM_BP_FAT	GO:0042325~regulation of phosphorylation	30	0.144669	0.0466905	AT4G21540, AT5G63770, AT3G19150, AT5G51290, AT1G66750, AT5G04510, AT4G28980, AT2G46090, AT5G03470, AT2G32710, AT4G36390, AT3G45640, AT3G25800, AT1G49620, AT2G20900, AT2G04550, AT2G23430, AT2G20050, AT5G23450, AT2G17520, AT4G30340, AT5G07920, AT5G57690, AT3G24810, AT5G48820, AT5G06830, AT5G10480, AT3G50630, AT3G06110, AT4G28130	10377	33	13998	1.22631	1	0.464612	57.68
GOTERM_BP_FAT	GO:0048481~ovule development	30	0.144669	0.0466905	AT5G62230, AT5G52520, AT1G24260, AT1G11130, AT1G19270, AT5G15800, AT5G41410, AT2G01500, AT3G58780, AT5G64050, AT3G45640, AT5G07180, AT5G16560, AT4G09960, AT3G13490, AT5G23260, AT5G49030, AT3G02310, AT2G21970, AT1G30490, AT1G32240, AT2G25840, AT1G52150, AT1G23420, AT3G55400, AT1G25350, AT5G42630, AT1G11870, AT2G34710, AT2G43790, AT2G42830, AT4G34190	10377	33	13998	1.22631	1	0.464612	57.68
GOTERM_BP_FAT	GO:0009067~aspartate family amino acid biosynthetic process	38	0.183247	0.0471455	AT5G17920, AT3G53580, AT2G26400, AT5G43850, AT1G49820, AT2G44040, AT4G30550, AT4G14710, AT2G45440, AT4G14716, AT4G14713, AT1G14810, AT1G31230, AT1G60860, AT3G59890, AT1G33320, AT3G25900, AT3G22740, AT5G21060, AT5G52100, AT5G11880, AT3G03780, AT3G60880, AT3G14390, AT4G38800, AT5G10240, AT4G14720, AT3G57050, AT4G19710, AT1G72810, AT2G03667, AT5G20980, AT4G34840, AT3G01120, AT4G33680, AT3G02020, AT3…	10377	43	13998	1.19209	1	0.466466	58.0418
GOTERM_BP_FAT	GO:0005984~disaccharide metabolic process	38	0.183247	0.0471455	AT3G55800, AT5G20280, AT1G78580, AT1G04920, AT1G78090, AT1G51420, AT5G20830, AT5G11110, AT4G27550, AT2G22190, AT2G35840, AT4G02280, AT5G49190, AT4G17090, AT5G58380, AT4G24040, AT3G54270, AT5G37180, AT2G18700, AT1G16980, AT4G12430, AT4G10120, AT4G17770, AT1G80070, AT1G70290, AT4G22590, AT2G40840, AT5G10100, AT1G23870, AT1G73370, AT1G60140, AT1G06410, AT1G22210, AT5G40390, AT3G43190, AT1G17000, AT1…	10377	43	13998	1.19209	1	0.466466	58.0418
GOTERM_BP_FAT	GO:0030384~phosphoinositide metabolic process	38	0.183247	0.0471455	AT1G47510, AT1G16040, AT3G27325, AT1G11880, AT1G49340, AT2G26420, AT3G59770, AT5G17670, AT5G64070, AT1G51040, AT3G45100, AT5G46850, AT1G71010, AT1G01460, AT1G12730, AT1G61280, AT4G33240, AT5G22130, AT5G09350, AT1G77740, AT2G41210, AT3G14270, AT1G34260, AT3G09920, AT1G21980, AT1G02145, AT1G16900, AT1G63110, AT4G01190, AT2G39290, AT5G17250, AT1G60490, AT4G17910, AT3G07960, AT1G10900, AT1G68000, AT3…	10377	43	13998	1.19209	1	0.466466	58.0418
GOTERM_BP_FAT	GO:0009553~embryo sac development	64	0.308627	0.0483442	AT4G00020, AT5G62230, AT3G10000, AT4G13235, AT1G65360, AT3G56990, AT1G72440, AT4G13890, AT2G18390, AT1G09100, AT4G05440, AT2G01500, AT3G06400, AT1G61140, AT3G03650, AT5G07180, AT3G62210, AT2G43410, AT1G72970, AT1G50240, AT2G48140, AT4G18770, AT4G16280, AT2G41500, AT1G02065, AT4G14790, AT5G48030, AT5G44700, AT5G35770, AT2G47470, AT3G03810, AT2G34920, AT3G61650, AT3G60360, AT1G01960, AT2G34790, AT4…	10377	76	13998	1.13595	1	0.473653	58.981
GOTERM_BP_FAT	GO:0070301~cellular response to hydrogen peroxide	71	0.342383	0.0492801	AT5G19890, AT5G64100, AT4G35970, AT5G17820, AT5G05340, AT5G06730, AT4G37520, AT4G36430, AT1G58030, AT4G35000, AT3G09640, AT1G05260, AT5G14130, AT1G77490, AT1G49570, AT2G18150, AT5G58400, AT5G19880, AT1G05240, AT2G41680, AT3G27820, AT5G39580, AT5G51890, AT4G37530, AT1G68850, AT5G15180, AT2G41480, AT4G16270, AT1G30870, AT3G52880, AT2G18140, AT1G05250, AT4G31760, AT1G71695, AT4G08390, AT5G42180, AT2…	10377	85	13998	1.12677	1	0.478837	59.7004
GOTERM_BP_FAT	GO:0042744~hydrogen peroxide catabolic process	71	0.342383	0.0492801	AT5G19890, AT5G64100, AT4G35970, AT5G17820, AT5G05340, AT5G06730, AT4G37520, AT4G36430, AT1G58030, AT4G35000, AT3G09640, AT1G05260, AT5G14130, AT1G77490, AT1G49570, AT2G18150, AT5G58400, AT5G19880, AT1G05240, AT2G41680, AT3G27820, AT5G39580, AT5G51890, AT4G37530, AT1G68850, AT5G15180, AT2G41480, AT4G16270, AT1G30870, AT3G52880, AT2G18140, AT1G05250, AT4G31760, AT1G71695, AT4G08390, AT5G42180, AT2…	10377	85	13998	1.12677	1	0.478837	59.7004
GOTERM_BP_FAT	GO:0042364~water-soluble vitamin biosynthetic process	49	0.236293	0.050707	AT3G02870, AT1G50170, AT4G21470, AT2G45790, AT4G26850, AT1G55090, AT5G50210, AT5G28840, AT5G64300, AT1G14520, AT2G44050, AT3G11750, AT5G04620, AT5G08340, AT5G55810, AT4G36940, AT3G21580, AT2G01350, AT2G22570, AT5G55120, AT3G21070, AT3G47930, AT2G46580, AT2G23420, AT4G33670, AT4G26260, AT2G20690, AT5G23330, AT3G47390, AT1G22940, AT5G59750, AT2G29630, AT5G57590, AT3G24030, AT5G56640, AT5G49970, AT2…	10377	57	13998	1.15962	1	0.487347	60.7744
GOTERM_BP_FAT	GO:0051276~chromosome organization	204	0.983749	0.0509908	AT3G57060, AT3G24440, AT5G05130, AT5G08430, AT5G24330, AT3G06930, AT1G10930, AT2G33290, AT3G03750, AT3G27730, AT4G40040, AT2G35160, AT4G38130, AT3G51120, AT4G29830, AT1G54230, AT2G23380, AT5G27670, AT4G29730, AT5G04940, AT5G23480, AT4G30870, AT4G31120, AT2G27170, AT3G47460, AT1G07820, AT5G38110, AT5G11530, AT5G61460, AT3G13782, AT3G13682, AT1G48050, AT1G73100, AT1G54240, AT3G13170, AT1G01370, AT2…	10377	258	13998	1.06661	1	0.48783	60.9847
GOTERM_BP_FAT	GO:0010182~sugar mediated signaling	25	0.120557	0.0545995	AT1G78580, AT1G05630, AT4G29130, AT5G03280, AT3G12890, AT1G09100, AT2G20890, AT5G64930, AT1G66340, AT3G51770, AT3G20770, AT4G02060, AT1G16540, AT2G36270, AT5G03730, AT3G16500, AT5G56860, AT5G46210, AT4G27750, AT5G47010, AT1G56650, AT5G67030, AT2G19860, AT4G15900, AT1G76030, AT1G52340	10377	27	13998	1.24902	1	0.510673	63.5684
GOTERM_BP_FAT	GO:0009756~carbohydrate mediated signaling	25	0.120557	0.0545995	AT1G78580, AT1G05630, AT4G29130, AT5G03280, AT3G12890, AT1G09100, AT2G20890, AT5G64930, AT1G66340, AT3G51770, AT3G20770, AT4G02060, AT1G16540, AT2G36270, AT5G03730, AT3G16500, AT5G56860, AT5G46210, AT4G27750, AT5G47010, AT1G56650, AT5G67030, AT2G19860, AT4G15900, AT1G76030, AT1G52340	10377	27	13998	1.24902	1	0.510673	63.5684
GOTERM_BP_FAT	GO:0006108~malate metabolic process	16	0.0771568	0.054604	AT3G15020, AT2G22780, AT1G53240, AT4G00570, AT2G19900, AT5G43330, AT2G13560, AT5G58330, AT3G53910, AT5G09660, AT5G25880, AT5G56720, AT5G11670, AT3G47520, AT1G04410, AT1G79750	10377	16	13998	1.34894	1	0.509206	63.5715
GOTERM_BP_FAT	GO:0010212~response to ionizing radiation	16	0.0771568	0.054604	AT5G20850, AT3G52115, AT1G25580, AT4G37490, AT5G61460, AT3G05210, AT5G48720, AT3G19210, AT5G57160, AT3G48190, AT5G40820, AT4G21070, AT2G18760, AT5G07660, AT4G29170, AT5G06150	10377	16	13998	1.34894	1	0.509206	63.5715
GOTERM_BP_FAT	GO:0006342~chromatin silencing	16	0.0771568	0.054604	AT2G27040, AT5G09230, AT5G15380, AT4G16280, AT4G13940, AT5G17690, AT1G08060, AT1G63020, AT5G66750, AT5G55760, AT2G35160, AT1G69770, AT5G56740, AT2G43410, AT2G32940, AT2G36490	10377	16	13998	1.34894	1	0.509206	63.5715
GOTERM_BP_FAT	GO:0006338~chromatin remodeling	16	0.0771568	0.054604	AT3G33520, AT1G65470, AT2G33610, AT3G52280, AT3G17590, AT1G21700, AT2G28290, AT2G46020, AT2G47620, AT3G06400, AT1G57820, AT5G58230, AT5G64630, AT5G18620, AT1G04400, AT5G61070	10377	16	13998	1.34894	1	0.509206	63.5715
GOTERM_BP_FAT	GO:0009944~polarity specification of adaxial/abaxial axis	16	0.0771568	0.054604	AT5G22650, AT2G37630, AT1G69180, AT1G65620, AT1G30490, AT1G32240, AT2G45190, AT1G23420, AT5G60690, AT3G05040, AT2G41370, AT5G55250, AT2G34710, AT3G57130, AT5G16560, AT3G44750	10377	16	13998	1.34894	1	0.509206	63.5715
GOTERM_BP_FAT	GO:0070646~protein modification by small protein removal	16	0.0771568	0.054604	AT3G20630, AT4G26430, AT1G17110, AT1G10570, AT4G14110, AT1G22920, AT2G26990, AT1G51710, AT5G14250, AT1G02090, AT3G61140, AT3G06910, AT5G42970, AT1G65650, AT1G71230, AT1G60220	10377	16	13998	1.34894	1	0.509206	63.5715
GOTERM_BP_FAT	GO:0009894~regulation of catabolic process	16	0.0771568	0.054604	AT1G20780, AT2G22780, AT1G13690, AT1G27320, AT5G05700, AT3G54320, AT5G09660, AT2G20580, AT5G02310, AT3G11240, AT4G28470, AT2G32730, AT1G20200, AT1G04810, AT5G35750, AT1G75990, AT4G24960	10377	16	13998	1.34894	1	0.509206	63.5715
GOTERM_BP_FAT	GO:0009629~response to gravity	37	0.178425	0.0556142	AT1G70560, AT2G20180, AT2G26890, AT2G34650, AT5G58960, AT5G57090, AT1G54490, AT2G18390, AT1G09570, AT3G54220, AT3G15540, AT5G50375, AT2G36910, AT5G62500, AT2G46990, AT1G31480, AT5G45130, AT3G23050, AT5G06140, AT2G18790, AT5G35220, AT2G38120, AT5G51820, AT3G17600, AT1G70940, AT1G68370, AT1G31930, AT3G62100, AT5G46860, AT5G20730, AT1G78050, AT5G39510, AT2G01940, AT4G24670, AT3G28860, AT5G45710, AT5…	10377	42	13998	1.18836	1	0.514315	64.2652
GOTERM_BP_FAT	GO:0016126~sterol biosynthetic process	29	0.139847	0.0562093	AT5G24150, AT1G58440, AT3G02580, AT4G34640, AT5G24155, AT5G50375, AT5G47770, AT4G37760, AT1G10030, AT5G24140, AT4G17190, AT1G76490, AT5G13710, AT4G11820, AT3G52940, AT5G24160, AT1G50430, AT2G26260, AT3G02590, AT1G47290, AT4G12110, AT2G22830, AT2G29390, AT1G11680, AT1G20050, AT2G17370, AT4G34650, AT2G43420, AT4G22756	10377	32	13998	1.22248	1	0.516671	64.6681
GOTERM_BP_FAT	GO:0048582~positive regulation of post-embryonic development	33	0.159136	0.0563663	AT5G08370, AT1G26260, AT5G60910, AT4G04885, AT2G22630, AT1G26310, AT2G19450, AT1G10670, AT2G30470, AT3G10390, AT1G28440, AT5G05690, AT1G22770, AT1G68050, AT3G03090, AT4G31820, AT4G15880, AT1G65480, AT2G45660, AT1G26830, AT2G34900, AT2G43410, AT4G24620, AT3G04610, AT1G04400, AT4G32540, AT4G20370, AT4G02560, AT4G34530, AT5G11320, AT4G35900, AT2G33810, AT4G25530	10377	37	13998	1.20311	1	0.516194	64.7736
GOTERM_BP_FAT	GO:0016192~vesicle-mediated transport	228	1.09948	0.0570488	AT2G34840, AT2G27460, AT3G11130, AT2G20930, AT5G53530, AT4G02080, AT2G38410, AT4G39220, AT2G15310, AT1G07000, AT5G52350, AT5G01430, AT4G03330, AT4G15780, AT1G30630, AT1G62020, AT5G10410, AT2G32670, AT1G56410, AT3G27530, AT5G22360, AT1G56590, AT5G39510, AT2G21390, AT1G60490, AT3G18480, AT1G33410, AT4G10170, AT5G54750, AT4G36100, AT1G32270, AT2G17980, AT2G26890, AT3G60260, AT2G28640, AT3G11820, AT5…	10377	290	13998	1.06055	1	0.519072	65.229
GOTERM_BP_FAT	GO:0009699~phenylpropanoid biosynthetic process	104	0.501519	0.0580925	AT3G19010, AT5G24530, AT1G53520, AT1G61720, AT1G32770, AT1G67980, AT5G49330, AT1G09480, AT3G11430, AT2G47460, AT1G72680, AT3G62610, AT5G23190, AT4G09820, AT5G07480, AT2G33600, AT1G67990, AT3G13610, AT1G30530, AT5G58860, AT5G48100, AT2G33590, AT2G21100, AT5G42800, AT1G17260, AT3G53260, AT4G16770, AT1G16490, AT1G43620, AT5G13930, AT5G08640, AT4G39330, AT5G44070, AT1G76470, AT2G02400, AT2G23910, AT4…	10377	128	13998	1.09602	1	0.524182	65.9147
GOTERM_BP_FAT	GO:0010628~positive regulation of gene expression	48	0.23147	0.0585673	AT4G12610, AT4G29940, AT3G24500, AT1G21970, AT5G03500, AT3G24140, AT1G74850, AT2G02540, AT2G04880, AT2G36990, AT5G03220, AT3G44460, AT1G69120, AT5G47670, AT4G23810, AT5G65310, AT1G55370, AT3G61890, AT5G63670, AT2G20570, AT4G40060, AT3G54610, AT5G44190, AT2G42680, AT5G01270, AT2G36490, AT1G28300, AT1G61040, AT2G06210, AT2G36270, AT3G58680, AT3G04740, AT3G01470, AT2G45100, AT2G34640, AT1G30455, AT3…	10377	56	13998	1.15624	1	0.525671	66.2223
GOTERM_BP_FAT	GO:0016570~histone modification	48	0.23147	0.0585673	AT2G27040, AT3G24440, AT5G49020, AT5G43630, AT5G08430, AT3G06930, AT2G31650, AT3G10390, AT1G66240, AT2G33290, AT1G05830, AT4G38130, AT2G35160, AT1G69770, AT4G29830, AT3G51120, AT2G23380, AT5G23480, AT1G61040, AT2G22475, AT5G15380, AT5G11530, AT2G16485, AT3G13682, AT3G20740, AT2G25880, AT3G07610, AT4G18470, AT5G63700, AT3G48430, AT2G44950, AT5G35600, AT3G44490, AT1G79730, AT3G18520, AT3G19040, AT5…	10377	56	13998	1.15624	1	0.525671	66.2223
GOTERM_BP_FAT	GO:0048366~leaf development	147	0.708878	0.0588358	AT1G13180, AT5G63770, AT2G16950, AT2G06200, AT5G24630, AT2G22840, AT2G42260, AT2G36400, AT4G36870, AT2G01500, AT1G01160, AT1G68480, AT4G14713, AT2G26330, AT2G28890, AT5G20490, AT1G45050, AT2G46225, AT2G23380, AT5G10270, AT3G15030, AT4G09820, AT2G23760, AT1G17110, AT3G27920, AT1G04020, AT4G14720, AT2G28610, AT5G05780, AT1G17920, AT5G03790, AT2G37860, AT5G20730, AT5G58230, AT1G07630, AT4G38630, AT4…	10377	184	13998	1.07769	1	0.525868	66.3951
GOTERM_BP_FAT	GO:0006820~anion transport	66	0.318272	0.0588718	AT1G15460, AT2G33770, AT1G69870, AT1G50400, AT5G14570, AT3G10350, AT5G33280, AT4G35440, AT1G67940, AT5G26240, AT1G08100, AT1G55620, AT5G49890, AT4G02700, AT5G43360, AT3G06450, AT3G19490, AT1G22150, AT3G20000, AT1G77990, AT2G32830, AT3G26570, AT1G30450, AT1G49810, AT5G60730, AT1G02260, AT5G10180, AT5G15090, AT4G10380, AT1G20860, AT1G12480, AT4G21120, AT2G26900, AT4G32510, AT5G43370, AT1G68740, AT1…	10377	79	13998	1.12697	1	0.524627	66.4183
GOTERM_BP_FAT	GO:0042743~hydrogen peroxide metabolic process	73	0.352028	0.0590793	AT5G19890, AT5G64100, AT4G35970, AT5G17820, AT5G05340, AT5G06730, AT4G37520, AT4G36430, AT1G58030, AT1G66340, AT4G35000, AT3G09640, AT1G05260, AT5G14130, AT1G77490, AT1G49570, AT2G18150, AT5G58400, AT5G19880, AT1G05240, AT2G41680, AT3G27820, AT5G39580, AT5G51890, AT4G37530, AT1G68850, AT5G15180, AT2G41480, AT4G16270, AT1G30870, AT3G52880, AT2G18140, AT1G05250, AT4G31760, AT1G71695, AT4G08390, AT5…	10377	88	13998	1.11901	1	0.524452	66.5511
GOTERM_BP_FAT	GO:0009311~oligosaccharide metabolic process	44	0.212181	0.0610666	AT3G55800, AT5G20280, AT1G78580, AT1G04920, AT1G78090, AT1G51420, AT5G20830, AT5G11110, AT4G27550, AT2G22190, AT2G35840, AT4G02280, AT5G49190, AT4G17090, AT5G58380, AT1G24320, AT4G24040, AT3G63010, AT3G54270, AT1G67490, AT5G27320, AT3G05120, AT5G37180, AT2G18700, AT1G16980, AT4G38240, AT4G12430, AT4G10120, AT4G17770, AT1G80070, AT1G70290, AT4G22590, AT2G40840, AT5G10100, AT1G23870, AT1G73370, AT1…	10377	51	13998	1.1638	1	0.535104	67.7991
GOTERM_BP_FAT	GO:0005992~trehalose biosynthetic process	20	0.096446	0.0629133	AT1G78580, AT4G12430, AT1G78090, AT4G17770, AT4G22590, AT4G27550, AT1G70290, AT5G10100, AT2G22190, AT1G23870, AT1G60140, AT1G06410, AT1G22210, AT1G68020, AT1G17000, AT5G65140, AT2G18700, AT4G39770, AT1G16980, AT1G35910	10377	21	13998	1.28471	1	0.544632	68.9193
GOTERM_BP_FAT	GO:0006914~autophagy	20	0.096446	0.0629133	AT3G62770, AT3G59950, AT5G17290, AT4G16520, AT3G60640, AT2G44140, AT1G54210, AT1G73190, AT4G21980, AT1G62040, AT3G06420, AT3G13970, AT3G07525, AT5G45900, AT4G04620, AT3G61710, AT2G05630, AT5G61500, AT3G15580, AT2G31260	10377	21	13998	1.28471	1	0.544632	68.9193
GOTERM_BP_FAT	GO:0032970~regulation of actin filament-based process	20	0.096446	0.0629133	AT2G34150, AT1G13180, AT5G01730, AT1G29170, AT3G50530, AT5G65274, AT2G41740, AT2G29890, AT1G04450, AT3G57410, AT1G60430, AT3G51300, AT2G33385, AT2G38440, AT2G30910, AT5G16490, AT2G31300, AT3G05520, AT4G01710, AT1G30825, AT1G71790	10377	21	13998	1.28471	1	0.544632	68.9193
GOTERM_BP_FAT	GO:0007015~actin filament organization	20	0.096446	0.0629133	AT2G35110, AT1G13180, AT3G50530, AT3G27000, AT2G29890, AT3G46010, AT2G19760, AT1G24150, AT1G60430, AT2G33385, AT2G30910, AT2G38440, AT5G54650, AT5G18410, AT1G70140, AT2G31300, AT2G46225, AT4G14147, AT4G29350, AT4G01710, AT1G30825	10377	21	13998	1.28471	1	0.544632	68.9193
GOTERM_BP_FAT	GO:0032956~regulation of actin cytoskeleton organization	20	0.096446	0.0629133	AT2G34150, AT1G13180, AT5G01730, AT1G29170, AT3G50530, AT5G65274, AT2G41740, AT2G29890, AT1G04450, AT3G57410, AT1G60430, AT3G51300, AT2G33385, AT2G38440, AT2G30910, AT5G16490, AT2G31300, AT3G05520, AT4G01710, AT1G30825, AT1G71790	10377	21	13998	1.28471	1	0.544632	68.9193
GOTERM_BP_FAT	GO:0045814~negative regulation of gene expression, epigenetic	20	0.096446	0.0629133	AT2G27040, AT3G17185, AT5G09230, AT5G15380, AT4G16280, AT4G13940, AT5G17690, AT1G08060, AT3G44530, AT1G63020, AT5G66750, AT2G35160, AT5G55760, AT1G69770, AT5G56740, AT2G43410, AT2G32940, AT5G44280, AT1G03770, AT2G36490	10377	21	13998	1.28471	1	0.544632	68.9193
GOTERM_BP_FAT	GO:0006221~pyrimidine nucleotide biosynthetic process	20	0.096446	0.0629133	AT3G20330, AT4G11010, AT4G34570, AT3G17810, AT4G02120, AT3G18680, AT4G20320, AT4G09320, AT5G23300, AT5G63310, AT4G23900, AT4G22930, AT5G59440, AT2G34890, AT1G30820, AT3G12670, AT2G16370, AT3G54470, AT5G26667, AT2G21550	10377	21	13998	1.28471	1	0.544632	68.9193
GOTERM_BP_FAT	GO:0006767~water-soluble vitamin metabolic process	51	0.245937	0.0642368	AT3G02870, AT1G50170, AT4G21470, AT2G45790, AT4G26850, AT1G55090, AT5G50210, AT5G28840, AT5G64300, AT2G43840, AT1G14520, AT2G44050, AT3G11750, AT5G04620, AT5G08340, AT5G55810, AT4G36940, AT3G21580, AT2G01350, AT2G22570, AT5G55120, AT3G21070, AT3G47930, AT2G43820, AT2G46580, AT2G23420, AT4G33670, AT4G26260, AT2G20690, AT5G23330, AT3G47390, AT1G22940, AT5G59750, AT2G29630, AT5G57590, AT3G24030, AT5…	10377	60	13998	1.1466	1	0.550892	69.6993
GOTERM_BP_FAT	GO:0048767~root hair elongation	24	0.115735	0.0664915	AT3G54870, AT3G61650, AT3G53750, AT1G04160, AT5G43900, AT2G34650, AT4G34580, AT2G37620, AT3G62720, AT3G16640, AT1G70940, AT2G26420, AT5G64070, AT2G26650, AT5G20490, AT5G05620, AT1G49240, AT3G51460, AT4G38630, AT4G02500, AT5G09810, AT5G16910, AT2G47000, AT5G09350	10377	26	13998	1.24518	1	0.562299	70.9858
GOTERM_BP_FAT	GO:0006284~base-excision repair	24	0.115735	0.0664915	AT5G44680, AT1G80850, AT1G05900, AT3G18630, AT1G16190, AT3G47830, AT3G10010, AT1G19480, AT4G12740, AT1G79650, AT1G21710, AT1G15970, AT4G34060, AT3G05210, AT2G31450, AT3G50880, AT1G75090, AT5G57970, AT1G13635, AT5G04560, AT3G12710, AT1G52500, AT3G12040, AT2G36490	10377	26	13998	1.24518	1	0.562299	70.9858
GOTERM_BP_FAT	GO:0009965~leaf morphogenesis	89	0.429185	0.0673409	AT1G13180, AT2G35110, AT1G01510, AT5G08370, AT5G55540, AT2G16950, AT2G30432, AT5G39740, AT3G25520, AT5G67100, AT5G24630, AT2G42260, AT4G36870, AT3G02150, AT1G53230, AT1G68480, AT2G01500, AT1G03060, AT2G26330, AT2G33540, AT5G20490, AT2G19520, AT5G41315, AT1G45050, AT2G46225, AT2G23380, AT2G30130, AT5G23940, AT3G13540, AT3G50530, AT4G32810, AT3G15030, AT2G37630, AT4G09820, AT4G38600, AT2G23760, AT2…	10377	109	13998	1.10143	1	0.565594	71.4569
GOTERM_BP_FAT	GO:0034440~lipid oxidation	28	0.135024	0.0674493	AT3G01420, AT4G29010, AT5G25760, AT5G65940, AT3G24360, AT1G06290, AT5G27520, AT1G06310, AT3G04460, AT2G26350, AT3G05290, AT1G72970, AT4G16760, AT1G79810, AT2G35690, AT1G06550, AT5G42890, AT5G08470, AT1G76150, AT5G48880, AT5G65110, AT4G31810, AT3G51840, AT3G06690, AT2G42790, AT3G06860, AT4G39850, AT3G58750	10377	31	13998	1.2184	1	0.56474	71.5165
GOTERM_BP_FAT	GO:0051338~regulation of transferase activity	28	0.135024	0.0674493	AT4G21540, AT5G63770, AT3G19150, AT5G51290, AT1G66750, AT5G04510, AT4G28980, AT2G46090, AT5G50210, AT2G32710, AT4G36390, AT3G45640, AT1G49620, AT2G20900, AT2G04550, AT2G23430, AT5G23450, AT2G17520, AT4G30340, AT5G07920, AT3G24810, AT5G57690, AT5G48820, AT5G04140, AT5G06830, AT3G50630, AT3G06110, AT4G28130	10377	31	13998	1.2184	1	0.56474	71.5165
GOTERM_BP_FAT	GO:0019395~fatty acid oxidation	28	0.135024	0.0674493	AT3G01420, AT4G29010, AT5G25760, AT5G65940, AT3G24360, AT1G06290, AT5G27520, AT1G06310, AT3G04460, AT2G26350, AT3G05290, AT1G72970, AT4G16760, AT1G79810, AT2G35690, AT1G06550, AT5G42890, AT5G08470, AT1G76150, AT5G48880, AT5G65110, AT4G31810, AT3G51840, AT3G06690, AT2G42790, AT3G06860, AT4G39850, AT3G58750	10377	31	13998	1.2184	1	0.56474	71.5165
GOTERM_BP_FAT	GO:0048467~gynoecium development	47	0.226648	0.067471	AT5G62230, AT3G51060, AT3G49500, AT1G13400, AT5G64960, AT1G24260, AT5G41410, AT2G01500, AT1G68480, AT5G64050, AT4G36930, AT5G07180, AT4G09960, AT4G26000, AT2G03710, AT3G13490, AT5G49030, AT3G02310, AT2G21970, AT1G30490, AT2G25840, AT1G23420, AT1G25350, AT5G42630, AT4G24670, AT2G43790, AT4G34190, AT2G42830, AT1G70560, AT1G70510, AT5G52520, AT1G11130, AT1G19270, AT1G75520, AT5G15800, AT3G58780, AT3…	10377	55	13998	1.15273	1	0.56341	71.5285
GOTERM_BP_FAT	GO:0045941~positive regulation of transcription	47	0.226648	0.067471	AT4G12610, AT4G29940, AT3G24500, AT1G21970, AT5G03500, AT3G24140, AT1G74850, AT2G02540, AT2G04880, AT2G36990, AT5G03220, AT3G44460, AT1G69120, AT5G47670, AT4G23810, AT5G65310, AT3G61890, AT5G63670, AT2G20570, AT4G40060, AT3G54610, AT5G44190, AT2G42680, AT5G01270, AT2G36490, AT1G28300, AT1G61040, AT2G06210, AT2G36270, AT3G58680, AT3G04740, AT3G01470, AT2G45100, AT2G34640, AT1G30455, AT3G55370, AT1…	10377	55	13998	1.15273	1	0.56341	71.5285
GOTERM_BP_FAT	GO:0000904~cell morphogenesis involved in differentiation	82	0.395428	0.0687156	AT1G13180, AT2G35110, AT2G30432, AT1G79860, AT3G23380, AT3G12160, AT5G24630, AT2G42260, AT3G57670, AT3G51300, AT1G03060, AT1G20090, AT5G20490, AT2G19520, AT3G12690, AT5G41315, AT3G08970, AT2G46225, AT5G14870, AT2G25600, AT5G09350, AT5G23940, AT3G13540, AT3G50530, AT4G38600, AT2G20430, AT4G38430, AT5G22220, AT1G17920, AT5G55810, AT1G71820, AT5G42080, AT1G62440, AT2G47040, AT3G09840, AT3G56960, AT2…	10377	100	13998	1.10613	1	0.568825	72.2041
GOTERM_BP_FAT	GO:0007131~reciprocal meiotic recombination	15	0.0723345	0.0697796	AT1G22260, AT5G64520, AT1G22275, AT3G20475, AT5G51330, AT2G45280, AT5G52290, AT3G02680, AT1G77320, AT2G06510, AT3G27730, AT3G22880, AT5G63920, AT4G35520, AT3G13170	10377	15	13998	1.34894	1	0.573165	72.7697
GOTERM_BP_FAT	GO:0018202~peptidyl-histidine modification	15	0.0723345	0.0697796	AT5G35840, AT2G17820, AT2G01830, AT4G16250, AT2G40940, AT1G27320, AT5G10720, AT1G09570, AT1G66340, AT4G18130, AT2G47430, AT3G06483, AT4G31790, AT5G35750, AT4G14340, AT2G18790	10377	15	13998	1.34894	1	0.573165	72.7697
GOTERM_BP_FAT	GO:0042592~homeostatic process	218	1.05126	0.0727021	AT1G80830, AT2G01270, AT1G28130, AT1G48030, AT4G37390, AT1G10930, AT3G02730, AT5G42980, AT4G08550, AT3G06730, AT2G17260, AT1G43560, AT2G40790, AT4G03520, AT3G09390, AT1G08860, AT5G60730, AT1G59500, AT3G51030, AT1G60740, AT3G16950, AT1G48050, AT1G17260, AT2G47470, AT5G04260, AT2G35010, AT3G06370, AT1G52260, AT4G08920, AT5G24270, AT4G31710, AT4G16370, AT1G11530, AT1G21350, AT2G26710, AT3G11920, AT2…	10377	278	13998	1.05781	1	0.587237	74.2679
GOTERM_BP_FAT	GO:0006508~proteolysis	789	3.80479	0.073781	AT3G58040, AT1G69100, AT2G04660, AT5G25350, AT5G44530, AT4G39910, AT1G32970, AT1G13270, AT4G35350, AT1G35770, AT1G73290, AT5G42300, AT4G36880, AT4G20070, AT1G09130, AT5G62540, AT4G21326, AT2G28830, AT3G06420, AT1G09730, AT1G32980, AT1G44820, AT4G21323, AT4G23570, AT5G09900, AT1G73280, AT5G11940, AT4G20850, AT1G73270, AT3G22760, AT1G13690, AT5G22980, AT1G14270, AT5G42990, AT3G63470, AT1G09750, AT5…	10377	1036	13998	1.02733	1	0.591389	74.801
GOTERM_BP_FAT	GO:0043254~regulation of protein complex assembly	19	0.0916237	0.0779276	AT1G13180, AT5G44610, AT3G50530, AT5G65274, AT2G41740, AT2G29890, AT2G01910, AT3G57410, AT1G60430, AT3G51300, AT2G33385, AT2G30910, AT5G16490, AT5G55230, AT2G31300, AT1G67120, AT3G05520, AT4G01710, AT1G30825, AT1G71790	10377	20	13998	1.2815	1	0.610803	76.7545
GOTERM_BP_FAT	GO:0044087~regulation of cellular component biogenesis	19	0.0916237	0.0779276	AT1G13180, AT5G44610, AT3G50530, AT5G65274, AT2G41740, AT2G29890, AT2G01910, AT3G57410, AT1G60430, AT3G51300, AT2G33385, AT2G30910, AT5G16490, AT5G55230, AT2G31300, AT1G67120, AT3G05520, AT4G01710, AT1G30825, AT1G71790	10377	20	13998	1.2815	1	0.610803	76.7545
GOTERM_BP_FAT	GO:0010014~meristem initiation	19	0.0916237	0.0779276	AT5G53950, AT1G76420, AT3G07780, AT1G56010, AT3G15170, AT1G30490, AT3G16830, AT5G48160, AT1G20700, AT1G52150, AT5G60690, AT2G20000, AT4G32880, AT1G36160, AT1G72560, AT2G34710, AT5G27030, AT1G80490, AT3G15880	10377	20	13998	1.2815	1	0.610803	76.7545
GOTERM_BP_FAT	GO:0006631~fatty acid metabolic process	169	0.814968	0.0794637	AT4G29010, AT1G15360, AT1G32440, AT3G55360, AT2G26560, AT1G13280, AT5G65940, AT5G25760, AT1G20510, AT5G05580, AT5G27200, AT4G33790, AT3G02620, AT3G15730, AT1G06290, AT4G20870, AT3G60500, AT3G10280, AT1G77590, AT5G27520, AT5G16230, AT1G01600, AT1G30120, AT1G67730, AT3G11430, AT1G06090, AT3G25760, AT1G64400, AT1G57750, AT1G06100, AT2G43710, AT4G30950, AT5G23190, AT4G22753, AT3G02590, AT1G76150, AT5…	10377	214	13998	1.06529	1	0.61684	77.4412
GOTERM_BP_FAT	GO:0006633~fatty acid biosynthetic process	127	0.612432	0.0797132	AT1G32440, AT1G15360, AT3G55360, AT2G26560, AT1G13280, AT1G20510, AT5G05580, AT4G33790, AT5G27200, AT3G02620, AT4G20870, AT3G60500, AT3G10280, AT1G77590, AT5G16230, AT1G30120, AT1G06090, AT1G67730, AT3G25760, AT1G64400, AT1G57750, AT1G06100, AT4G30950, AT2G43710, AT5G23190, AT4G22753, AT3G02590, AT5G35360, AT3G52160, AT3G22400, AT3G28910, AT4G11030, AT4G00400, AT2G14060, AT3G02610, AT1G36180, AT2…	10377	159	13998	1.07746	1	0.616608	77.5509
GOTERM_BP_FAT	GO:0009911~positive regulation of flower development	27	0.130202	0.0806601	AT5G08370, AT5G60910, AT1G26260, AT4G04885, AT1G26310, AT1G10670, AT3G10390, AT5G05690, AT1G68050, AT3G03090, AT4G31820, AT4G15880, AT1G65480, AT2G45660, AT1G26830, AT2G43410, AT4G24620, AT3G04610, AT1G04400, AT4G32540, AT4G20370, AT4G02560, AT4G34530, AT5G11320, AT4G35900, AT2G33810, AT4G25530	10377	30	13998	1.21405	1	0.619708	77.9627
GOTERM_BP_FAT	GO:0006026~aminoglycan catabolic process	23	0.110913	0.0806872	AT3G12500, AT4G01700, AT3G54420, AT2G43620, AT4G19820, AT4G19730, AT2G43600, AT4G19720, AT2G43610, AT1G02360, AT4G19740, AT4G19750, AT4G19760, AT4G01040, AT5G24090, AT1G56680, AT2G43570, AT3G47540, AT2G43580, AT4G19800, AT4G19810, AT1G05850, AT3G16920	10377	25	13998	1.24103	1	0.618415	77.9744
GOTERM_BP_FAT	GO:0006032~chitin catabolic process	23	0.110913	0.0806872	AT3G12500, AT4G01700, AT3G54420, AT2G43620, AT4G19820, AT4G19730, AT2G43600, AT4G19720, AT2G43610, AT1G02360, AT4G19740, AT4G19750, AT4G19760, AT4G01040, AT5G24090, AT1G56680, AT2G43570, AT3G47540, AT2G43580, AT4G19800, AT4G19810, AT1G05850, AT3G16920	10377	25	13998	1.24103	1	0.618415	77.9744
GOTERM_BP_FAT	GO:0009086~methionine biosynthetic process	23	0.110913	0.0806872	AT3G03780, AT2G26400, AT5G17920, AT5G43850, AT1G49820, AT4G38800, AT4G30550, AT3G57050, AT4G14720, AT4G14710, AT4G19710, AT4G14716, AT4G14713, AT1G14810, AT4G34840, AT5G20980, AT1G31230, AT3G01120, AT1G33320, AT3G25900, AT3G22740, AT5G21060, AT5G53850	10377	25	13998	1.24103	1	0.618415	77.9744
GOTERM_BP_FAT	GO:0006030~chitin metabolic process	23	0.110913	0.0806872	AT3G12500, AT4G01700, AT3G54420, AT2G43620, AT4G19820, AT4G19730, AT2G43600, AT4G19720, AT2G43610, AT1G02360, AT4G19740, AT4G19750, AT4G19760, AT4G01040, AT5G24090, AT1G56680, AT2G43570, AT3G47540, AT2G43580, AT4G19800, AT4G19810, AT1G05850, AT3G16920	10377	25	13998	1.24103	1	0.618415	77.9744
GOTERM_BP_FAT	GO:0006826~iron ion transport	23	0.110913	0.0806872	AT5G03570, AT1G80830, AT1G60960, AT1G01580, AT2G40300, AT5G54280, AT2G23150, AT4G19690, AT3G56240, AT5G58270, AT1G15960, AT1G47240, AT5G53550, AT4G24120, AT4G18790, AT5G24380, AT4G28630, AT5G67330, AT5G01600, AT2G47600, AT4G19680, AT4G28620, AT3G11050, AT2G38460	10377	25	13998	1.24103	1	0.618415	77.9744
GOTERM_BP_FAT	GO:0048440~carpel development	42	0.202537	0.0816079	AT5G62230, AT3G51060, AT1G70510, AT3G49500, AT1G13400, AT5G64960, AT5G52520, AT1G24260, AT1G11130, AT1G19270, AT1G68480, AT5G15800, AT5G41410, AT2G01500, AT3G58780, AT5G64050, AT4G36930, AT3G45640, AT5G07180, AT5G16560, AT4G09960, AT2G03710, AT3G13490, AT5G23260, AT5G49030, AT4G36260, AT3G02310, AT4G18960, AT2G21970, AT1G69180, AT1G30490, AT1G32240, AT2G25840, AT1G52150, AT3G55400, AT1G23420, AT1…	10377	49	13998	1.15624	1	0.621351	78.3677
GOTERM_BP_FAT	GO:0009736~cytokinin mediated signaling	42	0.202537	0.0816079	AT3G21510, AT4G31920, AT2G01830, AT3G29350, AT1G70510, AT1G27320, AT5G03280, AT3G62670, AT3G57040, AT4G24080, AT4G23750, AT3G04280, AT1G19050, AT3G16857, AT2G25180, AT5G58080, AT1G74890, AT1G67710, AT1G59940, AT5G62120, AT3G56380, AT4G01540, AT5G39340, AT2G41310, AT2G01760, AT5G62920, AT3G16360, AT2G27070, AT1G31880, AT5G10720, AT2G40670, AT1G10470, AT1G49190, AT3G11540, AT2G47430, AT3G54010, AT3…	10377	49	13998	1.15624	1	0.621351	78.3677
GOTERM_BP_FAT	GO:0009060~aerobic respiration	42	0.202537	0.0816079	AT3G15020, AT2G18450, AT4G26910, AT4G35260, AT2G20420, AT4G01100, AT5G43330, AT1G53310, AT5G23250, AT2G42600, AT5G50210, AT5G51060, AT5G66760, AT5G56720, AT3G27380, AT5G50950, AT4G35830, AT2G47510, AT3G09810, AT5G40650, AT4G03240, AT3G60100, AT3G58740, AT5G08300, AT2G22780, AT1G53240, AT5G03860, AT2G05710, AT5G03290, AT4G32210, AT5G58330, AT4G35650, AT2G42790, AT5G65165, AT5G09660, AT1G68750, AT5…	10377	49	13998	1.15624	1	0.621351	78.3677
GOTERM_BP_FAT	GO:0044272~sulfur compound biosynthetic process	87	0.41954	0.0824116	AT4G33030, AT5G27380, AT5G17920, AT1G62540, AT3G19710, AT4G21990, AT4G14710, AT5G23010, AT4G14716, AT4G14713, AT2G14750, AT1G12140, AT5G60890, AT5G56760, AT1G65860, AT5G64813, AT3G22740, AT5G21060, AT3G04940, AT5G57220, AT2G22330, AT4G03050, AT3G03780, AT1G62570, AT4G12030, AT4G39950, AT4G14880, AT4G38800, AT5G04620, AT1G04640, AT4G14720, AT4G19710, AT2G25450, AT4G04610, AT1G16400, AT5G28020, AT4…	10377	107	13998	1.09681	1	0.623703	78.7057
GOTERM_BP_FAT	GO:0032774~RNA biosynthetic process	70	0.337561	0.0829836	AT4G12610, AT4G20330, AT1G02680, AT1G07480, AT1G67320, AT5G08430, AT5G43630, AT4G18740, AT3G29380, AT2G41550, AT2G36990, AT5G24120, AT1G20000, AT3G53920, AT4G36730, AT4G25180, AT3G51120, AT2G04630, AT1G55520, AT5G23480, AT1G61040, AT5G59230, AT4G21010, AT1G07470, AT5G50940, AT4G20340, AT1G08540, AT1G17440, AT3G13445, AT1G30455, AT2G34640, AT4G31720, AT4G19550, AT5G43130, AT2G16485, AT4G34530, AT3…	10377	85	13998	1.1109	1	0.624953	78.9431
GOTERM_BP_FAT	GO:0033365~protein localization in organelle	63	0.303805	0.0841202	AT5G55540, AT2G16950, AT3G17340, AT5G09420, AT2G43640, AT1G79280, AT2G36070, AT1G27970, AT3G27070, AT4G23750, AT1G71480, AT5G06120, AT5G20020, AT5G40930, AT5G55500, AT1G48900, AT2G46520, AT5G58590, AT3G20000, AT3G59020, AT1G27390, AT3G46560, AT4G30600, AT1G27310, AT2G29530, AT1G09270, AT5G55190, AT5G20010, AT1G26170, AT5G03940, AT3G08947, AT3G08943, AT3G05720, AT1G11570, AT2G45770, AT5G50810, AT3…	10377	76	13998	1.1182	1	0.628781	79.4076
GOTERM_BP_FAT	GO:0007389~pattern specification process	90	0.434007	0.085254	AT1G26780, AT5G55540, AT2G16950, AT3G25520, AT3G51060, AT2G02560, AT5G02030, AT3G54720, AT2G31650, AT1G65620, AT1G24260, AT1G14760, AT1G66240, AT2G45190, AT1G68480, AT2G32010, AT2G46990, AT2G20120, AT5G03680, AT2G20875, AT1G23080, AT5G63090, AT5G53950, AT1G14000, AT2G37630, AT1G76420, AT2G28350, AT2G27530, AT1G30490, AT1G13980, AT1G01040, AT3G27920, AT2G28610, AT1G22920, AT2G28290, AT1G23420, AT5…	10377	111	13998	1.09374	1	0.632534	79.8612
GOTERM_BP_FAT	GO:0046356~acetyl-CoA catabolic process	38	0.183247	0.0856913	AT3G15020, AT2G18450, AT4G26910, AT4G35260, AT2G20420, AT5G43330, AT1G53310, AT5G23250, AT2G42600, AT5G66760, AT5G56720, AT3G27380, AT5G50950, AT4G35830, AT2G47510, AT3G09810, AT5G40650, AT3G60100, AT3G58740, AT5G08300, AT2G22780, AT1G53240, AT2G05710, AT5G03290, AT5G03860, AT4G32210, AT5G58330, AT4G35650, AT2G42790, AT5G65165, AT5G09660, AT1G68750, AT5G09600, AT3G21720, AT3G47520, AT1G04410, AT3…	10377	44	13998	1.165	1	0.633112	80.0337
GOTERM_BP_FAT	GO:0006099~tricarboxylic acid cycle	38	0.183247	0.0856913	AT3G15020, AT2G18450, AT4G26910, AT4G35260, AT2G20420, AT5G43330, AT1G53310, AT5G23250, AT2G42600, AT5G66760, AT5G56720, AT3G27380, AT5G50950, AT4G35830, AT2G47510, AT3G09810, AT5G40650, AT3G60100, AT3G58740, AT5G08300, AT2G22780, AT1G53240, AT2G05710, AT5G03290, AT5G03860, AT4G32210, AT5G58330, AT4G35650, AT2G42790, AT5G65165, AT5G09660, AT1G68750, AT5G09600, AT3G21720, AT3G47520, AT1G04410, AT3…	10377	44	13998	1.165	1	0.633112	80.0337
GOTERM_BP_FAT	GO:0006722~triterpenoid metabolic process	14	0.0675122	0.0888912	AT2G07050, AT5G47990, AT4G15340, AT5G36150, AT4G15370, AT1G66960, AT3G50110, AT3G45130, AT2G17370, AT1G78970, AT1G78500, AT5G48000, AT1G78960, AT5G48010, AT5G42600	10377	14	13998	1.34894	1	0.645845	81.2537
GOTERM_BP_FAT	GO:0006775~fat-soluble vitamin metabolic process	14	0.0675122	0.0888912	AT1G18870, AT2G18950, AT5G04490, AT1G30520, AT1G64970, AT4G32770, AT1G60550, AT1G74710, AT1G06570, AT3G63410, AT5G53970, AT1G68890, AT1G60600, AT1G23360	10377	14	13998	1.34894	1	0.645845	81.2537
GOTERM_BP_FAT	GO:0045488~pectin metabolic process	14	0.0675122	0.0888912	AT4G01750, AT1G78240, AT1G79500, AT2G35100, AT1G64440, AT4G01770, AT5G33290, AT3G61130, AT1G16340, AT3G07970, AT5G55590, AT5G17420, AT3G25140, AT3G29090	10377	14	13998	1.34894	1	0.645845	81.2537
GOTERM_BP_FAT	GO:0006275~regulation of DNA replication	14	0.0675122	0.0888912	AT2G34780, AT3G48160, AT4G02980, AT2G23430, AT2G29570, AT1G02970, AT3G12280, AT1G07370, AT1G78770, AT2G18290, AT1G14410, AT4G11920, AT3G15150, AT3G02820	10377	14	13998	1.34894	1	0.645845	81.2537
GOTERM_BP_FAT	GO:0042362~fat-soluble vitamin biosynthetic process	14	0.0675122	0.0888912	AT1G18870, AT2G18950, AT5G04490, AT1G30520, AT1G64970, AT4G32770, AT1G60550, AT1G74710, AT1G06570, AT3G63410, AT5G53970, AT1G68890, AT1G60600, AT1G23360	10377	14	13998	1.34894	1	0.645845	81.2537
GOTERM_BP_FAT	GO:0018106~peptidyl-histidine phosphorylation	14	0.0675122	0.0888912	AT5G35840, AT2G17820, AT2G01830, AT4G16250, AT2G40940, AT1G27320, AT5G10720, AT1G09570, AT1G66340, AT4G18130, AT2G47430, AT3G06483, AT5G35750, AT4G14340, AT2G18790	10377	14	13998	1.34894	1	0.645845	81.2537
GOTERM_BP_FAT	GO:0015914~phospholipid transport	14	0.0675122	0.0888912	AT1G13210, AT1G68710, AT1G26130, AT2G38530, AT3G13900, AT5G44240, AT1G59820, AT3G25610, AT1G72700, AT1G54280, AT1G17500, AT3G12740, AT5G04930, AT3G27870	10377	14	13998	1.34894	1	0.645845	81.2537
GOTERM_BP_FAT	GO:0009625~response to insect	14	0.0675122	0.0888912	AT5G57220, AT2G35690, AT2G39940, AT5G44420, AT1G64280, AT3G52430, AT3G14210, AT1G66340, AT4G23100, AT5G24770, AT5G60890, AT5G36220, AT1G07640, AT4G16760	10377	14	13998	1.34894	1	0.645845	81.2537
GOTERM_BP_FAT	GO:0010584~pollen exine formation	14	0.0675122	0.0888912	AT4G20050, AT2G19070, AT1G62940, AT1G33430, AT1G69500, AT1G02050, AT4G14080, AT1G65060, AT1G01280, AT3G11980, AT4G34850, AT3G28780, AT5G58100, AT3G59530	10377	14	13998	1.34894	1	0.645845	81.2537
GOTERM_BP_FAT	GO:0019751~polyol metabolic process	34	0.163958	0.0896426	AT3G02870, AT5G58170, AT3G10370, AT3G07690, AT3G17770, AT5G58380, AT4G26260, AT1G80460, AT5G08030, AT1G05470, AT5G10170, AT4G26690, AT4G08170, AT5G56640, AT2G22240, AT1G14520, AT1G66980, AT5G61760, AT2G19800, AT5G40610, AT5G43300, AT3G20520, AT1G74210, AT4G39800, AT5G42810, AT2G43980, AT5G40390, AT1G71340, AT2G40690, AT3G02040, AT5G58050, AT5G55480, AT1G66970, AT1G34120, AT1G48430	10377	39	13998	1.176	1	0.647709	81.5298
GOTERM_BP_FAT	GO:0009698~phenylpropanoid metabolic process	132	0.636543	0.0899739	AT5G24530, AT3G19010, AT5G09360, AT1G53520, AT4G30210, AT1G61720, AT5G03260, AT1G32770, AT1G67980, AT1G20510, AT5G49330, AT1G09480, AT3G11430, AT2G47460, AT1G72680, AT3G62610, AT5G23190, AT4G09820, AT5G07480, AT2G33600, AT1G67990, AT3G13610, AT1G30530, AT5G58860, AT2G33590, AT5G48100, AT2G21100, AT5G42800, AT1G17260, AT3G53260, AT5G05390, AT1G16490, AT4G16770, AT1G43620, AT5G13930, AT5G08640, AT4…	10377	166	13998	1.07265	1	0.647757	81.6503
GOTERM_BP_FAT	GO:0009639~response to red or far red light	135	0.65101	0.0915961	AT4G16250, AT5G15960, AT1G19150, AT5G51810, AT3G54720, AT1G69530, AT4G14110, AT2G43280, AT5G22500, AT2G36910, AT4G12850, AT4G36930, AT5G45340, AT4G10180, AT4G16780, AT1G02400, AT2G46790, AT5G56280, AT5G64813, AT5G01530, AT2G18790, AT5G49230, AT5G35840, AT1G53090, AT4G36880, AT1G08540, AT1G09530, AT3G55370, AT1G25540, AT3G59470, AT1G22920, AT1G67090, AT4G18130, AT5G42970, AT3G28860, AT4G25350, AT4…	10377	170	13998	1.07122	1	0.653277	82.2297
GOTERM_BP_FAT	GO:0009651~response to salt stress	286	1.37918	0.091739	AT2G45790, AT3G09600, AT1G51460, AT3G16350, AT5G62530, AT2G13560, AT1G50010, AT5G63980, AT1G02920, AT5G60890, AT2G31610, AT1G66200, AT1G73660, AT5G23860, AT4G16260, AT3G55270, AT1G51470, AT2G18250, AT1G10940, AT4G17615, AT2G36530, AT5G54230, AT5G22360, AT1G62480, AT1G06180, AT5G37260, AT1G60490, AT5G15310, AT5G46050, AT2G43790, AT4G38630, AT4G08500, AT3G06370, AT1G65930, AT3G23600, AT4G30650, AT1…	10377	369	13998	1.04552	1	0.652515	82.2799
GOTERM_BP_FAT	GO:0008283~cell proliferation	30	0.144669	0.0932429	AT5G39740, AT3G33520, AT3G25520, AT2G22942, AT2G22860, AT1G01160, AT3G11220, AT5G28640, AT4G16780, AT5G64630, AT2G46520, AT1G22840, AT1G13590, AT5G65870, AT4G24560, AT4G37720, AT1G50490, AT5G14520, AT1G65470, AT1G17110, AT5G55920, AT5G13680, AT1G58470, AT2G28610, AT2G25170, AT4G00850, AT5G58230, AT1G18800, AT3G44735, AT5G50320	10377	34	13998	1.19025	1	0.657427	82.8002
GOTERM_BP_FAT	GO:0009109~coenzyme catabolic process	41	0.197714	0.0939322	AT3G15020, AT4G39650, AT2G18450, AT4G26910, AT4G35260, AT2G20420, AT5G37830, AT5G43330, AT1G53310, AT5G23250, AT2G42600, AT5G66760, AT5G56720, AT3G27380, AT5G50950, AT4G35830, AT2G47510, AT3G09810, AT5G40650, AT3G60100, AT3G58740, AT5G08300, AT2G22780, AT1G53240, AT2G05710, AT5G03290, AT5G03860, AT4G32210, AT5G58330, AT4G35650, AT2G42790, AT4G29210, AT5G65165, AT5G09660, AT1G68750, AT5G09600, AT3…	10377	48	13998	1.15222	1	0.658915	83.0339
GOTERM_BP_FAT	GO:0009658~chloroplast organization	48	0.23147	0.0955107	AT1G11750, AT5G17790, AT1G65360, AT5G53280, AT3G08010, AT1G75100, AT1G63680, AT3G19720, AT5G58270, AT5G55280, AT4G33650, AT1G06950, AT5G64050, AT3G45780, AT1G42550, AT2G20570, AT1G66480, AT5G44190, AT1G09340, AT2G31270, AT3G19220, AT5G35220, AT4G39460, AT5G50920, AT5G45390, AT2G04270, AT1G62750, AT2G48120, AT2G21280, AT2G36250, AT4G01940, AT5G42480, AT3G25690, AT1G75010, AT3G46740, AT2G28000, AT5…	10377	57	13998	1.13595	1	0.663994	83.5576
GOTERM_BP_FAT	GO:0006479~protein amino acid methylation	26	0.12538	0.0961102	AT2G27040, AT3G24440, AT5G49020, AT5G08335, AT3G06930, AT2G31650, AT1G66240, AT5G64150, AT2G33290, AT1G05830, AT4G16570, AT1G79730, AT2G35160, AT1G69770, AT4G29830, AT2G23380, AT1G04870, AT2G06210, AT2G22475, AT3G20020, AT5G15380, AT5G13960, AT5G11530, AT3G13682, AT5G14620, AT3G20740, AT5G53920	10377	29	13998	1.2094	1	0.665067	83.7525
GOTERM_BP_FAT	GO:0008213~protein amino acid alkylation	26	0.12538	0.0961102	AT2G27040, AT3G24440, AT5G49020, AT5G08335, AT3G06930, AT2G31650, AT1G66240, AT5G64150, AT2G33290, AT1G05830, AT4G16570, AT1G79730, AT2G35160, AT1G69770, AT4G29830, AT2G23380, AT1G04870, AT2G06210, AT2G22475, AT3G20020, AT5G15380, AT5G13960, AT5G11530, AT3G13682, AT5G14620, AT3G20740, AT5G53920	10377	29	13998	1.2094	1	0.665067	83.7525
GOTERM_BP_FAT	GO:0046488~phosphatidylinositol metabolic process	18	0.0868014	0.0961612	AT2G41210, AT3G14270, AT3G09920, AT1G34260, AT1G21980, AT2G26420, AT3G59770, AT2G39290, AT4G01190, AT1G71010, AT1G10900, AT3G07960, AT1G68000, AT1G01460, AT3G56960, AT4G38570, AT1G77740, AT4G33240	10377	19	13998	1.27795	1	0.663937	83.769
GOTERM_BP_FAT	GO:0032271~regulation of protein polymerization	18	0.0868014	0.0961612	AT1G13180, AT5G44610, AT3G50530, AT5G65274, AT2G41740, AT2G29890, AT2G01910, AT3G57410, AT1G60430, AT3G51300, AT2G33385, AT2G30910, AT5G16490, AT5G55230, AT2G31300, AT3G05520, AT4G01710, AT1G30825, AT1G71790	10377	19	13998	1.27795	1	0.663937	83.769
GOTERM_BP_FAT	GO:0006090~pyruvate metabolic process	18	0.0868014	0.0961612	AT3G25860, AT4G14850, AT3G55440, AT5G65690, AT5G62790, AT4G37870, AT1G63970, AT1G54220, AT4G15560, AT1G13440, AT3G16950, AT5G42740, AT3G04120, AT5G60600, AT4G24620, AT3G13930, AT3G52200, AT2G02500	10377	19	13998	1.27795	1	0.663937	83.769
GOTERM_BP_FAT	GO:0009161~ribonucleoside monophosphate metabolic process	22	0.106091	0.0975443	AT2G35390, AT2G42910, AT2G37690, AT4G04880, AT3G17810, AT1G63660, AT2G38280, AT1G36280, AT1G10700, AT3G55010, AT5G23300, AT1G79470, AT1G32380, AT1G31220, AT4G18440, AT3G57610, AT1G74260, AT1G16350, AT4G17360, AT2G35040, AT2G05140, AT5G26667	10377	24	13998	1.23653	1	0.668113	84.2099
GOTERM_BP_FAT	GO:0006357~regulation of transcription from RNA polymerase II promoter	22	0.106091	0.0975443	AT4G08350, AT1G26665, AT3G21350, AT1G79000, AT5G03500, AT3G01435, AT3G04740, AT2G38560, AT5G03220, AT1G63210, AT1G65440, AT1G16430, AT3G09210, AT3G11220, AT1G55325, AT5G41910, AT4G09070, AT3G10800, AT2G34210, AT1G05055, AT1G07950, AT2G28230	10377	24	13998	1.23653	1	0.668113	84.2099
GOTERM_BP_FAT	GO:0006012~galactose metabolic process	22	0.106091	0.0975443	AT1G64440, AT3G61610, AT3G01260, AT3G47800, AT5G66530, AT1G30620, AT3G01590, AT4G25900, AT5G15140, AT3G10700, AT4G23730, AT4G23920, AT3G06580, AT5G57330, AT5G44480, AT1G63180, AT5G18200, AT1G12780, AT3G17940, AT5G14500, AT4G20460, AT2G34850	10377	24	13998	1.23653	1	0.668113	84.2099
GOTERM_BP_FAT	GO:0009955~adaxial/abaxial pattern formation	22	0.106091	0.0975443	AT3G52770, AT5G22650, AT2G37630, AT3G25520, AT2G27530, AT1G69180, AT1G65620, AT1G30490, AT1G32240, AT2G28610, AT2G45450, AT1G33140, AT1G23420, AT2G45190, AT5G60690, AT3G05040, AT2G41370, AT5G55250, AT2G34710, AT3G57130, AT5G16560, AT3G44750	10377	24	13998	1.23653	1	0.668113	84.2099
GOTERM_BP_FAT	GO:0006605~protein targeting	105	0.506341	0.0978486	AT2G16950, AT3G17340, AT1G79280, AT3G27070, AT3G47810, AT5G25760, AT2G34940, AT1G71480, AT5G20020, AT5G55500, AT1G48900, AT5G40930, AT5G58590, AT2G46520, AT5G57180, AT3G46560, AT4G30600, AT2G16640, AT1G09270, AT2G15290, AT5G20010, AT5G39510, AT4G09080, AT3G47700, AT5G50460, AT1G26170, AT3G08947, AT2G26890, AT3G08943, AT3G05720, AT3G11820, AT5G50810, AT2G20890, AT1G21650, AT3G63130, AT5G06140, AT3…	10377	131	13998	1.08122	1	0.66799	84.3054
GOTERM_BP_FAT	GO:0043414~biopolymer methylation	58	0.279693	0.100653	AT5G04290, AT2G27040, AT3G24440, AT4G10760, AT5G49020, AT5G39550, AT5G08335, AT3G03300, AT3G06930, AT5G25480, AT2G31650, AT1G66240, AT5G64150, AT2G33290, AT4G34060, AT1G66050, AT1G05830, AT1G45231, AT2G35160, AT5G49160, AT1G69770, AT4G29830, AT2G23380, AT5G04560, AT2G32940, AT5G01230, AT1G04870, AT4G13610, AT2G36490, AT2G35670, AT2G22475, AT5G15380, AT3G17310, AT5G11530, AT4G25630, AT5G14600, AT3…	10377	70	13998	1.1177	1	0.677561	85.16
GOTERM_BP_FAT	GO:0046395~carboxylic acid catabolic process	68	0.327916	0.103012	AT4G08900, AT4G29010, AT1G03090, AT5G62530, AT5G25760, AT5G65940, AT1G06290, AT5G27520, AT5G45340, AT3G04460, AT1G02400, AT1G17290, AT5G64813, AT2G22330, AT4G12130, AT4G18460, AT1G76150, AT1G47990, AT4G39950, AT5G38710, AT3G06690, AT1G32470, AT3G30775, AT4G39850, AT4G37930, AT3G53260, AT3G58750, AT1G68890, AT2G26080, AT4G33150, AT5G43430, AT3G01420, AT3G22200, AT1G64660, AT4G33010, AT3G10340, AT3…	10377	83	13998	1.10516	1	0.685165	85.8446
GOTERM_BP_FAT	GO:0016054~organic acid catabolic process	68	0.327916	0.103012	AT4G08900, AT4G29010, AT1G03090, AT5G62530, AT5G25760, AT5G65940, AT1G06290, AT5G27520, AT5G45340, AT3G04460, AT1G02400, AT1G17290, AT5G64813, AT2G22330, AT4G12130, AT4G18460, AT1G76150, AT1G47990, AT4G39950, AT5G38710, AT3G06690, AT1G32470, AT3G30775, AT4G39850, AT4G37930, AT3G53260, AT3G58750, AT1G68890, AT2G26080, AT4G33150, AT5G43430, AT3G01420, AT3G22200, AT1G64660, AT4G33010, AT3G10340, AT3…	10377	83	13998	1.10516	1	0.685165	85.8446
GOTERM_BP_FAT	GO:0006351~transcription, DNA-dependent	68	0.327916	0.103012	AT4G12610, AT4G20330, AT1G02680, AT1G07480, AT5G08430, AT5G43630, AT4G18740, AT3G29380, AT2G41550, AT2G36990, AT5G24120, AT1G20000, AT3G53920, AT4G36730, AT4G25180, AT3G51120, AT2G04630, AT1G55520, AT5G23480, AT1G61040, AT5G59230, AT4G21010, AT1G07470, AT5G50940, AT4G20340, AT1G08540, AT1G17440, AT3G13445, AT1G30455, AT2G34640, AT4G31720, AT4G19550, AT5G43130, AT2G16485, AT4G34530, AT3G57370, AT3…	10377	83	13998	1.10516	1	0.685165	85.8446
GOTERM_BP_FAT	GO:0006970~response to osmotic stress	308	1.48527	0.105453	AT2G45790, AT5G15960, AT3G09600, AT1G51460, AT3G16350, AT5G62530, AT2G13560, AT1G50010, AT5G63980, AT1G02920, AT5G60890, AT2G31610, AT1G66200, AT4G38240, AT1G73660, AT5G23860, AT4G16260, AT3G55270, AT5G15970, AT1G51470, AT2G18250, AT1G10940, AT4G17615, AT2G36530, AT5G54230, AT5G22360, AT1G62480, AT1G06180, AT1G58200, AT5G37260, AT1G60490, AT5G15310, AT5G46050, AT2G43790, AT4G38630, AT4G08500, AT3…	10377	399	13998	1.04129	1	0.692858	86.5216
GOTERM_BP_FAT	GO:0000096~sulfur amino acid metabolic process	61	0.29416	0.105535	AT1G62380, AT2G44160, AT5G17920, AT4G21990, AT4G08040, AT4G14710, AT4G14716, AT4G14713, AT3G51770, AT2G14750, AT3G49700, AT5G65800, AT4G26200, AT3G47190, AT5G56760, AT3G22740, AT5G21060, AT3G04940, AT1G08490, AT3G03780, AT4G38800, AT4G14880, AT4G14720, AT4G19710, AT4G04610, AT5G51690, AT4G37770, AT4G34840, AT5G28020, AT3G01120, AT1G05010, AT1G55880, AT5G53850, AT1G62960, AT2G43750, AT3G62030, AT2…	10377	74	13998	1.11197	1	0.691864	86.5439
GOTERM_BP_FAT	GO:0006915~apoptosis	136	0.655833	0.108387	AT3G04220, AT1G72870, AT1G56520, AT5G41550, AT2G17060, AT4G33300, AT5G46260, AT1G63870, AT4G19530, AT5G45200, AT4G17580, AT3G04210, AT5G46450, AT5G38850, AT5G17970, AT5G66910, AT1G56510, AT4G08450, AT2G17050, AT5G41540, AT1G63860, AT1G63730, AT3G44480, AT1G64070, AT5G47280, AT4G19520, AT5G45210, AT4G16900, AT5G45490, AT4G36150, AT1G69550, AT1G72850, AT4G16960, AT4G12020, AT4G16860, AT5G49140, AT5…	10377	172	13998	1.06661	1	0.700795	87.2949
GOTERM_BP_FAT	GO:0003002~regionalization	74	0.35685	0.110742	AT1G26780, AT5G55540, AT2G16950, AT3G51060, AT3G25520, AT2G02560, AT5G02030, AT3G54720, AT2G31650, AT1G65620, AT1G24260, AT1G14760, AT1G66240, AT2G45190, AT1G68480, AT2G32010, AT2G46990, AT2G20120, AT2G20875, AT5G63090, AT5G53950, AT1G14000, AT2G37630, AT1G76420, AT2G27530, AT1G30490, AT3G27920, AT2G28610, AT1G22920, AT2G28290, AT1G23420, AT5G42080, AT2G06990, AT5G55250, AT4G24670, AT3G57130, AT3…	10377	91	13998	1.09694	1	0.707732	87.8851
GOTERM_BP_FAT	GO:0042742~defense response to bacterium	145	0.699233	0.112822	AT5G13160, AT3G15020, AT3G63190, AT4G08900, AT1G54040, AT4G26850, AT2G19190, AT2G37660, AT1G19250, AT1G56160, AT4G23810, AT2G20310, AT1G66340, AT5G52640, AT1G02920, AT5G09650, AT4G11850, AT2G22240, AT3G01480, AT1G09340, AT4G32260, AT1G72680, AT2G30860, AT2G43710, AT1G06680, AT1G80840, AT5G51700, AT3G18165, AT4G31550, AT3G14210, AT4G39090, AT3G54640, AT5G46050, AT2G43790, AT4G15900, AT5G52830, AT4…	10377	184	13998	1.06303	1	0.713554	88.3846
GOTERM_BP_FAT	GO:0019852~L-ascorbic acid metabolic process	13	0.0626899	0.112836	AT5G55120, AT3G02870, AT2G19800, AT3G47930, AT2G45790, AT4G26850, AT4G33670, AT4G26260, AT1G67070, AT5G28840, AT5G56640, AT2G39770, AT1G14520	10377	13	13998	1.34894	1	0.712344	88.388
GOTERM_BP_FAT	GO:0042439~ethanolamine and derivative metabolic process	13	0.0626899	0.112836	AT1G55180, AT4G35790, AT3G18000, AT1G52570, AT2G38670, AT2G42010, AT5G25370, AT3G15730, AT4G39180, AT4G00240, AT4G11850, AT4G11840, AT4G11830	10377	13	13998	1.34894	1	0.712344	88.388
GOTERM_BP_FAT	GO:0009960~endosperm development	13	0.0626899	0.112836	AT4G02020, AT3G19700, AT1G55600, AT2G44190, AT2G18390, AT5G54650, AT1G55350, AT5G60440, AT3G20070, AT1G26830, AT4G25350, AT1G69670, AT4G22970	10377	13	13998	1.34894	1	0.712344	88.388
GOTERM_BP_FAT	GO:0042168~heme metabolic process	13	0.0626899	0.112836	AT1G50170, AT1G03475, AT2G20180, AT2G30390, AT2G26670, AT2G44520, AT2G26550, AT5G40850, AT1G69720, AT1G09940, AT5G26030, AT4G01690, AT1G58290	10377	13	13998	1.34894	1	0.712344	88.388
GOTERM_BP_FAT	GO:0019853~L-ascorbic acid biosynthetic process	13	0.0626899	0.112836	AT5G55120, AT3G02870, AT2G19800, AT3G47930, AT2G45790, AT4G26850, AT4G33670, AT4G26260, AT1G67070, AT5G28840, AT5G56640, AT2G39770, AT1G14520	10377	13	13998	1.34894	1	0.712344	88.388
GOTERM_BP_FAT	GO:0080022~primary root development	13	0.0626899	0.112836	AT2G18800, AT4G31920, AT1G70560, AT3G07780, AT5G48160, AT5G10250, AT1G79530, AT1G13300, AT3G16857, AT2G25180, AT1G16300, AT4G24670, AT1G23320	10377	13	13998	1.34894	1	0.712344	88.388
GOTERM_BP_FAT	GO:0051193~regulation of cofactor metabolic process	13	0.0626899	0.112836	AT4G31920, AT1G20780, AT5G50920, AT1G27320, AT2G18250, AT5G58270, AT4G14690, AT3G16857, AT2G25180, AT2G20570, AT5G35750, AT3G22690, AT5G44190	10377	13	13998	1.34894	1	0.712344	88.388
GOTERM_BP_FAT	GO:0045047~protein targeting to ER	13	0.0626899	0.112836	AT5G66970, AT2G43640, AT2G45770, AT4G30600, AT1G67680, AT3G49100, AT5G55500, AT1G67650, AT1G48900, AT1G15310, AT5G49500, AT5G03940, AT1G48160	10377	13	13998	1.34894	1	0.712344	88.388
GOTERM_BP_FAT	GO:0006635~fatty acid beta-oxidation	25	0.120557	0.114083	AT4G29010, AT5G25760, AT5G65940, AT3G24360, AT1G06290, AT1G06310, AT3G04460, AT5G27520, AT3G05290, AT2G26350, AT4G16760, AT1G79810, AT2G35690, AT1G06550, AT5G42890, AT5G08470, AT1G76150, AT5G65110, AT4G31810, AT3G51840, AT3G06690, AT2G42790, AT3G06860, AT4G39850, AT3G58750	10377	28	13998	1.20441	1	0.715271	88.678
GOTERM_BP_FAT	GO:0019439~aromatic compound catabolic process	25	0.120557	0.114083	AT5G09360, AT5G44070, AT5G03260, AT3G10340, AT5G01050, AT2G40370, AT2G37040, AT1G06570, AT5G01190, AT2G30210, AT5G60020, AT1G72680, AT1G29690, AT2G22330, AT2G29130, AT1G18140, AT4G39950, AT5G07130, AT5G54080, AT2G46570, AT2G38080, AT5G01040, AT5G48100, AT1G59870, AT5G58910, AT3G53260, AT5G05390	10377	28	13998	1.20441	1	0.715271	88.678
GOTERM_BP_FAT	GO:0006586~indolalkylamine metabolic process	21	0.101268	0.117447	AT2G22330, AT5G57890, AT1G70570, AT4G02610, AT2G04400, AT1G25220, AT4G39950, AT5G28237, AT1G29410, AT1G52410, AT5G48220, AT2G29690, AT5G05590, AT3G55870, AT4G31500, AT5G38530, AT5G60890, AT3G54640, AT5G05730, AT5G17990, AT4G27070, AT1G69370	10377	23	13998	1.23165	1	0.725048	89.4268
GOTERM_BP_FAT	GO:0032483~regulation of Rab protein signal transduction	21	0.101268	0.117447	AT3G59570, AT3G07890, AT2G43490, AT3G49350, AT2G37290, AT4G13730, AT2G19240, AT2G20440, AT4G29950, AT5G53570, AT2G39280, AT5G24390, AT4G28550, AT2G30710, AT3G55020, AT5G15930, AT5G41940, AT1G04830, AT5G54780, AT5G57210, AT3G02460	10377	23	13998	1.23165	1	0.725048	89.4268
GOTERM_BP_FAT	GO:0005991~trehalose metabolic process	21	0.101268	0.117447	AT1G78580, AT4G12430, AT1G78090, AT4G17770, AT4G22590, AT4G27550, AT1G70290, AT5G10100, AT2G22190, AT1G23870, AT1G60140, AT1G06410, AT4G24040, AT1G22210, AT1G68020, AT1G17000, AT5G65140, AT2G18700, AT4G39770, AT1G16980, AT1G35910	10377	23	13998	1.23165	1	0.725048	89.4268
GOTERM_BP_FAT	GO:0001708~cell fate specification	21	0.101268	0.117447	AT5G40330, AT5G24520, AT1G63650, AT1G08465, AT2G37260, AT4G00180, AT2G27250, AT1G24260, AT3G27920, AT5G12990, AT3G12280, AT2G45190, AT5G02820, AT1G79840, AT2G33860, AT4G08150, AT1G68480, AT1G55350, AT5G41315, AT5G16560, AT5G60450	10377	23	13998	1.23165	1	0.725048	89.4268
GOTERM_BP_FAT	GO:0006568~tryptophan metabolic process	21	0.101268	0.117447	AT2G22330, AT5G57890, AT1G70570, AT4G02610, AT2G04400, AT1G25220, AT4G39950, AT5G28237, AT1G29410, AT1G52410, AT5G48220, AT2G29690, AT5G05590, AT3G55870, AT4G31500, AT5G38530, AT5G60890, AT3G54640, AT5G05730, AT5G17990, AT4G27070, AT1G69370	10377	23	13998	1.23165	1	0.725048	89.4268
GOTERM_BP_FAT	GO:0032313~regulation of Rab GTPase activity	21	0.101268	0.117447	AT3G59570, AT3G07890, AT2G43490, AT3G49350, AT2G37290, AT4G13730, AT2G19240, AT2G20440, AT4G29950, AT5G53570, AT2G39280, AT5G24390, AT4G28550, AT2G30710, AT3G55020, AT5G15930, AT5G41940, AT1G04830, AT5G54780, AT5G57210, AT3G02460	10377	23	13998	1.23165	1	0.725048	89.4268
GOTERM_BP_FAT	GO:0009156~ribonucleoside monophosphate biosynthetic process	21	0.101268	0.117447	AT2G35390, AT2G42910, AT2G37690, AT4G04880, AT3G17810, AT1G63660, AT2G38280, AT1G36280, AT1G10700, AT3G55010, AT5G23300, AT1G79470, AT1G32380, AT1G31220, AT4G18440, AT3G57610, AT1G74260, AT1G16350, AT4G17360, AT2G35040, AT2G05140	10377	23	13998	1.23165	1	0.725048	89.4268
GOTERM_BP_FAT	GO:0042375~quinone cofactor metabolic process	17	0.0819791	0.118174	AT1G18870, AT1G19140, AT1G30520, AT1G17050, AT4G23660, AT2G30920, AT1G60550, AT5G57300, AT1G78510, AT1G06570, AT3G11945, AT1G74710, AT3G63410, AT1G68890, AT1G60600, AT2G03690, AT1G23360	10377	18	13998	1.274	1	0.726147	89.5824
GOTERM_BP_FAT	GO:0045426~quinone cofactor biosynthetic process	17	0.0819791	0.118174	AT1G18870, AT1G19140, AT1G30520, AT1G17050, AT4G23660, AT2G30920, AT1G60550, AT5G57300, AT1G78510, AT1G06570, AT3G11945, AT1G74710, AT3G63410, AT1G68890, AT1G60600, AT2G03690, AT1G23360	10377	18	13998	1.274	1	0.726147	89.5824
GOTERM_BP_FAT	GO:0048236~plant-type spore development	17	0.0819791	0.118174	AT4G20050, AT4G20900, AT3G44550, AT3G44560, AT2G13680, AT3G07160, AT1G34210, AT5G57880, AT3G44540, AT3G56700, AT1G02065, AT5G22500, AT2G36850, AT1G71830, AT4G33790, AT5G22420, AT5G35770, AT4G15090	10377	18	13998	1.274	1	0.726147	89.5824
GOTERM_BP_FAT	GO:0006487~protein amino acid N-linked glycosylation	17	0.0819791	0.118174	AT4G38240, AT1G30000, AT5G14480, AT1G12990, AT1G67880, AT1G11755, AT1G27520, AT3G01620, AT2G13290, AT3G26445, AT2G40190, AT5G66680, AT5G55500, AT5G43710, AT4G21150, AT3G27540, AT5G14950	10377	18	13998	1.274	1	0.726147	89.5824
GOTERM_BP_FAT	GO:0030422~RNA interference, production of siRNA	17	0.0819791	0.118174	AT5G04290, AT5G23570, AT4G20910, AT3G49500, AT3G03300, AT1G01040, AT2G40030, AT1G63020, AT1G09700, AT3G43920, AT3G23780, AT3G15390, AT1G69440, AT2G32940, AT5G20320, AT3G62800, AT4G11130	10377	18	13998	1.274	1	0.726147	89.5824
GOTERM_BP_FAT	GO:0051302~regulation of cell division	17	0.0819791	0.118174	AT1G47870, AT2G22475, AT3G24140, AT4G02980, AT5G05970, AT3G15170, AT5G22220, AT4G22270, AT1G69040, AT1G26870, AT5G60880, AT5G03150, AT2G20000, AT5G10480, AT1G21410, AT3G16320, AT5G51020	10377	18	13998	1.274	1	0.726147	89.5824
GOTERM_BP_FAT	GO:0007005~mitochondrion organization	28	0.135024	0.128145	AT3G24320, AT5G09420, AT2G36070, AT5G40770, AT3G27070, AT1G08220, AT5G50810, AT4G33650, AT5G22350, AT5G64050, AT5G40930, AT3G57090, AT1G14830, AT1G61570, AT3G20000, AT5G27540, AT2G14120, AT5G62050, AT2G19080, AT1G27390, AT3G46560, AT2G20510, AT2G29530, AT2G46470, AT3G23990, AT1G11870, AT1G47720, AT4G05410	10377	32	13998	1.18033	1	0.755217	91.509
GOTERM_BP_FAT	GO:0016116~carotenoid metabolic process	28	0.135024	0.128145	AT3G14550, AT3G53130, AT1G31800, AT4G25700, AT1G63970, AT2G44990, AT1G10670, AT4G32770, AT1G67080, AT1G06570, AT3G11945, AT4G14210, AT3G03710, AT3G04870, AT3G63520, AT5G52570, AT5G61670, AT4G32810, AT2G48120, AT2G26170, AT3G10230, AT5G17230, AT4G22260, AT1G77300, AT5G67030, AT5G57030, AT1G08550, AT1G06820	10377	32	13998	1.18033	1	0.755217	91.509
GOTERM_BP_FAT	GO:0006944~membrane fusion	28	0.135024	0.128145	AT1G32270, AT1G11250, AT1G13890, AT2G36900, AT3G11820, AT5G08080, AT3G29100, AT1G08560, AT4G03330, AT3G03800, AT5G07880, AT1G08350, AT5G50440, AT5G05760, AT1G28490, AT5G39630, AT5G48030, AT3G24350, AT2G45200, AT2G18260, AT4G17730, AT5G46860, AT3G05710, AT1G15880, AT5G16830, AT1G61290, AT4G02195, AT5G26980	10377	32	13998	1.18033	1	0.755217	91.509
GOTERM_BP_FAT	GO:0044093~positive regulation of molecular function	28	0.135024	0.128145	AT4G21540, AT5G63770, AT5G51290, AT3G13222, AT1G50320, AT5G04510, AT2G46090, AT1G03680, AT3G02730, AT5G50210, AT2G31440, AT5G54310, AT3G45640, AT4G24580, AT2G15570, AT2G34470, AT2G20900, AT5G23450, AT4G03520, AT2G17520, AT4G30340, AT3G15360, AT5G07920, AT2G35035, AT5G16400, AT5G57690, AT5G04140, AT4G28130	10377	32	13998	1.18033	1	0.755217	91.509
GOTERM_BP_FAT	GO:0016108~tetraterpenoid metabolic process	28	0.135024	0.128145	AT3G14550, AT3G53130, AT1G31800, AT4G25700, AT1G63970, AT2G44990, AT1G10670, AT4G32770, AT1G67080, AT1G06570, AT3G11945, AT4G14210, AT3G03710, AT3G04870, AT3G63520, AT5G52570, AT5G61670, AT4G32810, AT2G48120, AT2G26170, AT3G10230, AT5G17230, AT4G22260, AT1G77300, AT5G67030, AT5G57030, AT1G08550, AT1G06820	10377	32	13998	1.18033	1	0.755217	91.509
GOTERM_BP_FAT	GO:0009072~aromatic amino acid family metabolic process	49	0.236293	0.129255	AT5G10870, AT3G06350, AT4G39980, AT4G33510, AT5G60890, AT2G43840, AT1G11790, AT5G34930, AT2G22330, AT1G70570, AT2G04400, AT4G39950, AT1G29410, AT2G02380, AT5G05590, AT2G29690, AT3G55870, AT3G54640, AT4G39540, AT3G53260, AT4G27070, AT3G26900, AT1G48270, AT2G43820, AT1G25220, AT5G28237, AT2G21940, AT5G66120, AT2G45300, AT3G10340, AT2G26300, AT1G48860, AT2G37040, AT1G06570, AT5G17990, AT2G35500, AT3…	10377	59	13998	1.12031	1	0.757209	91.7013
GOTERM_BP_FAT	GO:0006576~biogenic amine metabolic process	49	0.236293	0.129255	AT1G55180, AT4G08900, AT5G53120, AT1G52570, AT2G42010, AT3G15730, AT5G60890, AT1G23820, AT4G11850, AT2G22330, AT1G70570, AT2G04400, AT1G67990, AT4G39950, AT2G38670, AT1G29410, AT1G70310, AT3G25570, AT5G05590, AT2G29690, AT3G59050, AT3G55870, AT3G54640, AT4G08870, AT4G00240, AT4G26480, AT4G11840, AT4G27070, AT2G19070, AT4G35790, AT1G25220, AT5G28237, AT4G39180, AT4G11830, AT5G17990, AT1G65840, AT2…	10377	59	13998	1.12031	1	0.757209	91.7013
GOTERM_BP_FAT	GO:0040034~regulation of development, heterochronic	24	0.115735	0.13487	AT5G60970, AT5G62430, AT2G44950, AT1G53230, AT3G02150, AT1G69440, AT4G40060, AT4G22950, AT5G23150, AT2G34720, AT5G53950, AT1G63030, AT5G45390, AT3G15030, AT1G04080, AT5G03730, AT4G24540, AT3G47500, AT5G23040, AT5G03790, AT2G31070, AT4G00650, AT1G75410, AT1G30210, AT5G39660	10377	27	13998	1.19906	1	0.771596	92.6129
GOTERM_BP_FAT	GO:0045596~negative regulation of cell differentiation	24	0.115735	0.13487	AT1G70560, AT5G61850, AT2G34780, AT5G02030, AT3G07780, AT4G18960, AT4G24540, AT4G28980, AT2G46920, AT5G48160, AT2G27990, AT1G69120, AT1G79840, AT1G62360, AT2G35350, AT1G19050, AT2G17950, AT2G27230, AT1G51190, AT4G24670, AT5G23150, AT3G20840, AT5G43810, AT2G03710	10377	27	13998	1.19906	1	0.771596	92.6129
GOTERM_BP_FAT	GO:0048438~floral whorl development	85	0.409895	0.135348	AT5G62230, AT3G26810, AT3G23920, AT4G03190, AT3G51060, AT5G02030, AT5G24330, AT3G49500, AT1G13400, AT1G79280, AT1G65620, AT5G64960, AT1G24260, AT1G68480, AT2G01500, AT4G21330, AT5G41410, AT2G36910, AT5G64050, AT4G36930, AT5G07180, AT5G03680, AT4G09960, AT3G61910, AT3G07970, AT4G26000, AT2G03710, AT3G13490, AT5G65700, AT5G49030, AT2G41850, AT2G28350, AT3G02310, AT4G24972, AT2G21970, AT3G13890, AT4…	10377	106	13998	1.0817	1	0.771721	92.6858
GOTERM_BP_FAT	GO:0010073~meristem maintenance	45	0.217003	0.138559	AT1G70560, AT5G61850, AT3G23920, AT4G08920, AT5G02030, AT3G07780, AT3G54720, AT4G28190, AT2G46920, AT4G28980, AT5G48160, AT1G69120, AT4G32980, AT1G23010, AT1G23380, AT2G35350, AT2G17950, AT2G27230, AT4G20270, AT4G27760, AT5G13290, AT3G22760, AT1G04400, AT2G03710, AT5G65700, AT3G52770, AT1G71696, AT3G49670, AT2G34780, AT2G26670, AT1G69180, AT2G33880, AT4G24540, AT1G70940, AT5G11530, AT2G27990, AT1…	10377	54	13998	1.12412	1	0.779049	93.1593
GOTERM_BP_FAT	GO:0006643~membrane lipid metabolic process	31	0.149491	0.140216	AT2G04560, AT4G33030, AT4G00550, AT3G55360, AT3G20480, AT1G25054, AT1G24793, AT3G48780, AT1G24880, AT4G10060, AT4G04930, AT3G03540, AT2G11810, AT4G22330, AT1G27980, AT2G38010, AT3G05630, AT5G23450, AT5G12290, AT3G48790, AT5G49900, AT1G25210, AT4G36480, AT5G25370, AT5G20410, AT1G01020, AT1G33700, AT4G01510, AT4G31780, AT5G23670, AT1G69640	10377	36	13998	1.16159	1	0.782183	93.3921
GOTERM_BP_FAT	GO:0019400~alditol metabolic process	20	0.096446	0.1408	AT5G58170, AT3G10370, AT3G07690, AT5G40610, AT5G43300, AT3G20520, AT1G74210, AT3G17770, AT5G58380, AT5G08030, AT1G80460, AT5G40390, AT1G71340, AT2G40690, AT4G26690, AT3G02040, AT5G58050, AT5G55480, AT1G66970, AT1G48430, AT1G66980	10377	22	13998	1.22631	1	0.782546	93.4723
GOTERM_BP_FAT	GO:0006220~pyrimidine nucleotide metabolic process	20	0.096446	0.1408	AT3G20330, AT4G11010, AT4G34570, AT3G17810, AT4G02120, AT3G18680, AT4G20320, AT4G09320, AT5G23300, AT5G63310, AT4G23900, AT4G22930, AT5G59440, AT2G34890, AT1G30820, AT3G12670, AT2G16370, AT3G54470, AT5G26667, AT2G21550	10377	22	13998	1.22631	1	0.782546	93.4723
GOTERM_BP_FAT	GO:0016101~diterpenoid metabolic process	20	0.096446	0.1408	AT1G15550, AT5G25900, AT1G44090, AT5G51810, AT5G03730, AT1G47990, AT1G50960, AT4G02780, AT1G79460, AT4G25420, AT1G30040, AT1G61120, AT1G80340, AT1G80330, AT1G05160, AT5G07200, AT1G78440, AT1G02400, AT2G34555, AT1G60980	10377	22	13998	1.22631	1	0.782546	93.4723
GOTERM_BP_FAT	GO:0016571~histone methylation	20	0.096446	0.1408	AT2G27040, AT2G06210, AT3G24440, AT5G49020, AT2G22475, AT5G15380, AT3G06930, AT2G31650, AT5G13960, AT5G11530, AT1G66240, AT2G33290, AT1G05830, AT3G13682, AT5G14620, AT1G79730, AT2G35160, AT3G20740, AT1G69770, AT4G29830, AT2G23380	10377	22	13998	1.22631	1	0.782546	93.4723
GOTERM_BP_FAT	GO:0006268~DNA unwinding during replication	12	0.0578676	0.142659	AT2G16440, AT2G07690, AT2G32000, AT5G46280, AT4G31210, AT5G63920, AT1G44900, AT4G26701, AT5G55300, AT4G02060, AT5G55310, AT5G44635	10377	12	13998	1.34894	1	0.786115	93.7217
GOTERM_BP_FAT	GO:0046470~phosphatidylcholine metabolic process	12	0.0578676	0.142659	AT1G55180, AT2G42010, AT5G25370, AT3G15730, AT4G39180, AT4G00240, AT4G35790, AT3G18000, AT4G11850, AT4G11840, AT4G11830, AT1G52570	10377	12	13998	1.34894	1	0.786115	93.7217
GOTERM_BP_FAT	GO:0009835~ripening	12	0.0578676	0.142659	AT1G01480, AT2G22810, AT3G49700, AT4G37770, AT5G65800, AT5G65380, AT5G10420, AT1G05010, AT4G11280, AT4G26200, AT4G08040, AT1G47530	10377	12	13998	1.34894	1	0.786115	93.7217
GOTERM_BP_FAT	GO:0016104~triterpenoid biosynthetic process	12	0.0578676	0.142659	AT2G07050, AT4G15340, AT4G15370, AT5G36150, AT1G66960, AT3G50110, AT3G45130, AT2G17370, AT1G78970, AT1G78500, AT5G48010, AT1G78960, AT5G42600	10377	12	13998	1.34894	1	0.786115	93.7217
GOTERM_BP_FAT	GO:0000725~recombinational repair	12	0.0578676	0.142659	AT4G00020, AT3G05210, AT5G64520, AT5G41150, AT1G65470, AT5G64630, AT3G19210, AT2G45280, AT1G10930, AT5G07660, AT5G01630, AT5G61460	10377	12	13998	1.34894	1	0.786115	93.7217
GOTERM_BP_FAT	GO:0016122~xanthophyll metabolic process	12	0.0578676	0.142659	AT3G63520, AT5G52570, AT4G32810, AT4G25700, AT1G31800, AT5G67030, AT1G67080, AT5G57030, AT2G44990, AT1G08550, AT3G03710, AT4G32770	10377	12	13998	1.34894	1	0.786115	93.7217
GOTERM_BP_FAT	GO:0006614~SRP-dependent cotranslational protein targeting to membrane	12	0.0578676	0.142659	AT3G49100, AT5G66970, AT1G67650, AT1G48900, AT1G15310, AT2G43640, AT2G45770, AT4G30600, AT1G67680, AT5G49500, AT5G03940, AT1G48160	10377	12	13998	1.34894	1	0.786115	93.7217
GOTERM_BP_FAT	GO:0000724~double-strand break repair via homologous recombination	12	0.0578676	0.142659	AT4G00020, AT3G05210, AT5G64520, AT5G41150, AT1G65470, AT5G64630, AT3G19210, AT2G45280, AT1G10930, AT5G07660, AT5G01630, AT5G61460	10377	12	13998	1.34894	1	0.786115	93.7217
GOTERM_BP_FAT	GO:0006613~cotranslational protein targeting to membrane	12	0.0578676	0.142659	AT3G49100, AT5G66970, AT1G67650, AT1G48900, AT1G15310, AT2G43640, AT2G45770, AT4G30600, AT1G67680, AT5G49500, AT5G03940, AT1G48160	10377	12	13998	1.34894	1	0.786115	93.7217
GOTERM_BP_FAT	GO:0051130~positive regulation of cellular component organization	12	0.0578676	0.142659	AT2G34150, AT5G01730, AT1G29170, AT2G38440, AT5G63980, AT1G26630, AT2G01910, AT1G77300, AT5G55230, AT4G22970, AT1G69410, AT1G13950	10377	12	13998	1.34894	1	0.786115	93.7217
GOTERM_BP_FAT	GO:0006367~transcription initiation from RNA polymerase II promoter	16	0.0771568	0.144577	AT4G12610, AT4G20330, AT4G21010, AT1G07480, AT5G59230, AT1G07470, AT3G52270, AT4G20340, AT5G13820, AT1G03280, AT4G20810, AT3G13445, AT1G55300, AT1G20000, AT1G55520, AT1G75510, AT4G20280	10377	17	13998	1.2696	1	0.789755	93.9695
GOTERM_BP_FAT	GO:0019252~starch biosynthetic process	16	0.0771568	0.144577	AT5G04360, AT3G55800, AT1G11720, AT5G51820, AT2G39930, AT5G48300, AT1G10670, AT2G36390, AT1G27680, AT3G30720, AT5G24300, AT1G78050, AT1G03310, AT4G39210, AT2G21590, AT1G32900, AT5G03650	10377	17	13998	1.2696	1	0.789755	93.9695
GOTERM_BP_FAT	GO:0010166~wax metabolic process	16	0.0771568	0.144577	AT5G37300, AT3G12990, AT4G24510, AT1G68530, AT1G15360, AT1G02205, AT2G47240, AT3G55360, AT1G10670, AT1G51500, AT5G57800, AT4G33790, AT3G60500, AT5G02310, AT1G57750, AT1G49430	10377	17	13998	1.2696	1	0.789755	93.9695
GOTERM_BP_FAT	GO:0046271~phenylpropanoid catabolic process	16	0.0771568	0.144577	AT2G29130, AT5G09360, AT1G18140, AT5G03260, AT5G07130, AT2G46570, AT5G01040, AT2G38080, AT5G01050, AT2G40370, AT5G48100, AT5G58910, AT5G05390, AT5G01190, AT2G30210, AT5G60020	10377	17	13998	1.2696	1	0.789755	93.9695
GOTERM_BP_FAT	GO:0030832~regulation of actin filament length	16	0.0771568	0.144577	AT1G13180, AT3G50530, AT5G65274, AT2G41740, AT2G29890, AT1G04450, AT3G57410, AT1G60430, AT3G51300, AT2G33385, AT2G30910, AT5G16490, AT2G31300, AT3G05520, AT4G01710, AT1G30825, AT1G71790	10377	17	13998	1.2696	1	0.789755	93.9695
GOTERM_BP_FAT	GO:0032312~regulation of ARF GTPase activity	16	0.0771568	0.144577	AT2G35210, AT4G32630, AT4G05330, AT2G37550, AT3G53710, AT4G17890, AT1G10870, AT4G13350, AT1G08680, AT3G17660, AT5G54310, AT1G60860, AT4G33680, AT5G46750, AT4G21160, AT3G07940, AT5G61980	10377	17	13998	1.2696	1	0.789755	93.9695
GOTERM_BP_FAT	GO:0046274~lignin catabolic process	16	0.0771568	0.144577	AT2G29130, AT5G09360, AT1G18140, AT5G03260, AT5G07130, AT2G46570, AT5G01040, AT2G38080, AT5G01050, AT2G40370, AT5G48100, AT5G58910, AT5G05390, AT5G01190, AT2G30210, AT5G60020	10377	17	13998	1.2696	1	0.789755	93.9695
GOTERM_BP_FAT	GO:0008064~regulation of actin polymerization or depolymerization	16	0.0771568	0.144577	AT1G13180, AT3G50530, AT5G65274, AT2G41740, AT2G29890, AT1G04450, AT3G57410, AT1G60430, AT3G51300, AT2G33385, AT2G30910, AT5G16490, AT2G31300, AT3G05520, AT4G01710, AT1G30825, AT1G71790	10377	17	13998	1.2696	1	0.789755	93.9695
GOTERM_BP_FAT	GO:0065001~specification of axis polarity	16	0.0771568	0.144577	AT5G22650, AT2G37630, AT1G69180, AT1G65620, AT1G30490, AT1G32240, AT2G45190, AT1G23420, AT5G60690, AT3G05040, AT2G41370, AT5G55250, AT2G34710, AT3G57130, AT5G16560, AT3G44750	10377	17	13998	1.2696	1	0.789755	93.9695
GOTERM_BP_FAT	GO:0042440~pigment metabolic process	81	0.390606	0.144696	AT5G16440, AT4G37000, AT1G50170, AT3G14550, AT3G53130, AT1G09830, AT3G14930, AT1G63970, AT1G74470, AT5G49330, AT4G27430, AT1G09940, AT4G14210, AT3G11945, AT5G63570, AT3G03710, AT3G04870, AT3G62610, AT5G52570, AT5G61670, AT2G40490, AT1G78570, AT3G02780, AT2G26550, AT3G14110, AT1G30530, AT5G45930, AT1G69720, AT3G51820, AT3G10230, AT5G17230, AT1G56650, AT5G43860, AT5G42800, AT1G19670, AT1G08450, AT1…	10377	101	13998	1.08183	1	0.788947	93.9847
GOTERM_BP_FAT	GO:0048609~reproductive process in a multicellular organism	41	0.197714	0.148707	AT3G52115, AT3G11440, AT4G37750, AT3G59030, AT2G46770, AT2G38560, AT5G24330, AT1G48270, AT1G32770, AT1G06520, AT2G44950, AT1G48130, AT2G01500, AT2G06510, AT2G20000, AT5G01370, AT2G17950, AT3G54650, AT5G06100, AT3G60460, AT2G29090, AT3G16320, AT3G61910, AT3G07970, AT1G28300, AT1G18450, AT2G17820, AT2G41850, AT3G57510, AT3G13890, AT5G67110, AT2G41500, AT4G28395, AT4G29860, AT3G63210, AT5G57800, AT1…	10377	49	13998	1.12871	1	0.79751	94.4722
GOTERM_BP_FAT	GO:0006612~protein targeting to membrane	27	0.130202	0.149356	AT2G43640, AT2G20990, AT2G28800, AT2G45770, AT3G27070, AT3G11820, AT5G50810, AT2G20890, AT1G67650, AT5G55500, AT5G40930, AT1G48900, AT5G49500, AT1G61570, AT1G48160, AT5G62050, AT5G66970, AT1G27390, AT3G46560, AT4G30600, AT1G67680, AT2G29530, AT2G46470, AT3G49100, AT1G15310, AT5G03940, AT3G09740	10377	31	13998	1.17489	1	0.797959	94.5475
GOTERM_BP_FAT	GO:0043085~positive regulation of catalytic activity	27	0.130202	0.149356	AT4G21540, AT5G63770, AT5G51290, AT1G50320, AT5G04510, AT2G46090, AT1G03680, AT3G02730, AT5G50210, AT2G31440, AT5G54310, AT3G45640, AT4G24580, AT2G15570, AT2G34470, AT2G20900, AT5G23450, AT4G03520, AT2G17520, AT4G30340, AT3G15360, AT5G07920, AT2G35035, AT5G16400, AT5G57690, AT5G04140, AT4G28130	10377	31	13998	1.17489	1	0.797959	94.5475
GOTERM_BP_FAT	GO:0033013~tetrapyrrole metabolic process	51	0.245937	0.151065	AT5G16440, AT1G50170, AT4G37000, AT3G14930, AT1G63970, AT1G44318, AT1G74470, AT4G32770, AT4G03205, AT2G31250, AT4G27430, AT1G09940, AT5G63570, AT3G03710, AT2G40490, AT3G02780, AT2G26550, AT3G14110, AT5G45930, AT3G51820, AT1G69720, AT5G43860, AT1G19670, AT1G08550, AT3G21580, AT1G58290, AT3G01910, AT5G43430, AT2G20180, AT2G26540, AT2G44520, AT1G10670, AT5G40850, AT4G22920, AT3G44880, AT5G26030, AT5…	10377	62	13998	1.10962	1	0.800868	94.7412
GOTERM_BP_FAT	GO:0009746~response to hexose stimulus	23	0.110913	0.158764	AT3G08550, AT2G28900, AT3G26090, AT4G34390, AT4G29130, AT2G19450, AT4G24400, AT5G57090, AT1G74670, AT5G56860, AT4G37220, AT5G64750, AT1G20950, AT1G09100, AT1G31930, AT2G26300, AT2G19860, AT5G41670, AT4G15900, AT1G61800, AT3G47340, AT2G23460, AT1G76030	10377	26	13998	1.1933	1	0.816936	95.5359
GOTERM_BP_FAT	GO:0034284~response to monosaccharide stimulus	23	0.110913	0.158764	AT3G08550, AT2G28900, AT3G26090, AT4G34390, AT4G29130, AT2G19450, AT4G24400, AT5G57090, AT1G74670, AT5G56860, AT4G37220, AT5G64750, AT1G20950, AT1G09100, AT1G31930, AT2G26300, AT2G19860, AT5G41670, AT4G15900, AT1G61800, AT3G47340, AT2G23460, AT1G76030	10377	26	13998	1.1933	1	0.816936	95.5359
GOTERM_BP_FAT	GO:0009073~aromatic amino acid family biosynthetic process	37	0.178425	0.15981	AT3G06350, AT5G10870, AT3G26900, AT1G48270, AT1G25220, AT2G21940, AT5G66120, AT5G28237, AT4G39980, AT4G33510, AT2G45300, AT2G26300, AT5G60890, AT1G48860, AT1G11790, AT3G29200, AT5G34930, AT2G35500, AT5G17990, AT5G57890, AT1G70570, AT4G02610, AT2G04400, AT1G29410, AT1G52410, AT3G07630, AT5G05590, AT2G29690, AT1G48850, AT3G55870, AT4G31500, AT1G22410, AT5G38530, AT3G54640, AT4G39540, AT5G05730, AT4…	10377	44	13998	1.13434	1	0.818136	95.6347
GOTERM_BP_FAT	GO:0046417~chorismate metabolic process	37	0.178425	0.15981	AT3G06350, AT5G10870, AT3G26900, AT1G48270, AT1G25220, AT2G21940, AT5G66120, AT5G28237, AT4G39980, AT4G33510, AT2G45300, AT2G26300, AT5G60890, AT1G48860, AT1G11790, AT3G29200, AT5G34930, AT2G35500, AT5G17990, AT5G57890, AT1G70570, AT4G02610, AT2G04400, AT1G29410, AT1G52410, AT3G07630, AT5G05590, AT2G29690, AT1G48850, AT3G55870, AT4G31500, AT1G22410, AT5G38530, AT3G54640, AT4G39540, AT5G05730, AT4…	10377	44	13998	1.13434	1	0.818136	95.6347
GOTERM_BP_FAT	GO:0009063~cellular amino acid catabolic process	37	0.178425	0.15981	AT5G43430, AT4G08900, AT1G03090, AT5G62530, AT3G22200, AT5G65940, AT1G64660, AT4G33010, AT3G10340, AT2G37040, AT3G61750, AT1G06570, AT1G17290, AT1G11860, AT5G64813, AT5G54830, AT2G22330, AT2G20860, AT4G12130, AT1G08630, AT5G46180, AT2G35120, AT4G18460, AT3G04520, AT4G39950, AT4G34710, AT5G38710, AT5G54080, AT3G07570, AT1G32470, AT1G10060, AT3G30775, AT4G37930, AT3G53260, AT3G47340, AT1G68890, AT2…	10377	44	13998	1.13434	1	0.818136	95.6347
GOTERM_BP_FAT	GO:0040008~regulation of growth	40	0.192892	0.167852	AT3G63530, AT3G23920, AT4G08920, AT4G37490, AT3G54720, AT3G12160, AT1G16060, AT4G28190, AT5G24630, AT5G58270, AT1G19270, AT5G63980, AT2G20000, AT5G58220, AT4G40060, AT5G03680, AT3G16320, AT4G20270, AT5G13290, AT1G13710, AT1G04400, AT3G22760, AT5G65700, AT3G52770, AT1G71696, AT3G49670, AT5G37055, AT2G26670, AT2G33880, AT3G16640, AT1G70940, AT1G52150, AT2G20610, AT4G00490, AT5G03150, AT5G10510, AT5…	10377	48	13998	1.12412	1	0.833494	96.328
GOTERM_BP_FAT	GO:0006366~transcription from RNA polymerase II promoter	19	0.0916237	0.168013	AT1G02680, AT4G12610, AT4G20330, AT4G21010, AT1G07480, AT5G59230, AT1G07470, AT5G50940, AT3G52270, AT1G03280, AT4G20340, AT5G13820, AT4G20810, AT3G13445, AT4G35800, AT1G55300, AT1G20000, AT1G55520, AT1G75510, AT4G20280	10377	21	13998	1.22047	1	0.832827	96.3408
GOTERM_BP_FAT	GO:0022411~cellular component disassembly	19	0.0916237	0.168013	AT3G26618, AT1G56350, AT2G41850, AT3G57510, AT2G29890, AT4G18740, AT4G27650, AT2G41550, AT1G62850, AT1G55020, AT3G27310, AT5G36170, AT5G47880, AT1G18070, AT1G33330, AT3G57190, AT3G62910, AT3G07970, AT2G47020	10377	21	13998	1.22047	1	0.832827	96.3408
GOTERM_BP_FAT	GO:0031050~dsRNA fragmentation	19	0.0916237	0.168013	AT5G04290, AT2G13540, AT5G23570, AT5G44200, AT4G20910, AT3G49500, AT3G03300, AT1G01040, AT1G09700, AT1G63020, AT2G40030, AT3G43920, AT3G23780, AT3G15390, AT1G69440, AT2G32940, AT5G20320, AT3G62800, AT4G11130	10377	21	13998	1.22047	1	0.832827	96.3408
GOTERM_BP_FAT	GO:0033205~cytokinesis during cell cycle	19	0.0916237	0.168013	AT3G61650, AT3G19770, AT3G05330, AT5G05970, AT1G13980, AT5G42080, AT4G00100, AT4G14150, AT1G49040, AT5G49160, AT5G05620, AT2G35630, AT3G43210, AT1G69770, AT5G18700, AT3G23670, AT5G51600, AT1G50240, AT3G55340	10377	21	13998	1.22047	1	0.832827	96.3408
GOTERM_BP_FAT	GO:0006829~zinc ion transport	19	0.0916237	0.168013	AT2G19110, AT1G31260, AT2G29410, AT3G61940, AT1G60960, AT1G55910, AT5G62160, AT3G58810, AT4G33020, AT2G04032, AT4G19690, AT1G05300, AT3G12750, AT2G32270, AT2G30080, AT2G47600, AT1G10970, AT4G19680, AT5G45105	10377	21	13998	1.22047	1	0.832827	96.3408
GOTERM_BP_FAT	GO:0006071~glycerol metabolic process	19	0.0916237	0.168013	AT5G58170, AT3G10370, AT3G07690, AT5G40610, AT5G43300, AT3G20520, AT1G74210, AT3G17770, AT5G08030, AT1G80460, AT1G71340, AT2G40690, AT4G26690, AT3G02040, AT5G58050, AT5G55480, AT1G66970, AT1G48430, AT1G66980	10377	21	13998	1.22047	1	0.832827	96.3408
GOTERM_BP_FAT	GO:0022604~regulation of cell morphogenesis	19	0.0916237	0.168013	AT4G03550, AT5G23260, AT3G59100, AT2G13680, AT3G14570, AT3G07160, AT3G12160, AT4G04970, AT1G63680, AT1G06490, AT5G63980, AT2G36850, AT2G20000, AT3G46290, AT5G13000, AT3G16320, AT5G36870, AT3G59380, AT2G31960	10377	21	13998	1.22047	1	0.832827	96.3408
GOTERM_BP_FAT	GO:0051254~positive regulation of RNA metabolic process	19	0.0916237	0.168013	AT1G61040, AT4G08350, AT1G21970, AT2G06210, AT2G36270, AT1G74850, AT2G34640, AT3G44460, AT5G47670, AT3G48590, AT3G09210, AT1G07530, AT2G20570, AT5G44190, AT1G21600, AT3G10800, AT2G34210, AT1G28300, AT2G36490	10377	21	13998	1.22047	1	0.832827	96.3408
GOTERM_BP_FAT	GO:0009851~auxin biosynthetic process	19	0.0916237	0.168013	AT2G22330, AT4G13260, AT1G70560, AT1G08980, AT3G44300, AT1G25220, AT4G39950, AT2G27150, AT4G05160, AT5G20960, AT1G04610, AT3G44310, AT2G20610, AT4G31500, AT5G11320, AT4G24670, AT5G05730, AT5G25620, AT4G32540	10377	21	13998	1.22047	1	0.832827	96.3408
GOTERM_BP_FAT	GO:0043331~response to dsRNA	19	0.0916237	0.168013	AT5G04290, AT2G13540, AT5G23570, AT5G44200, AT4G20910, AT3G49500, AT3G03300, AT1G01040, AT1G09700, AT1G63020, AT2G40030, AT3G43920, AT3G23780, AT3G15390, AT1G69440, AT2G32940, AT5G20320, AT3G62800, AT4G11130	10377	21	13998	1.22047	1	0.832827	96.3408
GOTERM_BP_FAT	GO:0009685~gibberellin metabolic process	19	0.0916237	0.168013	AT1G15550, AT5G25900, AT1G44090, AT5G51810, AT5G03730, AT1G47990, AT1G50960, AT4G02780, AT1G79460, AT4G25420, AT1G30040, AT1G80340, AT1G80330, AT1G05160, AT1G78440, AT5G07200, AT1G02400, AT2G34555, AT1G60980	10377	21	13998	1.22047	1	0.832827	96.3408
GOTERM_BP_FAT	GO:0006778~porphyrin metabolic process	50	0.241115	0.168318	AT5G16440, AT1G50170, AT4G37000, AT3G14930, AT1G63970, AT1G44318, AT1G74470, AT4G32770, AT4G03205, AT2G31250, AT4G27430, AT1G09940, AT5G63570, AT3G03710, AT2G40490, AT3G02780, AT2G26550, AT3G14110, AT5G45930, AT3G51820, AT1G69720, AT5G43860, AT1G19670, AT1G08550, AT3G21580, AT3G01910, AT1G58290, AT5G43430, AT2G20180, AT2G26540, AT2G44520, AT1G10670, AT5G40850, AT4G22920, AT3G44880, AT5G26030, AT5…	10377	61	13998	1.10569	1	0.832443	96.3648
GOTERM_BP_FAT	GO:0048569~post-embryonic organ development	139	0.670299	0.169455	AT5G62230, AT3G26810, AT3G63530, AT3G23920, AT3G18485, AT5G24330, AT1G13400, AT1G79280, AT1G65620, AT3G22942, AT4G21330, AT3G63010, AT2G01500, AT1G68480, AT2G36910, AT4G36930, AT5G07180, AT5G45130, AT5G03680, AT3G61910, AT4G20270, AT3G13490, AT2G38120, AT5G49030, AT2G41850, AT3G02310, AT4G24972, AT1G56010, AT2G21970, AT3G13890, AT1G13980, AT1G22920, AT4G33495, AT3G22400, AT1G25350, AT5G20730, AT1…	10377	178	13998	1.05339	1	0.833679	96.4532
GOTERM_BP_FAT	GO:0009850~auxin metabolic process	33	0.159136	0.172003	AT5G56650, AT1G70560, AT5G54140, AT3G18485, AT3G02875, AT3G44300, AT1G25220, AT4G05530, AT1G04610, AT2G33860, AT1G05470, AT3G10870, AT1G44350, AT5G27520, AT3G05290, AT5G25620, AT4G32540, AT2G22330, AT4G13260, AT5G56660, AT4G32810, AT1G08980, AT4G39950, AT2G27150, AT4G05160, AT5G20960, AT3G44310, AT2G20610, AT1G55320, AT4G31500, AT5G11320, AT5G05730, AT4G24670	10377	39	13998	1.14141	1	0.837584	96.6438
GOTERM_BP_FAT	GO:0045449~regulation of transcription	1519	7.32507	0.172526	AT3G17730, AT4G16250, AT5G38860, AT3G09600, AT5G39700, AT3G16350, AT1G32770, AT4G36870, AT4G21330, AT5G49330, AT4G13980, AT5G18240, AT3G16857, AT5G42700, AT5G14340, AT5G60890, AT2G35160, AT4G38130, AT5G58900, AT3G24010, AT5G03680, AT3G04420, AT5G09910, AT5G60470, AT5G59570, AT5G15040, AT2G34830, AT2G35670, AT2G31210, AT4G16265, AT2G23760, AT2G27470, AT2G41130, AT2G27070, AT4G38340, AT1G09530, AT3…	10377	2024	13998	1.01238	1	0.837615	96.6818
GOTERM_BP_FAT	GO:0043623~cellular protein complex assembly	98	0.472585	0.172887	AT1G75780, AT2G16950, AT4G37925, AT3G17340, AT3G26710, AT4G14110, AT5G55280, AT2G18390, AT1G50010, AT1G48900, AT5G56280, AT2G46520, AT3G17910, AT5G23860, AT4G37200, AT2G15820, AT1G22920, AT4G37190, AT1G02910, AT1G15220, AT4G20890, AT5G54650, AT2G38720, AT5G19770, AT4G38630, AT1G26170, AT1G49380, AT5G51600, AT3G08947, AT3G08943, AT1G08220, AT4G31560, AT2G20890, AT5G19780, AT5G58260, AT1G71230, AT5…	10377	124	13998	1.0661	1	0.83734	96.7077
GOTERM_BP_FAT	GO:0051258~protein polymerization	26	0.12538	0.173361	AT1G75780, AT3G52750, AT3G61650, AT1G24150, AT5G55280, AT1G50010, AT5G19780, AT5G12250, AT5G05620, AT1G04820, AT5G44340, AT3G50530, AT5G23860, AT4G14960, AT2G36250, AT4G37190, AT2G29550, AT4G20890, AT5G54650, AT2G38720, AT1G20010, AT5G55230, AT5G19770, AT4G14147, AT1G64740, AT5G51600, AT4G01710	10377	30	13998	1.16909	1	0.837279	96.7415
GOTERM_BP_FAT	GO:0032504~multicellular organism reproduction	43	0.207359	0.174978	AT3G11440, AT3G52115, AT4G37750, AT3G59030, AT2G46770, AT2G38560, AT5G24330, AT1G48270, AT1G32770, AT1G06520, AT2G44950, AT1G48130, AT2G01500, AT2G06510, AT2G20000, AT5G01370, AT2G17950, AT3G54650, AT5G06100, AT3G60460, AT2G29090, AT3G16320, AT3G61910, AT3G07970, AT3G48190, AT1G28300, AT1G18450, AT2G17820, AT2G41850, AT3G57510, AT3G13890, AT5G67110, AT2G41500, AT4G28395, AT4G29860, AT3G63210, AT5…	10377	52	13998	1.11547	1	0.839347	96.8542
GOTERM_BP_FAT	GO:0052482~cell wall thickening during defense response	15	0.0723345	0.176009	AT5G63580, AT2G22330, AT5G57220, AT4G03550, AT5G44070, AT4G26850, AT1G18570, AT5G46330, AT4G39950, AT5G03280, AT1G52410, AT1G66340, AT4G23100, AT4G31500, AT1G59870, AT3G54640, AT1G24100, AT1G72680, AT1G29690	10377	16	13998	1.26464	1	0.840309	96.9242
GOTERM_BP_FAT	GO:0052544~callose deposition in cell wall during defense response	15	0.0723345	0.176009	AT5G63580, AT2G22330, AT5G57220, AT4G03550, AT5G44070, AT4G26850, AT1G18570, AT5G46330, AT4G39950, AT5G03280, AT1G52410, AT1G66340, AT4G23100, AT4G31500, AT1G59870, AT3G54640, AT1G24100, AT1G72680, AT1G29690	10377	16	13998	1.26464	1	0.840309	96.9242
GOTERM_BP_FAT	GO:0009126~purine nucleoside monophosphate metabolic process	15	0.0723345	0.176009	AT4G04880, AT2G37690, AT1G63660, AT2G38280, AT1G36280, AT3G55010, AT1G79470, AT1G31220, AT4G18440, AT3G57610, AT1G74260, AT1G16350, AT4G17360, AT2G35040, AT2G05140	10377	16	13998	1.26464	1	0.840309	96.9242
GOTERM_BP_FAT	GO:0042126~nitrate metabolic process	15	0.0723345	0.176009	AT3G48530, AT4G24020, AT3G17820, AT3G29160, AT5G21170, AT5G16570, AT1G32450, AT2G15620, AT3G01090, AT5G53460, AT1G66200, AT1G77760, AT1G12110, AT1G37130, AT5G37600	10377	16	13998	1.26464	1	0.840309	96.9242
GOTERM_BP_FAT	GO:0010025~wax biosynthetic process	15	0.0723345	0.176009	AT5G37300, AT3G12990, AT4G24510, AT1G68530, AT1G02205, AT2G47240, AT3G55360, AT1G10670, AT1G51500, AT5G57800, AT4G33790, AT3G60500, AT5G02310, AT1G57750, AT1G49430	10377	16	13998	1.26464	1	0.840309	96.9242
GOTERM_BP_FAT	GO:0042128~nitrate assimilation	15	0.0723345	0.176009	AT3G48530, AT4G24020, AT3G17820, AT3G29160, AT5G21170, AT5G16570, AT1G32450, AT2G15620, AT3G01090, AT5G53460, AT1G66200, AT1G77760, AT1G12110, AT1G37130, AT5G37600	10377	16	13998	1.26464	1	0.840309	96.9242
GOTERM_BP_FAT	GO:0009556~microsporogenesis	15	0.0723345	0.176009	AT4G20050, AT4G20900, AT3G44550, AT3G44560, AT2G13680, AT3G07160, AT1G34210, AT3G44540, AT3G56700, AT1G02065, AT5G22500, AT2G36850, AT1G71830, AT4G33790, AT5G22420, AT4G15090	10377	16	13998	1.26464	1	0.840309	96.9242
GOTERM_BP_FAT	GO:0009168~purine ribonucleoside monophosphate biosynthetic process	15	0.0723345	0.176009	AT4G04880, AT2G37690, AT1G63660, AT2G38280, AT1G36280, AT3G55010, AT1G79470, AT1G31220, AT4G18440, AT3G57610, AT1G74260, AT1G16350, AT4G17360, AT2G35040, AT2G05140	10377	16	13998	1.26464	1	0.840309	96.9242
GOTERM_BP_FAT	GO:0009167~purine ribonucleoside monophosphate metabolic process	15	0.0723345	0.176009	AT4G04880, AT2G37690, AT1G63660, AT2G38280, AT1G36280, AT3G55010, AT1G79470, AT1G31220, AT4G18440, AT3G57610, AT1G74260, AT1G16350, AT4G17360, AT2G35040, AT2G05140	10377	16	13998	1.26464	1	0.840309	96.9242
GOTERM_BP_FAT	GO:0009127~purine nucleoside monophosphate biosynthetic process	15	0.0723345	0.176009	AT4G04880, AT2G37690, AT1G63660, AT2G38280, AT1G36280, AT3G55010, AT1G79470, AT1G31220, AT4G18440, AT3G57610, AT1G74260, AT1G16350, AT4G17360, AT2G35040, AT2G05140	10377	16	13998	1.26464	1	0.840309	96.9242
GOTERM_BP_FAT	GO:0030833~regulation of actin filament polymerization	15	0.0723345	0.176009	AT1G13180, AT3G50530, AT5G65274, AT2G41740, AT2G29890, AT3G57410, AT1G60430, AT3G51300, AT2G33385, AT2G30910, AT5G16490, AT2G31300, AT3G05520, AT4G01710, AT1G30825, AT1G71790	10377	16	13998	1.26464	1	0.840309	96.9242
GOTERM_BP_FAT	GO:0018130~heterocycle biosynthetic process	104	0.501519	0.176817	AT5G16440, AT1G58080, AT3G14930, AT5G57850, AT1G69190, AT5G60890, AT5G63570, AT5G64813, AT5G51110, AT2G04400, AT2G26550, AT3G11750, AT5G45930, AT3G51820, AT5G05590, AT3G55870, AT3G54640, AT4G26480, AT1G58290, AT1G52340, AT5G43370, AT4G12440, AT2G20180, AT1G10670, AT5G63890, AT1G71750, AT4G31050, AT2G29630, AT5G57590, AT5G63400, AT1G08520, AT5G55130, AT2G39800, AT5G57890, AT1G03475, AT2G26670, AT4…	10377	132	13998	1.0628	1	0.840855	96.978
GOTERM_BP_FAT	GO:0016119~carotene metabolic process	11	0.0530453	0.179543	AT3G63520, AT5G52570, AT5G61670, AT4G32810, AT3G10230, AT4G25700, AT5G57030, AT2G44990, AT4G14210, AT3G03710, AT3G04870	10377	11	13998	1.34894	1	0.844848	97.153
GOTERM_BP_FAT	GO:0006349~genetic imprinting	11	0.0530453	0.179543	AT2G35670, AT4G02020, AT5G51230, AT5G49160, AT3G20740, AT4G16845, AT5G58230, AT2G23380, AT5G04560, AT4G25530, AT3G12280	10377	11	13998	1.34894	1	0.844848	97.153
GOTERM_BP_FAT	GO:0070192~chromosome organization involved in meiosis	11	0.0530453	0.179543	AT3G02680, AT4G17380, AT1G22260, AT2G06510, AT1G22275, AT3G27730, AT3G20475, AT1G67370, AT3G13170, AT4G32200, AT4G30870	10377	11	13998	1.34894	1	0.844848	97.153
GOTERM_BP_FAT	GO:0019363~pyridine nucleotide biosynthetic process	11	0.0530453	0.179543	AT5G50210, AT5G55810, AT3G21070, AT1G21640, AT4G36940, AT5G14760, AT2G01350, AT1G55090, AT2G23420, AT1G78590, AT2G22570	10377	11	13998	1.34894	1	0.844848	97.153
GOTERM_BP_FAT	GO:0007129~synapsis	11	0.0530453	0.179543	AT3G02680, AT4G17380, AT1G22260, AT2G06510, AT1G22275, AT3G27730, AT3G20475, AT1G67370, AT3G13170, AT4G32200, AT4G30870	10377	11	13998	1.34894	1	0.844848	97.153
GOTERM_BP_FAT	GO:0005982~starch metabolic process	29	0.139847	0.185449	AT5G04360, AT5G26570, AT3G55800, AT3G23920, AT2G39930, AT5G48300, AT1G10670, AT4G17090, AT4G09020, AT1G27680, AT1G69830, AT3G30720, AT4G18240, AT5G64860, AT1G32900, AT4G24620, AT5G55700, AT5G65700, AT4G15210, AT3G18660, AT1G11720, AT5G51820, AT1G10760, AT2G40840, AT2G36390, AT5G24300, AT1G78050, AT1G03310, AT4G39210, AT2G21590, AT5G03650	10377	34	13998	1.15057	1	0.854162	97.4999
GOTERM_BP_FAT	GO:0009749~response to glucose stimulus	22	0.106091	0.186044	AT3G08550, AT2G28900, AT3G26090, AT4G34390, AT4G29130, AT2G19450, AT4G24400, AT5G57090, AT1G74670, AT5G56860, AT4G37220, AT5G64750, AT1G20950, AT1G09100, AT1G31930, AT2G26300, AT5G41670, AT4G15900, AT1G61800, AT3G47340, AT2G23460, AT1G76030	10377	25	13998	1.18707	1	0.854273	97.5325
GOTERM_BP_FAT	GO:0006816~calcium ion transport	22	0.106091	0.186044	AT4G37640, AT1G55720, AT4G20990, AT4G29900, AT5G01490, AT5G56330, AT4G37270, AT3G13320, AT1G27770, AT1G07810, AT1G55730, AT3G57330, AT5G53130, AT2G22950, AT3G21180, AT4G35920, AT2G41560, AT4G03560, AT1G10130, AT3G52720, AT3G51860, AT5G57110, AT5G53010, AT1G07670, AT4G00900	10377	25	13998	1.18707	1	0.854273	97.5325
GOTERM_BP_FAT	GO:0010374~stomatal complex development	22	0.106091	0.186044	AT5G62230, AT3G61650, AT5G53210, AT3G24140, AT3G57230, AT1G63700, AT5G60880, AT2G26330, AT5G10440, AT4G26690, AT1G12860, AT1G49040, AT5G05620, AT2G02820, AT5G07180, AT3G54180, AT5G65420, AT5G55480, AT3G63440, AT3G06120, AT1G14350, AT2G18790	10377	25	13998	1.18707	1	0.854273	97.5325
GOTERM_BP_FAT	GO:0042278~purine nucleoside metabolic process	22	0.106091	0.186044	AT2G36880, AT1G02500, AT2G27490, AT5G49810, AT1G48605, AT1G12350, AT2G18250, AT1G71750, AT3G17470, AT4G32180, AT1G60440, AT1G03930, AT4G01850, AT3G18030, AT4G02260, AT2G17370, AT1G80050, AT1G54130, AT5G63400, AT1G30110, AT5G03300, AT3G09820, AT1G76490, AT5G43370	10377	25	13998	1.18707	1	0.854273	97.5325
GOTERM_BP_FAT	GO:0046128~purine ribonucleoside metabolic process	22	0.106091	0.186044	AT2G36880, AT1G02500, AT2G27490, AT5G49810, AT1G48605, AT1G12350, AT2G18250, AT1G71750, AT3G17470, AT4G32180, AT1G60440, AT1G03930, AT4G01850, AT3G18030, AT4G02260, AT2G17370, AT1G80050, AT1G54130, AT5G63400, AT1G30110, AT5G03300, AT3G09820, AT1G76490, AT5G43370	10377	25	13998	1.18707	1	0.854273	97.5325
GOTERM_BP_FAT	GO:0009064~glutamine family amino acid metabolic process	49	0.236293	0.18702	AT4G08900, AT2G41220, AT5G62530, AT1G63660, AT1G65960, AT1G15040, AT1G25083, AT1G66200, AT2G02000, AT1G48470, AT5G17330, AT1G66860, AT3G17760, AT4G37670, AT5G38710, AT3G17720, AT4G24830, AT5G16570, AT4G08870, AT3G30775, AT5G53460, AT1G25155, AT5G37600, AT1G52340, AT1G75330, AT1G29900, AT1G24909, AT5G38200, AT1G25220, AT3G22200, AT1G80600, AT3G17820, AT1G78660, AT3G53180, AT5G57890, AT5G10920, AT2…	10377	60	13998	1.10164	1	0.855018	97.5851
GOTERM_BP_FAT	GO:0009408~response to heat	100	0.48223	0.188251	AT4G27670, AT4G26850, AT5G47910, AT4G25200, AT4G24280, AT5G63870, AT1G64280, AT5G49910, AT1G66340, AT3G61190, AT5G52640, AT5G45130, AT1G09090, AT5G16820, AT2G22240, AT3G11020, AT1G56410, AT1G48050, AT4G21320, AT1G80030, AT5G41340, AT1G08550, AT1G21760, AT4G38630, AT1G16970, AT1G52340, AT3G51910, AT3G53110, AT5G03280, AT5G03720, AT3G25230, AT2G22360, AT1G52560, AT5G20970, AT4G26080, AT1G29330, AT1…	10377	127	13998	1.06216	1	0.85618	97.6501
GOTERM_BP_FAT	GO:0009310~amine catabolic process	39	0.18807	0.188842	AT5G43430, AT4G08900, AT1G03090, AT5G62530, AT3G22200, AT5G65940, AT1G64660, AT4G33010, AT3G10340, AT2G37040, AT3G61750, AT1G06570, AT1G17290, AT1G11860, AT5G64813, AT1G65840, AT5G54830, AT2G22330, AT2G20860, AT4G12130, AT1G08630, AT5G46180, AT2G35120, AT4G18460, AT3G04520, AT4G39950, AT4G34710, AT5G38710, AT5G54080, AT3G07570, AT1G32470, AT3G59050, AT3G30775, AT1G10060, AT4G37930, AT3G53260, AT3…	10377	47	13998	1.11934	1	0.856279	97.6807
GOTERM_BP_FAT	GO:0009860~pollen tube growth	42	0.202537	0.195722	AT1G79860, AT3G23380, AT3G04690, AT3G12160, AT1G71270, AT3G22200, AT2G33460, AT2G07040, AT3G57670, AT3G56640, AT3G51300, AT5G64070, AT1G79250, AT1G20090, AT3G12690, AT3G08970, AT1G04950, AT5G14870, AT4G28556, AT3G03110, AT1G76850, AT2G25600, AT5G09350, AT2G41210, AT5G27540, AT1G04450, AT5G17020, AT2G20430, AT3G16640, AT4G38430, AT1G21170, AT5G55810, AT1G71820, AT5G16490, AT2G47040, AT3G09840, AT5…	10377	51	13998	1.1109	1	0.866352	98.0101
GOTERM_BP_FAT	GO:0010118~stomatal movement	18	0.0868014	0.199485	AT1G16540, AT4G18290, AT1G08810, AT2G39940, AT4G08920, AT1G30270, AT5G11270, AT4G24020, AT2G47800, AT4G33950, AT4G17615, AT5G47100, AT5G46860, AT1G12480, AT1G74710, AT3G56960, AT1G04400, AT2G17260	10377	20	13998	1.21405	1	0.871199	98.171
GOTERM_BP_FAT	GO:0046219~indolalkylamine biosynthetic process	18	0.0868014	0.199485	AT5G57890, AT1G70570, AT4G02610, AT2G04400, AT1G25220, AT5G28237, AT1G52410, AT1G29410, AT2G29690, AT5G05590, AT3G55870, AT4G31500, AT5G38530, AT5G60890, AT3G54640, AT5G05730, AT5G17990, AT4G27070, AT1G69370	10377	20	13998	1.21405	1	0.871199	98.171
GOTERM_BP_FAT	GO:0000162~tryptophan biosynthetic process	18	0.0868014	0.199485	AT5G57890, AT1G70570, AT4G02610, AT2G04400, AT1G25220, AT5G28237, AT1G52410, AT1G29410, AT2G29690, AT5G05590, AT3G55870, AT4G31500, AT5G38530, AT5G60890, AT3G54640, AT5G05730, AT5G17990, AT4G27070, AT1G69370	10377	20	13998	1.21405	1	0.871199	98.171
GOTERM_BP_FAT	GO:0019758~glycosinolate biosynthetic process	25	0.120557	0.200353	AT1G62540, AT3G19710, AT1G62560, AT4G13770, AT1G16410, AT5G23010, AT5G05260, AT1G12140, AT5G60890, AT1G65860, AT2G22330, AT5G57220, AT4G03050, AT1G65880, AT4G12030, AT1G62570, AT4G03070, AT1G18570, AT2G25450, AT2G20610, AT4G23100, AT1G16400, AT4G31500, AT1G24100, AT5G23020	10377	29	13998	1.16288	1	0.871663	98.2063
GOTERM_BP_FAT	GO:0009798~axis specification	25	0.120557	0.200353	AT1G19850, AT1G65620, AT5G59340, AT2G45190, AT3G05040, AT2G41370, AT5G03680, AT5G16560, AT1G23080, AT3G52770, AT5G22650, AT2G37630, AT1G73030, AT1G69180, AT1G13980, AT1G30490, AT1G32240, AT2G45450, AT2G28610, AT1G23420, AT5G60690, AT2G34710, AT5G55250, AT3G57130, AT3G44750	10377	29	13998	1.16288	1	0.871663	98.2063
GOTERM_BP_FAT	GO:0016144~S-glycoside biosynthetic process	25	0.120557	0.200353	AT1G62540, AT3G19710, AT1G62560, AT4G13770, AT1G16410, AT5G23010, AT5G05260, AT1G12140, AT5G60890, AT1G65860, AT2G22330, AT5G57220, AT4G03050, AT1G65880, AT4G12030, AT1G62570, AT4G03070, AT1G18570, AT2G25450, AT2G20610, AT4G23100, AT1G16400, AT4G31500, AT1G24100, AT5G23020	10377	29	13998	1.16288	1	0.871663	98.2063
GOTERM_BP_FAT	GO:0019761~glucosinolate biosynthetic process	25	0.120557	0.200353	AT1G62540, AT3G19710, AT1G62560, AT4G13770, AT1G16410, AT5G23010, AT5G05260, AT1G12140, AT5G60890, AT1G65860, AT2G22330, AT5G57220, AT4G03050, AT1G65880, AT4G12030, AT1G62570, AT4G03070, AT1G18570, AT2G25450, AT2G20610, AT4G23100, AT1G16400, AT4G31500, AT1G24100, AT5G23020	10377	29	13998	1.16288	1	0.871663	98.2063
GOTERM_BP_FAT	GO:0048584~positive regulation of response to stimulus	45	0.217003	0.201803	AT4G03550, AT3G55530, AT3G25040, AT1G09665, AT2G22630, AT1G09770, AT3G57300, AT5G03280, AT2G45130, AT1G19250, AT5G66880, AT1G56160, AT3G63010, AT1G22770, AT2G32460, AT3G15730, AT2G26300, AT5G27320, AT3G05120, AT5G06100, AT1G35670, AT5G18200, AT4G19530, AT3G50500, AT1G80680, AT3G25070, AT4G09570, AT1G25490, AT2G33835, AT4G31120, AT4G23510, AT5G61900, AT3G18165, AT5G45250, AT4G12720, AT1G08860, AT2…	10377	55	13998	1.10368	1	0.872976	98.264
GOTERM_BP_FAT	GO:0010026~trichome differentiation	48	0.23147	0.207209	AT2G35110, AT1G13180, AT2G30432, AT5G24630, AT2G42260, AT1G03060, AT2G33540, AT5G20490, AT2G19520, AT5G41315, AT2G46225, AT5G23940, AT3G13540, AT3G50530, AT4G09820, AT4G38600, AT2G22475, AT1G65470, AT5G22220, AT3G27920, AT1G17920, AT5G42080, AT5G58230, AT3G20780, AT2G02480, AT5G53200, AT3G27000, AT1G73360, AT3G16630, AT3G12280, AT5G64930, AT4G26690, AT1G80350, AT5G64630, AT5G28646, AT1G30825, AT5…	10377	59	13998	1.09745	1	0.879854	98.4637
GOTERM_BP_FAT	GO:0035315~hair cell differentiation	48	0.23147	0.207209	AT2G35110, AT1G13180, AT2G30432, AT5G24630, AT2G42260, AT1G03060, AT2G33540, AT5G20490, AT2G19520, AT5G41315, AT2G46225, AT5G23940, AT3G13540, AT3G50530, AT4G09820, AT4G38600, AT2G22475, AT1G65470, AT5G22220, AT3G27920, AT1G17920, AT5G42080, AT5G58230, AT3G20780, AT2G02480, AT5G53200, AT3G27000, AT1G73360, AT3G16630, AT3G12280, AT5G64930, AT4G26690, AT1G80350, AT5G64630, AT5G28646, AT1G30825, AT5…	10377	59	13998	1.09745	1	0.879854	98.4637
GOTERM_BP_FAT	GO:0006839~mitochondrial transport	51	0.245937	0.212039	AT5G09420, AT2G36070, AT3G27070, AT4G01100, AT1G14560, AT5G19760, AT3G20240, AT5G40930, AT3G21390, AT5G27520, AT2G46320, AT2G33820, AT3G20000, AT1G78180, AT4G26180, AT1G27390, AT1G14140, AT3G46560, AT2G29530, AT1G74240, AT1G34065, AT5G48970, AT3G10370, AT5G50810, AT4G11440, AT4G32400, AT4G28390, AT1G07030, AT3G55640, AT3G05290, AT3G53940, AT2G37890, AT1G61570, AT4G39460, AT5G62050, AT2G19080, AT3…	10377	63	13998	1.092	1	0.885612	98.6236
GOTERM_BP_FAT	GO:0006298~mismatch repair	14	0.0675122	0.213117	AT4G17380, AT3G15960, AT4G09140, AT3G20475, AT4G25540, AT3G24320, AT2G26280, AT4G02460, AT5G54090, AT4G02070, AT3G18524, AT4G35520, AT3G24495, AT5G58720	10377	15	13998	1.25902	1	0.886271	98.657
GOTERM_BP_FAT	GO:0000059~protein import into nucleus, docking	14	0.0675122	0.213117	AT5G62600, AT5G55540, AT3G08947, AT2G16950, AT4G27640, AT2G31660, AT3G17340, AT3G59020, AT3G08943, AT5G17020, AT5G06120, AT3G03110, AT1G26170, AT2G46520, AT5G53480	10377	15	13998	1.25902	1	0.886271	98.657
GOTERM_BP_FAT	GO:0051640~organelle localization	14	0.0675122	0.213117	AT1G17580, AT5G43900, AT1G04450, AT1G75100, AT3G25690, AT3G51300, AT5G16490, AT5G20490, AT5G16850, AT3G45780, AT5G38150, AT1G42550, AT1G66480, AT2G26350	10377	15	13998	1.25902	1	0.886271	98.657
GOTERM_BP_FAT	GO:0008360~regulation of cell shape	14	0.0675122	0.213117	AT5G23260, AT4G03550, AT3G59100, AT2G13680, AT3G14570, AT3G07160, AT4G04970, AT1G63680, AT1G06490, AT2G36850, AT5G13000, AT5G36870, AT3G59380, AT2G31960	10377	15	13998	1.25902	1	0.886271	98.657
GOTERM_BP_FAT	GO:0009165~nucleotide biosynthetic process	132	0.636543	0.216097	AT3G08560, AT2G28520, AT1G63660, AT4G29900, AT1G36280, AT3G55010, AT5G56330, AT1G32380, AT5G21930, AT1G80660, AT2G31150, AT4G18440, AT1G06190, AT3G28710, AT4G17360, AT4G32260, AT3G28715, AT3G27870, AT2G19110, AT3G57330, AT1G68710, AT3G20330, AT3G13900, AT2G37690, AT3G17810, AT3G18680, AT4G09320, AT5G23300, AT5G55810, AT4G36940, AT1G17260, AT5G04930, AT5G57110, AT2G25610, AT2G22570, AT4G37640, AT1…	10377	170	13998	1.04742	1	0.889376	98.7456
GOTERM_BP_FAT	GO:0019827~stem cell maintenance	21	0.101268	0.216962	AT1G70560, AT5G61850, AT2G34780, AT5G02030, AT3G07780, AT4G24540, AT4G28980, AT2G46920, AT5G48160, AT2G27990, AT1G69120, AT1G62360, AT2G35350, AT1G19050, AT2G17950, AT2G27230, AT1G51190, AT4G24670, AT3G20840, AT5G43810, AT2G03710	10377	24	13998	1.18033	1	0.889737	98.7703
GOTERM_BP_FAT	GO:0033014~tetrapyrrole biosynthetic process	41	0.197714	0.218226	AT5G16440, AT1G50170, AT2G20180, AT2G26540, AT3G14930, AT1G63970, AT2G44520, AT1G10670, AT1G44318, AT1G74470, AT4G03205, AT5G40850, AT2G31250, AT4G27430, AT1G09940, AT5G26030, AT5G63570, AT3G03710, AT5G13630, AT4G18480, AT3G09150, AT1G08520, AT1G03475, AT2G40490, AT2G26670, AT2G30390, AT1G03630, AT3G02780, AT2G26550, AT5G63290, AT3G14110, AT4G15560, AT4G27440, AT5G45930, AT3G51820, AT3G48730, AT3…	10377	50	13998	1.10613	1	0.890597	98.8055
GOTERM_BP_FAT	GO:0009814~defense response, incompatible interaction	76	0.366495	0.219583	AT5G13160, AT2G27040, AT4G37000, AT5G10520, AT5G13320, AT3G22942, AT1G64280, AT1G19250, AT4G23810, AT2G42010, AT1G66340, AT4G38130, AT3G48090, AT4G37150, AT4G11850, AT3G57260, AT3G25070, AT5G60600, AT2G23560, AT4G22300, AT5G51700, AT5G05680, AT1G55020, AT1G56510, AT3G12250, AT5G64890, AT4G20380, AT2G40690, AT2G23620, AT3G44480, AT4G33680, AT1G02860, AT2G39200, AT5G40440, AT4G18470, AT3G12500, AT5…	10377	96	13998	1.06791	1	0.891565	98.8422
GOTERM_BP_FAT	GO:0042214~terpene metabolic process	31	0.149491	0.221611	AT4G13300, AT4G25700, AT1G61680, AT2G44990, AT1G04580, AT5G44630, AT1G67080, AT5G45340, AT2G29090, AT5G23960, AT4G14210, AT3G03710, AT2G18790, AT3G04870, AT2G04240, AT3G63520, AT1G16540, AT5G52570, AT4G32810, AT5G61670, AT2G27150, AT5G20960, AT3G10230, AT5G67030, AT5G57030, AT4G13280, AT3G43600, AT3G25810, AT4G19230, AT1G52340, AT4G15870	10377	37	13998	1.1302	1	0.893346	98.8952
GOTERM_BP_FAT	GO:0051168~nuclear export	10	0.048223	0.224783	AT1G13120, AT3G05040, AT3G53110, AT1G72560, AT5G17020, AT1G79280, AT5G05680, AT2G33120, AT1G33410, AT1G80680, AT1G80820	10377	10	13998	1.34894	1	0.896461	98.9734
GOTERM_BP_FAT	GO:0015772~oligosaccharide transport	10	0.048223	0.224783	AT2G14670, AT5G06170, AT1G66570, AT5G43610, AT1G71880, AT2G02860, AT1G71890, AT1G22710, AT3G19930, AT1G09960	10377	10	13998	1.34894	1	0.896461	98.9734
GOTERM_BP_FAT	GO:0006553~lysine metabolic process	10	0.048223	0.224783	AT5G52100, AT5G11880, AT1G60860, AT4G33680, AT3G53580, AT3G59890, AT3G60880, AT3G14390, AT2G44040, AT2G45440, AT4G33150	10377	10	13998	1.34894	1	0.896461	98.9734
GOTERM_BP_FAT	GO:0043102~amino acid salvage	10	0.048223	0.224783	AT4G14716, AT4G14713, AT4G34840, AT2G26400, AT1G49820, AT5G43850, AT4G38800, AT5G53850, AT4G14720, AT4G14710	10377	10	13998	1.34894	1	0.896461	98.9734
GOTERM_BP_FAT	GO:0010380~regulation of chlorophyll biosynthetic process	10	0.048223	0.224783	AT4G31920, AT5G50920, AT1G20780, AT3G16857, AT4G14690, AT2G25180, AT2G20570, AT5G44190, AT3G22690, AT5G58270	10377	10	13998	1.34894	1	0.896461	98.9734
GOTERM_BP_FAT	GO:0015770~sucrose transport	10	0.048223	0.224783	AT2G14670, AT5G06170, AT1G66570, AT5G43610, AT1G71880, AT2G02860, AT1G71890, AT1G22710, AT3G19930, AT1G09960	10377	10	13998	1.34894	1	0.896461	98.9734
GOTERM_BP_FAT	GO:0007033~vacuole organization	10	0.048223	0.224783	AT3G13970, AT5G46860, AT2G38020, AT2G26890, AT1G17260, AT2G05170, AT3G54860, AT1G54210, AT3G54300, AT4G22880	10377	10	13998	1.34894	1	0.896461	98.9734
GOTERM_BP_FAT	GO:0006771~riboflavin metabolic process	10	0.048223	0.224783	AT5G23330, AT3G47390, AT2G44050, AT4G21470, AT5G59750, AT4G20960, AT5G64300, AT2G22450, AT5G08340, AT2G20690	10377	10	13998	1.34894	1	0.896461	98.9734
GOTERM_BP_FAT	GO:0042726~riboflavin and derivative metabolic process	10	0.048223	0.224783	AT5G23330, AT3G47390, AT2G44050, AT4G21470, AT5G59750, AT4G20960, AT5G64300, AT2G22450, AT5G08340, AT2G20690	10377	10	13998	1.34894	1	0.896461	98.9734
GOTERM_BP_FAT	GO:0019742~pentacyclic triterpenoid metabolic process	10	0.048223	0.224783	AT2G07050, AT3G50110, AT3G45130, AT5G36150, AT4G15370, AT1G66960, AT1G78500, AT1G78970, AT1G78960, AT5G48010, AT5G42600	10377	10	13998	1.34894	1	0.896461	98.9734
GOTERM_BP_FAT	GO:0006783~heme biosynthetic process	10	0.048223	0.224783	AT5G40850, AT1G50170, AT1G03475, AT2G20180, AT1G09940, AT2G30390, AT5G26030, AT2G44520, AT4G01690, AT1G58290	10377	10	13998	1.34894	1	0.896461	98.9734
GOTERM_BP_FAT	GO:0019745~pentacyclic triterpenoid biosynthetic process	10	0.048223	0.224783	AT2G07050, AT3G50110, AT3G45130, AT5G36150, AT4G15370, AT1G66960, AT1G78500, AT1G78970, AT1G78960, AT5G48010, AT5G42600	10377	10	13998	1.34894	1	0.896461	98.9734
GOTERM_BP_FAT	GO:0042727~riboflavin and derivative biosynthetic process	10	0.048223	0.224783	AT5G23330, AT3G47390, AT2G44050, AT4G21470, AT5G59750, AT4G20960, AT5G64300, AT2G22450, AT5G08340, AT2G20690	10377	10	13998	1.34894	1	0.896461	98.9734
GOTERM_BP_FAT	GO:0009231~riboflavin biosynthetic process	10	0.048223	0.224783	AT5G23330, AT3G47390, AT2G44050, AT4G21470, AT5G59750, AT4G20960, AT5G64300, AT2G22450, AT5G08340, AT2G20690	10377	10	13998	1.34894	1	0.896461	98.9734
GOTERM_BP_FAT	GO:0019509~methionine salvage	10	0.048223	0.224783	AT4G14716, AT4G14713, AT4G34840, AT2G26400, AT1G49820, AT5G43850, AT4G38800, AT5G53850, AT4G14720, AT4G14710	10377	10	13998	1.34894	1	0.896461	98.9734
GOTERM_BP_FAT	GO:0015766~disaccharide transport	10	0.048223	0.224783	AT2G14670, AT5G06170, AT1G66570, AT5G43610, AT1G71880, AT2G02860, AT1G71890, AT1G22710, AT3G19930, AT1G09960	10377	10	13998	1.34894	1	0.896461	98.9734
GOTERM_BP_FAT	GO:0045489~pectin biosynthetic process	10	0.048223	0.224783	AT4G01750, AT1G78240, AT1G79500, AT2G35100, AT1G64440, AT3G61130, AT4G01770, AT1G16340, AT5G33290, AT3G25140	10377	10	13998	1.34894	1	0.896461	98.9734
GOTERM_BP_FAT	GO:0010332~response to gamma radiation	10	0.048223	0.224783	AT5G20850, AT3G05210, AT4G37490, AT1G25580, AT3G19210, AT5G40820, AT3G48190, AT4G21070, AT2G18760, AT5G06150	10377	10	13998	1.34894	1	0.896461	98.9734
GOTERM_BP_FAT	GO:0008284~positive regulation of cell proliferation	10	0.048223	0.224783	AT3G26790, AT1G65660, AT4G32880, AT3G48750, AT3G04740, AT4G37120, AT2G33880, AT5G45980, AT5G59340, AT1G13710	10377	10	13998	1.34894	1	0.896461	98.9734
GOTERM_BP_FAT	GO:0015706~nitrate transport	10	0.048223	0.224783	AT1G08090, AT5G40890, AT1G27080, AT1G69870, AT3G45650, AT1G32450, AT5G50200, AT5G14570, AT1G12110, AT1G08100	10377	10	13998	1.34894	1	0.896461	98.9734
GOTERM_BP_FAT	GO:0048437~floral organ development	97	0.467763	0.232455	AT3G26810, AT5G62230, AT3G23920, AT3G63530, AT5G24330, AT1G13400, AT1G79280, AT1G65620, AT1G68480, AT2G01500, AT3G63010, AT4G21330, AT2G36910, AT4G36930, AT5G07180, AT5G03680, AT3G61910, AT4G20270, AT3G13490, AT5G49030, AT2G41850, AT4G24972, AT3G02310, AT3G13890, AT2G21970, AT1G22920, AT1G25350, AT3G57130, AT2G43790, AT4G38630, AT5G22260, AT3G28860, AT2G42830, AT3G28470, AT1G70510, AT3G27810, AT1…	10377	124	13998	1.05522	1	0.904568	99.1415
GOTERM_BP_FAT	GO:0006544~glycine metabolic process	17	0.0819791	0.235579	AT2G20860, AT4G12130, AT2G35120, AT4G34570, AT4G13890, AT4G13930, AT4G33010, AT5G26780, AT1G32470, AT1G22020, AT4G32520, AT4G37930, AT1G11860, AT5G64813, AT1G36370, AT2G16370, AT2G26080, AT2G21550	10377	19	13998	1.20695	1	0.907304	99.2022
GOTERM_BP_FAT	GO:0006401~RNA catabolic process	17	0.0819791	0.235579	AT5G16260, AT5G63120, AT5G14580, AT3G01540, AT1G33980, AT1G75660, AT1G54490, AT5G42540, AT5G63980, AT5G47010, AT3G50100, AT2G03820, AT3G13300, AT5G13570, AT1G08370, AT1G71770, AT3G03710	10377	19	13998	1.20695	1	0.907304	99.2022
GOTERM_BP_FAT	GO:0007276~gamete generation	17	0.0819791	0.235579	AT3G52115, AT3G11440, AT1G18450, AT4G37750, AT1G06520, AT4G28395, AT2G41500, AT2G01500, AT5G57800, AT2G06510, AT2G20000, AT2G17950, AT3G54650, AT3G60460, AT5G06100, AT3G16320, AT3G07970	10377	19	13998	1.20695	1	0.907304	99.2022
GOTERM_BP_FAT	GO:0010090~trichome morphogenesis	37	0.178425	0.236595	AT1G13180, AT2G35110, AT5G53200, AT2G30432, AT3G27000, AT1G73360, AT3G16630, AT5G24630, AT2G42260, AT3G12280, AT5G64930, AT1G03060, AT5G20490, AT2G19520, AT1G80350, AT5G41315, AT2G46225, AT5G28646, AT1G30825, AT5G23940, AT3G13540, AT5G40330, AT3G50530, AT5G56110, AT4G38600, AT1G74030, AT5G65930, AT5G22220, AT1G17920, AT4G22910, AT3G01140, AT2G38440, AT5G42080, AT4G00100, AT5G18410, AT4G19600, AT4…	10377	45	13998	1.10913	1	0.907736	99.2211
GOTERM_BP_FAT	GO:0043094~cellular metabolic compound salvage	53	0.255582	0.237302	AT1G70580, AT5G66510, AT2G38400, AT2G31490, AT1G04630, AT3G14415, AT4G14710, AT4G14716, AT4G14713, AT1G19580, AT4G34700, AT4G16450, AT4G17360, AT3G14420, AT4G38800, AT1G49140, AT4G14720, AT5G38420, AT4G00585, AT1G67090, AT4G34840, AT4G36940, AT4G37930, AT1G14450, AT5G53850, AT5G11160, AT2G22570, AT5G43370, AT2G27730, AT4G12440, AT2G26400, AT5G63510, AT1G49820, AT5G43850, AT2G23420, AT1G71750, AT3…	10377	66	13998	1.08324	1	0.907835	99.234
GOTERM_BP_FAT	GO:0006865~amino acid transport	53	0.255582	0.237302	AT2G36590, AT3G28960, AT3G11900, AT1G58030, AT4G35180, AT2G43930, AT1G71680, AT5G38820, AT5G66380, AT3G30390, AT2G21050, AT2G40420, AT1G31820, AT2G38120, AT1G47670, AT5G15240, AT1G77380, AT5G04770, AT1G77690, AT4G21120, AT3G56200, AT5G65990, AT1G24400, AT5G49630, AT2G01170, AT1G61270, AT3G10600, AT1G05940, AT3G55740, AT1G25530, AT5G19500, AT5G23810, AT1G10010, AT5G02180, AT3G01760, AT2G41190, AT5…	10377	66	13998	1.08324	1	0.907835	99.234
GOTERM_BP_FAT	GO:0009753~response to jasmonic acid stimulus	121	0.583498	0.240958	AT1G54040, AT1G74020, AT5G27380, AT4G26850, AT2G36890, AT4G01280, AT3G09600, AT3G16350, AT3G61250, AT4G14110, AT5G13220, AT1G06910, AT5G47390, AT5G60890, AT4G05100, AT5G07690, AT2G18790, AT2G26690, AT2G44050, AT5G09980, AT1G17440, AT1G72260, AT5G07700, AT1G74840, AT2G46410, AT3G28910, AT1G28290, AT1G06180, AT5G37260, AT3G47600, AT1G74430, AT5G46050, AT5G15310, AT2G43790, AT5G13930, AT5G10280, AT5…	10377	156	13998	1.0463	1	0.911015	99.2974
GOTERM_BP_FAT	GO:0045017~glycerolipid biosynthetic process	27	0.130202	0.241272	AT4G26740, AT1G16040, AT2G19450, AT1G11880, AT5G64070, AT1G51040, AT3G45100, AT4G39180, AT5G46850, AT5G60620, AT4G30580, AT1G12730, AT1G61280, AT5G09350, AT5G22130, AT3G18000, AT2G38670, AT1G02145, AT1G16900, AT1G63110, AT2G39290, AT3G54320, AT2G40690, AT5G17250, AT4G17910, AT1G32200, AT1G68000, AT4G38570	10377	32	13998	1.13817	1	0.910702	99.3026
GOTERM_BP_FAT	GO:0009606~tropism	40	0.192892	0.242517	AT1G70560, AT2G20180, AT2G26890, AT2G34650, AT5G58960, AT5G57090, AT1G54490, AT2G18390, AT1G09570, AT3G54220, AT3G15540, AT2G36910, AT5G50375, AT5G62500, AT2G46990, AT3G45780, AT1G31480, AT5G45130, AT3G23050, AT5G06140, AT2G18790, AT1G04400, AT5G35220, AT2G38120, AT5G67270, AT3G17600, AT1G70940, AT3G47690, AT1G68370, AT1G31930, AT3G62100, AT2G30520, AT5G46860, AT5G20730, AT5G39510, AT2G01940, AT4…	10377	49	13998	1.10118	1	0.911345	99.3229
GOTERM_BP_FAT	GO:0009910~negative regulation of flower development	30	0.144669	0.250049	AT3G33520, AT3G54720, AT2G38560, AT1G79280, AT5G67100, AT5G17690, AT5G65050, AT5G51230, AT5G65070, AT3G05040, AT1G79730, AT5G49160, AT2G20570, AT1G45050, AT4G29830, AT5G23150, AT5G44190, AT1G80680, AT1G77080, AT1G61040, AT2G06210, AT5G16260, AT5G65080, AT5G11530, AT5G60410, AT5G03840, AT5G65060, AT1G77300, AT5G61150, AT4G00650	10377	36	13998	1.12412	1	0.918145	99.4343
GOTERM_BP_FAT	GO:0051604~protein maturation	20	0.096446	0.251726	AT4G01320, AT1G49630, AT2G39960, AT2G45240, AT5G27430, AT3G44330, AT3G52640, AT1G62710, AT2G31440, AT3G05230, AT3G59990, AT4G40042, AT2G25940, AT1G52600, AT2G36305, AT3G20210, AT4G32940, AT3G15710, AT4G04200, AT3G19170	10377	23	13998	1.173	1	0.919129	99.4566
GOTERM_BP_FAT	GO:0045892~negative regulation of transcription, DNA-dependent	20	0.096446	0.251726	AT2G27040, AT4G03190, AT5G13240, AT5G09230, AT5G15380, AT4G16280, AT4G13940, AT5G17690, AT1G08060, AT1G63020, AT5G66750, AT5G55760, AT2G35160, AT1G69770, AT5G56740, AT3G20910, AT2G34720, AT2G43410, AT2G32940, AT2G36490	10377	23	13998	1.173	1	0.919129	99.4566
GOTERM_BP_FAT	GO:0051253~negative regulation of RNA metabolic process	20	0.096446	0.251726	AT2G27040, AT4G03190, AT5G13240, AT5G09230, AT5G15380, AT4G16280, AT4G13940, AT5G17690, AT1G08060, AT1G63020, AT5G66750, AT5G55760, AT2G35160, AT1G69770, AT5G56740, AT3G20910, AT2G34720, AT2G43410, AT2G32940, AT2G36490	10377	23	13998	1.173	1	0.919129	99.4566
GOTERM_BP_FAT	GO:0044242~cellular lipid catabolic process	46	0.221826	0.252134	AT1G55180, AT3G01420, AT4G29010, AT2G44990, AT5G65940, AT5G25760, AT4G10060, AT3G24360, AT1G06290, AT5G27520, AT3G03540, AT5G45340, AT1G06310, AT3G04460, AT2G26350, AT3G05290, AT1G02400, AT4G11830, AT4G16760, AT3G63520, AT1G79810, AT1G27980, AT4G32810, AT2G35690, AT1G06550, AT3G03530, AT5G42890, AT5G08470, AT1G76150, AT1G47990, AT3G05630, AT5G65110, AT4G31810, AT3G51840, AT5G49900, AT3G06690, AT2…	10377	57	13998	1.08862	1	0.918918	99.4619
GOTERM_BP_FAT	GO:0006801~superoxide metabolic process	13	0.0626899	0.256507	AT5G51100, AT2G17420, AT4G34890, AT2G41680, AT3G10920, AT3G16500, AT1G12520, AT1G08830, AT3G56350, AT5G23310, AT1G56650, AT5G18100, AT2G28190, AT4G35460	10377	14	13998	1.25259	1	0.922351	99.5158
GOTERM_BP_FAT	GO:0033674~positive regulation of kinase activity	13	0.0626899	0.256507	AT4G21540, AT5G63770, AT5G51290, AT2G20900, AT5G23450, AT5G04510, AT2G17520, AT4G30340, AT2G46090, AT5G07920, AT5G57690, AT3G45640, AT4G28130	10377	14	13998	1.25259	1	0.922351	99.5158
GOTERM_BP_FAT	GO:0045860~positive regulation of protein kinase activity	13	0.0626899	0.256507	AT4G21540, AT5G63770, AT5G51290, AT2G20900, AT5G23450, AT5G04510, AT2G17520, AT4G30340, AT2G46090, AT5G07920, AT5G57690, AT3G45640, AT4G28130	10377	14	13998	1.25259	1	0.922351	99.5158
GOTERM_BP_FAT	GO:0009306~protein secretion	13	0.0626899	0.256507	AT1G29310, AT1G02010, AT2G31530, AT2G17980, AT3G54860, AT4G12120, AT1G78720, AT1G12360, AT5G28750, AT2G18710, AT2G34250, AT1G77140, AT4G24190	10377	14	13998	1.25259	1	0.922351	99.5158
GOTERM_BP_FAT	GO:0006949~syncytium formation	13	0.0626899	0.256507	AT1G26770, AT4G38210, AT2G39700, AT2G19800, AT2G28950, AT1G69530, AT2G03090, AT2G37640, AT4G26260, AT4G28250, AT5G56640, AT3G55500, AT1G14520	10377	14	13998	1.25259	1	0.922351	99.5158
GOTERM_BP_FAT	GO:0051651~maintenance of location in cell	13	0.0626899	0.256507	AT3G25040, AT1G75760, AT5G05490, AT1G56410, AT5G02200, AT2G01770, AT2G21190, AT3G54220, AT4G38790, AT5G51430, AT2G47980, AT1G19970, AT1G29330, AT3G25160	10377	14	13998	1.25259	1	0.922351	99.5158
GOTERM_BP_FAT	GO:0034654~nucleobase, nucleoside, nucleotide and nucleic acid biosynthetic process	141	0.679944	0.258955	AT3G08560, AT2G28520, AT1G63660, AT4G29900, AT1G36280, AT3G55010, AT5G56330, AT1G32380, AT5G21930, AT1G80660, AT2G31150, AT4G18440, AT1G06190, AT3G28710, AT4G17360, AT4G32260, AT3G28715, AT3G27870, AT2G19110, AT3G57330, AT1G68710, AT3G20330, AT3G13900, AT2G37690, AT3G17810, AT3G18680, AT4G09320, AT5G23300, AT5G55810, AT4G36940, AT1G17260, AT5G04930, AT5G57110, AT2G25610, AT2G22570, AT5G43370, AT4…	10377	183	13998	1.03935	1	0.92396	99.5436
GOTERM_BP_FAT	GO:0034404~nucleobase, nucleoside and nucleotide biosynthetic process	141	0.679944	0.258955	AT3G08560, AT2G28520, AT1G63660, AT4G29900, AT1G36280, AT3G55010, AT5G56330, AT1G32380, AT5G21930, AT1G80660, AT2G31150, AT4G18440, AT1G06190, AT3G28710, AT4G17360, AT4G32260, AT3G28715, AT3G27870, AT2G19110, AT3G57330, AT1G68710, AT3G20330, AT3G13900, AT2G37690, AT3G17810, AT3G18680, AT4G09320, AT5G23300, AT5G55810, AT4G36940, AT1G17260, AT5G04930, AT5G57110, AT2G25610, AT2G22570, AT5G43370, AT4…	10377	183	13998	1.03935	1	0.92396	99.5436
GOTERM_BP_FAT	GO:0019757~glycosinolate metabolic process	36	0.173603	0.263423	AT1G54040, AT5G44070, AT1G62540, AT3G19710, AT5G48180, AT4G13770, AT1G62560, AT3G44320, AT1G16410, AT1G04580, AT5G23010, AT5G05260, AT1G12140, AT5G60890, AT2G33070, AT1G65860, AT1G72680, AT1G29690, AT5G57220, AT2G22330, AT4G03050, AT1G65880, AT4G12030, AT1G62570, AT4G03070, AT1G18570, AT3G14210, AT1G47600, AT2G25450, AT2G20610, AT4G23100, AT1G16400, AT4G31500, AT1G59870, AT3G16410, AT3G16390, AT1…	10377	44	13998	1.10368	1	0.927262	99.5907
GOTERM_BP_FAT	GO:0019760~glucosinolate metabolic process	36	0.173603	0.263423	AT1G54040, AT5G44070, AT1G62540, AT3G19710, AT5G48180, AT4G13770, AT1G62560, AT3G44320, AT1G16410, AT1G04580, AT5G23010, AT5G05260, AT1G12140, AT5G60890, AT2G33070, AT1G65860, AT1G72680, AT1G29690, AT5G57220, AT2G22330, AT4G03050, AT1G65880, AT4G12030, AT1G62570, AT4G03070, AT1G18570, AT3G14210, AT1G47600, AT2G25450, AT2G20610, AT4G23100, AT1G16400, AT4G31500, AT1G59870, AT3G16410, AT3G16390, AT1…	10377	44	13998	1.10368	1	0.927262	99.5907
GOTERM_BP_FAT	GO:0016143~S-glycoside metabolic process	36	0.173603	0.263423	AT1G54040, AT5G44070, AT1G62540, AT3G19710, AT5G48180, AT4G13770, AT1G62560, AT3G44320, AT1G16410, AT1G04580, AT5G23010, AT5G05260, AT1G12140, AT5G60890, AT2G33070, AT1G65860, AT1G72680, AT1G29690, AT5G57220, AT2G22330, AT4G03050, AT1G65880, AT4G12030, AT1G62570, AT4G03070, AT1G18570, AT3G14210, AT1G47600, AT2G25450, AT2G20610, AT4G23100, AT1G16400, AT4G31500, AT1G59870, AT3G16410, AT3G16390, AT1…	10377	44	13998	1.10368	1	0.927262	99.5907
GOTERM_BP_FAT	GO:0006814~sodium ion transport	23	0.110913	0.263896	AT5G45380, AT1G14660, AT1G78560, AT1G54370, AT4G12030, AT3G05030, AT4G10310, AT5G64290, AT1G30450, AT1G49810, AT3G25410, AT3G56160, AT4G22840, AT5G27150, AT2G01980, AT5G12860, AT2G29650, AT3G51860, AT2G26900, AT5G55470, AT1G79610, AT3G06370, AT3G19490	10377	27	13998	1.1491	1	0.927112	99.5954
GOTERM_BP_FAT	GO:0015849~organic acid transport	61	0.29416	0.267826	AT2G36590, AT3G28960, AT5G64290, AT3G11900, AT1G58030, AT4G35180, AT2G43930, AT1G71680, AT5G38820, AT5G66380, AT3G30390, AT2G21050, AT2G40420, AT3G19490, AT1G31820, AT3G18440, AT2G38120, AT1G47670, AT5G15240, AT1G77380, AT1G49810, AT5G04770, AT1G02260, AT5G12860, AT1G77690, AT4G21120, AT3G56200, AT5G65990, AT1G24400, AT5G49630, AT2G01170, AT1G61270, AT3G10600, AT1G05940, AT3G55740, AT1G25530, AT5…	10377	77	13998	1.06864	1	0.929837	99.6325
GOTERM_BP_FAT	GO:0046942~carboxylic acid transport	61	0.29416	0.267826	AT2G36590, AT3G28960, AT5G64290, AT3G11900, AT1G58030, AT4G35180, AT2G43930, AT1G71680, AT5G38820, AT5G66380, AT3G30390, AT2G21050, AT2G40420, AT3G19490, AT1G31820, AT3G18440, AT2G38120, AT1G47670, AT5G15240, AT1G77380, AT1G49810, AT5G04770, AT1G02260, AT5G12860, AT1G77690, AT4G21120, AT3G56200, AT5G65990, AT1G24400, AT5G49630, AT2G01170, AT1G61270, AT3G10600, AT1G05940, AT3G55740, AT1G25530, AT5…	10377	77	13998	1.06864	1	0.929837	99.6325
GOTERM_BP_FAT	GO:0015698~inorganic anion transport	42	0.202537	0.273043	AT1G68740, AT1G76430, AT2G33770, AT1G69870, AT4G08620, AT5G14570, AT3G51895, AT5G33280, AT4G35440, AT3G15990, AT5G19600, AT1G67940, AT5G26240, AT1G08100, AT4G18910, AT1G55620, AT5G62290, AT5G49890, AT4G02700, AT5G43360, AT1G22150, AT1G77990, AT1G27080, AT1G79230, AT3G23430, AT2G38940, AT4G19030, AT2G32830, AT3G26570, AT3G27170, AT1G30450, AT1G08090, AT5G40890, AT5G10180, AT1G32450, AT3G45650, AT5…	10377	52	13998	1.08953	1	0.933469	99.6769
GOTERM_BP_FAT	GO:0052543~callose deposition in cell wall	16	0.0771568	0.276587	AT5G63580, AT2G22330, AT5G57220, AT4G03550, AT5G44070, AT3G07160, AT4G26850, AT1G18570, AT5G46330, AT4G39950, AT5G03280, AT1G52410, AT1G66340, AT4G23100, AT4G31500, AT1G59870, AT3G54640, AT1G24100, AT1G72680, AT1G29690	10377	18	13998	1.19906	1	0.935672	99.704
GOTERM_BP_FAT	GO:0010027~thylakoid membrane organization	16	0.0771568	0.276587	AT2G07050, AT5G35220, AT3G24590, AT2G28800, AT2G45770, AT1G65260, AT3G10670, AT2G20890, AT2G26300, AT1G32500, AT5G12130, AT2G01110, AT3G47450, AT4G31780, AT2G30950, AT3G22690	10377	18	13998	1.19906	1	0.935672	99.704
GOTERM_BP_FAT	GO:0009934~regulation of meristem structural organization	16	0.0771568	0.276587	AT1G20930, AT3G23920, AT3G49670, AT1G65470, AT2G27250, AT1G75820, AT2G46920, AT1G04020, AT2G26170, AT3G22780, AT1G62360, AT4G00490, AT5G40280, AT4G24190, AT3G18730, AT5G19280, AT5G65700, AT1G76540	10377	18	13998	1.19906	1	0.935672	99.704
GOTERM_BP_FAT	GO:0045893~positive regulation of transcription, DNA-dependent	16	0.0771568	0.276587	AT1G61040, AT1G21970, AT2G06210, AT2G36270, AT1G74850, AT2G34640, AT3G44460, AT5G47670, AT3G48590, AT1G07530, AT2G20570, AT5G44190, AT1G21600, AT3G10800, AT1G28300, AT2G36490	10377	18	13998	1.19906	1	0.935672	99.704
GOTERM_BP_FAT	GO:0007346~regulation of mitotic cell cycle	16	0.0771568	0.276587	AT4G00020, AT1G20930, AT3G48150, AT3G25980, AT2G44950, AT5G05970, AT5G01630, AT2G18290, AT2G33560, AT5G49880, AT2G20000, AT1G08260, AT1G16590, AT3G19590, AT3G05870, AT1G76540	10377	18	13998	1.19906	1	0.935672	99.704
GOTERM_BP_FAT	GO:0000911~cytokinesis by cell plate formation	16	0.0771568	0.276587	AT3G61650, AT3G19770, AT3G05330, AT5G05970, AT1G13980, AT5G42080, AT4G00100, AT4G14150, AT5G05620, AT2G35630, AT1G49040, AT3G23670, AT5G18700, AT5G51600, AT1G50240, AT3G55340	10377	18	13998	1.19906	1	0.935672	99.704
GOTERM_BP_FAT	GO:0052542~callose deposition during defense response	16	0.0771568	0.276587	AT5G63580, AT2G22330, AT5G57220, AT4G03550, AT5G44070, AT4G26850, AT1G18570, AT5G46330, AT4G39950, AT5G03280, AT1G52410, AT1G66340, AT4G23100, AT1G28380, AT4G31500, AT1G59870, AT3G54640, AT1G24100, AT1G72680, AT1G29690	10377	18	13998	1.19906	1	0.935672	99.704
GOTERM_BP_FAT	GO:0009668~plastid membrane organization	16	0.0771568	0.276587	AT2G07050, AT5G35220, AT3G24590, AT2G28800, AT2G45770, AT1G65260, AT3G10670, AT2G20890, AT2G26300, AT1G32500, AT5G12130, AT2G01110, AT3G47450, AT4G31780, AT2G30950, AT3G22690	10377	18	13998	1.19906	1	0.935672	99.704
GOTERM_BP_FAT	GO:0006665~sphingolipid metabolic process	16	0.0771568	0.276587	AT1G27980, AT2G38010, AT5G23450, AT3G55360, AT3G48790, AT5G49900, AT3G48780, AT4G36480, AT4G10060, AT4G04930, AT1G01020, AT1G33700, AT4G01510, AT4G22330, AT5G23670, AT1G69640	10377	18	13998	1.19906	1	0.935672	99.704
GOTERM_BP_FAT	GO:0048859~formation of anatomical boundary	9	0.0434007	0.279715	AT5G53950, AT1G26780, AT4G00220, AT1G76420, AT1G69560, AT3G15170, AT2G28290, AT5G63090, AT2G46020	10377	9	13998	1.34894	1	0.937498	99.7262
GOTERM_BP_FAT	GO:0015936~coenzyme A metabolic process	9	0.0434007	0.279715	AT3G18030, AT2G17370, AT2G27490, AT1G48605, AT1G12350, AT2G18250, AT4G32180, AT1G76490, AT1G60440	10377	9	13998	1.34894	1	0.937498	99.7262
GOTERM_BP_FAT	GO:0016094~polyprenol biosynthetic process	9	0.0434007	0.279715	AT5G58784, AT5G58770, AT5G58782, AT5G47770, AT1G11755, AT5G58780, AT4G17190, AT2G23400, AT2G23410	10377	9	13998	1.34894	1	0.937498	99.7262
GOTERM_BP_FAT	GO:0045132~meiotic chromosome segregation	9	0.0434007	0.279715	AT5G04320, AT2G47980, AT5G05490, AT5G63920, AT5G51330, AT3G13170, AT4G22970, AT5G52290, AT3G10440	10377	9	13998	1.34894	1	0.937498	99.7262
GOTERM_BP_FAT	GO:0009089~lysine biosynthetic process via diaminopimelate	9	0.0434007	0.279715	AT5G52100, AT5G11880, AT1G60860, AT4G33680, AT3G53580, AT3G59890, AT3G60880, AT3G14390, AT2G44040, AT2G45440	10377	9	13998	1.34894	1	0.937498	99.7262
GOTERM_BP_FAT	GO:0016091~prenol biosynthetic process	9	0.0434007	0.279715	AT5G58784, AT5G58770, AT5G58782, AT5G47770, AT1G11755, AT5G58780, AT4G17190, AT2G23400, AT2G23410	10377	9	13998	1.34894	1	0.937498	99.7262
GOTERM_BP_FAT	GO:0006821~chloride transport	9	0.0434007	0.279715	AT5G62290, AT5G40890, AT5G49890, AT5G33280, AT4G35440, AT3G27170, AT1G30450, AT5G26240, AT1G55620	10377	9	13998	1.34894	1	0.937498	99.7262
GOTERM_BP_FAT	GO:0009085~lysine biosynthetic process	9	0.0434007	0.279715	AT5G52100, AT5G11880, AT1G60860, AT4G33680, AT3G53580, AT3G59890, AT3G60880, AT3G14390, AT2G44040, AT2G45440	10377	9	13998	1.34894	1	0.937498	99.7262
GOTERM_BP_FAT	GO:0046451~diaminopimelate metabolic process	9	0.0434007	0.279715	AT5G52100, AT5G11880, AT1G60860, AT4G33680, AT3G53580, AT3G59890, AT3G60880, AT3G14390, AT2G44040, AT2G45440	10377	9	13998	1.34894	1	0.937498	99.7262
GOTERM_BP_FAT	GO:0009410~response to xenobiotic stimulus	9	0.0434007	0.279715	AT4G29210, AT1G07530, AT1G48860, AT5G13320, AT4G01070, AT5G06950, AT2G45300, AT5G06960, AT3G12250	10377	9	13998	1.34894	1	0.937498	99.7262
GOTERM_BP_FAT	GO:0000338~protein deneddylation	9	0.0434007	0.279715	AT5G14250, AT1G02090, AT3G61140, AT4G26430, AT5G42970, AT1G71230, AT4G14110, AT1G22920, AT2G26990	10377	9	13998	1.34894	1	0.937498	99.7262
GOTERM_BP_FAT	GO:0010160~formation of organ boundary	9	0.0434007	0.279715	AT5G53950, AT1G26780, AT4G00220, AT1G76420, AT1G69560, AT3G15170, AT2G28290, AT5G63090, AT2G46020	10377	9	13998	1.34894	1	0.937498	99.7262
GOTERM_BP_FAT	GO:0007062~sister chromatid cohesion	9	0.0434007	0.279715	AT2G47980, AT5G16270, AT5G05490, AT5G15540, AT5G51330, AT5G15920, AT3G13170, AT5G07660, AT5G61460	10377	9	13998	1.34894	1	0.937498	99.7262
GOTERM_BP_FAT	GO:0051053~negative regulation of DNA metabolic process	9	0.0434007	0.279715	AT1G14410, AT2G34780, AT3G48160, AT3G18524, AT1G75950, AT3G15150, AT1G47720, AT1G02970, AT3G02820	10377	9	13998	1.34894	1	0.937498	99.7262
GOTERM_BP_FAT	GO:0048544~recognition of pollen	29	0.139847	0.280957	AT1G11410, AT1G61370, AT1G61550, AT4G21390, AT4G27290, AT1G65800, AT1G61390, AT1G61430, AT1G61490, AT1G65790, AT1G11300, AT1G11340, AT4G03230, AT1G11280, AT4G21380, AT1G61610, AT1G61380, AT1G61420, AT2G01780, AT1G61500, AT1G61460, AT1G61440, AT1G61400, AT1G12430, AT5G24080, AT4G27300, AT4G00340, AT1G01950, AT1G11330, AT1G11350, AT1G61480	10377	35	13998	1.1177	1	0.937914	99.7346
GOTERM_BP_FAT	GO:0008037~cell recognition	29	0.139847	0.280957	AT1G11410, AT1G61370, AT1G61550, AT4G21390, AT4G27290, AT1G65800, AT1G61390, AT1G61430, AT1G61490, AT1G65790, AT1G11300, AT1G11340, AT4G03230, AT1G11280, AT4G21380, AT1G61610, AT1G61380, AT1G61420, AT2G01780, AT1G61500, AT1G61460, AT1G61440, AT1G61400, AT1G12430, AT5G24080, AT4G27300, AT4G00340, AT1G01950, AT1G11330, AT1G11350, AT1G61480	10377	35	13998	1.1177	1	0.937914	99.7346
GOTERM_BP_FAT	GO:0019725~cellular homeostasis	175	0.843902	0.286727	AT1G60420, AT1G80830, AT2G01270, AT5G27100, AT1G48030, AT3G10350, AT1G03680, AT1G77510, AT3G02730, AT3G61190, AT3G17880, AT5G42980, AT4G08550, AT1G52990, AT1G62280, AT2G18790, AT3G06730, AT1G04400, AT2G17260, AT2G32400, AT1G43560, AT1G03850, AT5G42150, AT4G37200, AT2G40790, AT4G35290, AT2G39450, AT4G03520, AT3G09390, AT5G03880, AT1G47240, AT4G10000, AT2G24440, AT1G08860, AT3G53720, AT5G60730, AT3…	10377	229	13998	1.03085	1	0.941519	99.7704
GOTERM_BP_FAT	GO:0007623~circadian rhythm	32	0.154314	0.287124	AT4G18290, AT5G24470, AT4G08920, AT3G22170, AT5G02840, AT2G18915, AT3G57040, AT5G15840, AT1G22770, AT1G68050, AT2G21070, AT2G18170, AT1G59940, AT2G46790, AT5G64813, AT1G09340, AT2G25930, AT2G18790, AT1G04400, AT2G46830, AT2G41310, AT2G20860, AT5G57360, AT5G15850, AT1G68830, AT2G44680, AT1G80820, AT1G10470, AT5G60100, AT5G37260, AT3G48100, AT5G59560, AT3G04910	10377	39	13998	1.10683	1	0.941322	99.7727
GOTERM_BP_FAT	GO:0042445~hormone metabolic process	57	0.274871	0.28788	AT1G75450, AT5G54140, AT3G02875, AT3G18485, AT5G56970, AT3G44300, AT1G17060, AT5G05690, AT2G33860, AT1G66340, AT2G41510, AT2G27760, AT5G27520, AT1G44350, AT5G38970, AT3G63440, AT5G25620, AT2G22330, AT4G13260, AT3G19160, AT4G32810, AT1G50430, AT4G39950, AT4G05160, AT4G36380, AT5G21482, AT5G20960, AT1G55320, AT5G11320, AT4G24670, AT2G14920, AT5G56650, AT1G70560, AT3G50660, AT3G30180, AT1G25220, AT2…	10377	72	13998	1.06791	1	0.941374	99.777
GOTERM_BP_FAT	GO:0016485~protein processing	19	0.0916237	0.290472	AT1G49630, AT2G39960, AT2G45240, AT5G27430, AT3G44330, AT3G52640, AT1G62710, AT2G31440, AT3G05230, AT3G59990, AT4G40042, AT2G25940, AT1G52600, AT2G36305, AT3G20210, AT4G32940, AT3G15710, AT4G04200, AT3G19170	10377	22	13998	1.165	1	0.942673	99.7911
GOTERM_BP_FAT	GO:0009735~response to cytokinin stimulus	63	0.303805	0.291592	AT3G21510, AT4G31920, AT3G10520, AT4G24080, AT4G23750, AT4G34160, AT1G19050, AT3G04280, AT3G16857, AT5G65800, AT5G58080, AT2G25180, AT4G16780, AT1G59940, AT3G56380, AT2G41310, AT5G62920, AT1G03850, AT2G18300, AT3G16360, AT2G27070, AT1G69040, AT5G62380, AT2G47430, AT5G07210, AT2G14920, AT4G38630, AT2G47000, AT4G16110, AT2G01830, AT1G70510, AT3G29350, AT1G64520, AT1G48270, AT1G27320, AT5G03280, AT3…	10377	80	13998	1.06229	1	0.942965	99.797
GOTERM_BP_FAT	GO:0017038~protein import	63	0.303805	0.291592	AT5G55540, AT2G16950, AT2G28900, AT3G17340, AT5G09420, AT1G79280, AT2G28800, AT2G36070, AT1G27970, AT3G27070, AT5G25760, AT1G06950, AT4G23750, AT1G71480, AT5G06120, AT5G20020, AT5G40930, AT3G04460, AT2G46520, AT5G58590, AT3G20000, AT3G59020, AT1G27390, AT3G46560, AT1G27310, AT2G29530, AT1G09270, AT2G15290, AT5G55190, AT5G20010, AT1G26170, AT5G03940, AT3G08947, AT4G01800, AT3G08943, AT3G05720, AT1…	10377	80	13998	1.06229	1	0.942965	99.797
GOTERM_BP_FAT	GO:0006779~porphyrin biosynthetic process	38	0.183247	0.29647	AT5G16440, AT1G50170, AT2G20180, AT2G26540, AT3G14930, AT1G63970, AT2G44520, AT1G10670, AT1G44318, AT1G74470, AT4G03205, AT5G40850, AT2G31250, AT4G27430, AT1G09940, AT5G26030, AT5G63570, AT3G03710, AT5G13630, AT4G18480, AT1G08520, AT1G03475, AT2G40490, AT2G30390, AT1G03630, AT3G02780, AT3G14110, AT5G63290, AT4G15560, AT4G27440, AT5G45930, AT3G51820, AT3G48730, AT3G21580, AT4G01690, AT5G54190, AT3…	10377	47	13998	1.09064	1	0.945707	99.8207
GOTERM_BP_FAT	GO:0009292~genetic transfer	22	0.106091	0.300619	AT5G22650, AT1G48620, AT1G79000, AT1G32750, AT1G43700, AT5G38110, AT5G10550, AT5G66750, AT5G65630, AT5G03760, AT4G14140, AT5G49160, AT4G38130, AT5G54640, AT5G53430, AT3G18520, AT5G22750, AT2G23380, AT3G44750, AT5G09790, AT1G80740, AT5G50320	10377	26	13998	1.14141	1	0.947874	99.8388
GOTERM_BP_FAT	GO:0048863~stem cell differentiation	22	0.106091	0.300619	AT1G70560, AT5G61850, AT2G34780, AT5G02030, AT3G07780, AT4G24540, AT4G28980, AT2G46920, AT5G48160, AT2G27990, AT1G69120, AT1G62360, AT2G35350, AT1G19050, AT5G23630, AT2G17950, AT2G27230, AT1G51190, AT4G24670, AT3G20840, AT5G43810, AT2G03710	10377	26	13998	1.14141	1	0.947874	99.8388
GOTERM_BP_FAT	GO:0009294~DNA mediated transformation	22	0.106091	0.300619	AT5G22650, AT1G48620, AT1G79000, AT1G32750, AT1G43700, AT5G38110, AT5G10550, AT5G66750, AT5G65630, AT5G03760, AT4G14140, AT5G49160, AT4G38130, AT5G54640, AT5G53430, AT3G18520, AT5G22750, AT2G23380, AT3G44750, AT5G09790, AT1G80740, AT5G50320	10377	26	13998	1.14141	1	0.947874	99.8388
GOTERM_BP_FAT	GO:0009084~glutamine family amino acid biosynthetic process	22	0.106091	0.300619	AT1G48470, AT1G29900, AT3G55610, AT2G39800, AT5G10920, AT5G46180, AT2G41220, AT4G37670, AT5G38710, AT2G19940, AT4G24830, AT3G17820, AT2G22910, AT5G16570, AT5G04140, AT3G30775, AT5G53460, AT1G66200, AT3G53180, AT5G37600, AT1G75330, AT1G52340	10377	26	13998	1.14141	1	0.947874	99.8388
GOTERM_BP_FAT	GO:0006355~regulation of transcription, DNA-dependent	816	3.935	0.301194	AT4G16250, AT5G39700, AT4G36870, AT5G49330, AT5G42700, AT3G16857, AT4G13980, AT5G14340, AT2G35160, AT3G24010, AT5G09910, AT2G34830, AT5G15040, AT2G23760, AT2G27070, AT3G06220, AT4G32880, AT1G09540, AT5G46880, AT1G06180, AT2G36010, AT2G17770, AT5G52830, AT5G62165, AT1G28420, AT4G37750, AT4G31805, AT4G31610, AT4G31615, AT3G27810, AT1G58110, AT2G02540, AT1G68840, AT1G35515, AT1G34650, AT4G13040, AT4…	10377	1089	13998	1.01078	1	0.9478	99.8412
GOTERM_BP_FAT	GO:0009820~alkaloid metabolic process	47	0.226648	0.3057	AT3G52930, AT3G21070, AT1G74000, AT5G22020, AT1G74020, AT2G36460, AT1G55090, AT3G57020, AT5G50210, AT3G02360, AT5G13110, AT5G13420, AT1G18270, AT5G41670, AT3G51450, AT2G41290, AT4G20930, AT5G24410, AT3G49360, AT2G01140, AT3G55440, AT1G35190, AT3G25530, AT5G44520, AT4G26520, AT2G21330, AT1G78590, AT1G24280, AT3G57030, AT5G55810, AT5G40760, AT3G57010, AT5G57655, AT5G11670, AT5G14760, AT1G13700, AT5…	10377	59	13998	1.07458	1	0.950095	99.8586
GOTERM_BP_FAT	GO:0000305~response to oxygen radical	12	0.0578676	0.306684	AT2G17420, AT2G41680, AT3G10920, AT3G16500, AT1G08830, AT1G32230, AT3G56350, AT4G20380, AT5G23310, AT1G56650, AT5G18100, AT2G28190, AT4G35460	10377	13	13998	1.24518	1	0.950262	99.8622
GOTERM_BP_FAT	GO:0051329~interphase of mitotic cell cycle	12	0.0578676	0.306684	AT5G14250, AT4G34160, AT1G70210, AT5G42970, AT2G22490, AT1G71230, AT2G23430, AT5G65420, AT3G18730, AT1G22920, AT3G12280, AT1G76540	10377	13	13998	1.24518	1	0.950262	99.8622
GOTERM_BP_FAT	GO:0033865~nucleoside bisphosphate metabolic process	12	0.0578676	0.306684	AT3G18030, AT4G02260, AT2G17370, AT1G54130, AT2G27490, AT1G48605, AT1G12350, AT2G18250, AT4G32180, AT3G17470, AT1G76490, AT1G60440	10377	13	13998	1.24518	1	0.950262	99.8622
GOTERM_BP_FAT	GO:0009821~alkaloid biosynthetic process	12	0.0578676	0.306684	AT3G57010, AT1G35190, AT5G22020, AT3G51440, AT1G08470, AT3G51430, AT3G51450, AT3G57020, AT2G41300, AT2G41290, AT3G59530, AT3G57030	10377	13	13998	1.24518	1	0.950262	99.8622
GOTERM_BP_FAT	GO:0010072~primary shoot apical meristem specification	12	0.0578676	0.306684	AT5G53950, AT4G32880, AT1G36160, AT1G56010, AT2G34710, AT1G30490, AT3G15170, AT3G16830, AT1G20700, AT1G80490, AT5G27030, AT3G15880	10377	13	13998	1.24518	1	0.950262	99.8622
GOTERM_BP_FAT	GO:0032507~maintenance of protein location in cell	12	0.0578676	0.306684	AT3G25040, AT1G75760, AT5G05490, AT1G56410, AT5G02200, AT2G21190, AT3G54220, AT4G38790, AT5G51430, AT2G47980, AT1G19970, AT1G29330, AT3G25160	10377	13	13998	1.24518	1	0.950262	99.8622
GOTERM_BP_FAT	GO:0051325~interphase	12	0.0578676	0.306684	AT5G14250, AT4G34160, AT1G70210, AT5G42970, AT2G22490, AT1G71230, AT2G23430, AT5G65420, AT3G18730, AT1G22920, AT3G12280, AT1G76540	10377	13	13998	1.24518	1	0.950262	99.8622
GOTERM_BP_FAT	GO:0000303~response to superoxide	12	0.0578676	0.306684	AT2G17420, AT2G41680, AT3G10920, AT3G16500, AT1G08830, AT1G32230, AT3G56350, AT4G20380, AT5G23310, AT1G56650, AT5G18100, AT2G28190, AT4G35460	10377	13	13998	1.24518	1	0.950262	99.8622
GOTERM_BP_FAT	GO:0031408~oxylipin biosynthetic process	25	0.120557	0.308319	AT1G04710, AT3G15850, AT2G26560, AT1G13280, AT1G76690, AT1G20510, AT3G45140, AT5G63380, AT2G06050, AT1G72520, AT3G25760, AT3G25780, AT4G16760, AT2G43710, AT1G17420, AT2G35690, AT1G61850, AT5G48880, AT3G14110, AT1G55020, AT4G05160, AT1G19640, AT3G22400, AT1G67560, AT3G25770	10377	30	13998	1.12412	1	0.950807	99.8679
GOTERM_BP_FAT	GO:0048638~regulation of developmental growth	25	0.120557	0.308319	AT3G23920, AT4G08920, AT3G54720, AT3G12160, AT4G28190, AT5G63980, AT2G20000, AT3G16320, AT4G20270, AT5G13290, AT1G04400, AT3G22760, AT5G65700, AT1G71696, AT3G52770, AT3G49670, AT5G37055, AT2G26670, AT2G33880, AT1G70940, AT1G52150, AT5G03150, AT4G00490, AT5G10510, AT5G10480, AT3G46290, AT1G44900, AT4G24190	10377	30	13998	1.12412	1	0.950807	99.8679
GOTERM_BP_FAT	GO:0015837~amine transport	53	0.255582	0.309846	AT2G36590, AT3G28960, AT3G11900, AT1G58030, AT4G35180, AT2G43930, AT1G71680, AT5G38820, AT5G66380, AT3G30390, AT2G21050, AT2G40420, AT1G31820, AT2G38120, AT1G47670, AT5G15240, AT1G77380, AT5G04770, AT1G77690, AT4G21120, AT3G56200, AT5G65990, AT1G24400, AT5G49630, AT2G01170, AT1G61270, AT3G10600, AT1G05940, AT3G55740, AT1G25530, AT5G19500, AT5G23810, AT1G10010, AT5G02180, AT3G01760, AT2G41190, AT5…	10377	67	13998	1.06708	1	0.951283	99.8731
GOTERM_BP_FAT	GO:0006325~chromatin organization	167	0.805324	0.314525	AT3G24440, AT5G49020, AT5G05130, AT5G43630, AT5G08430, AT3G44660, AT2G33610, AT3G06930, AT5G24330, AT5G43530, AT2G33290, AT3G03750, AT3G06400, AT4G40040, AT1G13370, AT2G35160, AT4G38130, AT5G64610, AT5G53430, AT3G51120, AT4G29830, AT1G54230, AT2G23380, AT5G27670, AT4G29730, AT5G09790, AT5G04940, AT5G23480, AT5G18620, AT1G04400, AT1G18450, AT4G31120, AT1G48620, AT1G07820, AT5G15380, AT5G38110, AT3…	10377	219	13998	1.02865	1	0.95352	99.8877
GOTERM_BP_FAT	GO:0046148~pigment biosynthetic process	68	0.327916	0.316116	AT5G16440, AT1G50170, AT3G14550, AT3G53130, AT1G09830, AT3G14930, AT1G63970, AT1G74470, AT5G49330, AT4G27430, AT1G09940, AT4G14210, AT3G11945, AT5G63570, AT3G03710, AT3G04870, AT3G62610, AT5G52570, AT5G61670, AT2G40490, AT1G78570, AT3G02780, AT3G14110, AT1G30530, AT5G45930, AT3G51820, AT3G10230, AT1G56650, AT5G17230, AT5G42800, AT1G06820, AT5G11160, AT1G58290, AT5G43370, AT5G54160, AT2G02990, AT4…	10377	87	13998	1.05435	1	0.954003	99.8923
GOTERM_BP_FAT	GO:0009739~response to gibberellin stimulus	92	0.443651	0.319712	AT1G08810, AT2G36890, AT2G39540, AT5G51810, AT4G01280, AT3G09600, AT1G69530, AT3G49850, AT3G16350, AT1G74670, AT4G19700, AT1G49010, AT5G61420, AT1G26960, AT4G02780, AT5G59845, AT3G63010, AT1G66340, AT5G62470, AT5G14920, AT5G47390, AT3G05120, AT5G60890, AT4G23060, AT5G67580, AT5G67480, AT3G50500, AT2G45900, AT5G07690, AT1G57560, AT2G16720, AT2G04240, AT4G36880, AT2G37630, AT5G25900, AT3G02885, AT1…	10377	119	13998	1.04288	1	0.955551	99.902
GOTERM_BP_FAT	GO:0032984~macromolecular complex disassembly	15	0.0723345	0.322692	AT3G26618, AT1G56350, AT2G29890, AT4G18740, AT4G27650, AT2G41550, AT1G62850, AT3G27310, AT5G36170, AT5G47880, AT1G18070, AT1G33330, AT3G57190, AT3G62910, AT2G47020	10377	17	13998	1.19025	1	0.956732	99.9095
GOTERM_BP_FAT	GO:0051347~positive regulation of transferase activity	15	0.0723345	0.322692	AT4G21540, AT5G63770, AT5G51290, AT2G20900, AT5G23450, AT5G04510, AT2G17520, AT4G30340, AT2G46090, AT5G07920, AT5G50210, AT5G57690, AT3G45640, AT5G04140, AT4G28130	10377	17	13998	1.19025	1	0.956732	99.9095
GOTERM_BP_FAT	GO:0031348~negative regulation of defense response	15	0.0723345	0.322692	AT4G18470, AT2G39940, AT4G39030, AT5G03280, AT3G52430, AT1G64280, AT3G11820, AT2G46370, AT3G61190, AT1G59870, AT5G35620, AT1G77470, AT1G11310, AT1G74710, AT4G37460	10377	17	13998	1.19025	1	0.956732	99.9095
GOTERM_BP_FAT	GO:0043241~protein complex disassembly	15	0.0723345	0.322692	AT3G26618, AT1G56350, AT2G29890, AT4G18740, AT4G27650, AT2G41550, AT1G62850, AT3G27310, AT5G36170, AT5G47880, AT1G18070, AT1G33330, AT3G57190, AT3G62910, AT2G47020	10377	17	13998	1.19025	1	0.956732	99.9095
GOTERM_BP_FAT	GO:0006891~intra-Golgi vesicle-mediated transport	15	0.0723345	0.322692	AT1G32270, AT5G63640, AT1G06210, AT1G76970, AT5G50440, AT4G32760, AT5G39630, AT5G01760, AT3G08790, AT2G45200, AT2G38410, AT3G29100, AT1G15880, AT3G18480, AT1G21380	10377	17	13998	1.19025	1	0.956732	99.9095
GOTERM_BP_FAT	GO:0048506~regulation of timing of meristematic phase transition	15	0.0723345	0.322692	AT1G63030, AT5G45390, AT1G04080, AT5G62430, AT5G03730, AT4G24540, AT3G47500, AT5G03790, AT5G23040, AT4G22950, AT5G23150, AT4G00650, AT1G75410, AT4G40060, AT2G34720, AT5G39660	10377	17	13998	1.19025	1	0.956732	99.9095
GOTERM_BP_FAT	GO:0009967~positive regulation of signal transduction	15	0.0723345	0.322692	AT3G55530, AT1G04450, AT5G03280, AT5G66880, AT3G63010, AT2G32460, AT3G15730, AT2G26300, AT5G27320, AT3G05120, AT1G35670, AT5G06100, AT3G50500, AT1G25490, AT4G09570	10377	17	13998	1.19025	1	0.956732	99.9095
GOTERM_BP_FAT	GO:0016102~diterpenoid biosynthetic process	15	0.0723345	0.322692	AT1G15550, AT5G25900, AT1G44090, AT5G51810, AT5G03730, AT1G50960, AT4G02780, AT1G79460, AT4G25420, AT1G61120, AT1G80340, AT1G80330, AT1G05160, AT5G07200, AT1G60980	10377	17	13998	1.19025	1	0.956732	99.9095
GOTERM_BP_FAT	GO:0048510~regulation of timing of transition from vegetative to reproductive phase	15	0.0723345	0.322692	AT1G63030, AT5G45390, AT1G04080, AT5G62430, AT5G03730, AT4G24540, AT3G47500, AT5G03790, AT5G23040, AT4G22950, AT5G23150, AT4G00650, AT1G75410, AT4G40060, AT2G34720, AT5G39660	10377	17	13998	1.19025	1	0.956732	99.9095
GOTERM_BP_FAT	GO:0022610~biological adhesion	15	0.0723345	0.322692	AT2G26590, AT2G35860, AT5G60300, AT3G11700, AT1G13980, AT3G22200, AT3G51050, AT5G42620, AT2G38440, AT5G06390, AT3G52370, AT1G52030, AT3G55830, AT4G24580, AT3G25140	10377	17	13998	1.19025	1	0.956732	99.9095
GOTERM_BP_FAT	GO:0005985~sucrose metabolic process	15	0.0723345	0.322692	AT3G55800, AT5G20280, AT1G04920, AT4G10120, AT1G51420, AT5G20830, AT5G11110, AT1G80070, AT2G35840, AT4G02280, AT1G73370, AT5G49190, AT5G58380, AT5G40390, AT3G54270, AT3G43190, AT5G37180	10377	17	13998	1.19025	1	0.956732	99.9095
GOTERM_BP_FAT	GO:0007155~cell adhesion	15	0.0723345	0.322692	AT2G26590, AT2G35860, AT5G60300, AT3G11700, AT1G13980, AT3G22200, AT3G51050, AT5G42620, AT2G38440, AT5G06390, AT3G52370, AT1G52030, AT3G55830, AT4G24580, AT3G25140	10377	17	13998	1.19025	1	0.956732	99.9095
GOTERM_BP_FAT	GO:0051170~nuclear import	34	0.163958	0.322934	AT3G08947, AT5G55540, AT2G16950, AT3G17340, AT3G08943, AT1G43700, AT3G05720, AT1G79280, AT1G27970, AT1G11570, AT5G06120, AT1G71480, AT4G23750, AT5G20020, AT3G63130, AT3G03110, AT2G46520, AT5G58590, AT5G62600, AT4G27640, AT2G31660, AT3G55540, AT5G49310, AT3G59020, AT5G17020, AT1G27310, AT1G02690, AT1G09270, AT2G30060, AT5G55190, AT5G20010, AT4G02150, AT1G26170, AT3G06720, AT5G53480	10377	42	13998	1.092	1	0.956487	99.91
GOTERM_BP_FAT	GO:0009561~megagametogenesis	34	0.163958	0.322934	AT4G00020, AT3G10000, AT3G60360, AT1G01960, AT2G34790, AT3G56990, AT4G00140, AT5G52460, AT1G72440, AT2G01730, AT4G13890, AT2G18390, AT4G05440, AT2G18080, AT4G00310, AT2G01500, AT3G03650, AT2G35950, AT5G22000, AT1G59680, AT3G62210, AT1G50240, AT2G48140, AT2G41500, AT4G14790, AT5G48030, AT4G34200, AT2G35940, AT3G59550, AT4G33050, AT2G34860, AT4G14040, AT4G37890, AT3G03810	10377	42	13998	1.092	1	0.956487	99.91
GOTERM_BP_FAT	GO:0009640~photomorphogenesis	37	0.178425	0.326068	AT5G24470, AT4G08920, AT3G54720, AT3G08010, AT4G32700, AT2G04030, AT4G14110, AT2G26990, AT4G37580, AT4G32980, AT3G48780, AT2G36910, AT5G14250, AT1G71230, AT5G56280, AT2G46340, AT5G64813, AT1G52830, AT2G20860, AT1G79810, AT2G32950, AT1G06040, AT1G09530, AT5G11260, AT3G55370, AT1G22920, AT5G48150, AT2G46370, AT5G46210, AT1G02090, AT3G61140, AT5G42970, AT5G61270, AT3G28860, AT5G23670, AT1G69640, AT1…	10377	46	13998	1.08502	1	0.957719	99.9172
GOTERM_BP_FAT	GO:0034050~host programmed cell death induced by symbiont	37	0.178425	0.326068	AT5G51450, AT3G12500, AT5G15410, AT1G33560, AT5G06950, AT2G26560, AT1G64280, AT1G19250, AT4G02640, AT5G64930, AT2G20310, AT1G28380, AT5G45050, AT3G45640, AT3G48090, AT4G23210, AT3G25070, AT1G26630, AT3G54420, AT5G61900, AT1G12220, AT4G25230, AT5G54250, AT2G01180, AT5G45250, AT4G12720, AT3G28910, AT4G20380, AT5G15090, AT5G20480, AT1G02860, AT4G37930, AT2G43790, AT1G71220, AT1G08450, AT4G37990, AT5…	10377	46	13998	1.08502	1	0.957719	99.9172
GOTERM_BP_FAT	GO:0044036~cell wall macromolecule metabolic process	40	0.192892	0.328642	AT3G12500, AT4G01700, AT1G27440, AT2G43620, AT4G36890, AT2G37090, AT5G64570, AT2G43600, AT4G18270, AT1G63680, AT2G43570, AT1G56680, AT4G26690, AT2G28110, AT5G08200, AT5G23130, AT2G17120, AT3G21630, AT1G05850, AT3G16920, AT5G17420, AT3G01840, AT3G54420, AT1G51940, AT1G21880, AT2G43610, AT3G10740, AT1G18310, AT1G02360, AT5G61840, AT1G68560, AT4G04423, AT5G33290, AT1G55000, AT3G08840, AT3G47540, AT1…	10377	50	13998	1.07916	1	0.958641	99.9227
GOTERM_BP_FAT	GO:0000097~sulfur amino acid biosynthetic process	40	0.192892	0.328642	AT3G62030, AT5G17920, AT2G26400, AT3G22460, AT1G49820, AT5G43850, AT4G21990, AT4G30550, AT4G14710, AT4G14716, AT4G14713, AT2G14750, AT1G14810, AT1G31230, AT1G33320, AT5G56760, AT3G25900, AT3G03630, AT5G28030, AT3G22740, AT5G21060, AT3G04940, AT2G36880, AT1G02500, AT3G03780, AT4G38800, AT4G14880, AT4G14720, AT3G57050, AT3G59760, AT4G19710, AT4G01850, AT4G04610, AT5G28020, AT5G20980, AT4G34840, AT3…	10377	50	13998	1.07916	1	0.958641	99.9227
GOTERM_BP_FAT	GO:0001522~pseudouridine synthesis	18	0.0868014	0.333242	AT1G09800, AT3G06950, AT1G78910, AT2G39140, AT3G04820, AT5G35400, AT1G56345, AT3G19440, AT1G20410, AT3G52260, AT1G34150, AT3G43340, AT1G76050, AT2G30320, AT5G14460, AT1G76120, AT5G08180, AT1G20370	10377	21	13998	1.15624	1	0.960511	99.9317
GOTERM_BP_FAT	GO:0009396~folic acid and derivative biosynthetic process	18	0.0868014	0.333242	AT3G12290, AT3G55630, AT5G05980, AT4G00620, AT5G57850, AT3G11750, AT5G13050, AT2G38660, AT4G34570, AT1G50480, AT1G69190, AT3G07270, AT4G30000, AT2G12200, AT4G00600, AT5G41480, AT2G16370, AT2G28880	10377	21	13998	1.15624	1	0.960511	99.9317
GOTERM_BP_FAT	GO:0033037~polysaccharide localization	18	0.0868014	0.333242	AT5G63580, AT2G22330, AT5G57220, AT4G03550, AT5G44070, AT3G07160, AT4G26850, AT1G18570, AT5G46330, AT4G39950, AT5G03280, AT1G52410, AT5G65020, AT1G66340, AT4G23100, AT1G28380, AT4G31500, AT1G59870, AT3G54640, AT1G24100, AT1G72680, AT1G29690	10377	21	13998	1.15624	1	0.960511	99.9317
GOTERM_BP_FAT	GO:0010075~regulation of meristem growth	18	0.0868014	0.333242	AT1G71696, AT3G52770, AT3G49670, AT3G23920, AT4G08920, AT2G26670, AT3G54720, AT2G33880, AT4G28190, AT1G70940, AT1G52150, AT4G00490, AT5G03150, AT5G10510, AT1G44900, AT4G24190, AT4G20270, AT5G13290, AT1G04400, AT3G22760, AT5G65700	10377	21	13998	1.15624	1	0.960511	99.9317
GOTERM_BP_FAT	GO:0043449~cellular alkene metabolic process	18	0.0868014	0.333242	AT2G22810, AT1G02500, AT5G13520, AT1G62380, AT4G11280, AT3G61510, AT4G08040, AT1G01480, AT5G51690, AT3G49700, AT3G51770, AT5G65800, AT4G37770, AT1G05010, AT4G26200, AT2G19590, AT3G47190, AT1G62960	10377	21	13998	1.15624	1	0.960511	99.9317
GOTERM_BP_FAT	GO:0043450~alkene biosynthetic process	18	0.0868014	0.333242	AT2G22810, AT1G02500, AT5G13520, AT1G62380, AT4G11280, AT3G61510, AT4G08040, AT1G01480, AT5G51690, AT3G49700, AT3G51770, AT5G65800, AT4G37770, AT1G05010, AT4G26200, AT2G19590, AT3G47190, AT1G62960	10377	21	13998	1.15624	1	0.960511	99.9317
GOTERM_BP_FAT	GO:0010565~regulation of cellular ketone metabolic process	18	0.0868014	0.333242	AT1G21970, AT1G20780, AT2G22780, AT4G18780, AT1G69040, AT4G32980, AT3G26790, AT1G28380, AT3G51770, AT4G20380, AT5G09660, AT1G02860, AT3G47450, AT5G58550, AT1G05850, AT3G03710, AT4G02680, AT1G52340	10377	21	13998	1.15624	1	0.960511	99.9317
GOTERM_BP_FAT	GO:0009751~response to salicylic acid stimulus	115	0.554564	0.336802	AT3G02940, AT2G36890, AT4G01280, AT3G09600, AT3G61250, AT2G04880, AT1G64280, AT3G61190, AT1G06910, AT5G47390, AT5G60890, AT5G03780, AT2G36170, AT3G48090, AT5G60600, AT5G07690, AT4G11130, AT1G14790, AT1G80840, AT1G72260, AT3G09230, AT1G74840, AT3G49690, AT5G54230, AT2G46410, AT3G28910, AT4G20380, AT1G06180, AT4G33680, AT5G37260, AT3G47600, AT1G68320, AT1G74430, AT5G46050, AT5G15310, AT5G10280, AT4…	10377	150	13998	1.03419	1	0.961827	99.938
GOTERM_BP_FAT	GO:0009886~post-embryonic morphogenesis	58	0.279693	0.336994	AT5G62230, AT3G58190, AT3G18485, AT5G02030, AT3G24140, AT5G03540, AT2G31650, AT1G24260, AT4G29900, AT1G66240, AT1G68480, AT2G01500, AT3G63010, AT2G26330, AT3G05120, AT5G07180, AT5G45130, AT5G03680, AT3G63440, AT2G38120, AT4G14550, AT2G34680, AT1G22920, AT4G33495, AT1G69040, AT3G12810, AT2G06990, AT1G77690, AT3G57130, AT3G54180, AT4G38630, AT5G22260, AT1G49430, AT3G61650, AT1G70510, AT4G20910, AT3…	10377	74	13998	1.05728	1	0.961581	99.9383
GOTERM_BP_FAT	GO:0016117~carotenoid biosynthetic process	21	0.101268	0.340636	AT3G14550, AT5G52570, AT5G61670, AT3G53130, AT1G31800, AT4G25700, AT1G63970, AT2G48120, AT1G10670, AT2G26170, AT3G10230, AT5G17230, AT4G22260, AT5G57030, AT5G67030, AT1G06570, AT4G14210, AT3G11945, AT3G03710, AT1G06820, AT3G04870	10377	25	13998	1.13311	1	0.962898	99.9441
GOTERM_BP_FAT	GO:0006997~nucleus organization	21	0.101268	0.340636	AT3G10000, AT1G67230, AT5G66410, AT2G34790, AT4G30930, AT4G00140, AT1G72440, AT5G52460, AT2G01730, AT4G13890, AT1G13220, AT4G05440, AT5G48030, AT5G16850, AT2G35940, AT3G62210, AT3G50960, AT4G33050, AT3G03810, AT4G37890, AT4G14040	10377	25	13998	1.13311	1	0.962898	99.9441
GOTERM_BP_FAT	GO:0046467~membrane lipid biosynthetic process	21	0.101268	0.340636	AT2G04560, AT4G33030, AT4G00550, AT3G05630, AT5G23450, AT5G12290, AT3G48790, AT1G25210, AT3G20480, AT1G25054, AT1G24793, AT4G36480, AT3G48780, AT1G24880, AT4G04930, AT5G20410, AT3G03540, AT2G11810, AT4G31780, AT5G23670, AT1G69640	10377	25	13998	1.13311	1	0.962898	99.9441
GOTERM_BP_FAT	GO:0016109~tetraterpenoid biosynthetic process	21	0.101268	0.340636	AT3G14550, AT5G52570, AT5G61670, AT3G53130, AT1G31800, AT4G25700, AT1G63970, AT2G48120, AT1G10670, AT2G26170, AT3G10230, AT5G17230, AT4G22260, AT5G57030, AT5G67030, AT1G06570, AT4G14210, AT3G11945, AT3G03710, AT1G06820, AT3G04870	10377	25	13998	1.13311	1	0.962898	99.9441
GOTERM_BP_FAT	GO:0048864~stem cell development	21	0.101268	0.340636	AT1G70560, AT5G61850, AT2G34780, AT5G02030, AT3G07780, AT4G24540, AT4G28980, AT2G46920, AT5G48160, AT2G27990, AT1G69120, AT1G62360, AT2G35350, AT1G19050, AT2G17950, AT2G27230, AT1G51190, AT4G24670, AT3G20840, AT5G43810, AT2G03710	10377	25	13998	1.13311	1	0.962898	99.9441
GOTERM_BP_FAT	GO:0006862~nucleotide transport	8	0.0385784	0.34559	AT4G32400, AT4G28390, AT5G13490, AT5G27520, AT3G08580, AT3G05290, AT4G01100, AT5G17400	10377	8	13998	1.34894	1	0.964733	99.9512
GOTERM_BP_FAT	GO:0006085~acetyl-CoA biosynthetic process	8	0.0385784	0.34559	AT3G25860, AT3G06650, AT3G16950, AT1G60810, AT1G10670, AT1G09430, AT5G49460, AT1G60440	10377	8	13998	1.34894	1	0.964733	99.9512
GOTERM_BP_FAT	GO:0006405~RNA export from nucleus	8	0.0385784	0.34559	AT1G13120, AT3G05040, AT3G53110, AT1G72560, AT1G79280, AT2G33120, AT1G33410, AT1G80680, AT1G80820	10377	8	13998	1.34894	1	0.964733	99.9512
GOTERM_BP_FAT	GO:0032875~regulation of DNA endoreduplication	8	0.0385784	0.34559	AT2G18290, AT2G34780, AT3G48160, AT4G02980, AT4G11920, AT3G15150, AT3G12280, AT1G78770	10377	8	13998	1.34894	1	0.964733	99.9512
GOTERM_BP_FAT	GO:0007050~cell cycle arrest	8	0.0385784	0.34559	AT1G49620, AT2G32710, AT3G19150, AT3G24810, AT5G48820, AT2G23430, AT1G02970, AT3G50630	10377	8	13998	1.34894	1	0.964733	99.9512
GOTERM_BP_FAT	GO:0035265~organ growth	8	0.0385784	0.34559	AT5G10510, AT3G11220, AT2G44080, AT5G13680, AT3G27310, AT1G13710, AT5G50320, AT4G22270	10377	8	13998	1.34894	1	0.964733	99.9512
GOTERM_BP_FAT	GO:0015691~cadmium ion transport	8	0.0385784	0.34559	AT2G19110, AT1G80830, AT3G13320, AT5G67330, AT1G59870, AT4G19690, AT2G04040, AT2G23150	10377	8	13998	1.34894	1	0.964733	99.9512
GOTERM_BP_FAT	GO:0006432~phenylalanyl-tRNA aminoacylation	8	0.0385784	0.34559	AT1G72550, AT1G55790, AT5G56060, AT3G58140, AT4G26480, AT4G39280, AT5G56075, AT5G25030	10377	8	13998	1.34894	1	0.964733	99.9512
GOTERM_BP_FAT	GO:0051205~protein insertion into membrane	8	0.0385784	0.34559	AT3G49150, AT5G62050, AT1G65080, AT2G28800, AT2G46455, AT3G44370, AT2G46470, AT1G24490	10377	8	13998	1.34894	1	0.964733	99.9512
GOTERM_BP_FAT	GO:0010638~positive regulation of organelle organization	8	0.0385784	0.34559	AT2G34150, AT5G01730, AT1G29170, AT2G38440, AT2G01910, AT1G77300, AT5G55230, AT4G22970	10377	8	13998	1.34894	1	0.964733	99.9512
GOTERM_BP_FAT	GO:0051668~localization within membrane	8	0.0385784	0.34559	AT3G49150, AT5G62050, AT1G65080, AT2G28800, AT2G46455, AT3G44370, AT2G46470, AT1G24490	10377	8	13998	1.34894	1	0.964733	99.9512
GOTERM_BP_FAT	GO:0043101~purine salvage	8	0.0385784	0.34559	AT4G12440, AT1G80050, AT5G63400, AT5G03300, AT3G09820, AT4G22570, AT1G71750, AT5G11160, AT1G03930, AT5G43370	10377	8	13998	1.34894	1	0.964733	99.9512
GOTERM_BP_FAT	GO:0002213~defense response to insect	8	0.0385784	0.34559	AT5G57220, AT4G23100, AT2G35690, AT5G24770, AT5G60890, AT5G36220, AT3G52430, AT4G16760	10377	8	13998	1.34894	1	0.964733	99.9512
GOTERM_BP_FAT	GO:0048015~phosphoinositide-mediated signaling	8	0.0385784	0.34559	AT1G05470, AT5G64070, AT5G63980, AT1G51040, AT1G60490, AT1G49340, AT3G59770, AT5G09350	10377	8	13998	1.34894	1	0.964733	99.9512
GOTERM_BP_FAT	GO:0043455~regulation of secondary metabolic process	24	0.115735	0.346028	AT4G31920, AT1G20780, AT1G61720, AT1G64520, AT4G18780, AT5G61420, AT4G32980, AT5G48930, AT3G26790, AT2G14750, AT3G16857, AT2G25180, AT1G75040, AT1G66380, AT5G07690, AT2G28350, AT3G16500, AT1G09530, AT5G11260, AT2G26170, AT2G25450, AT1G56650, AT5G13930, AT1G52340, AT1G66370	10377	29	13998	1.11637	1	0.964606	99.9518
GOTERM_BP_FAT	GO:0042219~cellular amino acid derivative catabolic process	24	0.115735	0.346028	AT2G22330, AT5G09360, AT2G29130, AT4G39650, AT1G18140, AT5G03260, AT5G37830, AT4G39950, AT3G22200, AT5G07130, AT2G46570, AT5G01040, AT2G38080, AT5G01050, AT2G40370, AT4G29210, AT3G59050, AT5G48100, AT5G58910, AT5G05390, AT5G01190, AT2G30210, AT5G60020, AT1G65840	10377	29	13998	1.11637	1	0.964606	99.9518
GOTERM_BP_FAT	GO:0034285~response to disaccharide stimulus	30	0.144669	0.353135	AT2G28900, AT1G74670, AT2G24150, AT2G30470, AT1G20950, AT4G34160, AT5G63400, AT5G41670, AT2G23460, AT4G34390, AT5G03730, AT2G22490, AT3G16500, AT5G08790, AT4G37220, AT3G26650, AT1G03930, AT5G20270, AT1G31930, AT5G47010, AT4G27750, AT3G54320, AT5G03840, AT1G56650, AT1G69780, AT4G38320, AT4G01900, AT5G65420, AT3G04120, AT3G09820, AT4G38630, AT1G61800, AT3G47340	10377	37	13998	1.09374	1	0.967225	99.9604
GOTERM_BP_FAT	GO:0009875~pollen-pistil interaction	33	0.159136	0.355497	AT1G11410, AT1G61370, AT1G61550, AT4G15570, AT4G21390, AT4G27290, AT1G65800, AT3G22200, AT1G61390, AT1G61430, AT1G61490, AT1G65790, AT5G07530, AT1G11300, AT4G24580, AT1G11340, AT4G03230, AT1G11280, AT4G21380, AT1G61610, AT1G61380, AT1G61420, AT2G01780, AT1G61500, AT1G61460, AT1G61440, AT1G61400, AT1G12430, AT5G24080, AT4G27300, AT4G00340, AT1G01950, AT1G11330, AT1G11350, AT1G61480	10377	41	13998	1.08574	1	0.967862	99.9629
GOTERM_BP_FAT	GO:0006606~protein import into nucleus	33	0.159136	0.355497	AT3G08947, AT5G55540, AT2G16950, AT3G17340, AT3G08943, AT3G05720, AT1G79280, AT1G27970, AT1G11570, AT5G06120, AT1G71480, AT4G23750, AT5G20020, AT3G63130, AT3G03110, AT2G46520, AT5G58590, AT5G62600, AT4G27640, AT2G31660, AT3G55540, AT5G49310, AT3G59020, AT5G17020, AT1G27310, AT1G02690, AT1G09270, AT2G30060, AT5G55190, AT5G20010, AT4G02150, AT1G26170, AT3G06720, AT5G53480	10377	41	13998	1.08574	1	0.967862	99.9629
GOTERM_BP_FAT	GO:0009626~plant-type hypersensitive response	36	0.173603	0.35732	AT5G51450, AT3G12500, AT5G15410, AT1G33560, AT5G06950, AT2G26560, AT1G64280, AT1G19250, AT4G02640, AT5G64930, AT2G20310, AT1G28380, AT5G45050, AT3G45640, AT3G48090, AT4G23210, AT3G25070, AT3G54420, AT5G61900, AT1G12220, AT4G25230, AT5G54250, AT2G01180, AT5G45250, AT4G12720, AT3G28910, AT4G20380, AT5G15090, AT5G20480, AT1G02860, AT4G37930, AT2G43790, AT1G71220, AT1G08450, AT4G37990, AT5G43470	10377	45	13998	1.07916	1	0.968279	99.9648
GOTERM_BP_FAT	GO:0015994~chlorophyll metabolic process	36	0.173603	0.35732	AT5G16440, AT5G43430, AT4G37000, AT2G20180, AT2G26540, AT3G14930, AT1G63970, AT1G10670, AT1G74470, AT4G32770, AT4G22920, AT3G44880, AT4G27430, AT1G09940, AT5G63570, AT3G03710, AT5G13630, AT4G18480, AT1G08520, AT2G40490, AT1G03630, AT3G02780, AT3G14110, AT4G15560, AT4G27440, AT5G45930, AT3G51820, AT5G43860, AT1G19670, AT3G48730, AT1G08550, AT4G01690, AT5G54190, AT3G56940, AT1G58290, AT3G01910	10377	45	13998	1.07916	1	0.968279	99.9648
GOTERM_BP_FAT	GO:0008033~tRNA processing	48	0.23147	0.361198	AT3G49640, AT3G06950, AT5G59980, AT3G02320, AT1G68720, AT1G07910, AT5G35400, AT4G01880, AT1G52160, AT5G24840, AT1G34150, AT2G47300, AT5G67220, AT4G35910, AT2G13440, AT2G27760, AT3G58140, AT1G75200, AT1G51310, AT3G63510, AT3G45590, AT5G14460, AT5G20040, AT1G76120, AT1G20370, AT2G43190, AT1G09800, AT2G04530, AT3G19160, AT5G55130, AT2G45330, AT3G04820, AT1G22660, AT1G76170, AT5G17660, AT5G47970, AT2…	10377	61	13998	1.06146	1	0.969463	99.9684
GOTERM_BP_FAT	GO:0006075~1,3-beta-glucan biosynthetic process	11	0.0530453	0.363965	AT4G03550, AT2G36850, AT3G59100, AT3G14570, AT2G13680, AT3G07160, AT4G04970, AT5G13000, AT5G36870, AT1G06490, AT2G31960	10377	12	13998	1.23653	1	0.970205	99.9708
GOTERM_BP_FAT	GO:0051274~beta-glucan biosynthetic process	11	0.0530453	0.363965	AT4G03550, AT2G36850, AT3G59100, AT3G14570, AT2G13680, AT3G07160, AT4G04970, AT5G13000, AT5G36870, AT1G06490, AT2G31960	10377	12	13998	1.23653	1	0.970205	99.9708
GOTERM_BP_FAT	GO:0045786~negative regulation of cell cycle	11	0.0530453	0.363965	AT1G49620, AT2G33560, AT2G32710, AT3G19150, AT3G24810, AT1G16590, AT5G48820, AT3G19590, AT3G25980, AT2G23430, AT3G50630	10377	12	13998	1.23653	1	0.970205	99.9708
GOTERM_BP_FAT	GO:0006270~DNA replication initiation	11	0.0530453	0.363965	AT2G16440, AT5G49010, AT2G07690, AT5G46280, AT1G44900, AT2G14050, AT2G20980, AT3G09660, AT4G02060, AT1G80190, AT5G44635	10377	12	13998	1.23653	1	0.970205	99.9708
GOTERM_BP_FAT	GO:0051273~beta-glucan metabolic process	11	0.0530453	0.363965	AT4G03550, AT2G36850, AT3G59100, AT3G14570, AT2G13680, AT3G07160, AT4G04970, AT5G13000, AT5G36870, AT1G06490, AT2G31960	10377	12	13998	1.23653	1	0.970205	99.9708
GOTERM_BP_FAT	GO:0009789~positive regulation of abscisic acid mediated signaling	11	0.0530453	0.363965	AT2G32460, AT3G15730, AT3G55530, AT2G26300, AT1G35670, AT5G06100, AT5G03280, AT3G50500, AT5G66880, AT4G09570, AT1G25490	10377	12	13998	1.23653	1	0.970205	99.9708
GOTERM_BP_FAT	GO:0005986~sucrose biosynthetic process	11	0.0530453	0.363965	AT3G55800, AT1G51420, AT5G20830, AT1G80070, AT2G35840, AT4G02280, AT1G73370, AT5G49190, AT5G58380, AT5G40390, AT3G54270, AT3G43190, AT5G37180	10377	12	13998	1.23653	1	0.970205	99.9708
GOTERM_BP_FAT	GO:0006074~1,3-beta-glucan metabolic process	11	0.0530453	0.363965	AT4G03550, AT2G36850, AT3G59100, AT3G14570, AT2G13680, AT3G07160, AT4G04970, AT5G13000, AT5G36870, AT1G06490, AT2G31960	10377	12	13998	1.23653	1	0.970205	99.9708
GOTERM_BP_FAT	GO:0010089~xylem histogenesis	11	0.0530453	0.363965	AT1G62990, AT5G62380, AT4G00220, AT4G32880, AT2G28250, AT1G71930, AT2G45420, AT1G80100, AT5G64530, AT1G79430, AT1G13950	10377	12	13998	1.23653	1	0.970205	99.9708
GOTERM_BP_FAT	GO:0032200~telomere organization	11	0.0530453	0.363965	AT2G04395, AT5G16850, AT5G13820, AT1G48050, AT2G05210, AT3G13445, AT5G57160, AT5G06310, AT5G40820, AT3G48190, AT1G10930, AT1G16970	10377	12	13998	1.23653	1	0.970205	99.9708
GOTERM_BP_FAT	GO:0060249~anatomical structure homeostasis	11	0.0530453	0.363965	AT2G04395, AT5G16850, AT5G13820, AT1G48050, AT2G05210, AT3G13445, AT5G57160, AT5G06310, AT5G40820, AT3G48190, AT1G10930, AT1G16970	10377	12	13998	1.23653	1	0.970205	99.9708
GOTERM_BP_FAT	GO:0016093~polyprenol metabolic process	11	0.0530453	0.363965	AT4G13300, AT5G58784, AT5G58770, AT5G58782, AT5G47770, AT1G11755, AT5G58780, AT4G13280, AT4G17190, AT2G23400, AT2G23410	10377	12	13998	1.23653	1	0.970205	99.9708
GOTERM_BP_FAT	GO:0000079~regulation of cyclin-dependent protein kinase activity	11	0.0530453	0.363965	AT1G49620, AT2G32710, AT3G19150, AT3G24810, AT4G36390, AT5G48820, AT5G06830, AT2G23430, AT1G66750, AT4G28980, AT3G50630	10377	12	13998	1.23653	1	0.970205	99.9708
GOTERM_BP_FAT	GO:0048768~root hair cell tip growth	11	0.0530453	0.363965	AT5G64070, AT3G54870, AT3G61650, AT5G20490, AT5G05620, AT4G34580, AT1G49240, AT3G16640, AT3G51460, AT2G26420, AT5G09350	10377	12	13998	1.23653	1	0.970205	99.9708
GOTERM_BP_FAT	GO:0016090~prenol metabolic process	11	0.0530453	0.363965	AT4G13300, AT5G58784, AT5G58770, AT5G58782, AT5G47770, AT1G11755, AT5G58780, AT4G13280, AT4G17190, AT2G23400, AT2G23410	10377	12	13998	1.23653	1	0.970205	99.9708
GOTERM_BP_FAT	GO:0010048~vernalization response	11	0.0530453	0.363965	AT3G24440, AT5G65050, AT5G65060, AT4G16845, AT5G61150, AT5G65080, AT4G22950, AT4G00650, AT3G18990, AT5G57380, AT5G17690	10377	12	13998	1.23653	1	0.970205	99.9708
GOTERM_BP_FAT	GO:0000723~telomere maintenance	11	0.0530453	0.363965	AT2G04395, AT5G16850, AT5G13820, AT1G48050, AT2G05210, AT3G13445, AT5G57160, AT5G06310, AT5G40820, AT3G48190, AT1G10930, AT1G16970	10377	12	13998	1.23653	1	0.970205	99.9708
GOTERM_BP_FAT	GO:0051252~regulation of RNA metabolic process	818	3.94464	0.365795	AT4G16250, AT5G39700, AT4G36870, AT5G49330, AT5G42700, AT3G16857, AT4G13980, AT5G14340, AT2G35160, AT3G24010, AT5G09910, AT2G34830, AT5G15040, AT2G23760, AT2G27070, AT3G06220, AT4G32880, AT1G09540, AT5G46880, AT1G06180, AT2G36010, AT2G17770, AT5G52830, AT5G62165, AT1G28420, AT4G37750, AT4G31805, AT4G31610, AT4G31615, AT3G27810, AT1G58110, AT2G02540, AT1G68840, AT1G35515, AT1G34650, AT4G13040, AT4…	10377	1095	13998	1.0077	1	0.970594	99.9722
GOTERM_BP_FAT	GO:0010431~seed maturation	14	0.0675122	0.373918	AT2G17820, AT3G59030, AT2G38560, AT1G48270, AT2G44950, AT1G48130, AT4G29860, AT3G63210, AT1G52920, AT2G40170, AT2G29090, AT2G41280, AT4G19230, AT1G28300	10377	16	13998	1.18033	1	0.973135	99.978
GOTERM_BP_FAT	GO:0019216~regulation of lipid metabolic process	14	0.0675122	0.373918	AT1G21970, AT1G20780, AT2G22780, AT1G13690, AT2G45400, AT4G18780, AT4G32980, AT5G05700, AT3G26790, AT5G09660, AT5G02310, AT3G11240, AT3G47450, AT3G03710, AT1G52340	10377	16	13998	1.18033	1	0.973135	99.978
GOTERM_BP_FAT	GO:0001666~response to hypoxia	14	0.0675122	0.373918	AT3G19760, AT1G80070, AT5G27760, AT4G26520, AT5G49190, AT3G48030, AT3G52430, AT4G32690, AT2G34390, AT4G20380, AT1G77120, AT3G48090, AT2G16060, AT1G17290, AT3G05550	10377	16	13998	1.18033	1	0.973135	99.978
GOTERM_BP_FAT	GO:0009686~gibberellin biosynthetic process	14	0.0675122	0.373918	AT1G15550, AT5G25900, AT1G44090, AT5G51810, AT5G03730, AT1G50960, AT4G02780, AT1G79460, AT4G25420, AT1G80340, AT1G80330, AT1G05160, AT5G07200, AT1G60980	10377	16	13998	1.18033	1	0.973135	99.978
GOTERM_BP_FAT	GO:0010252~auxin homeostasis	14	0.0675122	0.373918	AT4G36260, AT1G28130, AT3G51060, AT2G32410, AT1G05630, AT3G16640, AT4G37390, AT5G48930, AT5G16530, AT1G59500, AT4G27260, AT2G23170, AT5G06140, AT1G05180	10377	16	13998	1.18033	1	0.973135	99.978
GOTERM_BP_FAT	GO:0043624~cellular protein complex disassembly	14	0.0675122	0.373918	AT3G26618, AT1G56350, AT2G29890, AT4G18740, AT4G27650, AT2G41550, AT1G62850, AT5G36170, AT5G47880, AT1G18070, AT1G33330, AT3G57190, AT3G62910, AT2G47020	10377	16	13998	1.18033	1	0.973135	99.978
GOTERM_BP_FAT	GO:0034623~cellular macromolecular complex disassembly	14	0.0675122	0.373918	AT3G26618, AT1G56350, AT2G29890, AT4G18740, AT4G27650, AT2G41550, AT1G62850, AT5G36170, AT5G47880, AT1G18070, AT1G33330, AT3G57190, AT3G62910, AT2G47020	10377	16	13998	1.18033	1	0.973135	99.978
GOTERM_BP_FAT	GO:0010103~stomatal complex morphogenesis	14	0.0675122	0.373918	AT5G62230, AT3G61650, AT3G24140, AT1G63700, AT2G26330, AT4G26690, AT5G05620, AT1G49040, AT2G02820, AT5G07180, AT3G54180, AT5G55480, AT1G14350, AT3G63440	10377	16	13998	1.18033	1	0.973135	99.978
GOTERM_BP_FAT	GO:0070482~response to oxygen levels	14	0.0675122	0.373918	AT3G19760, AT1G80070, AT5G27760, AT4G26520, AT5G49190, AT3G48030, AT3G52430, AT4G32690, AT2G34390, AT4G20380, AT1G77120, AT3G48090, AT2G16060, AT1G17290, AT3G05550	10377	16	13998	1.18033	1	0.973135	99.978
GOTERM_BP_FAT	GO:0051235~maintenance of location	14	0.0675122	0.373918	AT3G25040, AT1G75760, AT5G05490, AT2G04040, AT1G56410, AT5G02200, AT2G01770, AT2G21190, AT3G54220, AT4G38790, AT5G51430, AT2G47980, AT1G19970, AT1G29330, AT3G25160	10377	16	13998	1.18033	1	0.973135	99.978
GOTERM_BP_FAT	GO:0048508~embryonic meristem development	17	0.0819791	0.379953	AT5G53950, AT3G07780, AT1G56010, AT3G15170, AT1G30490, AT3G16830, AT5G48160, AT1G20700, AT1G05470, AT2G20000, AT4G32880, AT1G36160, AT2G20300, AT2G34710, AT5G27030, AT1G80490, AT3G15880	10377	20	13998	1.1466	1	0.974831	99.9815
GOTERM_BP_FAT	GO:0052545~callose localization	17	0.0819791	0.379953	AT5G63580, AT2G22330, AT5G57220, AT4G03550, AT5G44070, AT3G07160, AT4G26850, AT1G18570, AT5G46330, AT4G39950, AT5G03280, AT1G52410, AT1G66340, AT4G23100, AT1G28380, AT4G31500, AT1G59870, AT3G54640, AT1G24100, AT1G72680, AT1G29690	10377	20	13998	1.1466	1	0.974831	99.9815
GOTERM_BP_FAT	GO:0009692~ethylene metabolic process	17	0.0819791	0.379953	AT2G22810, AT1G02500, AT1G62380, AT4G11280, AT3G61510, AT4G08040, AT1G01480, AT5G51690, AT3G49700, AT3G51770, AT5G65800, AT4G37770, AT1G05010, AT4G26200, AT2G19590, AT3G47190, AT1G62960	10377	20	13998	1.1466	1	0.974831	99.9815
GOTERM_BP_FAT	GO:0010647~positive regulation of cell communication	17	0.0819791	0.379953	AT3G55530, AT1G04450, AT5G03280, AT2G45130, AT5G66880, AT3G63010, AT2G32460, AT3G15730, AT2G26300, AT3G05120, AT5G27320, AT1G35670, AT5G06100, AT5G18200, AT3G50500, AT1G25490, AT4G09570	10377	20	13998	1.1466	1	0.974831	99.9815
GOTERM_BP_FAT	GO:0009693~ethylene biosynthetic process	17	0.0819791	0.379953	AT2G22810, AT1G02500, AT1G62380, AT4G11280, AT3G61510, AT4G08040, AT1G01480, AT5G51690, AT3G49700, AT3G51770, AT5G65800, AT4G37770, AT1G05010, AT4G26200, AT2G19590, AT3G47190, AT1G62960	10377	20	13998	1.1466	1	0.974831	99.9815
GOTERM_BP_FAT	GO:0022621~shoot system development	215	1.03679	0.383239	AT1G13180, AT4G31920, AT5G62230, AT2G06200, AT5G08335, AT2G42260, AT2G36400, AT4G36870, AT3G22480, AT2G01500, AT4G14713, AT5G20490, AT3G16857, AT5G07180, AT4G16780, AT1G45050, AT2G46225, AT2G23380, AT5G10270, AT2G23760, AT1G17110, AT3G27920, AT4G14720, AT2G28610, AT5G11530, AT5G05780, AT1G17920, AT4G32880, AT5G03790, AT5G20730, AT4G38630, AT3G07610, AT4G03550, AT4G36890, AT3G50660, AT3G27000, AT3…	10377	285	13998	1.01763	1	0.975607	99.9832
GOTERM_BP_FAT	GO:0006541~glutamine metabolic process	23	0.110913	0.386377	AT1G48470, AT5G57890, AT5G38200, AT1G24909, AT3G27740, AT1G66860, AT2G41220, AT1G25220, AT1G63660, AT3G17820, AT5G16570, AT1G78660, AT5G04140, AT1G25083, AT1G15040, AT4G26900, AT1G66200, AT1G25155, AT3G47340, AT1G74260, AT3G53180, AT5G37600, AT2G28880	10377	28	13998	1.10806	1	0.976316	99.9847
GOTERM_BP_FAT	GO:0046474~glycerophospholipid biosynthetic process	23	0.110913	0.386377	AT4G26740, AT1G16040, AT3G18000, AT1G11880, AT1G02145, AT1G16900, AT2G38670, AT1G63110, AT5G64070, AT2G39290, AT1G51040, AT3G45100, AT4G39180, AT5G46850, AT5G17250, AT4G17910, AT4G30580, AT1G68000, AT1G32200, AT1G12730, AT4G38570, AT1G61280, AT5G09350, AT5G22130	10377	28	13998	1.10806	1	0.976316	99.9847
GOTERM_BP_FAT	GO:0009627~systemic acquired resistance	26	0.12538	0.388058	AT4G18470, AT1G64280, AT3G52430, AT5G06950, AT1G19250, AT5G64930, AT1G60860, AT3G48090, AT4G37150, AT1G74710, AT3G57260, AT1G75040, AT5G60600, AT2G23560, AT4G16890, AT5G05680, AT1G55490, AT3G12250, AT2G46370, AT4G01370, AT4G20380, AT2G40690, AT2G23620, AT1G59870, AT1G02860, AT4G33680, AT5G40990	10377	32	13998	1.09602	1	0.976582	99.9854
GOTERM_BP_FAT	GO:0009744~response to sucrose stimulus	29	0.139847	0.389138	AT2G28900, AT1G74670, AT2G30470, AT2G24150, AT1G20950, AT4G34160, AT5G41670, AT2G23460, AT4G34390, AT2G22490, AT5G03730, AT3G16500, AT5G08790, AT4G37220, AT3G26650, AT5G20270, AT1G31930, AT4G27750, AT3G54320, AT5G47010, AT5G03840, AT1G56650, AT1G69780, AT4G38320, AT4G01900, AT5G65420, AT4G38630, AT3G04120, AT1G61800, AT3G47340	10377	36	13998	1.08665	1	0.976672	99.9859
GOTERM_BP_FAT	GO:0006733~oxidoreduction coenzyme metabolic process	44	0.212181	0.389852	AT3G52930, AT3G21070, AT2G36460, AT2G23420, AT1G55090, AT5G50210, AT4G23660, AT3G02360, AT5G13110, AT5G13420, AT1G18270, AT5G41670, AT4G20930, AT5G24410, AT3G49360, AT2G01140, AT3G55440, AT3G25530, AT1G19140, AT5G44520, AT4G26520, AT2G21330, AT1G17050, AT1G78590, AT1G24280, AT5G55810, AT1G21640, AT5G40760, AT2G30920, AT5G57655, AT4G36940, AT5G57300, AT5G11670, AT1G78510, AT5G14760, AT1G13700, AT5…	10377	56	13998	1.05989	1	0.976654	99.9862
GOTERM_BP_FAT	GO:0048528~post-embryonic root development	44	0.212181	0.389852	AT3G58190, AT3G18485, AT5G13080, AT1G64520, AT3G22650, AT5G03540, AT2G42430, AT3G22942, AT1G25220, AT2G04160, AT2G14210, AT1G08100, AT1G32230, AT1G21210, AT5G45130, AT3G62980, AT3G63420, AT2G38120, AT4G14550, AT3G19770, AT1G56010, AT2G23430, AT3G18000, AT1G31880, AT3G16640, AT1G55020, AT2G44900, AT3G15170, AT1G13980, AT2G34680, AT5G16780, AT4G33495, AT1G69040, AT1G08090, AT3G22400, AT5G20730, AT1…	10377	56	13998	1.05989	1	0.976654	99.9862
GOTERM_BP_FAT	GO:0034504~protein localization in nucleus	35	0.16878	0.390114	AT3G08947, AT5G55540, AT2G16950, AT3G17340, AT3G08943, AT3G05720, AT1G79280, AT1G27970, AT1G11570, AT3G54220, AT5G06120, AT1G71480, AT4G23750, AT5G20020, AT3G63130, AT3G03110, AT2G46520, AT5G58590, AT5G62600, AT4G27640, AT2G31660, AT3G55540, AT5G49310, AT3G59020, AT5G17020, AT1G27310, AT5G02200, AT1G02690, AT1G09270, AT2G30060, AT5G55190, AT5G20010, AT4G02150, AT1G26170, AT3G06720, AT5G53480	10377	44	13998	1.07302	1	0.976505	99.9863
GOTERM_BP_FAT	GO:0045934~negative regulation of nucleobase, nucleoside, nucleotide and nucleic acid metabolic process	52	0.25076	0.415969	AT2G27040, AT4G03190, AT1G75950, AT5G02030, AT5G62430, AT4G13940, AT5G63980, AT1G02580, AT4G38130, AT2G35160, AT1G69770, AT4G16780, AT3G15150, AT2G32940, AT2G43410, AT2G36490, AT2G34780, AT2G37630, AT5G15380, AT4G16280, AT4G21670, AT4G32551, AT1G14410, AT5G66750, AT5G23040, AT2G25170, AT5G18230, AT3G20910, AT4G15900, AT3G48160, AT5G13240, AT2G39810, AT5G09230, AT4G05420, AT5G17690, AT1G63020, AT3…	10377	67	13998	1.04694	1	0.982909	99.9937
GOTERM_BP_FAT	GO:0051172~negative regulation of nitrogen compound metabolic process	52	0.25076	0.415969	AT2G27040, AT4G03190, AT1G75950, AT5G02030, AT5G62430, AT4G13940, AT5G63980, AT1G02580, AT4G38130, AT2G35160, AT1G69770, AT4G16780, AT3G15150, AT2G32940, AT2G43410, AT2G36490, AT2G34780, AT2G37630, AT5G15380, AT4G16280, AT4G21670, AT4G32551, AT1G14410, AT5G66750, AT5G23040, AT2G25170, AT5G18230, AT3G20910, AT4G15900, AT3G48160, AT5G13240, AT2G39810, AT5G09230, AT4G05420, AT5G17690, AT1G63020, AT3…	10377	67	13998	1.04694	1	0.982909	99.9937
GOTERM_BP_FAT	GO:0048581~negative regulation of post-embryonic development	43	0.207359	0.420149	AT2G20180, AT3G33520, AT3G54720, AT2G38560, AT4G05420, AT1G16060, AT1G79280, AT5G67100, AT5G17690, AT5G65050, AT4G36930, AT5G51230, AT3G05040, AT5G65070, AT5G49160, AT1G79730, AT2G20570, AT4G10180, AT1G71230, AT4G29830, AT1G45050, AT5G23150, AT1G80680, AT5G44190, AT2G46340, AT1G77080, AT1G61040, AT2G06210, AT5G16260, AT2G36270, AT1G62750, AT5G65080, AT5G11530, AT1G22920, AT5G46210, AT5G60410, AT5…	10377	55	13998	1.05463	1	0.983642	99.9945
GOTERM_BP_FAT	GO:0009069~serine family amino acid metabolic process	40	0.192892	0.421545	AT3G62030, AT4G11640, AT3G22460, AT1G17745, AT4G21990, AT4G30550, AT4G13890, AT4G33010, AT5G26780, AT5G65720, AT2G14750, AT1G18640, AT5G56760, AT4G32520, AT3G03630, AT5G28030, AT1G11860, AT1G36370, AT5G64813, AT3G04940, AT2G20860, AT1G08490, AT4G12130, AT2G35120, AT4G34570, AT4G14880, AT3G57050, AT4G13930, AT3G59760, AT3G19480, AT1G32470, AT4G04610, AT4G34200, AT5G28020, AT1G22020, AT4G37930, AT2…	10377	51	13998	1.058	1	0.983768	99.9947
GOTERM_BP_FAT	GO:0032268~regulation of cellular protein metabolic process	37	0.178425	0.422933	AT3G51910, AT3G48430, AT2G43640, AT1G79280, AT3G60240, AT4G29080, AT1G69410, AT1G13950, AT5G66570, AT1G54290, AT5G36230, AT1G36730, AT3G49700, AT5G35620, AT3G19350, AT1G65220, AT4G00660, AT5G16180, AT3G08730, AT1G26630, AT2G40570, AT2G20050, AT3G61240, AT4G18040, AT3G49100, AT4G33250, AT4G32915, AT1G77300, AT5G18110, AT5G25890, AT2G45730, AT5G10480, AT1G21760, AT5G43700, AT3G50820, AT2G45810, AT1…	10377	47	13998	1.06194	1	0.983891	99.9949
GOTERM_BP_FAT	GO:0009823~cytokinin catabolic process	7	0.0337561	0.423352	AT1G75450, AT4G29740, AT2G19500, AT5G56970, AT2G41510, AT3G63440, AT5G21482	10377	7	13998	1.34894	1	0.98381	99.995
GOTERM_BP_FAT	GO:0042373~vitamin K metabolic process	7	0.0337561	0.423352	AT1G18870, AT1G60550, AT1G30520, AT1G74710, AT1G68890, AT1G60600, AT1G23360	10377	7	13998	1.34894	1	0.98381	99.995
GOTERM_BP_FAT	GO:0015937~coenzyme A biosynthetic process	7	0.0337561	0.423352	AT3G18030, AT2G27490, AT1G48605, AT1G12350, AT2G18250, AT4G32180, AT1G60440	10377	7	13998	1.34894	1	0.98381	99.995
GOTERM_BP_FAT	GO:0006621~protein retention in ER lumen	7	0.0337561	0.423352	AT4G38790, AT3G25040, AT1G75760, AT1G19970, AT1G56410, AT1G29330, AT2G21190, AT3G25160	10377	7	13998	1.34894	1	0.98381	99.995
GOTERM_BP_FAT	GO:0019359~nicotinamide nucleotide biosynthetic process	7	0.0337561	0.423352	AT5G50210, AT5G55810, AT3G21070, AT5G14760, AT2G01350, AT1G55090, AT1G78590	10377	7	13998	1.34894	1	0.98381	99.995
GOTERM_BP_FAT	GO:0000075~cell cycle checkpoint	7	0.0337561	0.423352	AT2G33560, AT5G49880, AT1G16590, AT3G19590, AT1G25580, AT3G25980, AT1G02970	10377	7	13998	1.34894	1	0.98381	99.995
GOTERM_BP_FAT	GO:0015865~purine nucleotide transport	7	0.0337561	0.423352	AT4G28390, AT5G13490, AT5G27520, AT3G08580, AT3G05290, AT4G01100, AT5G17400	10377	7	13998	1.34894	1	0.98381	99.995
GOTERM_BP_FAT	GO:0042360~vitamin E metabolic process	7	0.0337561	0.423352	AT2G18950, AT1G64970, AT5G04490, AT1G06570, AT3G63410, AT5G53970, AT4G32770	10377	7	13998	1.34894	1	0.98381	99.995
GOTERM_BP_FAT	GO:0042371~vitamin K biosynthetic process	7	0.0337561	0.423352	AT1G18870, AT1G60550, AT1G30520, AT1G74710, AT1G68890, AT1G60600, AT1G23360	10377	7	13998	1.34894	1	0.98381	99.995
GOTERM_BP_FAT	GO:0042447~hormone catabolic process	7	0.0337561	0.423352	AT1G75450, AT4G29740, AT2G19500, AT5G56970, AT2G41510, AT3G63440, AT5G21482	10377	7	13998	1.34894	1	0.98381	99.995
GOTERM_BP_FAT	GO:0019348~dolichol metabolic process	7	0.0337561	0.423352	AT5G58784, AT5G58770, AT5G58782, AT1G11755, AT5G58780, AT2G23400, AT2G23410	10377	7	13998	1.34894	1	0.98381	99.995
GOTERM_BP_FAT	GO:0010199~organ boundary specification between lateral organs and the meristem	7	0.0337561	0.423352	AT1G26780, AT4G00220, AT1G76420, AT1G69560, AT2G28290, AT5G63090, AT2G46020	10377	7	13998	1.34894	1	0.98381	99.995
GOTERM_BP_FAT	GO:0006121~mitochondrial electron transport, succinate to ubiquinone	7	0.0337561	0.423352	AT2G18450, AT5G65165, AT5G66760, AT5G09600, AT3G27380, AT4G32210, AT5G40650	10377	7	13998	1.34894	1	0.98381	99.995
GOTERM_BP_FAT	GO:0007610~behavior	7	0.0337561	0.423352	AT1G02140, AT4G18770, AT4G15570, AT3G22200, AT4G35920, AT5G51600, AT4G26466	10377	7	13998	1.34894	1	0.98381	99.995
GOTERM_BP_FAT	GO:0006094~gluconeogenesis	7	0.0337561	0.423352	AT5G65690, AT3G55440, AT1G13440, AT4G37870, AT5G42740, AT3G04120, AT4G24620	10377	7	13998	1.34894	1	0.98381	99.995
GOTERM_BP_FAT	GO:0019747~regulation of isoprenoid metabolic process	7	0.0337561	0.423352	AT3G26790, AT1G20780, AT3G47450, AT4G18780, AT3G03710, AT4G32980, AT1G52340	10377	7	13998	1.34894	1	0.98381	99.995
GOTERM_BP_FAT	GO:0006206~pyrimidine base metabolic process	7	0.0337561	0.423352	AT5G23300, AT3G20330, AT4G22930, AT3G53900, AT3G17810, AT3G54470, AT3G18680	10377	7	13998	1.34894	1	0.98381	99.995
GOTERM_BP_FAT	GO:0010388~cullin deneddylation	7	0.0337561	0.423352	AT5G14250, AT1G02090, AT3G61140, AT5G42970, AT4G14110, AT1G22920, AT2G26990	10377	7	13998	1.34894	1	0.98381	99.995
GOTERM_BP_FAT	GO:0007140~male meiosis	7	0.0337561	0.423352	AT5G48720, AT1G77320, AT2G06510, AT4G21270, AT1G75950, AT5G51330, AT2G45280	10377	7	13998	1.34894	1	0.98381	99.995
GOTERM_BP_FAT	GO:0010158~abaxial cell fate specification	7	0.0337561	0.423352	AT2G33860, AT1G68480, AT1G08465, AT4G00180, AT5G16560, AT2G45190, AT5G60450	10377	7	13998	1.34894	1	0.98381	99.995
GOTERM_BP_FAT	GO:0046173~polyol biosynthetic process	7	0.0337561	0.423352	AT5G40390, AT3G02870, AT5G10170, AT5G61760, AT2G22240, AT5G58380, AT5G42810, AT4G39800	10377	7	13998	1.34894	1	0.98381	99.995
GOTERM_BP_FAT	GO:0010205~photoinhibition	7	0.0337561	0.423352	AT4G30950, AT5G57050, AT4G04020, AT3G15850, AT2G30950, AT3G50820, AT5G66570	10377	7	13998	1.34894	1	0.98381	99.995
GOTERM_BP_FAT	GO:0010216~maintenance of DNA methylation	7	0.0337561	0.423352	AT4G34060, AT3G43920, AT5G49160, AT2G35160, AT3G03300, AT5G13960, AT5G20320	10377	7	13998	1.34894	1	0.98381	99.995
GOTERM_BP_FAT	GO:0019408~dolichol biosynthetic process	7	0.0337561	0.423352	AT5G58784, AT5G58770, AT5G58782, AT1G11755, AT5G58780, AT2G23400, AT2G23410	10377	7	13998	1.34894	1	0.98381	99.995
GOTERM_BP_FAT	GO:0010189~vitamin E biosynthetic process	7	0.0337561	0.423352	AT2G18950, AT1G64970, AT5G04490, AT1G06570, AT3G63410, AT5G53970, AT4G32770	10377	7	13998	1.34894	1	0.98381	99.995
GOTERM_BP_FAT	GO:0006828~manganese ion transport	7	0.0337561	0.423352	AT1G80830, AT3G13320, AT5G67330, AT4G19690, AT2G23150, AT1G07810, AT1G10130	10377	7	13998	1.34894	1	0.98381	99.995
GOTERM_BP_FAT	GO:0031329~regulation of cellular catabolic process	7	0.0337561	0.423352	AT3G54320, AT1G20780, AT5G09660, AT2G22780, AT1G27320, AT5G35750, AT4G24960	10377	7	13998	1.34894	1	0.98381	99.995
GOTERM_BP_FAT	GO:0043155~negative regulation of photosynthesis, light reaction	7	0.0337561	0.423352	AT4G30950, AT5G57050, AT4G04020, AT3G15850, AT2G30950, AT3G50820, AT5G66570	10377	7	13998	1.34894	1	0.98381	99.995
GOTERM_BP_FAT	GO:0009959~negative gravitropism	7	0.0337561	0.423352	AT5G35220, AT5G46860, AT2G20180, AT2G26890, AT1G31480, AT5G58960, AT2G01940	10377	7	13998	1.34894	1	0.98381	99.995
GOTERM_BP_FAT	GO:0006473~protein amino acid acetylation	7	0.0337561	0.423352	AT1G79000, AT3G12980, AT4G38130, AT3G19040, AT5G56740, AT3G54610, AT1G16710	10377	7	13998	1.34894	1	0.98381	99.995
GOTERM_BP_FAT	GO:0048367~shoot development	212	1.02233	0.424122	AT1G13180, AT4G31920, AT5G62230, AT2G06200, AT5G08335, AT2G42260, AT2G36400, AT4G36870, AT3G22480, AT2G01500, AT4G14713, AT5G20490, AT3G16857, AT5G07180, AT4G16780, AT1G45050, AT2G46225, AT2G23380, AT5G10270, AT2G23760, AT1G17110, AT3G27920, AT4G14720, AT2G28610, AT5G11530, AT5G05780, AT1G17920, AT4G32880, AT5G03790, AT5G20730, AT4G38630, AT3G07610, AT4G03550, AT4G36890, AT3G50660, AT3G27000, AT3…	10377	282	13998	1.0141	1	0.983804	99.9951
GOTERM_BP_FAT	GO:0048466~androecium development	34	0.163958	0.424302	AT3G26810, AT3G23920, AT4G03190, AT3G27810, AT2G46770, AT5G24330, AT1G13400, AT1G79280, AT4G21330, AT1G68480, AT3G15540, AT2G36910, AT2G02850, AT3G62980, AT3G61910, AT3G07970, AT2G03710, AT5G65700, AT3G49670, AT2G41850, AT3G13730, AT5G56110, AT3G57510, AT4G24972, AT4G18960, AT3G13890, AT1G12820, AT4G36380, AT1G47260, AT4G00490, AT1G14720, AT3G28860, AT5G22260, AT4G38630, AT5G40350, AT3G28470	10377	43	13998	1.06661	1	0.983673	99.9951
GOTERM_BP_FAT	GO:0048443~stamen development	34	0.163958	0.424302	AT3G26810, AT3G23920, AT4G03190, AT3G27810, AT2G46770, AT5G24330, AT1G13400, AT1G79280, AT4G21330, AT1G68480, AT3G15540, AT2G36910, AT2G02850, AT3G62980, AT3G61910, AT3G07970, AT2G03710, AT5G65700, AT3G49670, AT2G41850, AT3G13730, AT5G56110, AT3G57510, AT4G24972, AT4G18960, AT3G13890, AT1G12820, AT4G36380, AT1G47260, AT4G00490, AT1G14720, AT3G28860, AT5G22260, AT4G38630, AT5G40350, AT3G28470	10377	43	13998	1.06661	1	0.983673	99.9951
GOTERM_BP_FAT	GO:0007205~activation of protein kinase C activity by G-protein coupled receptor protein signaling pathway	10	0.048223	0.428362	AT4G21540, AT5G63770, AT5G57690, AT2G20900, AT5G51290, AT5G23450, AT4G30340, AT2G46090, AT4G28130, AT5G07920	10377	11	13998	1.22631	1	0.984349	99.9957
GOTERM_BP_FAT	GO:0007243~protein kinase cascade	10	0.048223	0.428362	AT2G46070, AT3G45640, AT2G04550, AT1G71860, AT4G29810, AT1G08720, AT4G26070, AT4G08500, AT5G40440, AT3G06110	10377	11	13998	1.22631	1	0.984349	99.9957
GOTERM_BP_FAT	GO:0010311~lateral root formation	10	0.048223	0.428362	AT2G38120, AT3G58190, AT1G77690, AT3G22650, AT1G18800, AT2G23430, AT3G62980, AT2G42430, AT1G49430, AT1G69040	10377	11	13998	1.22631	1	0.984349	99.9957
GOTERM_BP_FAT	GO:0019471~4-hydroxyproline metabolic process	10	0.048223	0.428362	AT2G43080, AT3G28480, AT3G28490, AT1G20270, AT5G66060, AT2G17720, AT4G35810, AT4G35820, AT3G06300, AT4G33910	10377	11	13998	1.22631	1	0.984349	99.9957
GOTERM_BP_FAT	GO:0019430~removal of superoxide radicals	10	0.048223	0.428362	AT2G17420, AT3G56350, AT5G23310, AT1G56650, AT2G41680, AT5G18100, AT3G10920, AT3G16500, AT2G28190, AT1G08830, AT4G35460	10377	11	13998	1.22631	1	0.984349	99.9957
GOTERM_BP_FAT	GO:0032147~activation of protein kinase activity	10	0.048223	0.428362	AT4G21540, AT5G63770, AT5G57690, AT2G20900, AT5G51290, AT5G23450, AT4G30340, AT2G46090, AT4G28130, AT5G07920	10377	11	13998	1.22631	1	0.984349	99.9957
GOTERM_BP_FAT	GO:0018401~peptidyl-proline hydroxylation to 4-hydroxy-L-proline	10	0.048223	0.428362	AT2G43080, AT3G28480, AT3G28490, AT1G20270, AT5G66060, AT2G17720, AT4G35810, AT4G35820, AT3G06300, AT4G33910	10377	11	13998	1.22631	1	0.984349	99.9957
GOTERM_BP_FAT	GO:0009683~indoleacetic acid metabolic process	10	0.048223	0.428362	AT2G22330, AT2G20610, AT1G70560, AT4G31500, AT3G10870, AT1G08980, AT3G44300, AT4G24670, AT4G39950, AT3G44310	10377	11	13998	1.22631	1	0.984349	99.9957
GOTERM_BP_FAT	GO:0018208~peptidyl-proline modification	10	0.048223	0.428362	AT2G43080, AT3G28480, AT3G28490, AT1G20270, AT5G66060, AT2G17720, AT4G35810, AT4G35820, AT3G06300, AT4G33910	10377	11	13998	1.22631	1	0.984349	99.9957
GOTERM_BP_FAT	GO:0034968~histone lysine methylation	10	0.048223	0.428362	AT2G27040, AT3G13682, AT1G05830, AT5G14620, AT2G22475, AT1G69770, AT5G15380, AT4G29830, AT2G31650, AT5G13960, AT1G66240	10377	11	13998	1.22631	1	0.984349	99.9957
GOTERM_BP_FAT	GO:0043244~regulation of protein complex disassembly	10	0.048223	0.428362	AT1G26630, AT2G41740, AT2G29890, AT1G04450, AT3G57410, AT3G05520, AT1G69410, AT1G71790, AT3G51300, AT1G13950	10377	11	13998	1.22631	1	0.984349	99.9957
GOTERM_BP_FAT	GO:0006014~D-ribose metabolic process	10	0.048223	0.428362	AT5G51830, AT1G06020, AT4G28706, AT3G59480, AT1G06030, AT1G17160, AT5G43910, AT1G66430, AT4G10260, AT1G49350	10377	11	13998	1.22631	1	0.984349	99.9957
GOTERM_BP_FAT	GO:0010267~RNA interference, production of ta-siRNAs	10	0.048223	0.428362	AT3G43920, AT5G23570, AT3G15390, AT1G69440, AT3G49500, AT3G03300, AT1G01040, AT3G62800, AT5G20320, AT1G09700	10377	11	13998	1.22631	1	0.984349	99.9957
GOTERM_BP_FAT	GO:0044247~cellular polysaccharide catabolic process	13	0.0626899	0.430068	AT4G15210, AT5G04360, AT5G26570, AT3G23920, AT1G10760, AT2G40840, AT4G17090, AT4G09020, AT1G69830, AT5G64860, AT3G07970, AT5G55590, AT5G65700, AT5G55700	10377	15	13998	1.16909	1	0.984532	99.9959
GOTERM_BP_FAT	GO:0006402~mRNA catabolic process	13	0.0626899	0.430068	AT5G16260, AT5G63120, AT5G14580, AT3G01540, AT1G33980, AT1G54490, AT5G47010, AT2G03820, AT3G13300, AT5G13570, AT1G08370, AT3G03710, AT1G71770	10377	15	13998	1.16909	1	0.984532	99.9959
GOTERM_BP_FAT	GO:0010383~cell wall polysaccharide metabolic process	13	0.0626899	0.430068	AT1G27440, AT2G37090, AT4G36890, AT5G64570, AT3G10740, AT5G61840, AT1G68560, AT5G33290, AT4G26690, AT2G28110, AT5G55480, AT5G17420, AT5G54690	10377	15	13998	1.16909	1	0.984532	99.9959
GOTERM_BP_FAT	GO:0009958~positive gravitropism	13	0.0626899	0.430068	AT2G38120, AT1G70560, AT2G34650, AT5G57090, AT1G68370, AT2G36910, AT5G50375, AT5G62500, AT4G24670, AT5G45130, AT2G01940, AT5G06140, AT5G45710, AT3G28860	10377	15	13998	1.16909	1	0.984532	99.9959
GOTERM_BP_FAT	GO:0010167~response to nitrate	13	0.0626899	0.430068	AT5G63270, AT3G48450, AT5G51820, AT4G24400, AT4G24020, AT1G08090, AT5G40890, AT1G32450, AT5G50200, AT1G78050, AT1G02860, AT5G55850, AT1G12110, AT5G40645	10377	15	13998	1.16909	1	0.984532	99.9959
GOTERM_BP_FAT	GO:0042981~regulation of apoptosis	13	0.0626899	0.430068	AT1G32210, AT4G11280, AT1G79330, AT2G34040, AT1G02170, AT5G52060, AT3G51780, AT5G47120, AT2G35520, AT2G46240, AT1G32540, AT5G47130, AT4G17580	10377	15	13998	1.16909	1	0.984532	99.9959
GOTERM_BP_FAT	GO:0000741~karyogamy	16	0.0771568	0.430368	AT3G10000, AT4G30930, AT2G34790, AT4G00140, AT1G72440, AT5G52460, AT2G01730, AT4G13890, AT4G05440, AT5G48030, AT2G35940, AT3G62210, AT4G33050, AT3G03810, AT4G37890, AT4G14040	10377	19	13998	1.13595	1	0.984431	99.996
GOTERM_BP_FAT	GO:0042023~DNA endoreduplication	16	0.0771568	0.430368	AT1G47870, AT1G48380, AT3G19150, AT3G48160, AT4G38600, AT5G24630, AT2G42260, AT2G27960, AT4G22910, AT5G25380, AT3G48750, AT3G54180, AT5G08550, AT3G20780, AT3G50630, AT1G15570	10377	19	13998	1.13595	1	0.984431	99.996
GOTERM_BP_FAT	GO:0006808~regulation of nitrogen utilization	16	0.0771568	0.430368	AT1G55180, AT1G19540, AT3G49640, AT1G16720, AT1G75300, AT4G35250, AT4G18810, AT4G34540, AT5G47970, AT1G75290, AT1G32100, AT4G39230, AT5G67220, AT4G13660, AT4G01900, AT3G63510	10377	19	13998	1.13595	1	0.984431	99.996
GOTERM_BP_FAT	GO:0046364~monosaccharide biosynthetic process	16	0.0771568	0.430368	AT1G63000, AT5G65690, AT3G55440, AT1G53500, AT2G45790, AT1G78570, AT4G37870, AT5G39190, AT1G73250, AT1G30620, AT1G17890, AT1G13440, AT3G14790, AT1G12780, AT5G42740, AT3G04120, AT4G24620	10377	19	13998	1.13595	1	0.984431	99.996
GOTERM_BP_FAT	GO:0010091~trichome branching	16	0.0771568	0.430368	AT5G40330, AT5G53200, AT4G38600, AT1G73360, AT5G65930, AT2G42260, AT1G17920, AT4G22910, AT3G01140, AT2G38440, AT5G42080, AT5G20490, AT1G80350, AT5G41315, AT5G28646, AT2G02480	10377	19	13998	1.13595	1	0.984431	99.996
GOTERM_BP_FAT	GO:0048284~organelle fusion	16	0.0771568	0.430368	AT3G10000, AT4G30930, AT2G34790, AT4G00140, AT1G72440, AT5G52460, AT2G01730, AT4G13890, AT4G05440, AT5G48030, AT2G35940, AT3G62210, AT4G33050, AT3G03810, AT4G37890, AT4G14040	10377	19	13998	1.13595	1	0.984431	99.996
GOTERM_BP_FAT	GO:0010074~maintenance of meristem identity	16	0.0771568	0.430368	AT1G70560, AT5G61850, AT2G34780, AT3G07780, AT5G02030, AT4G24540, AT4G28980, AT2G46920, AT5G48160, AT2G27990, AT1G69120, AT2G35350, AT2G17950, AT2G27230, AT4G24670, AT2G03710	10377	19	13998	1.13595	1	0.984431	99.996
GOTERM_BP_FAT	GO:0055046~microgametogenesis	16	0.0771568	0.430368	AT1G18450, AT3G11440, AT1G06520, AT4G28395, AT3G12280, AT5G57800, AT4G14150, AT1G60490, AT3G60460, AT5G06100, AT3G23670, AT5G22000, AT5G22260, AT3G07970, AT1G74260, AT3G28470	10377	19	13998	1.13595	1	0.984431	99.996
GOTERM_BP_FAT	GO:0052386~cell wall thickening	16	0.0771568	0.430368	AT5G63580, AT2G22330, AT5G57220, AT4G03550, AT5G44070, AT3G07160, AT4G26850, AT1G18570, AT5G46330, AT4G39950, AT5G03280, AT1G52410, AT1G66340, AT4G23100, AT4G31500, AT1G59870, AT3G54640, AT1G24100, AT1G72680, AT1G29690	10377	19	13998	1.13595	1	0.984431	99.996
GOTERM_BP_FAT	GO:0009112~nucleobase metabolic process	16	0.0771568	0.430368	AT2G26230, AT4G12440, AT1G09830, AT4G34890, AT3G20330, AT4G22570, AT3G17810, AT3G18680, AT5G23300, AT1G80050, AT4G22930, AT3G53900, AT5G58220, AT3G54470, AT5G11160, AT5G43370	10377	19	13998	1.13595	1	0.984431	99.996
GOTERM_BP_FAT	GO:0009664~plant-type cell wall organization	60	0.289338	0.437787	AT5G05290, AT5G47820, AT1G69530, AT4G38400, AT1G76930, AT5G39260, AT3G29030, AT1G10550, AT1G12560, AT5G02260, AT1G14420, AT3G07970, AT5G17420, AT4G08370, AT1G20190, AT2G21140, AT5G60920, AT1G26770, AT3G08550, AT2G41850, AT4G17030, AT5G57560, AT5G39270, AT5G33290, AT1G62440, AT4G28250, AT5G39280, AT3G56960, AT3G60570, AT4G01630, AT2G43150, AT4G38210, AT5G63800, AT3G54590, AT3G03220, AT3G45970, AT2…	10377	78	13998	1.03765	1	0.98572	99.9968
GOTERM_BP_FAT	GO:0055085~transmembrane transport	161	0.77639	0.450205	AT1G80830, AT3G08560, AT2G28520, AT3G53480, AT1G66950, AT1G71870, AT5G10420, AT1G07340, AT1G33110, AT5G38030, AT5G17010, AT5G61520, AT1G75220, AT5G26340, AT2G16120, AT1G15170, AT1G23300, AT5G55500, AT1G55900, AT3G28710, AT3G05400, AT1G77210, AT4G32260, AT3G28715, AT5G58590, AT2G04080, AT2G29940, AT1G33100, AT1G33080, AT3G46560, AT1G66760, AT5G49130, AT4G36670, AT2G01980, AT1G51340, AT2G04090, AT2…	10377	214	13998	1.01486	1	0.987756	99.9979
GOTERM_BP_FAT	GO:0009407~toxin catabolic process	36	0.173603	0.456757	AT5G41220, AT1G02940, AT2G29490, AT2G29470, AT5G41240, AT1G27140, AT1G53680, AT1G17190, AT3G09270, AT1G17170, AT1G27130, AT1G02920, AT4G02520, AT5G17220, AT1G78370, AT1G69930, AT2G02930, AT2G30860, AT2G29440, AT2G29460, AT5G41210, AT3G03190, AT1G02930, AT1G59700, AT3G62760, AT2G29480, AT1G78320, AT1G17180, AT2G02380, AT1G49860, AT1G78340, AT1G59670, AT1G69920, AT1G78360, AT1G10370, AT2G29450	10377	46	13998	1.0557	1	0.988665	99.9983
GOTERM_BP_FAT	GO:0009404~toxin metabolic process	36	0.173603	0.456757	AT5G41220, AT1G02940, AT2G29490, AT2G29470, AT5G41240, AT1G27140, AT1G53680, AT1G17190, AT3G09270, AT1G17170, AT1G27130, AT1G02920, AT4G02520, AT5G17220, AT1G78370, AT1G69930, AT2G02930, AT2G30860, AT2G29440, AT2G29460, AT5G41210, AT3G03190, AT1G02930, AT1G59700, AT3G62760, AT2G29480, AT1G78320, AT1G17180, AT2G02380, AT1G49860, AT1G78340, AT1G59670, AT1G69920, AT1G78360, AT1G10370, AT2G29450	10377	46	13998	1.0557	1	0.988665	99.9983
GOTERM_BP_FAT	GO:0009611~response to wounding	111	0.535275	0.465467	AT5G63770, AT1G74020, AT1G72920, AT1G64280, AT4G39980, AT5G13220, AT1G20510, AT1G66340, AT3G61190, AT5G43580, AT1G43160, AT1G76650, AT2G33210, AT4G08170, AT4G38130, AT1G77310, AT1G51760, AT3G13790, AT2G26690, AT1G71697, AT3G46860, AT5G01650, AT1G80840, AT1G66760, AT5G46050, AT3G53260, AT5G13930, AT4G08500, AT3G11480, AT4G23600, AT5G03280, AT3G51660, AT3G25230, AT2G38870, AT3G50020, AT5G64930, AT4…	10377	147	13998	1.01859	1	0.989818	99.9987
GOTERM_BP_FAT	GO:0009081~branched chain family amino acid metabolic process	27	0.130202	0.466232	AT1G80560, AT1G18500, AT5G43430, AT5G14200, AT1G74040, AT1G03090, AT3G19710, AT5G65940, AT2G43090, AT5G65780, AT1G18270, AT5G21060, AT4G20930, AT3G23940, AT3G10050, AT3G25530, AT4G13430, AT1G50090, AT2G14170, AT1G50110, AT1G31180, AT1G10060, AT1G80555, AT5G16290, AT3G58610, AT5G23020, AT2G26800	10377	34	13998	1.07122	1	0.989809	99.9988
GOTERM_BP_FAT	GO:0015995~chlorophyll biosynthetic process	27	0.130202	0.466232	AT5G16440, AT2G20180, AT3G14930, AT2G26540, AT1G63970, AT1G10670, AT1G74470, AT4G27430, AT1G09940, AT5G63570, AT5G13630, AT3G03710, AT4G18480, AT1G08520, AT2G40490, AT1G03630, AT3G02780, AT3G14110, AT4G15560, AT4G27440, AT5G45930, AT3G51820, AT3G48730, AT4G01690, AT5G54190, AT3G56940, AT1G58290	10377	34	13998	1.07122	1	0.989809	99.9988
GOTERM_BP_FAT	GO:0031407~oxylipin metabolic process	27	0.130202	0.466232	AT1G04710, AT3G15850, AT2G26560, AT1G13280, AT1G20510, AT1G76690, AT3G45140, AT4G37150, AT5G63380, AT2G06050, AT1G72520, AT3G25760, AT3G25780, AT4G16760, AT2G43710, AT1G17420, AT2G35690, AT1G61850, AT5G48880, AT3G14110, AT1G55020, AT4G05160, AT1G19640, AT3G22400, AT2G46370, AT1G67560, AT3G25770	10377	34	13998	1.07122	1	0.989809	99.9988
GOTERM_BP_FAT	GO:0009846~pollen germination	24	0.115735	0.46993	AT2G17420, AT2G41210, AT5G17020, AT5G65930, AT1G71880, AT2G03120, AT5G18280, AT4G38190, AT1G21170, AT3G56640, AT5G19610, AT1G71820, AT5G23630, AT3G07130, AT3G09840, AT4G24580, AT3G04080, AT5G22260, AT2G33100, AT3G56960, AT3G03110, AT4G35460, AT4G02350, AT1G76850	10377	30	13998	1.07916	1	0.990203	99.9989
GOTERM_BP_FAT	GO:0009816~defense response to bacterium, incompatible interaction	21	0.101268	0.474027	AT5G13160, AT2G27040, AT4G16890, AT5G45110, AT4G11650, AT1G12220, AT5G13320, AT1G55020, AT5G45260, AT3G52430, AT4G23190, AT4G23810, AT1G32230, AT2G34690, AT2G42010, AT3G44880, AT4G23100, AT4G11850, AT4G14400, AT3G25070, AT4G37460	10377	26	13998	1.08953	1	0.990635	99.999
GOTERM_BP_FAT	GO:0046246~terpene biosynthetic process	21	0.101268	0.474027	AT4G13300, AT1G16540, AT5G61670, AT1G61680, AT2G27150, AT5G20960, AT1G04580, AT5G44630, AT3G10230, AT1G67080, AT5G57030, AT5G67030, AT4G13280, AT5G23960, AT4G14210, AT3G25810, AT3G43600, AT3G03710, AT3G04870, AT4G15870, AT1G52340	10377	26	13998	1.08953	1	0.990635	99.999
GOTERM_BP_FAT	GO:0046489~phosphoinositide biosynthetic process	18	0.0868014	0.47866	AT1G16040, AT1G11880, AT1G02145, AT1G16900, AT1G63110, AT2G39290, AT5G64070, AT1G51040, AT3G45100, AT5G46850, AT5G17250, AT4G17910, AT1G68000, AT1G12730, AT4G38570, AT1G61280, AT5G22130, AT5G09350	10377	22	13998	1.10368	1	0.991116	99.9992
GOTERM_BP_FAT	GO:0045036~protein targeting to chloroplast	18	0.0868014	0.47866	AT3G16620, AT5G50920, AT3G62030, AT2G28900, AT5G57180, AT2G28800, AT2G45770, AT1G02280, AT5G05000, AT2G16640, AT3G46740, AT2G20890, AT1G06950, AT4G02510, AT2G15290, AT4G09080, AT3G48870, AT5G03940	10377	22	13998	1.10368	1	0.991116	99.9992
GOTERM_BP_FAT	GO:0019932~second-messenger-mediated signaling	18	0.0868014	0.47866	AT1G64480, AT2G41110, AT3G43810, AT4G16350, AT4G14640, AT1G49340, AT4G17615, AT4G01420, AT3G59770, AT5G55990, AT5G64070, AT1G05470, AT5G63980, AT1G51040, AT3G56800, AT1G60490, AT2G27030, AT5G09350	10377	22	13998	1.10368	1	0.991116	99.9992
GOTERM_BP_FAT	GO:0010817~regulation of hormone levels	90	0.434007	0.48223	AT1G75450, AT5G55540, AT1G28230, AT5G54140, AT2G16950, AT3G18485, AT3G02875, AT5G56970, AT3G44300, AT1G17060, AT5G57090, AT3G22942, AT1G54990, AT5G05690, AT5G23080, AT2G33860, AT2G36910, AT1G66340, AT2G41510, AT2G27760, AT5G27520, AT1G44350, AT4G31820, AT5G65980, AT5G38970, AT1G23080, AT3G63440, AT1G25490, AT5G25620, AT3G19160, AT2G22330, AT4G13260, AT2G38120, AT4G32810, AT1G50430, AT1G78570, AT4…	10377	119	13998	1.02021	1	0.991449	99.9993
GOTERM_BP_FAT	GO:0009834~secondary cell wall biogenesis	15	0.0723345	0.484062	AT5G44030, AT1G27440, AT2G37090, AT4G14940, AT5G61840, AT2G46770, AT3G13890, AT1G32770, AT4G18780, AT2G38080, AT5G12870, AT2G28110, AT5G15630, AT3G61910, AT5G17420	10377	18	13998	1.12412	1	0.991568	99.9993
GOTERM_BP_FAT	GO:0019319~hexose biosynthetic process	15	0.0723345	0.484062	AT1G63000, AT5G65690, AT3G55440, AT1G53500, AT2G45790, AT1G78570, AT4G37870, AT5G39190, AT1G73250, AT1G17890, AT1G13440, AT3G14790, AT1G12780, AT5G42740, AT3G04120, AT4G24620	10377	18	13998	1.12412	1	0.991568	99.9993
GOTERM_BP_FAT	GO:0010197~polar nucleus fusion	15	0.0723345	0.484062	AT3G10000, AT2G34790, AT4G00140, AT5G52460, AT1G72440, AT2G01730, AT4G13890, AT4G05440, AT5G48030, AT2G35940, AT3G62210, AT4G33050, AT3G03810, AT4G37890, AT4G14040	10377	18	13998	1.12412	1	0.991568	99.9993
GOTERM_BP_FAT	GO:0048511~rhythmic process	38	0.183247	0.487249	AT4G18290, AT5G24470, AT4G08920, AT3G22170, AT4G37520, AT5G02840, AT3G22380, AT2G18915, AT5G64120, AT3G57040, AT5G15840, AT1G22770, AT1G68050, AT2G21070, AT2G18170, AT1G59940, AT2G46790, AT5G64813, AT1G09340, AT2G25930, AT2G18790, AT1G04400, AT2G31870, AT2G46830, AT2G41310, AT2G20860, AT5G57360, AT1G68850, AT5G15850, AT1G68830, AT2G44680, AT1G80820, AT1G10470, AT3G11540, AT5G60100, AT5G37260, AT3…	10377	49	13998	1.04612	1	0.991842	99.9994
GOTERM_BP_FAT	GO:0006879~cellular iron ion homeostasis	12	0.0578676	0.490668	AT3G08040, AT2G40300, AT5G54280, AT4G19690, AT5G58270, AT2G01770, AT4G28630, AT4G01660, AT5G67330, AT5G01600, AT4G28620, AT3G11050, AT5G26820, AT4G04770	10377	14	13998	1.15624	1	0.992133	99.9995
GOTERM_BP_FAT	GO:0032506~cytokinetic process	12	0.0578676	0.490668	AT3G61650, AT5G42080, AT4G14150, AT5G05620, AT3G19770, AT2G35630, AT3G05330, AT5G18700, AT3G23670, AT5G05970, AT5G55280, AT3G55340	10377	14	13998	1.15624	1	0.992133	99.9995
GOTERM_BP_FAT	GO:0010639~negative regulation of organelle organization	12	0.0578676	0.490668	AT2G33560, AT5G44610, AT1G14410, AT2G41740, AT1G16590, AT2G29890, AT3G48430, AT3G19590, AT3G25980, AT3G57410, AT3G05520, AT1G71790	10377	14	13998	1.15624	1	0.992133	99.9995
GOTERM_BP_FAT	GO:0034976~response to endoplasmic reticulum stress	12	0.0578676	0.490668	AT2G02810, AT3G54960, AT1G21750, AT2G32920, AT1G11755, AT2G47470, AT5G47120, AT1G04980, AT1G42990, AT3G10800, AT1G77510, AT2G17520	10377	14	13998	1.15624	1	0.992133	99.9995
GOTERM_BP_FAT	GO:0001558~regulation of cell growth	12	0.0578676	0.490668	AT2G20610, AT5G63980, AT2G20000, AT4G37490, AT5G58220, AT3G12160, AT3G46290, AT3G16640, AT4G40060, AT3G16320, AT5G24630, AT5G52240	10377	14	13998	1.15624	1	0.992133	99.9995
GOTERM_BP_FAT	GO:0022611~dormancy process	12	0.0578676	0.490668	AT1G52920, AT2G40170, AT3G59030, AT2G38560, AT2G29090, AT1G48270, AT2G44950, AT2G41280, AT1G48130, AT4G29860, AT4G19230, AT3G63210	10377	14	13998	1.15624	1	0.992133	99.9995
GOTERM_BP_FAT	GO:0009870~defense response signaling pathway, resistance gene-dependent	12	0.0578676	0.490668	AT4G03550, AT4G23510, AT1G09665, AT1G09770, AT4G19530, AT3G18165, AT4G15900, AT1G80680, AT5G45250, AT1G19250, AT5G59890, AT4G12720	10377	14	13998	1.15624	1	0.992133	99.9995
GOTERM_BP_FAT	GO:0051129~negative regulation of cellular component organization	12	0.0578676	0.490668	AT2G33560, AT5G44610, AT1G14410, AT2G41740, AT1G16590, AT2G29890, AT3G48430, AT3G19590, AT3G25980, AT3G57410, AT3G05520, AT1G71790	10377	14	13998	1.15624	1	0.992133	99.9995
GOTERM_BP_FAT	GO:0045185~maintenance of protein location	12	0.0578676	0.490668	AT3G25040, AT1G75760, AT5G05490, AT1G56410, AT5G02200, AT2G21190, AT3G54220, AT4G38790, AT5G51430, AT2G47980, AT1G19970, AT1G29330, AT3G25160	10377	14	13998	1.15624	1	0.992133	99.9995
GOTERM_BP_FAT	GO:0010162~seed dormancy	12	0.0578676	0.490668	AT1G52920, AT2G40170, AT3G59030, AT2G38560, AT2G29090, AT1G48270, AT2G44950, AT2G41280, AT1G48130, AT4G29860, AT4G19230, AT3G63210	10377	14	13998	1.15624	1	0.992133	99.9995
GOTERM_BP_FAT	GO:0051348~negative regulation of transferase activity	9	0.0434007	0.499442	AT1G49620, AT2G32710, AT3G19150, AT3G24810, AT5G48820, AT2G04550, AT2G23430, AT3G50630, AT3G06110	10377	10	13998	1.21405	1	0.992972	99.9996
GOTERM_BP_FAT	GO:0030865~cortical cytoskeleton organization	9	0.0434007	0.499442	AT5G44610, AT5G67270, AT5G66410, AT1G80350, AT5G23720, AT1G29990, AT3G50960, AT5G08120, AT5G64740	10377	10	13998	1.21405	1	0.992972	99.9996
GOTERM_BP_FAT	GO:0006787~porphyrin catabolic process	9	0.0434007	0.499442	AT5G43430, AT4G22920, AT1G69720, AT3G44880, AT4G37000, AT5G43860, AT2G26670, AT1G19670, AT2G26550	10377	10	13998	1.21405	1	0.992972	99.9996
GOTERM_BP_FAT	GO:0033015~tetrapyrrole catabolic process	9	0.0434007	0.499442	AT5G43430, AT4G22920, AT1G69720, AT3G44880, AT4G37000, AT5G43860, AT2G26670, AT1G19670, AT2G26550	10377	10	13998	1.21405	1	0.992972	99.9996
GOTERM_BP_FAT	GO:0033673~negative regulation of kinase activity	9	0.0434007	0.499442	AT1G49620, AT2G32710, AT3G19150, AT3G24810, AT5G48820, AT2G04550, AT2G23430, AT3G50630, AT3G06110	10377	10	13998	1.21405	1	0.992972	99.9996
GOTERM_BP_FAT	GO:0006469~negative regulation of protein kinase activity	9	0.0434007	0.499442	AT1G49620, AT2G32710, AT3G19150, AT3G24810, AT5G48820, AT2G04550, AT2G23430, AT3G50630, AT3G06110	10377	10	13998	1.21405	1	0.992972	99.9996
GOTERM_BP_FAT	GO:0016115~terpenoid catabolic process	9	0.0434007	0.499442	AT3G63520, AT4G32810, AT1G30040, AT2G44990, AT5G45340, AT1G47990, AT1G78440, AT1G02400, AT2G34555	10377	10	13998	1.21405	1	0.992972	99.9996
GOTERM_BP_FAT	GO:0046490~isopentenyl diphosphate metabolic process	9	0.0434007	0.499442	AT4G11820, AT4G14850, AT5G16440, AT5G62790, AT2G38700, AT1G63970, AT4G15560, AT5G60600, AT2G02500	10377	10	13998	1.21405	1	0.992972	99.9996
GOTERM_BP_FAT	GO:0010092~specification of organ identity	9	0.0434007	0.499442	AT4G36920, AT1G68480, AT5G64390, AT1G70510, AT4G20910, AT2G06990, AT2G31650, AT1G24260, AT1G22920, AT1G66240	10377	10	13998	1.21405	1	0.992972	99.9996
GOTERM_BP_FAT	GO:0010346~shoot formation	9	0.0434007	0.499442	AT5G53950, AT4G32810, AT3G01460, AT5G02030, AT1G77300, AT2G44990, AT3G15170, AT2G26170, AT2G27990	10377	10	13998	1.21405	1	0.992972	99.9996
GOTERM_BP_FAT	GO:0009240~isopentenyl diphosphate biosynthetic process	9	0.0434007	0.499442	AT4G11820, AT4G14850, AT5G16440, AT5G62790, AT2G38700, AT1G63970, AT4G15560, AT5G60600, AT2G02500	10377	10	13998	1.21405	1	0.992972	99.9996
GOTERM_BP_FAT	GO:0009218~pyrimidine ribonucleotide metabolic process	9	0.0434007	0.499442	AT4G09320, AT5G23300, AT5G63310, AT4G23900, AT3G20330, AT4G11010, AT3G17810, AT3G54470, AT5G26667	10377	10	13998	1.21405	1	0.992972	99.9996
GOTERM_BP_FAT	GO:0009684~indoleacetic acid biosynthetic process	9	0.0434007	0.499442	AT2G22330, AT2G20610, AT1G70560, AT4G31500, AT1G08980, AT3G44300, AT4G24670, AT4G39950, AT3G44310	10377	10	13998	1.21405	1	0.992972	99.9996
GOTERM_BP_FAT	GO:0051656~establishment of organelle localization	9	0.0434007	0.499442	AT5G16490, AT3G45780, AT1G04450, AT5G38150, AT1G42550, AT1G66480, AT1G75100, AT3G25690, AT3G51300	10377	10	13998	1.21405	1	0.992972	99.9996
GOTERM_BP_FAT	GO:0031122~cytoplasmic microtubule organization	9	0.0434007	0.499442	AT5G44610, AT5G66410, AT1G80350, AT5G23720, AT1G29990, AT3G50960, AT2G33460, AT5G08120, AT5G64740	10377	10	13998	1.21405	1	0.992972	99.9996
GOTERM_BP_FAT	GO:0046040~IMP metabolic process	9	0.0434007	0.499442	AT3G55010, AT1G31220, AT4G18440, AT2G37690, AT1G74260, AT2G35040, AT4G17360, AT1G36280, AT2G05140	10377	10	13998	1.21405	1	0.992972	99.9996
GOTERM_BP_FAT	GO:0046174~polyol catabolic process	9	0.0434007	0.499442	AT3G10370, AT2G40690, AT2G19800, AT3G07690, AT5G40610, AT5G56640, AT4G26260, AT1G14520, AT1G80460	10377	10	13998	1.21405	1	0.992972	99.9996
GOTERM_BP_FAT	GO:0010093~specification of floral organ identity	9	0.0434007	0.499442	AT4G36920, AT1G68480, AT5G64390, AT1G70510, AT4G20910, AT2G06990, AT2G31650, AT1G24260, AT1G22920, AT1G66240	10377	10	13998	1.21405	1	0.992972	99.9996
GOTERM_BP_FAT	GO:0010223~secondary shoot formation	9	0.0434007	0.499442	AT5G53950, AT4G32810, AT3G01460, AT5G02030, AT1G77300, AT2G44990, AT3G15170, AT2G26170, AT2G27990	10377	10	13998	1.21405	1	0.992972	99.9996
GOTERM_BP_FAT	GO:0008300~isoprenoid catabolic process	9	0.0434007	0.499442	AT3G63520, AT4G32810, AT1G30040, AT2G44990, AT5G45340, AT1G47990, AT1G78440, AT1G02400, AT2G34555	10377	10	13998	1.21405	1	0.992972	99.9996
GOTERM_BP_FAT	GO:0006188~IMP biosynthetic process	9	0.0434007	0.499442	AT3G55010, AT1G31220, AT4G18440, AT2G37690, AT1G74260, AT2G35040, AT4G17360, AT1G36280, AT2G05140	10377	10	13998	1.21405	1	0.992972	99.9996
GOTERM_BP_FAT	GO:0007006~mitochondrial membrane organization	9	0.0434007	0.499442	AT5G62050, AT5G40930, AT1G27390, AT3G46560, AT3G27070, AT5G50810, AT2G29530, AT2G46470, AT1G61570	10377	10	13998	1.21405	1	0.992972	99.9996
GOTERM_BP_FAT	GO:0006897~endocytosis	26	0.12538	0.506791	AT2G26890, AT3G20290, AT3G60260, AT1G03620, AT2G44770, AT1G03900, AT4G40080, AT3G55480, AT5G50375, AT2G01600, AT3G03610, AT3G43400, AT4G32285, AT4G05520, AT5G10410, AT5G35200, AT1G14910, AT1G67400, AT4G02650, AT5G65370, AT1G03050, AT4G25940, AT2G25430, AT1G60490, AT3G56960, AT5G57200	10377	33	13998	1.0628	1	0.993601	99.9997
GOTERM_BP_FAT	GO:0010324~membrane invagination	26	0.12538	0.506791	AT2G26890, AT3G20290, AT3G60260, AT1G03620, AT2G44770, AT1G03900, AT4G40080, AT3G55480, AT5G50375, AT2G01600, AT3G03610, AT3G43400, AT4G32285, AT4G05520, AT5G10410, AT5G35200, AT1G14910, AT1G67400, AT4G02650, AT5G65370, AT1G03050, AT4G25940, AT2G25430, AT1G60490, AT3G56960, AT5G57200	10377	33	13998	1.0628	1	0.993601	99.9997
GOTERM_BP_FAT	GO:0009062~fatty acid catabolic process	26	0.12538	0.506791	AT4G29010, AT3G01420, AT5G25760, AT5G65940, AT3G24360, AT1G06290, AT1G06310, AT3G04460, AT5G27520, AT2G26350, AT3G05290, AT4G16760, AT1G79810, AT2G35690, AT1G06550, AT5G42890, AT5G08470, AT1G76150, AT5G65110, AT4G31810, AT3G51840, AT3G06690, AT2G42790, AT3G06860, AT4G39850, AT3G58750	10377	33	13998	1.0628	1	0.993601	99.9997
GOTERM_BP_FAT	GO:0010114~response to red light	43	0.207359	0.511039	AT2G21150, AT5G44110, AT5G24470, AT2G20180, AT1G19150, AT1G69530, AT3G27690, AT3G08940, AT2G37640, AT1G32870, AT1G09570, AT5G24120, AT4G36930, AT2G24790, AT2G29090, AT1G59940, AT2G46340, AT5G01530, AT2G18790, AT5G49230, AT1G15550, AT4G36880, AT5G57360, AT1G08540, AT3G54890, AT5G53660, AT1G22280, AT5G11260, AT1G25540, AT2G40100, AT5G38420, AT1G10470, AT4G10340, AT5G17880, AT1G67090, AT2G05100, AT4…	10377	56	13998	1.0358	1	0.99391	99.9997
GOTERM_BP_FAT	GO:0007585~respiratory gaseous exchange	6	0.0289338	0.513271	AT3G27620, AT3G22360, AT4G22260, AT1G32350, AT3G22370, AT5G64210	10377	6	13998	1.34894	1	0.994033	99.9998
GOTERM_BP_FAT	GO:0010387~signalosome assembly	6	0.0289338	0.513271	AT1G02090, AT4G26430, AT1G71230, AT4G14110, AT5G56280, AT1G22920	10377	6	13998	1.34894	1	0.994033	99.9998
GOTERM_BP_FAT	GO:0000912~formation of actomyosin apparatus involved in cytokinesis	6	0.0289338	0.513271	AT3G61650, AT4G14150, AT5G05620, AT3G05330, AT5G18700, AT3G23670	10377	6	13998	1.34894	1	0.994033	99.9998
GOTERM_BP_FAT	GO:0045793~positive regulation of cell size	6	0.0289338	0.513271	AT5G63980, AT5G61900, AT4G02980, AT1G10670, AT5G24630, AT4G25350	10377	6	13998	1.34894	1	0.994033	99.9998
GOTERM_BP_FAT	GO:0000914~phragmoplast formation	6	0.0289338	0.513271	AT3G61650, AT4G14150, AT5G05620, AT3G05330, AT5G18700, AT3G23670	10377	6	13998	1.34894	1	0.994033	99.9998
GOTERM_BP_FAT	GO:0006448~regulation of translational elongation	6	0.0289338	0.513271	AT3G49100, AT1G26630, AT4G32915, AT2G43640, AT1G69410, AT1G13950	10377	6	13998	1.34894	1	0.994033	99.9998
GOTERM_BP_FAT	GO:0043066~negative regulation of apoptosis	6	0.0289338	0.513271	AT1G32210, AT2G35520, AT5G47120, AT2G34040, AT5G47130, AT4G17580	10377	6	13998	1.34894	1	0.994033	99.9998
GOTERM_BP_FAT	GO:0031032~actomyosin structure organization	6	0.0289338	0.513271	AT3G61650, AT4G14150, AT5G05620, AT3G05330, AT5G18700, AT3G23670	10377	6	13998	1.34894	1	0.994033	99.9998
GOTERM_BP_FAT	GO:0016120~carotene biosynthetic process	6	0.0289338	0.513271	AT5G61670, AT3G10230, AT5G57030, AT4G14210, AT3G03710, AT3G04870	10377	6	13998	1.34894	1	0.994033	99.9998
GOTERM_BP_FAT	GO:0042176~regulation of protein catabolic process	6	0.0289338	0.513271	AT2G20580, AT4G28470, AT2G32730, AT1G20200, AT1G04810, AT1G75990	10377	6	13998	1.34894	1	0.994033	99.9998
GOTERM_BP_FAT	GO:0006909~phagocytosis	6	0.0289338	0.513271	AT3G03610, AT3G60260, AT1G67400, AT1G03620, AT3G43400, AT2G44770	10377	6	13998	1.34894	1	0.994033	99.9998
GOTERM_BP_FAT	GO:0006021~inositol biosynthetic process	6	0.0289338	0.513271	AT3G02870, AT5G10170, AT5G61760, AT2G22240, AT5G42810, AT4G39800	10377	6	13998	1.34894	1	0.994033	99.9998
GOTERM_BP_FAT	GO:0019856~pyrimidine base biosynthetic process	6	0.0289338	0.513271	AT5G23300, AT3G20330, AT4G22930, AT3G17810, AT3G54470, AT3G18680	10377	6	13998	1.34894	1	0.994033	99.9998
GOTERM_BP_FAT	GO:0045039~protein import into mitochondrial inner membrane	6	0.0289338	0.513271	AT5G62050, AT3G46560, AT5G50810, AT2G29530, AT2G46470, AT1G61570	10377	6	13998	1.34894	1	0.994033	99.9998
GOTERM_BP_FAT	GO:0042374~phylloquinone metabolic process	6	0.0289338	0.513271	AT1G18870, AT1G30520, AT1G74710, AT1G68890, AT1G60600, AT1G23360	10377	6	13998	1.34894	1	0.994033	99.9998
GOTERM_BP_FAT	GO:0009957~epidermal cell fate specification	6	0.0289338	0.513271	AT5G24520, AT1G63650, AT2G37260, AT5G41315, AT5G02820, AT1G79840	10377	6	13998	1.34894	1	0.994033	99.9998
GOTERM_BP_FAT	GO:0042372~phylloquinone biosynthetic process	6	0.0289338	0.513271	AT1G18870, AT1G30520, AT1G74710, AT1G68890, AT1G60600, AT1G23360	10377	6	13998	1.34894	1	0.994033	99.9998
GOTERM_BP_FAT	GO:0010050~vegetative phase change	6	0.0289338	0.513271	AT2G15790, AT2G33860, AT5G23570, AT1G69440, AT5G20320, AT5G60450	10377	6	13998	1.34894	1	0.994033	99.9998
GOTERM_BP_FAT	GO:0030261~chromosome condensation	6	0.0289338	0.513271	AT3G57060, AT5G62410, AT5G37630, AT3G47460, AT5G05490, AT5G48600	10377	6	13998	1.34894	1	0.994033	99.9998
GOTERM_BP_FAT	GO:0051495~positive regulation of cytoskeleton organization	6	0.0289338	0.513271	AT2G34150, AT5G01730, AT1G29170, AT2G38440, AT2G01910, AT5G55230	10377	6	13998	1.34894	1	0.994033	99.9998
GOTERM_BP_FAT	GO:0008156~negative regulation of DNA replication	6	0.0289338	0.513271	AT1G14410, AT2G34780, AT3G48160, AT3G15150, AT1G02970, AT3G02820	10377	6	13998	1.34894	1	0.994033	99.9998
GOTERM_BP_FAT	GO:0007030~Golgi organization	6	0.0289338	0.513271	AT5G51430, AT4G24840, AT3G61570, AT1G78900, AT2G46180, AT4G11150	10377	6	13998	1.34894	1	0.994033	99.9998
GOTERM_BP_FAT	GO:0009129~pyrimidine nucleoside monophosphate metabolic process	6	0.0289338	0.513271	AT5G23300, AT4G34570, AT3G17810, AT2G16370, AT2G21550, AT5G26667	10377	6	13998	1.34894	1	0.994033	99.9998
GOTERM_BP_FAT	GO:0016123~xanthophyll biosynthetic process	6	0.0289338	0.513271	AT5G52570, AT4G25700, AT1G31800, AT5G67030, AT5G57030, AT3G03710	10377	6	13998	1.34894	1	0.994033	99.9998
GOTERM_BP_FAT	GO:0051567~histone H3-K9 methylation	6	0.0289338	0.513271	AT2G27040, AT5G14620, AT2G22475, AT1G69770, AT5G15380, AT5G13960	10377	6	13998	1.34894	1	0.994033	99.9998
GOTERM_BP_FAT	GO:0010304~PSII associated light-harvesting complex II catabolic process	6	0.0289338	0.513271	AT5G42270, AT1G50250, AT2G30950, AT5G53170, AT1G06430, AT5G15250	10377	6	13998	1.34894	1	0.994033	99.9998
GOTERM_BP_FAT	GO:0007007~inner mitochondrial membrane organization	6	0.0289338	0.513271	AT5G62050, AT3G46560, AT5G50810, AT2G29530, AT2G46470, AT1G61570	10377	6	13998	1.34894	1	0.994033	99.9998
GOTERM_BP_FAT	GO:0010052~guard cell differentiation	6	0.0289338	0.513271	AT4G26690, AT1G49040, AT3G24140, AT2G02820, AT5G55480, AT1G14350	10377	6	13998	1.34894	1	0.994033	99.9998
GOTERM_BP_FAT	GO:0032776~DNA methylation on cytosine	6	0.0289338	0.513271	AT3G07610, AT1G66050, AT1G57820, AT5G39550, AT5G49160, AT1G69770	10377	6	13998	1.34894	1	0.994033	99.9998
GOTERM_BP_FAT	GO:0030071~regulation of mitotic metaphase/anaphase transition	6	0.0289338	0.513271	AT2G33560, AT2G18290, AT1G16590, AT3G19590, AT3G48150, AT3G25980	10377	6	13998	1.34894	1	0.994033	99.9998
GOTERM_BP_FAT	GO:0010586~miRNA metabolic process	6	0.0289338	0.513271	AT5G63980, AT3G50100, AT1G75660, AT1G54490, AT5G42540, AT5G43810	10377	6	13998	1.34894	1	0.994033	99.9998
GOTERM_BP_FAT	GO:0006406~mRNA export from nucleus	6	0.0289338	0.513271	AT1G13120, AT3G53110, AT1G79280, AT2G33120, AT1G33410, AT1G80680, AT1G80820	10377	6	13998	1.34894	1	0.994033	99.9998
GOTERM_BP_FAT	GO:0019362~pyridine nucleotide metabolic process	37	0.178425	0.521132	AT3G52930, AT3G21070, AT2G36460, AT2G23420, AT1G55090, AT5G50210, AT3G02360, AT5G13110, AT5G13420, AT1G18270, AT5G41670, AT5G24410, AT4G20930, AT3G49360, AT2G01140, AT3G55440, AT3G25530, AT5G44520, AT4G26520, AT2G21330, AT1G78590, AT1G24280, AT1G21640, AT5G55810, AT5G40760, AT5G57655, AT4G36940, AT5G11670, AT5G14760, AT5G24400, AT1G13700, AT2G01350, AT5G24420, AT5G03690, AT1G17650, AT2G22570, AT5…	10377	48	13998	1.03981	1	0.994618	99.9998
GOTERM_BP_FAT	GO:0016226~iron-sulfur cluster assembly	17	0.0819791	0.52943	AT5G44316, AT1G08490, AT3G20970, AT1G51390, AT4G01940, AT2G36260, AT5G03905, AT3G10670, AT4G22220, AT5G65720, AT4G01660, AT5G50210, AT1G32500, AT3G01020, AT1G10500, AT2G16710, AT4G04080, AT4G04770	10377	21	13998	1.092	1	0.995185	99.9999
GOTERM_BP_FAT	GO:0006664~glycolipid metabolic process	17	0.0819791	0.52943	AT2G04560, AT4G33030, AT4G00550, AT3G05630, AT5G12290, AT5G49900, AT3G20480, AT1G25210, AT1G25054, AT1G24793, AT1G24880, AT4G10060, AT5G20410, AT1G33700, AT3G03540, AT2G11810, AT4G31780	10377	21	13998	1.092	1	0.995185	99.9999
GOTERM_BP_FAT	GO:0031163~metallo-sulfur cluster assembly	17	0.0819791	0.52943	AT5G44316, AT1G08490, AT3G20970, AT1G51390, AT4G01940, AT2G36260, AT5G03905, AT3G10670, AT4G22220, AT5G65720, AT4G01660, AT5G50210, AT1G32500, AT3G01020, AT1G10500, AT2G16710, AT4G04080, AT4G04770	10377	21	13998	1.092	1	0.995185	99.9999
GOTERM_BP_FAT	GO:0042446~hormone biosynthetic process	31	0.149491	0.53319	AT1G70560, AT3G50660, AT3G44300, AT3G30180, AT1G25220, AT1G04610, AT5G05690, AT2G27760, AT5G38970, AT5G20040, AT2G38050, AT4G32540, AT5G25620, AT4G13260, AT2G22330, AT3G19160, AT1G50430, AT3G13730, AT1G08980, AT4G39950, AT2G27150, AT4G05160, AT4G36380, AT5G20960, AT3G44310, AT1G62360, AT2G20610, AT4G31500, AT5G11320, AT4G24670, AT5G05730	10377	40	13998	1.04543	1	0.995392	99.9999
GOTERM_BP_FAT	GO:0042401~biogenic amine biosynthetic process	31	0.149491	0.53319	AT2G19070, AT5G53120, AT1G25220, AT5G28237, AT5G60890, AT1G23820, AT5G17990, AT2G27450, AT5G57890, AT1G70570, AT4G02610, AT2G04400, AT1G67990, AT3G18000, AT4G34710, AT2G38670, AT1G29410, AT1G52410, AT1G70310, AT3G25570, AT5G05590, AT2G29690, AT4G31500, AT3G55870, AT5G38530, AT3G54640, AT5G05730, AT4G26480, AT5G08170, AT5G15950, AT4G27070, AT1G69370	10377	40	13998	1.04543	1	0.995392	99.9999
GOTERM_BP_FAT	GO:0009247~glycolipid biosynthetic process	14	0.0675122	0.5404	AT2G04560, AT4G33030, AT4G00550, AT3G05630, AT5G12290, AT3G20480, AT1G25210, AT1G25054, AT1G24793, AT1G24880, AT5G20410, AT3G03540, AT2G11810, AT4G31780	10377	17	13998	1.1109	1	0.995818	99.9999
GOTERM_BP_FAT	GO:0006020~inositol metabolic process	14	0.0675122	0.5404	AT3G02870, AT5G61760, AT2G19800, AT4G26260, AT5G42810, AT4G39800, AT2G43980, AT1G05470, AT5G10170, AT4G08170, AT5G56640, AT2G22240, AT1G34120, AT1G14520	10377	17	13998	1.1109	1	0.995818	99.9999
GOTERM_BP_FAT	GO:0006536~glutamate metabolic process	14	0.0675122	0.5404	AT5G17330, AT5G46180, AT2G41220, AT3G17760, AT5G62530, AT5G38710, AT3G22200, AT3G17720, AT1G65960, AT5G04140, AT3G30775, AT5G53460, AT2G02000, AT2G02010	10377	17	13998	1.1109	1	0.995818	99.9999
GOTERM_BP_FAT	GO:0055072~iron ion homeostasis	14	0.0675122	0.5404	AT3G08040, AT1G01580, AT2G40300, AT2G23150, AT4G19690, AT5G54280, AT5G58270, AT2G01770, AT4G28630, AT4G01660, AT5G67330, AT5G01600, AT4G28620, AT3G11050, AT4G04770, AT5G26820	10377	17	13998	1.1109	1	0.995818	99.9999
GOTERM_BP_FAT	GO:0009637~response to blue light	42	0.202537	0.542769	AT2G21150, AT4G08920, AT1G19150, AT2G36890, AT3G27690, AT1G05630, AT3G08940, AT1G48270, AT5G63870, AT4G01120, AT1G09570, AT1G22770, AT3G15540, AT5G24120, AT1G68050, AT2G36910, AT3G45780, AT2G26300, AT3G59220, AT1G66480, AT4G40060, AT1G76570, AT5G01530, AT2G18790, AT1G04400, AT5G49230, AT1G02340, AT1G08540, AT3G54890, AT3G01470, AT5G02200, AT2G40100, AT1G68370, AT5G38420, AT4G10340, AT1G67090, AT2…	10377	55	13998	1.0301	1	0.995914	99.9999
GOTERM_BP_FAT	GO:0006760~folic acid and derivative metabolic process	25	0.120557	0.548242	AT5G05980, AT4G00620, AT5G57850, AT2G38660, AT2G43820, AT1G50480, AT1G69190, AT4G00600, AT3G21730, AT1G78660, AT2G43840, AT4G17360, AT3G55630, AT3G12290, AT3G11750, AT5G13050, AT4G34570, AT3G07270, AT4G30000, AT5G62980, AT2G12200, AT5G41480, AT2G16370, AT1G10310, AT2G28880	10377	32	13998	1.05386	1	0.996196	99.9999
GOTERM_BP_FAT	GO:0048527~lateral root development	39	0.18807	0.548816	AT3G58190, AT3G18485, AT5G13080, AT3G22650, AT5G03540, AT2G42430, AT3G22942, AT1G25220, AT2G04160, AT2G14210, AT1G08100, AT1G32230, AT1G21210, AT5G45130, AT3G62980, AT3G63420, AT2G38120, AT4G14550, AT1G56010, AT2G23430, AT1G31880, AT3G16640, AT1G55020, AT2G44900, AT3G15170, AT1G13980, AT2G34680, AT4G33495, AT1G69040, AT1G08090, AT3G22400, AT5G20730, AT1G77690, AT1G19220, AT5G05730, AT1G18800, AT5…	10377	51	13998	1.03155	1	0.99618	99.9999
GOTERM_BP_FAT	GO:0055067~monovalent inorganic cation homeostasis	11	0.0530453	0.5549	AT5G55630, AT5G27150, AT1G54370, AT4G35290, AT1G17260, AT3G05030, AT5G24270, AT5G55470, AT1G79610, AT3G06370, AT3G53720	10377	13	13998	1.14141	1	0.996479	100
GOTERM_BP_FAT	GO:0006415~translational termination	11	0.0530453	0.5549	AT3G26618, AT1G18070, AT1G56350, AT1G33330, AT3G57190, AT4G27650, AT3G62910, AT1G62850, AT2G47020, AT5G36170, AT5G47880	10377	13	13998	1.14141	1	0.996479	100
GOTERM_BP_FAT	GO:0009075~histidine family amino acid metabolic process	11	0.0530453	0.5549	AT5G54830, AT3G22425, AT3G07570, AT1G58080, AT4G26900, AT3G61750, AT5G63890, AT5G10330, AT4G14910, AT2G36230, AT1G09795	10377	13	13998	1.14141	1	0.996479	100
GOTERM_BP_FAT	GO:0009861~jasmonic acid and ethylene-dependent systemic resistance	11	0.0530453	0.5549	AT2G46370, AT5G64930, AT1G66340, AT3G12500, AT4G01370, AT2G39940, AT5G44420, AT4G38130, AT5G03280, AT5G40990, AT4G16990	10377	13	13998	1.14141	1	0.996479	100
GOTERM_BP_FAT	GO:0000956~nuclear-transcribed mRNA catabolic process	11	0.0530453	0.5549	AT5G47010, AT5G16260, AT5G63120, AT2G03820, AT3G13300, AT5G13570, AT3G01540, AT1G33980, AT1G54490, AT1G08370, AT1G71770	10377	13	13998	1.14141	1	0.996479	100
GOTERM_BP_FAT	GO:0043161~proteasomal ubiquitin-dependent protein catabolic process	11	0.0530453	0.5549	AT3G02540, AT3G51770, AT5G57360, AT2G39940, AT5G38470, AT1G16190, AT1G64520, AT1G21410, AT1G79650, AT5G28540, AT4G38630	10377	13	13998	1.14141	1	0.996479	100
GOTERM_BP_FAT	GO:0031123~RNA 3'-end processing	11	0.0530453	0.5549	AT2G04530, AT5G23880, AT1G17980, AT4G04885, AT1G74700, AT4G32850, AT3G06560, AT1G71770, AT5G51660, AT2G25850, AT1G52160	10377	13	13998	1.14141	1	0.996479	100
GOTERM_BP_FAT	GO:0006547~histidine metabolic process	11	0.0530453	0.5549	AT5G54830, AT3G22425, AT3G07570, AT1G58080, AT4G26900, AT3G61750, AT5G63890, AT5G10330, AT4G14910, AT2G36230, AT1G09795	10377	13	13998	1.14141	1	0.996479	100
GOTERM_BP_FAT	GO:0010382~cellular cell wall macromolecule metabolic process	11	0.0530453	0.5549	AT3G08840, AT1G27440, AT4G36890, AT2G37090, AT2G28110, AT5G61840, AT4G18270, AT1G63680, AT5G33290, AT5G17420, AT5G54690	10377	13	13998	1.14141	1	0.996479	100
GOTERM_BP_FAT	GO:0005983~starch catabolic process	11	0.0530453	0.5549	AT5G04360, AT4G15210, AT5G26570, AT3G23920, AT1G69830, AT1G10760, AT2G40840, AT5G64860, AT4G17090, AT4G09020, AT5G55700, AT5G65700	10377	13	13998	1.14141	1	0.996479	100
GOTERM_BP_FAT	GO:0009615~response to virus	30	0.144669	0.570736	AT4G20910, AT3G03300, AT3G49500, AT3G60240, AT5G64960, AT2G26560, AT1G05460, AT2G22010, AT4G13350, AT5G09590, AT5G45050, AT5G35620, AT5G24590, AT2G22240, AT5G10270, AT2G43710, AT1G14790, AT5G19880, AT5G23570, AT2G37630, AT1G05760, AT1G01040, AT5G42810, AT5G08120, AT4G18040, AT4G19600, AT5G04890, AT5G20320, AT5G43470, AT3G12580	10377	39	13998	1.03765	1	0.997228	100
GOTERM_BP_FAT	GO:0009750~response to fructose stimulus	8	0.0385784	0.576153	AT1G31930, AT4G34390, AT5G41670, AT1G74670, AT4G37220, AT3G47340, AT2G23460, AT1G20950	10377	9	13998	1.19906	1	0.997426	100
GOTERM_BP_FAT	GO:0010043~response to zinc ion	8	0.0385784	0.576153	AT3G12750, AT3G58810, AT5G13740, AT1G16150, AT4G33020, AT3G22460, AT2G23150, AT5G24380	10377	9	13998	1.19906	1	0.997426	100
GOTERM_BP_FAT	GO:0042724~thiamin and derivative biosynthetic process	8	0.0385784	0.576153	AT1G02880, AT2G44750, AT1G22940, AT2G29630, AT3G24030, AT5G54770, AT4G15560, AT3G14990	10377	9	13998	1.19906	1	0.997426	100
GOTERM_BP_FAT	GO:0009700~indole phytoalexin biosynthetic process	8	0.0385784	0.576153	AT2G22330, AT4G23100, AT3G26830, AT3G45640, AT2G30770, AT2G38470, AT2G43790, AT4G39950	10377	9	13998	1.19906	1	0.997426	100
GOTERM_BP_FAT	GO:0043622~cortical microtubule organization	8	0.0385784	0.576153	AT5G44610, AT5G66410, AT1G80350, AT5G23720, AT1G29990, AT3G50960, AT5G08120, AT5G64740	10377	9	13998	1.19906	1	0.997426	100
GOTERM_BP_FAT	GO:0046217~indole phytoalexin metabolic process	8	0.0385784	0.576153	AT2G22330, AT4G23100, AT3G26830, AT3G45640, AT2G30770, AT2G38470, AT2G43790, AT4G39950	10377	9	13998	1.19906	1	0.997426	100
GOTERM_BP_FAT	GO:0010214~seed coat development	8	0.0385784	0.576153	AT3G13540, AT1G09540, AT5G63800, AT1G53500, AT2G37260, AT5G58230, AT3G20210, AT5G49360	10377	9	13998	1.19906	1	0.997426	100
GOTERM_BP_FAT	GO:0042723~thiamin and derivative metabolic process	8	0.0385784	0.576153	AT1G02880, AT2G44750, AT1G22940, AT2G29630, AT3G24030, AT5G54770, AT4G15560, AT3G14990	10377	9	13998	1.19906	1	0.997426	100
GOTERM_BP_FAT	GO:0006772~thiamin metabolic process	8	0.0385784	0.576153	AT1G02880, AT2G44750, AT1G22940, AT2G29630, AT3G24030, AT5G54770, AT4G15560, AT3G14990	10377	9	13998	1.19906	1	0.997426	100
GOTERM_BP_FAT	GO:0052314~phytoalexin metabolic process	8	0.0385784	0.576153	AT2G22330, AT4G23100, AT3G26830, AT3G45640, AT2G30770, AT2G38470, AT2G43790, AT4G39950	10377	9	13998	1.19906	1	0.997426	100
GOTERM_BP_FAT	GO:0016129~phytosteroid biosynthetic process	8	0.0385784	0.576153	AT3G13730, AT1G50430, AT3G50660, AT3G30180, AT5G38970, AT4G36380, AT2G38050, AT5G05690	10377	9	13998	1.19906	1	0.997426	100
GOTERM_BP_FAT	GO:0042431~indole metabolic process	8	0.0385784	0.576153	AT2G22330, AT4G23100, AT3G26830, AT3G45640, AT2G30770, AT2G38470, AT2G43790, AT4G39950	10377	9	13998	1.19906	1	0.997426	100
GOTERM_BP_FAT	GO:0052315~phytoalexin biosynthetic process	8	0.0385784	0.576153	AT2G22330, AT4G23100, AT3G26830, AT3G45640, AT2G30770, AT2G38470, AT2G43790, AT4G39950	10377	9	13998	1.19906	1	0.997426	100
GOTERM_BP_FAT	GO:0006308~DNA catabolic process	8	0.0385784	0.576153	AT3G52115, AT4G21590, AT1G68290, AT4G14180, AT1G11190, AT3G13170, AT4G21600, AT1G63990	10377	9	13998	1.19906	1	0.997426	100
GOTERM_BP_FAT	GO:0010207~photosystem II assembly	8	0.0385784	0.576153	AT1G02910, AT5G35220, AT1G79040, AT3G22690, AT3G50820, AT5G51545, AT2G20890, AT5G66570	10377	9	13998	1.19906	1	0.997426	100
GOTERM_BP_FAT	GO:0009220~pyrimidine ribonucleotide biosynthetic process	8	0.0385784	0.576153	AT4G09320, AT5G23300, AT5G63310, AT4G23900, AT3G20330, AT4G11010, AT3G17810, AT3G54470	10377	9	13998	1.19906	1	0.997426	100
GOTERM_BP_FAT	GO:0010948~negative regulation of cell cycle process	8	0.0385784	0.576153	AT2G33560, AT2G34780, AT3G48160, AT3G18524, AT1G16590, AT3G19590, AT3G25980, AT3G15150	10377	9	13998	1.19906	1	0.997426	100
GOTERM_BP_FAT	GO:0006400~tRNA modification	8	0.0385784	0.576153	AT5G24840, AT5G14600, AT1G78010, AT2G13440, AT3G04820, AT1G68720, AT5G14460, AT5G17660	10377	9	13998	1.19906	1	0.997426	100
GOTERM_BP_FAT	GO:0010039~response to iron ion	8	0.0385784	0.576153	AT2G28160, AT5G67330, AT5G01600, AT2G40300, AT2G28190, AT1G08830, AT4G24120, AT5G24380	10377	9	13998	1.19906	1	0.997426	100
GOTERM_BP_FAT	GO:0016132~brassinosteroid biosynthetic process	8	0.0385784	0.576153	AT3G13730, AT1G50430, AT3G50660, AT3G30180, AT5G38970, AT4G36380, AT2G38050, AT5G05690	10377	9	13998	1.19906	1	0.997426	100
GOTERM_BP_FAT	GO:0010229~inflorescence development	8	0.0385784	0.576153	AT1G62750, AT5G11320, AT4G31820, AT2G33810, AT4G29900, AT1G73177, AT2G27990, AT4G32540	10377	9	13998	1.19906	1	0.997426	100
GOTERM_BP_FAT	GO:0031349~positive regulation of defense response	24	0.115735	0.59018	AT4G03550, AT4G23510, AT3G25040, AT5G61900, AT1G09665, AT1G09770, AT3G18165, AT5G45250, AT1G56160, AT1G19250, AT4G12720, AT1G08860, AT2G46370, AT5G20480, AT4G19530, AT2G43790, AT1G71220, AT4G15900, AT1G80680, AT3G25070, AT1G08450, AT5G40440, AT5G59890, AT5G40990	10377	31	13998	1.04434	1	0.997933	100
GOTERM_BP_FAT	GO:0009266~response to temperature stimulus	262	1.26344	0.595853	AT3G02870, AT3G24440, AT5G15960, AT5G47910, AT4G26850, AT4G25200, AT4G16845, AT1G64280, AT5G65940, AT2G01500, AT5G63980, AT5G52640, AT4G22950, AT3G57260, AT5G16820, AT2G22240, AT1G09340, AT3G29320, AT3G11020, AT3G03050, AT5G15970, AT1G56410, AT4G17615, AT3G14210, AT2G36530, AT1G67090, AT1G48050, AT4G21320, AT1G80030, AT1G67280, AT5G41340, AT2G43790, AT1G25450, AT4G38630, AT4G08500, AT2G15970, AT4…	10377	354	13998	0.998372	1	0.998096	100
GOTERM_BP_FAT	GO:0043933~macromolecular complex subunit organization	214	1.03197	0.596151	AT1G75780, AT5G46360, AT5G08430, AT4G14110, AT3G26710, AT5G55280, AT1G50010, AT3G53920, AT4G40040, AT3G51120, AT1G54230, AT5G27670, AT5G56280, AT5G23480, AT3G17910, AT5G23860, AT1G07820, AT1G30455, AT4G31720, AT2G15820, AT4G37190, AT3G13782, AT1G02910, AT1G15220, AT5G54650, AT1G54140, AT1G54240, AT1G01370, AT4G38630, AT1G27720, AT1G75510, AT1G19890, AT3G52270, AT3G03970, AT3G57190, AT5G54640, AT5…	10377	289	13998	0.998873	1	0.998078	100
GOTERM_BP_FAT	GO:0032392~DNA geometric change	13	0.0626899	0.598518	AT2G07690, AT4G31210, AT4G26701, AT5G55300, AT1G80820, AT5G44635, AT5G55310, AT2G16440, AT2G32000, AT5G46280, AT5G63920, AT1G44900, AT4G02060	10377	16	13998	1.09602	1	0.998127	100
GOTERM_BP_FAT	GO:0050657~nucleic acid transport	13	0.0626899	0.598518	AT1G13120, AT3G53110, AT1G79280, AT2G33120, AT1G80820, AT3G61240, AT2G30060, AT3G05040, AT1G72560, AT4G00660, AT1G80680, AT1G33410, AT2G45810, AT5G58590	10377	16	13998	1.09602	1	0.998127	100
GOTERM_BP_FAT	GO:0051236~establishment of RNA localization	13	0.0626899	0.598518	AT1G13120, AT3G53110, AT1G79280, AT2G33120, AT1G80820, AT3G61240, AT2G30060, AT3G05040, AT1G72560, AT4G00660, AT1G80680, AT1G33410, AT2G45810, AT5G58590	10377	16	13998	1.09602	1	0.998127	100
GOTERM_BP_FAT	GO:0032508~DNA duplex unwinding	13	0.0626899	0.598518	AT2G07690, AT4G31210, AT4G26701, AT5G55300, AT1G80820, AT5G44635, AT5G55310, AT2G16440, AT2G32000, AT5G46280, AT5G63920, AT1G44900, AT4G02060	10377	16	13998	1.09602	1	0.998127	100
GOTERM_BP_FAT	GO:0010498~proteasomal protein catabolic process	13	0.0626899	0.598518	AT5G57360, AT2G39940, AT1G16190, AT1G64520, AT1G79650, AT1G09100, AT3G02540, AT3G51770, AT5G38470, AT1G21410, AT4G38630, AT5G28540, AT3G05530	10377	16	13998	1.09602	1	0.998127	100
GOTERM_BP_FAT	GO:0010109~regulation of photosynthesis	13	0.0626899	0.598518	AT4G30950, AT1G67840, AT5G52520, AT3G15850, AT4G37230, AT1G68830, AT5G66570, AT5G57050, AT4G04020, AT5G01920, AT2G30950, AT1G68890, AT3G50820	10377	16	13998	1.09602	1	0.998127	100
GOTERM_BP_FAT	GO:0050658~RNA transport	13	0.0626899	0.598518	AT1G13120, AT3G53110, AT1G79280, AT2G33120, AT1G80820, AT3G61240, AT2G30060, AT3G05040, AT1G72560, AT4G00660, AT1G80680, AT1G33410, AT2G45810, AT5G58590	10377	16	13998	1.09602	1	0.998127	100
GOTERM_BP_FAT	GO:0006403~RNA localization	13	0.0626899	0.598518	AT1G13120, AT3G53110, AT1G79280, AT2G33120, AT1G80820, AT3G61240, AT2G30060, AT3G05040, AT1G72560, AT4G00660, AT1G80680, AT1G33410, AT2G45810, AT5G58590	10377	16	13998	1.09602	1	0.998127	100
GOTERM_BP_FAT	GO:0043067~regulation of programmed cell death	21	0.101268	0.602251	AT2G34770, AT4G37000, AT4G22300, AT1G32210, AT5G47910, AT4G11280, AT4G36220, AT1G79330, AT2G34040, AT3G11820, AT1G02170, AT5G52060, AT4G20380, AT4G20870, AT3G51780, AT1G21750, AT2G46240, AT5G47120, AT2G35520, AT5G47130, AT1G32540, AT4G17580	10377	27	13998	1.04918	1	0.998218	100
GOTERM_BP_FAT	GO:0016246~RNA interference	21	0.101268	0.602251	AT5G04290, AT5G23570, AT3G17185, AT4G20910, AT3G49500, AT3G03300, AT1G01040, AT1G09700, AT2G40030, AT1G63020, AT3G43920, AT5G47010, AT3G23780, AT3G15390, AT1G69440, AT5G61780, AT5G07350, AT2G32940, AT5G20320, AT3G62800, AT4G11130	10377	27	13998	1.04918	1	0.998218	100
GOTERM_BP_FAT	GO:0006417~regulation of translation	29	0.139847	0.608397	AT2G43640, AT3G60240, AT4G29080, AT1G69410, AT1G13950, AT1G54290, AT5G36230, AT1G36730, AT3G49700, AT5G35620, AT3G19350, AT4G00660, AT1G65220, AT5G16180, AT3G08730, AT1G26630, AT2G40570, AT3G61240, AT4G18040, AT3G49100, AT4G33250, AT4G32915, AT5G18110, AT5G25890, AT2G45730, AT1G21760, AT5G43700, AT1G77840, AT2G45810	10377	38	13998	1.02946	1	0.998374	100
GOTERM_BP_FAT	GO:0009435~NAD biosynthetic process	5	0.0241115	0.614355	AT5G50210, AT5G55810, AT5G14760, AT2G01350, AT1G55090	10377	5	13998	1.34894	1	0.998514	100
GOTERM_BP_FAT	GO:0006166~purine ribonucleoside salvage	5	0.0241115	0.614355	AT1G80050, AT5G63400, AT5G03300, AT3G09820, AT1G71750, AT1G03930, AT5G43370	10377	5	13998	1.34894	1	0.998514	100
GOTERM_BP_FAT	GO:0010587~miRNA catabolic process	5	0.0241115	0.614355	AT5G63980, AT3G50100, AT1G75660, AT1G54490, AT5G42540	10377	5	13998	1.34894	1	0.998514	100
GOTERM_BP_FAT	GO:0007626~locomotory behavior	5	0.0241115	0.614355	AT1G02140, AT4G18770, AT4G15570, AT3G22200, AT4G26466	10377	5	13998	1.34894	1	0.998514	100
GOTERM_BP_FAT	GO:0010183~pollen tube guidance	5	0.0241115	0.614355	AT1G02140, AT4G18770, AT4G15570, AT3G22200, AT4G26466	10377	5	13998	1.34894	1	0.998514	100
GOTERM_BP_FAT	GO:0042451~purine nucleoside biosynthetic process	5	0.0241115	0.614355	AT1G80050, AT5G63400, AT5G03300, AT3G09820, AT1G71750, AT1G03930, AT5G43370	10377	5	13998	1.34894	1	0.998514	100
GOTERM_BP_FAT	GO:0046083~adenine metabolic process	5	0.0241115	0.614355	AT4G12440, AT1G80050, AT4G22570, AT5G11160, AT5G43370	10377	5	13998	1.34894	1	0.998514	100
GOTERM_BP_FAT	GO:0010306~rhamnogalacturonan II biosynthetic process	5	0.0241115	0.614355	AT4G01750, AT1G79500, AT1G64440, AT4G01770, AT1G16340	10377	5	13998	1.34894	1	0.998514	100
GOTERM_BP_FAT	GO:0046084~adenine biosynthetic process	5	0.0241115	0.614355	AT4G12440, AT1G80050, AT4G22570, AT5G11160, AT5G43370	10377	5	13998	1.34894	1	0.998514	100
GOTERM_BP_FAT	GO:0032886~regulation of microtubule-based process	5	0.0241115	0.614355	AT3G54870, AT5G44610, AT2G01910, AT5G55230, AT5G05970	10377	5	13998	1.34894	1	0.998514	100
GOTERM_BP_FAT	GO:0042330~taxis	5	0.0241115	0.614355	AT1G02140, AT4G18770, AT4G15570, AT3G22200, AT4G26466	10377	5	13998	1.34894	1	0.998514	100
GOTERM_BP_FAT	GO:0032990~cell part morphogenesis	5	0.0241115	0.614355	AT5G22350, AT2G14120, AT4G05410, AT1G14830, AT4G33650	10377	5	13998	1.34894	1	0.998514	100
GOTERM_BP_FAT	GO:0009799~determination of symmetry	5	0.0241115	0.614355	AT5G60690, AT2G34710, AT1G65620, AT1G30490, AT1G52150	10377	5	13998	1.34894	1	0.998514	100
GOTERM_BP_FAT	GO:0010021~amylopectin biosynthetic process	5	0.0241115	0.614355	AT2G39930, AT5G24300, AT1G03310, AT2G36390, AT5G03650	10377	5	13998	1.34894	1	0.998514	100
GOTERM_BP_FAT	GO:0007093~mitotic cell cycle checkpoint	5	0.0241115	0.614355	AT2G33560, AT5G49880, AT1G16590, AT3G19590, AT3G25980	10377	5	13998	1.34894	1	0.998514	100
GOTERM_BP_FAT	GO:0006424~glutamyl-tRNA aminoacylation	5	0.0241115	0.614355	AT5G26710, AT5G64050, AT5G19720, AT1G25350, AT1G48520	10377	5	13998	1.34894	1	0.998514	100
GOTERM_BP_FAT	GO:0009130~pyrimidine nucleoside monophosphate biosynthetic process	5	0.0241115	0.614355	AT5G23300, AT4G34570, AT3G17810, AT2G16370, AT2G21550	10377	5	13998	1.34894	1	0.998514	100
GOTERM_BP_FAT	GO:0070507~regulation of microtubule cytoskeleton organization	5	0.0241115	0.614355	AT3G54870, AT5G44610, AT2G01910, AT5G55230, AT5G05970	10377	5	13998	1.34894	1	0.998514	100
GOTERM_BP_FAT	GO:0010496~intercellular transport	5	0.0241115	0.614355	AT1G70070, AT1G04520, AT2G33330, AT5G08120, AT5G43980	10377	5	13998	1.34894	1	0.998514	100
GOTERM_BP_FAT	GO:0006935~chemotaxis	5	0.0241115	0.614355	AT1G02140, AT4G18770, AT4G15570, AT3G22200, AT4G26466	10377	5	13998	1.34894	1	0.998514	100
GOTERM_BP_FAT	GO:0045597~positive regulation of cell differentiation	5	0.0241115	0.614355	AT2G46410, AT4G32880, AT3G24140, AT1G79580, AT1G11130	10377	5	13998	1.34894	1	0.998514	100
GOTERM_BP_FAT	GO:0019877~diaminopimelate biosynthetic process	5	0.0241115	0.614355	AT5G52100, AT3G59890, AT3G60880, AT2G44040, AT2G45440	10377	5	13998	1.34894	1	0.998514	100
GOTERM_BP_FAT	GO:0000266~mitochondrial fission	5	0.0241115	0.614355	AT5G22350, AT2G14120, AT4G05410, AT1G14830, AT4G33650	10377	5	13998	1.34894	1	0.998514	100
GOTERM_BP_FAT	GO:0006207~'de novo' pyrimidine base biosynthetic process	5	0.0241115	0.614355	AT5G23300, AT3G20330, AT3G17810, AT3G54470, AT3G18680	10377	5	13998	1.34894	1	0.998514	100
GOTERM_BP_FAT	GO:0043096~purine base salvage	5	0.0241115	0.614355	AT4G12440, AT1G80050, AT4G22570, AT5G11160, AT5G43370	10377	5	13998	1.34894	1	0.998514	100
GOTERM_BP_FAT	GO:0009395~phospholipid catabolic process	5	0.0241115	0.614355	AT1G55180, AT3G03530, AT3G03540, AT3G05630, AT4G11830	10377	5	13998	1.34894	1	0.998514	100
GOTERM_BP_FAT	GO:0051445~regulation of meiotic cell cycle	5	0.0241115	0.614355	AT3G57860, AT3G18524, AT1G25580, AT5G61960, AT5G22220	10377	5	13998	1.34894	1	0.998514	100
GOTERM_BP_FAT	GO:0006573~valine metabolic process	5	0.0241115	0.614355	AT2G14170, AT3G25530, AT1G18270, AT5G65940, AT4G20930	10377	5	13998	1.34894	1	0.998514	100
GOTERM_BP_FAT	GO:0050994~regulation of lipid catabolic process	5	0.0241115	0.614355	AT5G05700, AT5G09660, AT2G22780, AT5G02310, AT1G13690, AT3G11240	10377	5	13998	1.34894	1	0.998514	100
GOTERM_BP_FAT	GO:0046854~phosphoinositide phosphorylation	5	0.0241115	0.614355	AT5G64070, AT1G51040, AT1G60490, AT1G49340, AT5G09350	10377	5	13998	1.34894	1	0.998514	100
GOTERM_BP_FAT	GO:0010143~cutin biosynthetic process	5	0.0241115	0.614355	AT4G00400, AT1G15360, AT2G47240, AT1G01610, AT1G49430	10377	5	13998	1.34894	1	0.998514	100
GOTERM_BP_FAT	GO:0009954~proximal/distal pattern formation	5	0.0241115	0.614355	AT2G41370, AT5G66870, AT3G57130, AT1G65620, AT1G14760	10377	5	13998	1.34894	1	0.998514	100
GOTERM_BP_FAT	GO:0050918~positive chemotaxis	5	0.0241115	0.614355	AT1G02140, AT4G18770, AT4G15570, AT3G22200, AT4G26466	10377	5	13998	1.34894	1	0.998514	100
GOTERM_BP_FAT	GO:0010023~proanthocyanidin biosynthetic process	5	0.0241115	0.614355	AT5G35550, AT3G59030, AT1G71030, AT1G17260, AT4G22880	10377	5	13998	1.34894	1	0.998514	100
GOTERM_BP_FAT	GO:0050688~regulation of defense response to virus	5	0.0241115	0.614355	AT3G29160, AT5G23570, AT1G80840, AT5G35620, AT4G31800	10377	5	13998	1.34894	1	0.998514	100
GOTERM_BP_FAT	GO:0006805~xenobiotic metabolic process	5	0.0241115	0.614355	AT4G29210, AT1G48860, AT5G13320, AT4G01070, AT2G45300	10377	5	13998	1.34894	1	0.998514	100
GOTERM_BP_FAT	GO:0006471~protein amino acid ADP-ribosylation	5	0.0241115	0.614355	AT4G02390, AT2G26300, AT2G31320, AT5G22470, AT4G12720	10377	5	13998	1.34894	1	0.998514	100
GOTERM_BP_FAT	GO:0006537~glutamate biosynthetic process	5	0.0241115	0.614355	AT5G04140, AT3G30775, AT2G41220, AT5G53460, AT5G38710	10377	5	13998	1.34894	1	0.998514	100
GOTERM_BP_FAT	GO:0012502~induction of programmed cell death	5	0.0241115	0.614355	AT1G02170, AT4G11280, AT2G46240, AT1G79330, AT1G32540	10377	5	13998	1.34894	1	0.998514	100
GOTERM_BP_FAT	GO:0006896~Golgi to vacuole transport	5	0.0241115	0.614355	AT1G10290, AT5G39510, AT5G06140, AT5G16830, AT3G52850	10377	5	13998	1.34894	1	0.998514	100
GOTERM_BP_FAT	GO:0033238~regulation of cellular amine metabolic process	5	0.0241115	0.614355	AT3G51770, AT4G20380, AT5G58550, AT4G02680, AT1G69040	10377	5	13998	1.34894	1	0.998514	100
GOTERM_BP_FAT	GO:0070584~mitochondrion morphogenesis	5	0.0241115	0.614355	AT5G22350, AT2G14120, AT4G05410, AT1G14830, AT4G33650	10377	5	13998	1.34894	1	0.998514	100
GOTERM_BP_FAT	GO:0034661~ncRNA catabolic process	5	0.0241115	0.614355	AT5G63980, AT3G50100, AT1G75660, AT1G54490, AT5G42540	10377	5	13998	1.34894	1	0.998514	100
GOTERM_BP_FAT	GO:0006168~adenine salvage	5	0.0241115	0.614355	AT4G12440, AT1G80050, AT4G22570, AT5G11160, AT5G43370	10377	5	13998	1.34894	1	0.998514	100
GOTERM_BP_FAT	GO:0048439~flower morphogenesis	5	0.0241115	0.614355	AT5G02030, AT2G41370, AT3G57130, AT5G03680, AT5G55300	10377	5	13998	1.34894	1	0.998514	100
GOTERM_BP_FAT	GO:0006892~post-Golgi vesicle-mediated transport	5	0.0241115	0.614355	AT1G10290, AT5G39510, AT5G06140, AT5G16830, AT3G52850	10377	5	13998	1.34894	1	0.998514	100
GOTERM_BP_FAT	GO:0046129~purine ribonucleoside biosynthetic process	5	0.0241115	0.614355	AT1G80050, AT5G63400, AT5G03300, AT3G09820, AT1G71750, AT1G03930, AT5G43370	10377	5	13998	1.34894	1	0.998514	100
GOTERM_BP_FAT	GO:0010345~suberin biosynthetic process	5	0.0241115	0.614355	AT5G23190, AT5G58860, AT1G04220, AT3G11430, AT5G41040	10377	5	13998	1.34894	1	0.998514	100
GOTERM_BP_FAT	GO:0010497~plasmodesmata-mediated intercellular transport	5	0.0241115	0.614355	AT1G70070, AT1G04520, AT2G33330, AT5G08120, AT5G43980	10377	5	13998	1.34894	1	0.998514	100
GOTERM_BP_FAT	GO:0009399~nitrogen fixation	5	0.0241115	0.614355	AT1G48470, AT5G16570, AT1G66200, AT3G53180, AT5G37600	10377	5	13998	1.34894	1	0.998514	100
GOTERM_BP_FAT	GO:0017006~protein-tetrapyrrole linkage	5	0.0241115	0.614355	AT5G35840, AT4G18130, AT4G16250, AT2G18790, AT1G09570	10377	5	13998	1.34894	1	0.998514	100
GOTERM_BP_FAT	GO:0045487~gibberellin catabolic process	5	0.0241115	0.614355	AT1G30040, AT1G47990, AT1G78440, AT1G02400, AT2G34555	10377	5	13998	1.34894	1	0.998514	100
GOTERM_BP_FAT	GO:0007349~cellularization	5	0.0241115	0.614355	AT5G48030, AT5G18700, AT2G18390, AT2G44190, AT1G50240	10377	5	13998	1.34894	1	0.998514	100
GOTERM_BP_FAT	GO:0006916~anti-apoptosis	5	0.0241115	0.614355	AT1G32210, AT2G35520, AT5G47120, AT2G34040, AT5G47130	10377	5	13998	1.34894	1	0.998514	100
GOTERM_BP_FAT	GO:0046654~tetrahydrofolate biosynthetic process	5	0.0241115	0.614355	AT5G57850, AT4G34570, AT2G16370, AT3G07270, AT1G69190	10377	5	13998	1.34894	1	0.998514	100
GOTERM_BP_FAT	GO:0016103~diterpenoid catabolic process	5	0.0241115	0.614355	AT1G30040, AT1G47990, AT1G78440, AT1G02400, AT2G34555	10377	5	13998	1.34894	1	0.998514	100
GOTERM_BP_FAT	GO:0009263~deoxyribonucleotide biosynthetic process	5	0.0241115	0.614355	AT2G21790, AT5G59440, AT4G34570, AT2G16370, AT2G21550	10377	5	13998	1.34894	1	0.998514	100
GOTERM_BP_FAT	GO:0051026~chiasma formation	5	0.0241115	0.614355	AT2G06510, AT3G27730, AT3G20475, AT1G67370, AT4G30870	10377	5	13998	1.34894	1	0.998514	100
GOTERM_BP_FAT	GO:0002697~regulation of immune effector process	5	0.0241115	0.614355	AT3G29160, AT5G23570, AT1G80840, AT5G35620, AT4G31800	10377	5	13998	1.34894	1	0.998514	100
GOTERM_BP_FAT	GO:0046834~lipid phosphorylation	5	0.0241115	0.614355	AT5G64070, AT1G51040, AT1G60490, AT1G49340, AT5G09350	10377	5	13998	1.34894	1	0.998514	100
GOTERM_BP_FAT	GO:0043174~nucleoside salvage	5	0.0241115	0.614355	AT1G80050, AT5G63400, AT5G03300, AT3G09820, AT1G71750, AT1G03930, AT5G43370	10377	5	13998	1.34894	1	0.998514	100
GOTERM_BP_FAT	GO:0043603~cellular amide metabolic process	37	0.178425	0.61496	AT3G52930, AT3G21070, AT2G36460, AT1G55090, AT5G50210, AT1G67550, AT3G02360, AT5G13110, AT5G13420, AT4G04955, AT5G57590, AT1G18270, AT5G41670, AT5G24410, AT4G20930, AT3G49360, AT2G01140, AT3G55440, AT3G25530, AT5G44520, AT4G26520, AT2G21330, AT5G04620, AT1G78590, AT1G24280, AT5G55810, AT5G40760, AT5G57655, AT5G11670, AT5G14760, AT5G24400, AT1G13700, AT2G01350, AT5G24420, AT5G03690, AT1G17650, AT5…	10377	49	13998	1.01859	1	0.998508	100
GOTERM_BP_FAT	GO:0009695~jasmonic acid biosynthetic process	18	0.0868014	0.616652	AT2G43710, AT1G17420, AT1G61850, AT2G35690, AT1G55020, AT1G19640, AT4G05160, AT1G13280, AT1G20510, AT1G76690, AT3G45140, AT3G25770, AT2G06050, AT1G72520, AT5G63380, AT3G25760, AT3G25780, AT4G16760	10377	23	13998	1.0557	1	0.99853	100
GOTERM_BP_FAT	GO:0010101~post-embryonic root morphogenesis	18	0.0868014	0.616652	AT2G38120, AT4G14550, AT3G58190, AT3G18485, AT3G22650, AT2G23430, AT5G03540, AT2G42430, AT2G34680, AT2G04160, AT1G32230, AT1G69040, AT4G33495, AT1G77690, AT1G18800, AT3G62980, AT5G25890, AT1G49430	10377	23	13998	1.0557	1	0.99853	100
GOTERM_BP_FAT	GO:0010102~lateral root morphogenesis	18	0.0868014	0.616652	AT2G38120, AT4G14550, AT3G58190, AT3G18485, AT3G22650, AT2G23430, AT5G03540, AT2G42430, AT2G34680, AT2G04160, AT1G32230, AT1G69040, AT4G33495, AT1G77690, AT1G18800, AT3G62980, AT5G25890, AT1G49430	10377	23	13998	1.0557	1	0.99853	100
GOTERM_BP_FAT	GO:0048645~organ formation	26	0.12538	0.619457	AT1G26780, AT1G69560, AT1G70510, AT4G20910, AT5G02030, AT2G31650, AT1G24260, AT1G66240, AT1G68480, AT5G63090, AT5G53950, AT1G76420, AT2G37630, AT3G15170, AT1G22920, AT2G28290, AT5G55300, AT2G27990, AT2G46020, AT3G12810, AT4G36920, AT4G00220, AT5G64390, AT2G06990, AT2G20300, AT4G38630, AT1G73590	10377	34	13998	1.03155	1	0.998581	100
GOTERM_BP_FAT	GO:0009787~regulation of abscisic acid mediated signaling	26	0.12538	0.619457	AT5G01810, AT3G55530, AT5G08335, AT5G03280, AT3G48040, AT5G66880, AT5G64750, AT5G65310, AT2G32460, AT3G15730, AT2G33540, AT2G26300, AT1G35670, AT5G06100, AT3G11410, AT4G26080, AT5G40280, AT3G50500, AT3G59380, AT1G25490, AT4G09570, AT2G39550, AT4G01060, AT1G52920, AT5G57050, AT5G60410, AT2G25170	10377	34	13998	1.03155	1	0.998581	100
GOTERM_BP_FAT	GO:0080135~regulation of cellular response to stress	10	0.048223	0.621554	AT3G13226, AT4G22300, AT3G45640, AT5G66130, AT5G18200, AT3G57300, AT2G43790, AT2G45130, AT3G11820, AT3G05480	10377	12	13998	1.12412	1	0.998612	100
GOTERM_BP_FAT	GO:0048232~male gamete generation	10	0.048223	0.621554	AT3G11440, AT1G18450, AT5G57800, AT2G06510, AT3G54650, AT3G60460, AT5G06100, AT1G06520, AT4G28395, AT3G07970	10377	12	13998	1.12412	1	0.998612	100
GOTERM_BP_FAT	GO:0015780~nucleotide-sugar transport	10	0.048223	0.621554	AT4G39390, AT5G65000, AT2G43240, AT2G02810, AT4G35335, AT1G07290, AT5G41760, AT1G76340, AT2G13650, AT1G21870	10377	12	13998	1.12412	1	0.998612	100
GOTERM_BP_FAT	GO:0010941~regulation of cell death	23	0.110913	0.632153	AT2G34770, AT4G37000, AT4G22300, AT5G61900, AT1G32210, AT5G47910, AT4G11280, AT4G36220, AT1G79330, AT2G34040, AT3G11820, AT1G08860, AT1G02170, AT5G52060, AT4G20380, AT4G20870, AT3G51780, AT1G21750, AT2G46240, AT5G47120, AT2G35520, AT5G47130, AT1G32540, AT4G17580	10377	30	13998	1.03419	1	0.998837	100
GOTERM_BP_FAT	GO:0009559~embryo sac central cell differentiation	15	0.0723345	0.634405	AT3G10000, AT2G34790, AT4G00140, AT5G52460, AT1G72440, AT2G01730, AT4G13890, AT4G05440, AT5G48030, AT2G35940, AT3G62210, AT4G33050, AT3G03810, AT4G37890, AT4G14040	10377	19	13998	1.06496	1	0.998867	100
GOTERM_BP_FAT	GO:0009259~ribonucleotide metabolic process	105	0.506341	0.637476	AT2G28520, AT3G08560, AT3G23580, AT1G63660, AT4G29900, AT1G36280, AT5G56330, AT3G55010, AT5G21930, AT1G32380, AT1G80660, AT2G31150, AT4G18440, AT1G06190, AT3G28710, AT4G17360, AT4G32260, AT3G27870, AT3G28715, AT2G19110, AT3G57330, AT1G68710, AT3G20330, AT3G13900, AT2G37690, AT3G17810, AT4G09320, AT5G23300, AT1G17260, AT5G04930, AT5G57110, AT2G25610, AT4G37640, AT3G58730, AT1G13210, AT1G26130, AT4…	10377	142	13998	0.997459	1	0.998913	100
GOTERM_BP_FAT	GO:0007031~peroxisome organization	20	0.096446	0.647006	AT1G79810, AT2G14120, AT5G08470, AT1G48640, AT5G12390, AT4G33650, AT5G25760, AT5G56290, AT5G62810, AT5G17550, AT3G03490, AT3G04460, AT3G18160, AT1G01820, AT2G26350, AT3G21865, AT3G61070, AT3G57090, AT3G47430, AT2G45690	10377	26	13998	1.03765	1	0.999077	100
GOTERM_BP_FAT	GO:0009694~jasmonic acid metabolic process	20	0.096446	0.647006	AT2G43710, AT1G17420, AT1G61850, AT2G35690, AT1G55020, AT1G19640, AT4G05160, AT1G13280, AT1G76690, AT1G20510, AT2G46370, AT3G45140, AT3G25770, AT4G37150, AT2G06050, AT1G72520, AT5G63380, AT3G25760, AT3G25780, AT4G16760	10377	26	13998	1.03765	1	0.999077	100
GOTERM_BP_FAT	GO:0009817~defense response to fungus, incompatible interaction	20	0.096446	0.647006	AT2G23560, AT5G45110, AT5G51700, AT2G44950, AT4G16860, AT3G22942, AT4G16950, AT1G56510, AT4G16990, AT2G23620, AT3G44480, AT1G59870, AT1G11310, AT4G37150, AT3G21630, AT3G63420, AT1G61560, AT2G39200, AT5G40990, AT4G04780	10377	26	13998	1.03765	1	0.999077	100
GOTERM_BP_FAT	GO:0042127~regulation of cell proliferation	20	0.096446	0.647006	AT4G37750, AT5G13060, AT5G67260, AT3G04740, AT2G33880, AT5G59340, AT4G33495, AT4G32980, AT3G26790, AT3G50070, AT1G65660, AT4G14713, AT4G34160, AT4G32880, AT3G48750, AT4G37120, AT1G44900, AT3G57920, AT5G45980, AT1G13710	10377	26	13998	1.03765	1	0.999077	100
GOTERM_BP_FAT	GO:0070647~protein modification by small protein conjugation or removal	110	0.530453	0.64752	AT5G18340, AT3G20630, AT1G67530, AT3G63530, AT3G58040, AT3G61390, AT5G06460, AT4G14110, AT1G15165, AT5G50680, AT2G41980, AT2G36170, AT5G67340, AT1G66650, AT2G45910, AT5G18330, AT1G17110, AT3G54850, AT1G22920, AT2G28830, AT1G66660, AT3G54790, AT5G42970, AT5G41340, AT3G17205, AT5G18320, AT5G02880, AT2G39810, AT1G56040, AT2G45920, AT1G10570, AT2G32410, AT1G66160, AT2G44950, AT2G26990, AT5G14250, AT4…	10377	149	13998	0.995865	1	0.999071	100
GOTERM_BP_FAT	GO:0031399~regulation of protein modification process	7	0.0337561	0.656638	AT3G48430, AT1G77300, AT2G20050, AT5G10480, AT1G79280, AT3G50820, AT5G66570	10377	8	13998	1.18033	1	0.999208	100
GOTERM_BP_FAT	GO:0046487~glyoxylate metabolic process	7	0.0337561	0.656638	AT5G09660, AT5G42890, AT2G22780, AT3G21720, AT3G16910, AT2G05710, AT5G03860	10377	8	13998	1.18033	1	0.999208	100
GOTERM_BP_FAT	GO:0015711~organic anion transport	7	0.0337561	0.656638	AT2G34390, AT5G49630, AT1G02260, AT4G21120, AT2G26900, AT1G49810, AT3G19490	10377	8	13998	1.18033	1	0.999208	100
GOTERM_BP_FAT	GO:0030148~sphingolipid biosynthetic process	7	0.0337561	0.656638	AT4G36480, AT3G48780, AT4G04930, AT5G23450, AT3G48790, AT5G23670, AT1G69640	10377	8	13998	1.18033	1	0.999208	100
GOTERM_BP_FAT	GO:0030834~regulation of actin filament depolymerization	7	0.0337561	0.656638	AT2G41740, AT2G29890, AT1G04450, AT3G57410, AT3G05520, AT1G71790, AT3G51300	10377	8	13998	1.18033	1	0.999208	100
GOTERM_BP_FAT	GO:0010047~fruit dehiscence	7	0.0337561	0.656638	AT2G41850, AT5G01370, AT3G57510, AT2G46770, AT1G32770, AT5G67110, AT3G07970	10377	8	13998	1.18033	1	0.999208	100
GOTERM_BP_FAT	GO:0015749~monosaccharide transport	7	0.0337561	0.656638	AT3G03090, AT1G07340, AT5G33320, AT4G03950, AT3G01550, AT1G61800, AT5G46110	10377	8	13998	1.18033	1	0.999208	100
GOTERM_BP_FAT	GO:0045010~actin nucleation	7	0.0337561	0.656638	AT2G35110, AT2G38440, AT5G54650, AT5G18410, AT2G29890, AT1G70140, AT2G46225	10377	8	13998	1.18033	1	0.999208	100
GOTERM_BP_FAT	GO:0010120~camalexin biosynthetic process	7	0.0337561	0.656638	AT2G22330, AT3G26830, AT3G45640, AT2G30770, AT2G38470, AT2G43790, AT4G39950	10377	8	13998	1.18033	1	0.999208	100
GOTERM_BP_FAT	GO:0006885~regulation of pH	7	0.0337561	0.656638	AT5G27150, AT1G54370, AT1G17260, AT3G05030, AT5G55470, AT1G79610, AT3G06370	10377	8	13998	1.18033	1	0.999208	100
GOTERM_BP_FAT	GO:0052317~camalexin metabolic process	7	0.0337561	0.656638	AT2G22330, AT3G26830, AT3G45640, AT2G30770, AT2G38470, AT2G43790, AT4G39950	10377	8	13998	1.18033	1	0.999208	100
GOTERM_BP_FAT	GO:0006749~glutathione metabolic process	7	0.0337561	0.656638	AT3G52115, AT4G39650, AT4G23100, AT4G29210, AT3G54660, AT5G27380, AT5G37830	10377	8	13998	1.18033	1	0.999208	100
GOTERM_BP_FAT	GO:0009103~lipopolysaccharide biosynthetic process	7	0.0337561	0.656638	AT1G24880, AT2G04560, AT1G53000, AT1G25210, AT3G20480, AT1G25054, AT1G24793	10377	8	13998	1.18033	1	0.999208	100
GOTERM_BP_FAT	GO:0008653~lipopolysaccharide metabolic process	7	0.0337561	0.656638	AT1G24880, AT2G04560, AT1G53000, AT1G25210, AT3G20480, AT1G25054, AT1G24793	10377	8	13998	1.18033	1	0.999208	100
GOTERM_BP_FAT	GO:0044003~modification by symbiont of host morphology or physiology	7	0.0337561	0.656638	AT5G23570, AT4G20910, AT3G49500, AT3G25470, AT1G01040, AT5G20320, AT1G05460	10377	8	13998	1.18033	1	0.999208	100
GOTERM_BP_FAT	GO:0010161~red light signaling pathway	7	0.0337561	0.656638	AT2G20180, AT2G24790, AT1G22280, AT1G59940, AT2G18790, AT1G09570, AT5G49230	10377	8	13998	1.18033	1	0.999208	100
GOTERM_BP_FAT	GO:0010386~lateral root primordium development	7	0.0337561	0.656638	AT3G22400, AT5G20730, AT1G19220, AT5G05730, AT1G25220, AT1G55020, AT1G13980	10377	8	13998	1.18033	1	0.999208	100
GOTERM_BP_FAT	GO:0009074~aromatic amino acid family catabolic process	7	0.0337561	0.656638	AT2G22330, AT3G10340, AT2G37040, AT1G06570, AT3G53260, AT4G39950, AT5G54080	10377	8	13998	1.18033	1	0.999208	100
GOTERM_BP_FAT	GO:0008154~actin polymerization or depolymerization	7	0.0337561	0.656638	AT3G50530, AT5G54650, AT2G29890, AT2G19760, AT1G24150, AT4G14147, AT4G29350, AT4G01710	10377	8	13998	1.18033	1	0.999208	100
GOTERM_BP_FAT	GO:0010100~negative regulation of photomorphogenesis	7	0.0337561	0.656638	AT5G46210, AT2G20180, AT4G10180, AT1G71230, AT4G05420, AT2G46340, AT1G22920	10377	8	13998	1.18033	1	0.999208	100
GOTERM_BP_FAT	GO:0043631~RNA polyadenylation	7	0.0337561	0.656638	AT5G23880, AT1G17980, AT4G04885, AT4G32850, AT3G06560, AT5G51660, AT2G25850	10377	8	13998	1.18033	1	0.999208	100
GOTERM_BP_FAT	GO:0006743~ubiquinone metabolic process	7	0.0337561	0.656638	AT4G23660, AT2G30920, AT5G57300, AT1G78510, AT1G19140, AT1G17050, AT2G03690	10377	8	13998	1.18033	1	0.999208	100
GOTERM_BP_FAT	GO:0045736~negative regulation of cyclin-dependent protein kinase activity	7	0.0337561	0.656638	AT1G49620, AT2G32710, AT3G19150, AT3G24810, AT5G48820, AT2G23430, AT3G50630	10377	8	13998	1.18033	1	0.999208	100
GOTERM_BP_FAT	GO:0006744~ubiquinone biosynthetic process	7	0.0337561	0.656638	AT4G23660, AT2G30920, AT5G57300, AT1G78510, AT1G19140, AT1G17050, AT2G03690	10377	8	13998	1.18033	1	0.999208	100
GOTERM_BP_FAT	GO:0016128~phytosteroid metabolic process	12	0.0578676	0.657317	AT3G13730, AT1G50430, AT3G50660, AT3G30180, AT2G14920, AT1G17060, AT2G26710, AT5G38970, AT2G45400, AT4G36380, AT2G38050, AT5G05690	10377	15	13998	1.07916	1	0.999206	100
GOTERM_BP_FAT	GO:0031537~regulation of anthocyanin metabolic process	12	0.0578676	0.657317	AT4G31920, AT2G28350, AT1G64520, AT3G16500, AT5G11260, AT1G09530, AT1G56650, AT3G16857, AT2G25180, AT1G75040, AT5G13930, AT1G66380, AT1G66370	10377	15	13998	1.07916	1	0.999206	100
GOTERM_BP_FAT	GO:0006551~leucine metabolic process	12	0.0578676	0.657317	AT1G80560, AT5G43430, AT1G18500, AT2G43090, AT5G14200, AT1G31180, AT1G74040, AT1G80555, AT4G13430, AT1G03090, AT5G23020, AT2G26800	10377	15	13998	1.07916	1	0.999206	100
GOTERM_BP_FAT	GO:0060548~negative regulation of cell death	12	0.0578676	0.657317	AT2G34770, AT5G61900, AT1G32210, AT5G47910, AT4G36220, AT2G34040, AT3G11820, AT1G08860, AT4G20870, AT5G47120, AT2G35520, AT5G47130, AT4G17580	10377	15	13998	1.07916	1	0.999206	100
GOTERM_BP_FAT	GO:0043467~regulation of generation of precursor metabolites and energy	12	0.0578676	0.657317	AT4G30950, AT5G57050, AT3G54320, AT4G04020, AT3G15850, AT2G30950, AT5G01920, AT3G50820, AT1G68890, AT1G68830, AT4G37230, AT5G66570	10377	15	13998	1.07916	1	0.999206	100
GOTERM_BP_FAT	GO:0046112~nucleobase biosynthetic process	12	0.0578676	0.657317	AT5G23300, AT4G12440, AT1G09830, AT1G80050, AT3G20330, AT4G22930, AT4G22570, AT3G17810, AT3G54470, AT3G18680, AT5G11160, AT5G43370	10377	15	13998	1.07916	1	0.999206	100
GOTERM_BP_FAT	GO:0016131~brassinosteroid metabolic process	12	0.0578676	0.657317	AT3G13730, AT1G50430, AT3G50660, AT3G30180, AT2G14920, AT1G17060, AT2G26710, AT5G38970, AT2G45400, AT4G36380, AT2G38050, AT5G05690	10377	15	13998	1.07916	1	0.999206	100
GOTERM_BP_FAT	GO:0046496~nicotinamide nucleotide metabolic process	33	0.159136	0.658147	AT3G52930, AT3G21070, AT2G36460, AT1G55090, AT5G50210, AT3G02360, AT5G13110, AT5G13420, AT1G18270, AT5G41670, AT5G24410, AT4G20930, AT3G49360, AT2G01140, AT3G55440, AT3G25530, AT5G44520, AT4G26520, AT2G21330, AT1G78590, AT1G24280, AT5G55810, AT5G40760, AT5G57655, AT5G11670, AT5G14760, AT5G24400, AT1G13700, AT2G01350, AT5G24420, AT5G03690, AT1G17650, AT5G35790	10377	44	13998	1.01171	1	0.999206	100
GOTERM_BP_FAT	GO:0006769~nicotinamide metabolic process	33	0.159136	0.658147	AT3G52930, AT3G21070, AT2G36460, AT1G55090, AT5G50210, AT3G02360, AT5G13110, AT5G13420, AT1G18270, AT5G41670, AT5G24410, AT4G20930, AT3G49360, AT2G01140, AT3G55440, AT3G25530, AT5G44520, AT4G26520, AT2G21330, AT1G78590, AT1G24280, AT5G55810, AT5G40760, AT5G57655, AT5G11670, AT5G14760, AT5G24400, AT1G13700, AT2G01350, AT5G24420, AT5G03690, AT1G17650, AT5G35790	10377	44	13998	1.01171	1	0.999206	100
GOTERM_BP_FAT	GO:0009644~response to high light intensity	33	0.159136	0.658147	AT4G18290, AT4G27670, AT3G51910, AT2G47180, AT3G15850, AT2G17840, AT4G32770, AT3G55280, AT3G59770, AT5G66570, AT4G12400, AT2G26150, AT5G15800, AT1G52560, AT2G41430, AT4G04020, AT2G46240, AT2G22240, AT5G53170, AT4G30950, AT1G17420, AT1G54050, AT1G17870, AT3G63350, AT5G02120, AT5G57050, AT4G22260, AT1G74310, AT5G61510, AT2G30950, AT2G32120, AT3G50820, AT4G34190, AT3G12580	10377	44	13998	1.01171	1	0.999206	100
GOTERM_BP_FAT	GO:0046777~protein amino acid autophosphorylation	17	0.0819791	0.664816	AT5G13160, AT3G51550, AT5G26570, AT1G67840, AT4G08920, AT4G28490, AT1G65800, AT1G61380, AT4G23250, AT1G71830, AT3G29160, AT3G45780, AT1G65790, AT1G08720, AT5G41990, AT1G01950, AT1G11350, AT2G39660	10377	22	13998	1.04237	1	0.999292	100
GOTERM_BP_FAT	GO:0015672~monovalent inorganic cation transport	117	0.564209	0.670406	AT4G18290, AT2G28520, AT3G08560, AT5G46360, AT1G02510, AT5G55000, AT5G51710, AT5G64290, AT1G16780, AT5G47100, AT1G07430, AT1G80660, AT2G29650, AT2G30070, AT3G28710, AT5G55470, AT4G23710, AT4G32260, AT3G19490, AT3G28715, AT2G25600, AT4G04850, AT5G53130, AT3G05030, AT4G17615, AT1G30450, AT1G49810, AT4G30360, AT4G32500, AT5G12860, AT2G01980, AT1G17260, AT2G25610, AT3G06370, AT3G58730, AT3G01390, AT1…	10377	159	13998	0.99262	1	0.999356	100
GOTERM_BP_FAT	GO:0009890~negative regulation of biosynthetic process	54	0.260404	0.67318	AT2G27040, AT4G03190, AT5G02030, AT1G61720, AT5G62430, AT2G43640, AT4G13940, AT3G26790, AT5G63980, AT1G02580, AT2G35160, AT4G38130, AT1G69770, AT4G16780, AT3G15150, AT2G32940, AT2G43410, AT3G03710, AT2G36490, AT2G34780, AT2G37630, AT5G15380, AT4G16280, AT4G21670, AT4G32551, AT1G14410, AT5G66750, AT5G23040, AT2G25170, AT5G18230, AT3G20910, AT4G15900, AT3G48160, AT5G13240, AT2G39810, AT5G09230, AT4…	10377	73	13998	0.99785	1	0.999381	100
GOTERM_BP_FAT	GO:0031327~negative regulation of cellular biosynthetic process	54	0.260404	0.67318	AT2G27040, AT4G03190, AT5G02030, AT1G61720, AT5G62430, AT2G43640, AT4G13940, AT3G26790, AT5G63980, AT1G02580, AT2G35160, AT4G38130, AT1G69770, AT4G16780, AT3G15150, AT2G32940, AT2G43410, AT3G03710, AT2G36490, AT2G34780, AT2G37630, AT5G15380, AT4G16280, AT4G21670, AT4G32551, AT1G14410, AT5G66750, AT5G23040, AT2G25170, AT5G18230, AT3G20910, AT4G15900, AT3G48160, AT5G13240, AT2G39810, AT5G09230, AT4…	10377	73	13998	0.99785	1	0.999381	100
[truncated: 1,228 more rows]
