# Supplementary material for: Genome-wide analysis of alternative splicing of pre-mRNA under salt stress in Arabidopsis
Source: BMC Genomics. 2014 Jun 4;15(1):431. doi: 10.1186/1471-2164-15-431 (PMC4079960; doi:10.1186/1471-2164-15-431)
Supplement: Supplementary file 17 — Additional file 17: List of differentially expressed genes in the 50, 150 or 300 mM NaCl treatments relative to the control. (XLSX 696 KB) [file 12864_2014_6180_MOESM17_ESM.xlsx]

## Sheet: sheet1
Additional file 17: List of differentially expressed genes in 50, 150 or 300 mM NaCl treatment relative to the control.
Expression level in treatment	ID	Gene	Locus	Sample1	Sample2	Test status	FPKMx	FPKMy	log2(FPKMy/FPKMx)	test stat	p value	q value
down	AT2G35300	LEA18	2:14862900-14863387	Control	50 mM	OK	11.053	0	-1.79769e+308	-1.79769e+308	0.0168031	0.325508
down	AT1G14100	FUT8	1:4827960-4829587	Control	50 mM	OK	3.1935	0	-1.79769e+308	-1.79769e+308	0.01786	0.337608
down	AT5G39860	BNQ1	5:15957416-15958455	Control	50 mM	OK	5.00164	0	-1.79769e+308	-1.79769e+308	0.023104	0.387758
down	AT1G73190	ALPHA-TIP	1:27521943-27523332	Control	50 mM	OK	3.10924	0	-1.79769e+308	-1.79769e+308	0.0244349	0.399052
down	AT3G54940	AT3G54940	3:20354350-20356318	Control	50 mM	OK	1.9687	0	-1.79769e+308	-1.79769e+308	0.0259361	0.412312
down	AT5G52260	MYB19	5:21220164-21221288	Control	50 mM	OK	3.34445	0	-1.79769e+308	-1.79769e+308	0.0267602	0.41976
down	AT2G28490	AT2G28490	2:12178596-12181012	Control	50 mM	OK	1.24981	0	-1.79769e+308	-1.79769e+308	0.0276397	0.42715
down	AT1G63600	AT1G63600	1:23581711-23582624	Control	50 mM	OK	3.11518	0	-1.79769e+308	-1.79769e+308	0.0306672	0.447706
down	AT2G47810	NF-YB5	2:19582749-19583618	Control	50 mM	OK	2.96197	0	-1.79769e+308	-1.79769e+308	0.0344355	0.47641
down	AT4G35783	RTFL6	4:16952405-16952800	Control	50 mM	OK	7.95552	0	-1.79769e+308	-1.79769e+308	0.0359021	0.485198
down	AT5G28650	WRKY74	5:10677715-10679204	Control	50 mM	OK	1.86954	0	-1.79769e+308	-1.79769e+308	0.0359021	0.485198
down	AT1G64690	BLT	1:24038033-24039177	Control	50 mM	OK	1.14484	0	-1.79769e+308	-1.79769e+308	0.0455147	0.54614
down	ATMG00110	CCB206	Mt:30462-31083	Control	50 mM	OK	3.7868	0	-1.79769e+308	-1.79769e+308	0.0455147	0.54614
down	AT2G40170	EM6	2:16779551-16780258	Control	50 mM	OK	2.34809	0	-1.79769e+308	-1.79769e+308	0.048058	0.559719
down	AT3G17225	AT3G17225	3:5884373-5884931	Control	50 mM	OK	3.12332	0	-1.79769e+308	-1.79769e+308	0.048058	0.559719
down	AT3G56350	AT3G56350	3:20893945-20895625	Control	50 mM	OK	1.70513	0	-1.79769e+308	-1.79769e+308	0.048058	0.559719
down	AT3G60890	ZPR2	3:22497023-22497475	Control	50 mM	OK	7.07156	0	-1.79769e+308	-1.79769e+308	0.0482756	0.56124
down	AT2G04790	AT2G04790	2:1679515-1680543	Control	50 mM	OK	7.90967	0	-1.79769e+308	-1.79769e+308	0.0484333	0.561313
down	AT2G20750	ATEXPB1	2:8941118-8942689	Control	50 mM	OK	3.99985	0.0846285	-5.56266	2.89797	0.00375582	0.127469
down	AT5G36150	PEN3	5:14220736-14225422	Control	50 mM	OK	1.57459	0.0451593	-5.12381	2.65024	0.00804344	0.20846
down	AT5G24105	AGP41	5:8151923-8152867	Control	50 mM	OK	7.57168	0.2391	-4.98493	2.56966	0.0101798	0.241151
down	AT1G56360	ATPAP6	1:21098602-21100842	Control	50 mM	OK	1.90133	0.0762453	-4.64022	2.37587	0.0175076	0.333831
down	AT5G55370	AT5G55370	5:22445084-22446116	Control	50 mM	OK	3.29661	0.136314	-4.59598	2.34995	0.018776	0.348102
down	AT4G04450	WRKY42	4:2218378-2221114	Control	50 mM	OK	1.43601	0.0610352	-4.55628	2.32965	0.0198248	0.358091
down	AT2G47770	ATTSPO	2:19568463-19569507	Control	50 mM	OK	2.29011	0.107583	-4.4119	2.245	0.0247683	0.401637
down	AT3G21370	BGLU19	3:7522803-7527652	Control	50 mM	OK	7.46825	0.359147	-4.37812	1.99006	0.0465847	0.551551
down	AT5G46900	AT5G46900	5:19039700-19040402	Control	50 mM	OK	36.9794	1.80441	-4.35712	3.90125	9.56958e-05	0.00920087
down	AT2G18550	ATHB21	2:8049662-8051213	Control	50 mM	OK	2.95023	0.147273	-4.32427	2.19632	0.0280693	0.430794
down	AT2G19900	ATNADP-ME1	2:8591898-8595478	Control	50 mM	OK	3.66482	0.192922	-4.24766	3.09206	0.00198771	0.0831299
down	AT3G50120	AT3G50120	3:18584999-18587312	Control	50 mM	OK	1.08149	0.0574977	-4.23337	2.14582	0.0318872	0.45834
down	AT3G56275	AT3G56275	3:20872830-20873472	Control	50 mM	OK	3.94137	0.214804	-4.19761	2.12304	0.0337508	0.471773
down	AT5G42600	MRN1	5:17053516-17058245	Control	50 mM	OK	4.86927	0.26961	-4.17476	3.48073	0.000500046	0.0304129
down	AT5G28910	AT5G28910	5:10930568-10932999	Control	50 mM	OK	1.4046	0.0899239	-3.96531	1.99942	0.0455625	0.546496
down	AT2G17770	ATBZIP27	2:7723102-7724323	Control	50 mM	OK	3.02677	0.202818	-3.89952	2.07651	0.0378472	0.499542
down	AT5G17340	AT5G17340	5:5715623-5716268	Control	50 mM	OK	23.4627	1.57354	-3.89829	3.33208	0.000861983	0.0453263
down	AT2G44460	BGLU28	2:18346438-18349966	Control	50 mM	OK	113.632	7.96402	-3.83472	4.33394	1.46465e-05	0.00222154
down	AT4G02420	AT4G02420	4:1064362-1066372	Control	50 mM	OK	1.31289	0.0936507	-3.80931	2.28665	0.0222161	0.379429
down	AT4G08570	AT4G08570	4:5454579-5456070	Control	50 mM	OK	10.2392	0.750141	-3.7708	3.11133	0.00186248	0.0796088
down	AT4G29340	PRF4	4:14447646-14448698	Control	50 mM	OK	3.88364	0.289566	-3.74545	2.24479	0.0247815	0.40164
down	AT5G19800	AT5G19800	5:6690647-6690938	Control	50 mM	OK	16.8817	1.28283	-3.71806	2.22467	0.0261037	0.414051
down	AT5G18010	AT5G18010	5:5962896-5963405	Control	50 mM	OK	6.6371	0.505728	-3.71412	2.22231	0.0262625	0.415917
down	AT5G44120	CRU1	5:17756263-17758288	Control	50 mM	OK	4.83729	0.36927	-3.71145	2.94176	0.00326357	0.116388
down	AT3G44290	anac060	3:15972908-15975183	Control	50 mM	OK	2.36043	0.183211	-3.68747	2.20637	0.0273584	0.424761
down	AT1G56600	AtGolS2	1:21207536-21209596	Control	50 mM	OK	55.7331	4.49441	-3.63233	4.21853	2.45899e-05	0.00329711
down	AT3G03260	HDG8	3:755158-759282	Control	50 mM	OK	1.9336	0.156373	-3.62823	2.59804	0.00937579	0.229632
down	AT3G54700	PHT1	3:20248424-20250070	Control	50 mM	OK	1.78744	0.144847	-3.62529	2.16531	0.0303639	0.446943
down	AT1G56150	AT1G56150	1:21017384-21017939	Control	50 mM	OK	17.6395	1.50848	-3.54764	2.80477	0.00503519	0.154775
down	AT4G29370	AT4G29370	4:14455601-14456738	Control	50 mM	OK	2.33593	0.200805	-3.54013	2.10618	0.0351885	0.481291
down	AT2G40850	ATPI4K GAMMA 1	2:17051122-17053292	Control	50 mM	OK	1.03245	0.0896508	-3.52561	2.09754	0.0359458	0.485575
down	AT3G27250	AT3G27250	3:10061544-10062731	Control	50 mM	OK	9.54783	0.861904	-3.46957	3.08663	0.00202442	0.0841969
down	AT5G65730	XTH6	5:26299031-26300478	Control	50 mM	OK	55.3728	5.04554	-3.4561	4.01022	6.06629e-05	0.00651477
down	AT3G08860	PYD4	3:2696558-2699158	Control	50 mM	OK	76.2517	7.20365	-3.40397	4.03892	5.3697e-05	0.00593083
down	AT1G11120	AT1G11120	1:3715183-3717320	Control	50 mM	OK	8.50817	0.806416	-3.39925	2.21538	0.026734	0.419677
down	AT1G54870	AT1G54870	1:20459005-20460647	Control	50 mM	OK	1.64643	0.15681	-3.39225	2.00913	0.0445234	0.541648
down	AT5G49360	BXL1	5:20011878-20016742	Control	50 mM	OK	85.5959	8.34056	-3.35933	3.81235	0.000137651	0.0119889
down	AT5G23370	AT5G23370	5:7863330-7864271	Control	50 mM	OK	2.10627	0.209145	-3.33211	1.96855	0.0490052	0.564815
down	AT1G67265	RTFL21	1:25175557-25176202	Control	50 mM	OK	53.7378	5.37247	-3.32228	3.57027	0.000356607	0.0237501
down	AT5G46890	AT5G46890	5:19036295-19036916	Control	50 mM	OK	48.6507	4.90881	-3.30902	3.50078	0.000463893	0.0287255
down	AT4G28520	CRU3	4:14087555-14089796	Control	50 mM	OK	1.98618	0.201553	-3.30076	2.2124	0.0269394	0.421317
down	AT5G54585	AT5G54585	5:22175538-22176691	Control	50 mM	OK	7.00387	0.71741	-3.28728	2.46346	0.0137605	0.289811
down	AT2G18050	HIS1-3	2:7845922-7846884	Control	50 mM	OK	558.474	57.421	-3.28184	2.99461	0.00274795	0.103742
down	AT5G40420	OLEO2	5:16173392-16174783	Control	50 mM	OK	5.18544	0.538407	-3.2677	2.31181	0.0207881	0.366808
down	AT1G52940	PAP5	1:19716401-19723725	Control	50 mM	OK	3.21199	0.350791	-3.19479	2.25736	0.0239853	0.395308
down	AT4G24700	AT4G24700	4:12744621-12745313	Control	50 mM	OK	6.07797	0.67277	-3.1754	2.2407	0.0250457	0.4042
down	AT4G19170	NCED4	4:10481785-10483857	Control	50 mM	OK	284.635	31.5367	-3.17401	3.14226	0.00167648	0.0735132
down	AT5G62140	AT5G62140	5:24954505-24955385	Control	50 mM	OK	13.6545	1.52246	-3.1649	2.95692	0.00310726	0.112885
down	AT5G44005	AT5G44005	5:17704902-17705558	Control	50 mM	OK	27.8567	3.16183	-3.13919	2.97481	0.00293167	0.108532
down	AT2G46880	ATPAP14	2:19264572-19266446	Control	50 mM	OK	20.3799	2.33911	-3.12311	3.25849	0.00112006	0.055168
down	AT5G43840	AT-HSFA6A	5:17625436-17626364	Control	50 mM	OK	2.83098	0.325292	-3.12149	2.0396	0.0413898	0.521186
down	AT5G59310	LTP4	5:23925084-23925852	Control	50 mM	OK	7.87856	0.913518	-3.10843	2.31763	0.0204694	0.364372
down	AT4G19430	AT4G19430	4:10598444-10599151	Control	50 mM	OK	13.6967	1.59087	-3.10594	2.79022	0.00526725	0.159222
down	AT2G20875	EPF1	2:8983073-8983612	Control	50 mM	OK	7.68224	0.892426	-3.10572	2.02501	0.0428662	0.531267
down	AT2G19990	PR-1-LIKE	2:8629983-8630688	Control	50 mM	OK	3.86945	0.451356	-3.09979	2.02542	0.042824	0.530908
down	AT2G37380	AT2G37380	2:15686757-15688003	Control	50 mM	OK	2.85124	0.334	-3.09367	2.17682	0.0294941	0.441623
down	AT3G53040	AT3G53040	3:19664673-19666487	Control	50 mM	OK	1.35034	0.158673	-3.08919	2.17367	0.0297302	0.442524
down	AT4G39795	AT4G39795	4:18466564-18467449	Control	50 mM	OK	13.3649	1.57318	-3.08669	2.4945	0.0126134	0.274446
down	AT3G18010	WOX1	3:6161136-6163272	Control	50 mM	OK	1.99329	0.235588	-3.08082	2.01303	0.0441118	0.539059
down	AT1G64590	AT1G64590	1:23993532-23995509	Control	50 mM	OK	44.0555	5.27371	-3.06243	3.61378	0.000301771	0.0210962
down	AT1G20735	AT1G20735	1:7197490-7198681	Control	50 mM	OK	2.44341	0.295918	-3.04563	1.98583	0.0470526	0.554771
down	AT3G63370	OTP86	3:23402075-23405991	Control	50 mM	OK	1.51209	0.184598	-3.03408	2.35706	0.0184203	0.344271
down	AT5G57550	XTH25	5:23304887-23306421	Control	50 mM	OK	13.4777	1.65642	-3.02443	2.97538	0.00292622	0.108402
down	AT5G36180	scpl1	5:14239027-14242135	Control	50 mM	OK	12.377	1.53224	-3.01395	3.18758	0.0014347	0.0657392
down	AT2G45600	AT2G45600	2:18789587-18790952	Control	50 mM	OK	15.8721	1.96677	-3.01259	3.20765	0.00133823	0.0623887
down	AT5G45310	AT5G45310	5:18359274-18361114	Control	50 mM	OK	7.01675	0.871956	-3.00848	2.74305	0.00608706	0.174379
down	AT3G22231	PCC1	3:7845822-7846605	Control	50 mM	OK	230.022	28.609	-3.00723	3.65379	0.0002584	0.0188939
down	AT4G04810	ATMSRB4	4:2441326-2442567	Control	50 mM	OK	13.8271	1.72889	-2.99958	2.41784	0.0156131	0.312366
down	AT5G17165	AT5G17165	5:5643117-5647783	Control	50 mM	OK	12.1173	1.52805	-2.9873	2.21567	0.0267138	0.419524
down	AT3G11110	AT3G11110	3:3479978-3480455	Control	50 mM	OK	15.7813	2.01562	-2.96892	2.52787	0.0114757	0.257901
down	AT1G30520	AAE14	1:10810983-10813700	Control	50 mM	OK	2.95856	0.378888	-2.96505	2.38564	0.0170493	0.328268
down	AT3G45080	AT3G45080	3:16488714-16489713	Control	50 mM	OK	8.04461	1.03437	-2.95927	2.52353	0.0116182	0.259906
down	AT5G08030	AT5G08030	5:2575032-2576783	Control	50 mM	OK	4.52854	0.584335	-2.95418	2.37689	0.0174591	0.333118
down	AT2G44740	CYCP4	2:18441988-18443399	Control	50 mM	OK	29.8551	3.86905	-2.94793	3.28078	0.00103519	0.052103
down	AT5G06790	AT5G06790	5:2097668-2098740	Control	50 mM	OK	4.71264	0.624798	-2.91507	2.25229	0.0243037	0.397829
down	AT4G33960	AT4G33960	4:16277365-16277779	Control	50 mM	OK	41.0633	5.45732	-2.91158	2.59671	0.00941224	0.230243
down	AT5G42590	CYP71A16	5:17031110-17033726	Control	50 mM	OK	24.4994	3.27386	-2.90368	3.41874	0.00062911	0.036033
down	AT5G67430	AT5G67430	5:26910314-26912103	Control	50 mM	OK	5.08551	0.692694	-2.8761	2.51047	0.012057	0.265947
down	AT2G42485	AT2G42485	2:17690530-17691018	Control	50 mM	OK	8.27175	1.13117	-2.87037	2.00261	0.0452195	0.545097
down	AT1G20860	PHT1	1:7254006-7258677	Control	50 mM	OK	7.77965	1.07211	-2.85925	2.64457	0.00817948	0.21085
down	AT5G48850	ATSDI1	5:19805436-19807759	Control	50 mM	OK	194.153	26.9955	-2.84641	3.2429	0.0011832	0.0573982
down	AT5G15500	AT5G15500	5:5031675-5033500	Control	50 mM	OK	4.11985	0.572865	-2.84632	2.21775	0.0265721	0.418281
down	AT1G22370	AtUGT85A5	1:7898012-7899879	Control	50 mM	OK	17.7798	2.47542	-2.8445	2.58013	0.00987619	0.237107
down	AT5G56100	AT5G56100	5:22717114-22717751	Control	50 mM	OK	35.8352	4.99235	-2.84359	2.95156	0.00316172	0.114168
down	AT2G36050	ATOFP15	2:15135571-15136749	Control	50 mM	OK	23.4818	3.43735	-2.77217	3.1024	0.00191958	0.0811841
down	AT2G29125	RTFL2	2:12523341-12524109	Control	50 mM	OK	6.07736	0.89196	-2.76839	2.03371	0.041981	0.525823
down	AT5G01220	SQD2	5:86584-89986	Control	50 mM	OK	314.924	46.6163	-2.7561	2.6802	0.00735777	0.196623
down	AT1G22740	RAB7	1:8049099-8050708	Control	50 mM	OK	40.7395	6.05198	-2.75095	3.22097	0.00127757	0.0604034
down	AT4G36350	PAP25	4:17173736-17175857	Control	50 mM	OK	6.6774	0.993793	-2.74827	2.53198	0.011342	0.256191
down	AT4G13575	AT4G13575	4:7892319-7893705	Control	50 mM	OK	6.05074	0.918285	-2.7201	2.08841	0.0367604	0.491543
down	AT5G49740	ATFRO7	5:20205341-20208730	Control	50 mM	OK	15.5007	2.39392	-2.69489	3.15882	0.00158408	0.0706986
down	AT5G66052	AT5G66052	5:26416125-26416924	Control	50 mM	OK	20.4166	3.18474	-2.68049	2.54967	0.0107826	0.248813
down	AT1G14960	AT1G14960	1:5159198-5160083	Control	50 mM	OK	47.9411	7.48721	-2.67876	3.09594	0.00196191	0.0823372
down	AT1G15260	AT1G15260	1:5249759-5250573	Control	50 mM	OK	26.3951	4.12332	-2.67839	3.00564	0.0026502	0.101208
down	AT5G16030	AT5G16030	5:5238177-5243329	Control	50 mM	OK	90.5853	14.2338	-2.66996	2.4531	0.014163	0.295905
down	AT5G10946	AT5G10946	5:3455606-3457306	Control	50 mM	OK	11.2529	1.76869	-2.66954	2.44028	0.0146759	0.301643
down	AT1G48130	ATPER1	1:17780501-17781727	Control	50 mM	OK	5.6911	0.901528	-2.65826	2.2436	0.0248579	0.402247
down	AT4G37220	AT4G37220	4:17515079-17516162	Control	50 mM	OK	39.4317	6.30019	-2.64589	2.99846	0.00271352	0.10279
down	AT3G32030	AT3G32030	3:13032457-13035348	Control	50 mM	OK	3.43309	0.552765	-2.63477	2.32433	0.0201079	0.361259
down	AT2G42170	AT2G42170	2:17577713-17580392	Control	50 mM	OK	7.50302	1.22955	-2.60935	2.56378	0.0103539	0.243094
down	AT3G45070	AT3G45070	3:16486282-16487349	Control	50 mM	OK	7.03162	1.1772	-2.5785	2.27078	0.0231606	0.388205
down	AT2G41290	SSL2	2:17210427-17212959	Control	50 mM	OK	2.98803	0.500256	-2.57846	2.04504	0.0408509	0.5176
down	AT1G18870	ICS2	1:6515428-6519282	Control	50 mM	OK	18.8881	3.17245	-2.57381	2.96302	0.00304636	0.111474
down	AT1G05562	AT1G05562	1:1645497-1647162	Control	50 mM	OK	11.9987	2.06129	-2.54126	2.05841	0.0395511	0.510704
down	AT1G18710	AtMYB47	1:6450593-6453114	Control	50 mM	OK	31.7937	5.4953	-2.53247	3.06065	0.00220857	0.0895036
down	AT1G02340	HFR1	1:465717-467844	Control	50 mM	OK	30.6739	5.31185	-2.52973	3.01632	0.00255863	0.0990512
down	AT1G12030	AT1G12030	1:4064666-4066341	Control	50 mM	OK	21.8598	3.86415	-2.50006	2.8173	0.00484298	0.151184
down	AT4G26530	AT4G26530	4:13391292-13393107	Control	50 mM	OK	72.2323	12.7722	-2.49963	2.80436	0.0050416	0.154853
down	AT2G22980	SCPL13	2:9778876-9783251	Control	50 mM	OK	46.162	8.22609	-2.48843	2.43694	0.0148121	0.303458
down	AT2G03710	2013-09-04	2:1129267-1131838	Control	50 mM	OK	8.18514	1.47324	-2.47401	2.27462	0.0229288	0.386629
down	AT5G50260	AT5G50260	5:20455316-20457029	Control	50 mM	OK	3.37877	0.608504	-2.47316	2.12419	0.0336545	0.471446
down	AT1G11460	AT1G11460	1:3857004-3859268	Control	50 mM	OK	5.13246	0.925092	-2.47198	2.01346	0.0440665	0.53876
down	AT4G11211	AT4G11211	4:6836105-6836588	Control	50 mM	OK	76.8834	13.8588	-2.47187	2.87328	0.00406237	0.134533
down	AT5G50560	AT5G50560	5:20579120-20579588	Control	50 mM	OK	13.6344	2.46493	-2.46763	2.06236	0.0391735	0.508337
down	AT5G66110	HIPP27	5:26430201-26430912	Control	50 mM	OK	8.28214	1.50759	-2.45776	2.00443	0.0450245	0.544418
down	AT1G75750	GASA1	1:28441525-28442429	Control	50 mM	OK	956.874	174.46	-2.45543	2.00056	0.0454396	0.545893
down	AT4G00950	MEE47	4:405672-407142	Control	50 mM	OK	77.0634	14.0583	-2.45462	3.05754	0.00223161	0.0901639
down	AT5G20410	MGD2	5:6896575-6898783	Control	50 mM	OK	23.0283	4.213	-2.45049	2.97688	0.00291199	0.108042
down	AT4G23400	PIP1D	4:12220742-12222371	Control	50 mM	OK	362.393	67.0436	-2.43438	2.57818	0.00993231	0.237743
down	AT3G50820	PSBO2	3:18890875-18892426	Control	50 mM	OK	385.258	72.1363	-2.41703	2.37475	0.0175609	0.334256
down	AT2G27385	AT2G27385	2:11716000-11717432	Control	50 mM	OK	185.739	34.832	-2.41479	2.63747	0.00835268	0.212966
down	AT4G16980	AT4G16980	4:9556977-9557812	Control	50 mM	OK	226.779	42.7762	-2.40641	2.9558	0.00311856	0.113172
down	AT5G66690	UGT72E2	5:26625079-26626793	Control	50 mM	OK	121.677	22.9641	-2.4056	2.82389	0.0047445	0.149083
down	AT5G44417	AT5G44417	5:17901831-17903346	Control	50 mM	OK	16.9421	3.22076	-2.39514	2.77632	0.00549786	0.163562
down	AT5G66520	AT5G66520	5:26551878-26553741	Control	50 mM	OK	2.70951	0.516279	-2.39181	2.09241	0.0364016	0.488768
down	AT1G25440	AT1G25440	1:8933715-8935460	Control	50 mM	OK	226.052	43.0733	-2.39179	2.46872	0.0135596	0.28719
down	AT4G20820	AT4G20820	4:11150159-11151758	Control	50 mM	OK	8.16656	1.55964	-2.38852	2.50241	0.0123351	0.270535
down	AT4G23870	AT4G23870	4:12414229-12415049	Control	50 mM	OK	38.2677	7.30852	-2.38848	2.81196	0.00492406	0.152843
down	AT3G49580	LSU1	3:18375268-18375784	Control	50 mM	OK	257.77	49.3702	-2.38437	2.72091	0.00651025	0.181641
down	AT5G27360	SFP2	5:9657025-9662559	Control	50 mM	OK	7.49399	1.46499	-2.35485	2.36474	0.0180425	0.340043
down	AT1G19960	AT1G19960	1:6928038-6928463	Control	50 mM	OK	157.434	31.0627	-2.34149	2.88456	0.00391967	0.131359
down	AT4G24890	ATPAP24	4:12811478-12814449	Control	50 mM	OK	5.41966	1.07003	-2.34055	2.35039	0.0187538	0.347835
down	AT1G15830	AT1G15830	1:5448725-5450177	Control	50 mM	OK	3.84456	0.760128	-2.3385	2.15305	0.0313147	0.453525
down	AT4G22200	AKT2/3	4:11746512-11750698	Control	50 mM	OK	11.5869	2.33314	-2.31215	2.80562	0.00502199	0.154606
down	AT1G27420	AT1G27420	1:9519107-9520520	Control	50 mM	OK	4.70176	0.95169	-2.30464	1.96623	0.0492725	0.566396
down	AT1G14220	AT1G14220	1:4858641-4859601	Control	50 mM	OK	12.866	2.61551	-2.29839	2.14844	0.0316785	0.457017
down	AT2G20670	AT2G20670	2:8911859-8913534	Control	50 mM	OK	94.8856	19.3335	-2.29509	2.84884	0.0043879	0.14123
down	AT5G18030	AT5G18030	5:5968434-5968938	Control	50 mM	OK	16.6932	3.41455	-2.28949	2.06953	0.0384968	0.503526
down	AT3G56040	UGP3	3:20791248-20797572	Control	50 mM	OK	67.9017	13.9922	-2.27882	2.40579	0.0161374	0.318773
down	AT2G42600	ATPPC2	2:17734323-17739085	Control	50 mM	OK	40.8766	8.48959	-2.26751	2.26171	0.0237152	0.393334
down	AT4G02630	AT4G02630	4:1151612-1153356	Control	50 mM	OK	16.1318	3.35045	-2.26748	2.70372	0.00685684	0.187356
down	AT4G00165	AT4G00165	4:69272-69884	Control	50 mM	OK	23.0168	4.79059	-2.26442	2.17306	0.0297758	0.442832
down	AT3G04860	AT3G04860	3:1339103-1340623	Control	50 mM	OK	6.12558	1.28227	-2.25614	2.13213	0.0329958	0.46658
down	AT1G30500	NF-YA7	1:10804449-10806319	Control	50 mM	OK	35.8151	7.51373	-2.25297	2.67812	0.00740366	0.197322
down	AT5G48490	AT5G48490	5:19647834-19648281	Control	50 mM	OK	53.2211	11.1843	-2.25053	2.44949	0.014306	0.297692
down	AT5G62100	BAG2	5:24940395-24941974	Control	50 mM	OK	7.09911	1.50937	-2.23369	2.15343	0.0312851	0.453294
down	AT2G46220	AT2G46220	2:18979470-18980770	Control	50 mM	OK	638.724	136.115	-2.23036	2.11045	0.0348197	0.478865
down	AT4G37925	NDH-M	4:17830561-17831554	Control	50 mM	OK	46.5958	9.94273	-2.22848	2.76464	0.00569863	0.167383
down	AT1G68010	HPR	1:25493195-25495988	Control	50 mM	OK	134.381	28.7565	-2.22437	2.19171	0.0284006	0.433041
down	AT3G12520	SULTR4	3:3967094-3971927	Control	50 mM	OK	27.374	5.86334	-2.22301	2.3467	0.0189406	0.34979
down	AT3G27690	LHCB2.4	3:10255946-10257011	Control	50 mM	OK	143.91	30.8939	-2.21977	2.70688	0.00679187	0.186134
down	AT2G35130	AT2G35130	2:14807448-14810229	Control	50 mM	OK	5.21337	1.12623	-2.21071	2.23645	0.0253222	0.406562
down	AT3G22235	AT3G22235	3:7854418-7855814	Control	50 mM	OK	165.602	35.8304	-2.20847	2.36981	0.0177971	0.337006
down	AT3G26165	CYP71B18	3:9570417-9571979	Control	50 mM	OK	13.7462	2.98066	-2.20532	2.54174	0.0110303	0.251607
down	AT1G68190	AT1G68190	1:25559245-25561212	Control	50 mM	OK	33.7988	7.39253	-2.19283	2.69958	0.00694268	0.189224
down	AT3G22968	CPuORF59	3:8152037-8154149	Control	50 mM	OK	117.696	25.7799	-2.19074	2.29909	0.0214997	0.372192
down	AT4G38932	AT4G38932	4:18149533-18152569	Control	50 mM	OK	368.238	80.744	-2.18921	2.09936	0.0357856	0.485198
down	AT3G53210	AT3G53210	3:19720164-19721875	Control	50 mM	OK	6.42839	1.41678	-2.18185	2.05686	0.0396996	0.511621
down	AT3G05400	AT3G05400	3:1549585-1554176	Control	50 mM	OK	26.7144	5.90007	-2.17881	2.66776	0.00763599	0.201406
down	AT1G06360	AT1G06360	1:1938962-1940459	Control	50 mM	OK	19.4737	4.30152	-2.17861	2.46475	0.0137109	0.289171
down	AT2G19810	AT2G19810	2:8550312-8551858	Control	50 mM	OK	42.2929	9.37104	-2.17413	2.73348	0.00626683	0.177102
down	AT1G08650	PPCK1	1:2752153-2753703	Control	50 mM	OK	128.865	28.7237	-2.16555	2.27253	0.0230545	0.387312
down	AT4G28780	AT4G28780	4:14215544-14217579	Control	50 mM	OK	19.6338	4.4093	-2.15472	2.56784	0.0102336	0.241636
down	AT4G17810	AT4G17810	4:9906847-9907657	Control	50 mM	OK	14.3752	3.24661	-2.14658	2.17808	0.0294004	0.440604
down	AT2G22990	SCPL8	2:9786315-9790179	Control	50 mM	OK	187.196	42.3374	-2.14455	2.05942	0.0394538	0.50994
down	AT1G57980	AT1G57980	1:21439231-21440805	Control	50 mM	OK	16.5488	3.7707	-2.13382	2.44824	0.0143556	0.298324
down	AT2G25160	CYP82F1	2:10709063-10711240	Control	50 mM	OK	14.4009	3.31544	-2.11889	2.55394	0.0106512	0.24675
down	AT3G07340	AT3G07340	3:2340898-2343470	Control	50 mM	OK	9.77307	2.25452	-2.11599	2.39914	0.0164336	0.321822
down	AT4G31330	AT4G31330	4:15202295-15203431	Control	50 mM	OK	61.1303	14.1215	-2.11399	2.65478	0.00793591	0.206784
down	AT2G01760	ARR14	2:332966-334696	Control	50 mM	OK	5.90896	1.3662	-2.11273	2.05877	0.0395162	0.510473
down	AT3G51860	CAX3	3:19239426-19242913	Control	50 mM	OK	17.5414	4.06522	-2.10936	2.53445	0.0112625	0.254873
down	AT5G45950	AT5G45950	5:18634078-18636699	Control	50 mM	OK	20.8763	4.84152	-2.10833	2.46521	0.0136933	0.288952
down	AT1G11600	CYP77B1	1:3902011-3903782	Control	50 mM	OK	5.32892	1.23997	-2.10354	2.11235	0.0346564	0.477966
down	AT3G59580	AT3G59580	3:22009050-22012791	Control	50 mM	OK	2.55679	0.598236	-2.09555	2.00008	0.045492	0.54614
down	AT2G43010	SRL2	2:17886426-17889050	Control	50 mM	OK	82.0532	19.2462	-2.09199	2.26899	0.0232688	0.389422
down	AT5G64380	AT5G64380	5:25741248-25743198	Control	50 mM	OK	17.0492	4.01193	-2.08734	2.46593	0.0136659	0.288651
down	AT1G69690	AT1G69690	1:26216223-26217851	Control	50 mM	OK	38.7165	9.11557	-2.08655	2.62197	0.0087423	0.219205
down	AT5G44680	AT5G44680	5:18024214-18025991	Control	50 mM	OK	54.4277	12.8748	-2.07979	2.6295	0.00855116	0.216078
down	AT5G04950	NAS1	5:1457644-1458890	Control	50 mM	OK	23.667	5.60129	-2.07905	2.48962	0.0127881	0.276684
down	AT1G75280	AT1G75280	1:28251959-28253619	Control	50 mM	OK	166.275	39.5712	-2.07105	2.40116	0.0163431	0.320376
down	AT5G25120	CYP71B11	5:8662098-8664533	Control	50 mM	OK	14.5405	3.46384	-2.06963	2.45975	0.0139036	0.291904
down	AT3G04290	ATLTL1	3:1133319-1136316	Control	50 mM	OK	53.185	12.7262	-2.06321	2.61329	0.00896753	0.222581
down	AT3G56080	AT3G56080	3:20810308-20813036	Control	50 mM	OK	11.2786	2.70521	-2.05977	2.42207	0.0154324	0.310247
down	AT5G06530	AT5G06530	5:1989746-1994912	Control	50 mM	OK	17.8284	4.29507	-2.05342	2.51315	0.0119657	0.264939
down	AT1G15980	NDF1	1:5489297-5493772	Control	50 mM	OK	36.3106	8.78698	-2.04695	2.58954	0.00961044	0.232912
down	AT1G49010	AT1G49010	1:18132644-18133925	Control	50 mM	OK	8.11001	1.96646	-2.0441	2.08399	0.0371608	0.494764
down	AT4G23890	AT4G23890	4:12419393-12421464	Control	50 mM	OK	161.295	39.1901	-2.04114	2.03244	0.0421093	0.52688
down	AT1G51400	AT1G51400	1:19050343-19053534	Control	50 mM	OK	252.894	61.492	-2.04006	1.99105	0.0464749	0.550936
down	AT3G10420	SPD1	3:3239179-3242537	Control	50 mM	OK	97.3746	23.7113	-2.03797	2.08298	0.0372527	0.495659
down	AT2G26355	AT2G26355	2:11220707-11223213	Control	50 mM	OK	93.2122	22.705	-2.03751	2.38314	0.0171658	0.329403
down	AT4G23000	AT4G23000	4:12054454-12060028	Control	50 mM	OK	17.7771	4.34336	-2.03314	2.57264	0.0100925	0.240049
down	AT2G38830	AT2G38830	2:16225776-16226872	Control	50 mM	OK	6.93879	1.70244	-2.02708	2.02761	0.0426004	0.52972
down	AT5G62130	AT5G62130	5:24950263-24953232	Control	50 mM	OK	15.4597	3.79957	-2.02461	2.22512	0.0260733	0.413842
down	AT4G19420	AT4G19420	4:10587165-10590588	Control	50 mM	OK	120.03	29.5084	-2.0242	1.98738	0.0468804	0.553614
down	AT1G50290	AT1G50290	1:18627558-18628434	Control	50 mM	OK	435.806	107.533	-2.0189	2.26665	0.0234114	0.390884
down	AT1G22160	AT1G22160	1:7823148-7823971	Control	50 mM	OK	25.2902	6.24585	-2.01761	2.31562	0.0205793	0.365545
down	AT2G19970	AT2G19970	2:8623729-8624476	Control	50 mM	OK	12.4758	3.08835	-2.01422	1.99731	0.0457919	0.547772
down	AT1G20650	AT1G20650	1:7158243-7160526	Control	50 mM	OK	31.8741	7.91462	-2.00979	2.53652	0.0111961	0.25404
down	AT1G23052	AT1G23052	1:8168442-8169267	Control	50 mM	OK	18.8104	4.68191	-2.00636	2.21643	0.0266618	0.418926
down	AT2G42040	AT2G42040	2:17543033-17545230	Control	50 mM	OK	35.3146	8.83024	-1.99974	2.50392	0.0122826	0.269836
down	AT5G10180	SULTR2	5:3193143-3197120	Control	50 mM	OK	135.366	33.8623	-1.99912	2.14081	0.0322894	0.461091
down	AT3G54050	HCEF1	3:20016891-20020926	Control	50 mM	OK	104.104	26.1781	-1.9916	2.0331	0.0420424	0.526427
down	AT2G03330	AT2G03330	2:1008459-1014122	Control	50 mM	OK	12.2654	3.09759	-1.98538	2.07762	0.0377443	0.499016
down	AT1G67105	AT1G67105	1:25057478-25058264	Control	50 mM	OK	27.729	7.01638	-1.9826	2.26647	0.0234228	0.39093
down	AT5G14650	AT5G14650	5:4724449-4726513	Control	50 mM	OK	5.76347	1.45896	-1.982	2.01704	0.0436911	0.535943
down	AT5G54630	AT5G54630	5:22192498-22194308	Control	50 mM	OK	18.8628	4.7801	-1.98043	2.43837	0.0147535	0.302514
down	AT4G04750	AT4G04750	4:2417887-2422624	Control	50 mM	OK	13.0297	3.3026	-1.98013	2.22019	0.0264059	0.417049
down	AT1G55675	AT1G55675	1:20803703-20804573	Control	50 mM	OK	26.4082	6.73742	-1.97072	2.19039	0.0284958	0.433448
down	AT5G66400	RAB18	5:26518276-26519242	Control	50 mM	OK	47.8151	12.2845	-1.96062	2.24437	0.0248087	0.401746
down	AT4G18830	ATOFP5	4:10337204-10338612	Control	50 mM	OK	14.4605	3.71614	-1.96024	2.34451	0.0190521	0.350987
down	AT1G07050	AT1G07050	1:2164187-2165239	Control	50 mM	OK	39.5648	10.1872	-1.95746	2.41991	0.0155243	0.31147
down	AT4G38690	AT4G38690	4:18074474-18075765	Control	50 mM	OK	45.6129	11.8138	-1.94897	2.47183	0.0134422	0.28581
down	AT2G36970	AT2G36970	2:15529005-15530749	Control	50 mM	OK	31.8704	8.25665	-1.94859	2.45586	0.0140548	0.294042
down	AT4G34250	KCS16	4:16394707-16396495	Control	50 mM	OK	17.0923	4.43355	-1.94681	2.36511	0.0180247	0.339814
down	AT1G74880	NDH-O	1:28129857-28131077	Control	50 mM	OK	78.848	20.4962	-1.94372	2.47365	0.0133741	0.284715
down	AT3G03870	AT3G03870	3:995216-997410	Control	50 mM	OK	172.545	45.1552	-1.93401	2.13324	0.0329047	0.466224
down	AT5G01820	CIPK14	5:313192-315000	Control	50 mM	OK	46.9171	12.2853	-1.93318	2.43759	0.0147856	0.303069
down	AT4G32340	AT4G32340	4:15612583-15614305	Control	50 mM	OK	177.301	46.4981	-1.93096	2.31061	0.0208546	0.367301
down	AT3G55330	PPL1	3:20513824-20515351	Control	50 mM	OK	57.9481	15.2339	-1.92748	2.44158	0.014623	0.301445
down	AT3G07350	AT3G07350	3:2347467-2348791	Control	50 mM	OK	54.2036	14.265	-1.92591	2.4518	0.0142143	0.296576
down	AT3G11670	DGD1	3:3680892-3684558	Control	50 mM	OK	57.7397	15.1976	-1.92572	2.17802	0.0294045	0.44061
down	AT2G38820	AT2G38820	2:16221835-16223662	Control	50 mM	OK	18.0212	4.74925	-1.92393	2.29294	0.0218516	0.375741
down	AT3G49570	LSU3	3:18372532-18373024	Control	50 mM	OK	88.2475	23.2638	-1.92347	2.38256	0.0171925	0.329618
down	AT1G60010	AT1G60010	1:22095359-22096577	Control	50 mM	OK	62.2198	16.4703	-1.91751	2.44133	0.0146334	0.301452
down	AT4G10060	AT4G10060	4:6288826-6295402	Control	50 mM	OK	11.7718	3.1189	-1.91623	2.40219	0.0162974	0.319989
down	AT4G21650	AT4G21650	4:11501197-11504678	Control	50 mM	OK	10.16	2.69308	-1.91557	2.29805	0.0215587	0.372677
down	AT2G36430	AT2G36430	2:15290203-15291763	Control	50 mM	OK	17.1194	4.53887	-1.91522	2.31324	0.0207094	0.366231
down	AT3G11410	ATPP2CA	3:3583882-3585790	Control	50 mM	OK	41.9298	11.1432	-1.91181	2.43746	0.0147909	0.303126
down	AT1G11175	AT1G11175	1:3744857-3745655	Control	50 mM	OK	102.796	27.3374	-1.91083	2.43476	0.0149015	0.304535
down	AT1G14345	AT1G14345	1:4899144-4899979	Control	50 mM	OK	29.3673	7.81441	-1.91	2.22278	0.0262305	0.415515
down	AT1G67600	AT1G67600	1:25336422-25337662	Control	50 mM	OK	22.0063	5.86663	-1.90731	2.14828	0.0316917	0.457058
down	AT1G55480	ZKT	1:20713683-20715547	Control	50 mM	OK	70.7089	18.852	-1.90718	2.38746	0.0169655	0.32765
down	AT1G76100	PETE1	1:28553986-28554768	Control	50 mM	OK	318.621	85.0641	-1.90522	2.20087	0.0277454	0.428233
down	AT5G25220	KNAT3	5:8736073-8738584	Control	50 mM	OK	51.9225	13.8859	-1.90274	2.05066	0.0402999	0.514211
down	AT4G04630	AT4G04630	4:2331676-2332800	Control	50 mM	OK	13.088	3.50574	-1.90045	2.05199	0.0401703	0.51399
down	AT1G16720	HCF173	1:5723087-5727312	Control	50 mM	OK	39.2144	10.5162	-1.89877	2.36513	0.0180237	0.339814
down	AT1G76110	AT1G76110	1:28555041-28557586	Control	50 mM	OK	20.8234	5.60849	-1.89252	2.31937	0.0203748	0.363689
down	AT2G40610	EXP8	2:16948862-16950557	Control	50 mM	OK	47.4408	12.778	-1.89247	2.40299	0.0162615	0.319671
down	AT4G16780	ATHB2	4:9449113-9450743	Control	50 mM	OK	54.292	14.6267	-1.89213	2.40653	0.0161048	0.318678
down	AT5G06690	WCRKC1	5:2060500-2061956	Control	50 mM	OK	122.177	32.9317	-1.89142	2.06515	0.0389086	0.506167
down	AT2G01590	CRR3	2:266629-267798	Control	50 mM	OK	14.8847	4.01628	-1.8899	2.0406	0.0412904	0.520207
down	AT1G29700	AT1G29700	1:10384980-10387441	Control	50 mM	OK	40.356	10.8895	-1.88985	2.39964	0.0164114	0.321492
down	AT1G46554	AT1G46554	1:17252951-17253903	Control	50 mM	OK	79.2543	21.391	-1.88948	2.40351	0.0162387	0.31952
down	AT1G72180	AT1G72180	1:27162819-27169717	Control	50 mM	OK	34.0463	9.23317	-1.8826	2.12905	0.0332504	0.468583
down	AT1G28230	PUP1	1:9862072-9864606	Control	50 mM	OK	28.911	7.84414	-1.88193	2.2949	0.0217391	0.374503
down	AT5G24660	LSU2	5:8443278-8443834	Control	50 mM	OK	160.38	43.5523	-1.88067	2.39447	0.0166443	0.323682
down	AT5G38980	AT5G38980	5:15606770-15607350	Control	50 mM	OK	283.812	77.0822	-1.88047	2.35157	0.0186946	0.347003
down	AT5G56860	GNC	5:22989264-22991467	Control	50 mM	OK	16.7774	4.55977	-1.87949	2.27926	0.0226515	0.383195
down	AT1G75690	AT1G75690	1:28422109-28423285	Control	50 mM	OK	73.0479	19.8932	-1.87657	2.38633	0.0170174	0.328178
down	AT1G49130	AT1G49130	1:18174739-18176022	Control	50 mM	OK	41.8287	11.4013	-1.8753	2.06998	0.0384544	0.503485
down	AT1G21680	AT1G21680	1:7613004-7615339	Control	50 mM	OK	104.88	28.627	-1.87329	2.08597	0.0369813	0.493084
down	AT2G34510	AT2G34510	2:14543996-14546879	Control	50 mM	OK	29.9408	8.21111	-1.86647	2.35443	0.018551	0.345137
down	AT3G14150	AT3G14150	3:4690449-4693001	Control	50 mM	OK	24.523	6.72641	-1.86623	2.17286	0.0297906	0.442919
down	AT5G15180	AT5G15180	5:4930518-4932363	Control	50 mM	OK	27.7809	7.62326	-1.86561	2.30429	0.0212063	0.36988
down	AT5G23750	AT5G23750	5:8009805-8011619	Control	50 mM	OK	10.3214	2.83602	-1.86369	1.98231	0.0474441	0.557006
down	AT2G42840	PDF1	2:17826115-17827536	Control	50 mM	OK	165.603	45.5704	-1.86156	2.19685	0.0280314	0.430443
down	AT1G74670	AT1G74670	1:28053285-28054149	Control	50 mM	OK	255.209	70.4173	-1.85768	2.23182	0.025627	0.40975
down	AT1G64680	AT1G64680	1:24036020-24037401	Control	50 mM	OK	25.2591	6.97211	-1.85714	2.27313	0.0230182	0.38718
down	AT5G12950	AT5G12950	5:4092952-4096975	Control	50 mM	OK	35.4024	9.78648	-1.85499	2.32514	0.0200646	0.360851
down	AT2G05100	LHCB2.1	2:1823239-1824425	Control	50 mM	OK	308.195	85.3808	-1.85186	1.96761	0.0491128	0.565129
down	AT1G64860	SIGA	1:24097912-24100952	Control	50 mM	OK	28.0669	7.81151	-1.8452	2.27103	0.023145	0.388198
down	AT4G34760	AT4G34760	4:16582182-16582879	Control	50 mM	OK	32.5089	9.08612	-1.8391	2.17167	0.0298805	0.443566
down	AT5G66590	AT5G66590	5:26574180-26574874	Control	50 mM	OK	30.5952	8.57087	-1.83579	2.14531	0.0319282	0.458601
down	AT3G26180	CYP71B20	3:9578216-9580086	Control	50 mM	OK	47.4353	13.3688	-1.82709	2.30527	0.0211516	0.369355
down	AT3G16570	RALF23	3:5644697-5645414	Control	50 mM	OK	154.669	43.6816	-1.82409	2.31331	0.0207056	0.366231
down	AT1G03470	AT1G03470	1:865914-867733	Control	50 mM	OK	12.1823	3.44637	-1.82164	1.97899	0.0478177	0.55887
down	AT1G13710	CYP78A5	1:4702724-4704657	Control	50 mM	OK	7.39709	2.10299	-1.81452	1.96332	0.0496095	0.567154
down	AT2G46530	ARF11	2:19104664-19108331	Control	50 mM	OK	25.2813	7.22776	-1.80645	2.28346	0.0224031	0.381085
down	AT5G15310	ATMIXTA	5:4974670-4976227	Control	50 mM	OK	17.1818	4.91581	-1.80538	2.16282	0.0305548	0.447706
down	AT1G51140	AT1G51140	1:18943456-18945753	Control	50 mM	OK	13.8019	3.95443	-1.80332	2.18197	0.0291119	0.438758
down	AT1G49032	AT1G49032	1:18138267-18139005	Control	50 mM	OK	249.959	71.6423	-1.80281	2.21673	0.0266418	0.418831
down	AT5G21930	ATHMA8	5:7243001-7249170	Control	50 mM	OK	29.4175	8.43172	-1.80278	2.06763	0.0386747	0.505025
down	AT3G59400	GUN4	3:21948716-21949710	Control	50 mM	OK	79.8542	22.9575	-1.79841	2.27942	0.0226424	0.383142
down	AT2G19310	AT2G19310	2:8369793-8370406	Control	50 mM	OK	65.2963	18.8028	-1.79605	2.21089	0.0270436	0.422168
down	AT5G60660	PIP2F	5:24375456-24376989	Control	50 mM	OK	17.7214	5.10533	-1.79542	2.06205	0.0392025	0.50837
down	AT1G20610	CYCB2	1:7134789-7137781	Control	50 mM	OK	14.2706	4.11196	-1.79515	2.20841	0.027216	0.423704
down	AT5G48790	AT5G48790	5:19779859-19782050	Control	50 mM	OK	44.4748	12.8506	-1.79115	2.28418	0.0223607	0.38074
down	AT1G03630	POR C	1:907641-909376	Control	50 mM	OK	55.5946	16.0941	-1.78841	2.1378	0.0325332	0.463087
down	AT1G21500	AT1G21500	1:7529881-7531025	Control	50 mM	OK	84.6918	24.5283	-1.78778	2.28224	0.0224749	0.381874
down	AT2G28605	AT2G28605	2:12254887-12255837	Control	50 mM	OK	27.5851	8.07905	-1.77163	2.14201	0.0321924	0.460377
down	AT4G19030	NLM1	4:10421524-10423487	Control	50 mM	OK	35.2417	10.3403	-1.769	2.19349	0.0282718	0.432152
down	AT1G75460	AT1G75460	1:28327885-28329764	Control	50 mM	OK	80.1358	23.5317	-1.76784	2.19013	0.0285148	0.433448
down	AT3G61410	AT3G61410	3:22721005-22722673	Control	50 mM	OK	15.1876	4.4738	-1.76332	2.09364	0.0362917	0.488001
down	AT5G03230	AT5G03230	5:769513-770385	Control	50 mM	OK	103.765	30.6448	-1.7596	2.23927	0.0251382	0.405119
down	AT3G47430	PEX11B	3:17480602-17481792	Control	50 mM	OK	29.4655	8.7614	-1.74979	2.15341	0.0312866	0.453294
down	AT5G20280	SPS1F	5:6844713-6850154	Control	50 mM	OK	53.5672	15.9463	-1.74812	2.01072	0.044355	0.540474
down	AT5G48412	AT5G48412	5:19623515-19624232	Control	50 mM	OK	275.62	82.23	-1.74494	2.1229	0.0337623	0.471773
down	AT1G19150	LHCA6	1:6612748-6613972	Control	50 mM	OK	32.8477	9.82126	-1.74181	2.14332	0.0320875	0.459791
down	AT5G60850	OBP4	5:24480448-24481873	Control	50 mM	OK	50.9912	15.295	-1.73719	2.22444	0.026119	0.41424
down	AT1G67900	AT1G67900	1:25464725-25470017	Control	50 mM	OK	25.1601	7.54779	-1.73701	1.96809	0.0490579	0.565122
down	AT2G34620	AT2G34620	2:14577173-14578288	Control	50 mM	OK	15.0981	4.5307	-1.73656	1.97227	0.0485786	0.561668
down	AT3G61260	AT3G61260	3:22675237-22676788	Control	50 mM	OK	210.186	63.221	-1.73319	1.99523	0.0460177	0.54818
down	AT4G15440	HPL1	4:8835494-8838676	Control	50 mM	OK	37.1407	11.1719	-1.73312	2.22097	0.0263531	0.416814
down	AT5G01520	AT5G01520	5:206431-208611	Control	50 mM	OK	16.3483	4.92637	-1.73054	1.97449	0.0483262	0.561313
down	AT3G28080	AT3G28080	3:10451485-10455267	Control	50 mM	OK	24.0678	7.25968	-1.72913	2.10497	0.0352937	0.481854
down	AT1G49975	AT1G49975	1:18504801-18505597	Control	50 mM	OK	37.7868	11.3997	-1.72888	2.06366	0.0390497	0.507334
down	AT5G36790	AT5G36790	5:14480873-14483814	Control	50 mM	OK	49.5672	14.9604	-1.72824	2.19349	0.0282724	0.432152
down	AT1G49500	AT1G49500	1:18321294-18322284	Control	50 mM	OK	147.014	44.4159	-1.72681	2.17449	0.0296684	0.442195
down	AT5G39530	AT5G39530	5:15826088-15828035	Control	50 mM	OK	25.9643	7.84931	-1.72589	2.17516	0.0296181	0.441963
down	AT2G32010	CVL1	2:13624791-13629146	Control	50 mM	OK	11.2205	3.3935	-1.72529	2.04753	0.0406065	0.515724
down	AT2G21370	XK-1	2:9137453-9140081	Control	50 mM	OK	16.486	4.98607	-1.72527	1.9977	0.0457487	0.54731
down	AT1G78995	AT1G78995	1:29715078-29716111	Control	50 mM	OK	22.1776	6.7205	-1.72246	2.00214	0.04527	0.545321
down	AT3G48200	AT3G48200	3:17832772-17837514	Control	50 mM	OK	11.6336	3.52994	-1.72058	2.18175	0.029128	0.438826
down	AT1G60160	AT1G60160	1:22188113-22191395	Control	50 mM	OK	18.6466	5.67842	-1.71535	2.18717	0.0287304	0.435171
down	AT3G26280	CYP71B4	3:9630199-9632009	Control	50 mM	OK	44.3339	13.5045	-1.71497	2.1901	0.0285173	0.433448
down	AT3G03530	NPC4	3:842498-845043	Control	50 mM	OK	30.8568	9.43791	-1.70905	2.19005	0.028521	0.433448
down	AT5G15780	AT5G15780	5:5144726-5146403	Control	50 mM	OK	44.2609	13.5462	-1.70814	2.18259	0.0290659	0.438375
down	AT3G25930	AT3G25930	3:9492844-9493953	Control	50 mM	OK	66.3844	20.3238	-1.70768	2.16932	0.0300582	0.444863
down	AT3G03790	AT3G03790	3:961996-968149	Control	50 mM	OK	33.345	10.2339	-1.70411	1.97174	0.0486396	0.561918
down	AT4G34220	AT4G34220	4:16381505-16384194	Control	50 mM	OK	16.8296	5.16809	-1.7033	2.16964	0.0300342	0.444617
down	AT4G35900	FD-1	4:17004594-17006287	Control	50 mM	OK	11.2085	3.44209	-1.70323	1.96194	0.0497693	0.568279
down	AT5G57030	LUT2	5:23077264-23080053	Control	50 mM	OK	23.8918	7.35588	-1.69955	2.1595	0.0308111	0.449262
down	AT3G18050	AT3G18050	3:6180858-6182854	Control	50 mM	OK	140.559	43.4242	-1.6946	1.97346	0.0484428	0.561313
down	AT5G36700	ATPGLP1	5:14421575-14424511	Control	50 mM	OK	44.9919	13.9164	-1.69288	2.11011	0.0348487	0.478999
down	AT5G56550	ATOXS3	5:22894501-22896653	Control	50 mM	OK	28.8045	8.91384	-1.69217	2.03991	0.0413597	0.52097
down	AT5G19190	AT5G19190	5:6457259-6458031	Control	50 mM	OK	85.4487	26.5619	-1.6857	2.15912	0.0308409	0.449478
down	AT1G66130	AT1G66130	1:24614961-24616930	Control	50 mM	OK	14.0294	4.38302	-1.67846	1.98132	0.0475557	0.557505
down	AT5G35790	G6PD1	5:13956689-13959753	Control	50 mM	OK	68.0759	21.4197	-1.6682	2.01084	0.0443419	0.540426
down	AT4G03210	XTH9	4:1415948-1417352	Control	50 mM	OK	103.864	32.8082	-1.66258	2.07026	0.0384282	0.503392
down	AT3G07310	AT3G07310	3:2327817-2329801	Control	50 mM	OK	58.9202	18.6169	-1.66215	2.09801	0.0359039	0.485198
down	AT5G18140	AT5G18140	5:5998174-5999888	Control	50 mM	OK	28.9002	9.13919	-1.66094	2.09002	0.036616	0.490442
down	AT2G17450	RHA3A	2:7576473-7577300	Control	50 mM	OK	47.4586	15.0233	-1.65947	2.07224	0.038243	0.502169
down	AT5G44190	GLK2	5:17798368-17800824	Control	50 mM	OK	61.095	19.375	-1.65686	2.10005	0.0357246	0.485198
down	AT2G15090	KCS8	2:6542255-6543947	Control	50 mM	OK	59.8161	19.0184	-1.65314	2.07737	0.0377671	0.499065
down	AT1G18000	AT1G18000	1:6194542-6196229	Control	50 mM	OK	20.6198	6.55938	-1.6524	2.06609	0.0388203	0.506048
down	AT4G14622	CPuORF60	4:8389039-8390833	Control	50 mM	OK	16.7049	5.32632	-1.64906	2.02763	0.0425982	0.52972
down	AT2G45130	ATSPX3	2:18606409-18607853	Control	50 mM	OK	52.2743	16.6821	-1.6478	2.11407	0.0345091	0.477003
down	AT1G18010	AT1G18010	1:6199897-6201484	Control	50 mM	OK	21.8779	7.00398	-1.64323	2.04362	0.0409914	0.518393
down	AT4G25910	ATCNFU3	4:13163928-13165205	Control	50 mM	OK	34.5471	11.082	-1.64034	2.06549	0.0388771	0.506126
down	AT5G67385	AT5G67385	5:26884663-26887204	Control	50 mM	OK	38.41	12.3975	-1.63143	2.08796	0.0368013	0.491774
down	AT1G73655	AT1G73655	1:27690358-27691814	Control	50 mM	OK	108.687	35.1353	-1.62919	2.06846	0.0385971	0.504382
down	AT3G61080	AT3G61080	3:22607129-22609822	Control	50 mM	OK	27.6178	8.95606	-1.62467	2.03439	0.0419127	0.525295
down	AT1G67050	AT1G67050	1:25028626-25029788	Control	50 mM	OK	30.5789	9.95521	-1.61901	2.05297	0.0400758	0.513676
down	AT4G01390	AT4G01390	4:570241-571595	Control	50 mM	OK	50.4283	16.5253	-1.60956	2.05025	0.0403403	0.514215
down	AT1G76020	AT1G76020	1:28532096-28533567	Control	50 mM	OK	50.2031	16.4594	-1.60886	2.01879	0.0435096	0.535048
down	AT4G36900	RAP2.10	4:17388813-17389837	Control	50 mM	OK	23.6768	7.79285	-1.60325	1.97847	0.0478753	0.55918
down	AT5G45670	AT5G45670	5:18528493-18530450	Control	50 mM	OK	31.5615	10.3884	-1.60319	2.04839	0.0405215	0.51516
down	AT5G03120	AT5G03120	5:733978-734943	Control	50 mM	OK	88.3098	29.2281	-1.59522	2.03676	0.041674	0.523395
down	AT5G46690	bHLH071	5:18945614-18947637	Control	50 mM	OK	25.8659	8.5645	-1.59461	1.99597	0.0459375	0.54818
down	AT3G28100	AT3G28100	3:10456098-10460965	Control	50 mM	OK	48.5746	16.0948	-1.59361	2.04781	0.040579	0.515564
down	AT5G66880	SRK2I	5:26710554-26714383	Control	50 mM	OK	49.0492	16.2656	-1.59241	2.03102	0.0422528	0.527849
down	AT2G03310	AT2G03310	2:1006255-1007183	Control	50 mM	OK	61.1114	20.3303	-1.58781	2.03267	0.0420854	0.526747
down	AT2G32870	AT2G32870	2:13944610-13946790	Control	50 mM	OK	26.7762	8.91567	-1.58654	2.02068	0.0433127	0.533776
down	AT1G54740	AT1G54740	1:20430768-20431986	Control	50 mM	OK	38.9618	12.9744	-1.5864	2.03571	0.0417799	0.524177
down	AT5G49990	AT5G49990	5:20337640-20341881	Control	50 mM	OK	23.0713	7.72075	-1.57929	2.00986	0.0444457	0.541086
down	AT3G20820	AT3G20820	3:7280877-7282177	Control	50 mM	OK	62.0584	20.7962	-1.5773	2.02242	0.0431329	0.532884
down	AT5G20380	PHT4	5:6887724-6892432	Control	50 mM	OK	21.6155	7.24362	-1.57729	2.00192	0.0452936	0.545321
down	AT2G35060	KUP11	2:14775062-14778870	Control	50 mM	OK	40.6052	13.6109	-1.5769	1.98367	0.0472927	0.556087
down	AT3G02830	ZFN1	3:613801-616144	Control	50 mM	OK	17.9137	6.0277	-1.57139	1.96538	0.0493706	0.566901
down	AT4G12520	AT4G12520	4:7421055-7421738	Control	50 mM	OK	84.3432	28.4018	-1.57029	2.0106	0.0443676	0.540573
down	AT1G07110	F2KP	1:2178103-2184148	Control	50 mM	OK	34.7082	11.7946	-1.55716	1.96506	0.0494078	0.566977
down	AT1G13090	CYP71B28	1:4461805-4463543	Control	50 mM	OK	39.3172	13.4967	-1.54255	1.97362	0.048425	0.561313
down	AT2G27190	PAP12	2:11621221-11623618	Control	50 mM	OK	25.2407	8.70931	-1.53512	1.96372	0.0495628	0.56713
down	AT3G61830	ARF18	3:22887888-22891435	Control	50 mM	OK	19.3532	6.70189	-1.52993	1.96173	0.0497939	0.568353
down	AT3G49790	AT3G49790	3:18468050-18469763	Control	50 mM	OK	30.8455	10.7213	-1.52458	1.96577	0.0493254	0.566545
up	AT5G15120	AT5G15120	5:4898736-4900581	Control	50 mM	OK	14.8041	42.6369	1.52611	-1.96373	0.0495614	0.56713
up	AT5G60950	COBL5	5:24526846-24528084	Control	50 mM	OK	20.5068	59.4726	1.53612	-1.98193	0.0474871	0.55708
up	AT5G05210	AT5G05210	5:1547422-1549791	Control	50 mM	OK	12.2289	35.6375	1.5431	-1.96578	0.0493236	0.566545
up	AT1G19450	AT1G19450	1:6731433-6734882	Control	50 mM	OK	10.4361	30.4247	1.54365	-1.98781	0.0468323	0.553285
up	AT1G74650	ATMYB31	1:28041190-28042995	Control	50 mM	OK	7.67998	22.4764	1.54924	-1.96675	0.0492123	0.565787
up	AT1G65610	ATGH9A2	1:24391678-24395360	Control	50 mM	OK	6.14326	17.981	1.5494	-1.97702	0.0480397	0.559719
up	AT1G65845	AT1G65845	1:24493173-24493798	Control	50 mM	OK	76.1655	223.735	1.55458	-1.97703	0.0480377	0.559719
up	AT1G67980	CCOAMT	1:25487713-25489231	Control	50 mM	OK	14.032	41.2681	1.55631	-1.97605	0.0481495	0.560533
up	AT1G44800	AT1G44800	1:16914008-16916997	Control	50 mM	OK	22.508	66.2026	1.55645	-1.97414	0.0483657	0.561313
up	AT1G15420	AT1G15420	1:5301612-5303390	Control	50 mM	OK	22.6559	66.8367	1.56075	-1.99976	0.0455263	0.546172
up	AT1G76070	AT1G76070	1:28546381-28547611	Control	50 mM	OK	11.9563	35.3351	1.56333	-1.99822	0.0456932	0.54719
up	AT1G75670	AT1G75670	1:28415202-28416852	Control	50 mM	OK	14.6062	43.3621	1.56986	-1.97485	0.0482856	0.561301
up	AT2G34260	AT2G34260	2:14465848-14468531	Control	50 mM	OK	15.4747	45.9662	1.57066	-1.97419	0.0483602	0.561313
up	AT1G78370	ATGSTU20	1:29484268-29485290	Control	50 mM	OK	36.208	107.577	1.57099	-1.98224	0.0474529	0.557006
up	AT5G22790	RER1	5:7599145-7601690	Control	50 mM	OK	7.01678	20.8497	1.57115	-1.9873	0.0468888	0.553625
up	AT5G54910	AT5G54910	5:22298556-22301719	Control	50 mM	OK	5.81624	17.2994	1.57256	-2.01744	0.0436497	0.535733
up	AT4G27070	TSB2	4:13586339-13588821	Control	50 mM	OK	6.29016	18.7763	1.57775	-1.99695	0.045831	0.548049
up	AT5G25110	CIPK25	5:8657625-8659322	Control	50 mM	OK	9.22574	27.5699	1.57936	-2.03184	0.0421695	0.527415
up	AT3G12340	AT3G12340	3:3925525-3929405	Control	50 mM	OK	4.95209	14.8129	1.58075	-1.97356	0.0484314	0.561313
up	AT5G06730	AT5G06730	5:2079954-2081684	Control	50 mM	OK	7.14652	21.3839	1.58121	-1.96854	0.0490057	0.564815
up	AT3G22660	AT3G22660	3:8016050-8017508	Control	50 mM	OK	20.0442	60.2233	1.58713	-2.01099	0.0443261	0.540426
up	AT1G71697	ATCK1	1:26971222-26973464	Control	50 mM	OK	14.2117	42.7575	1.5891	-2.0282	0.0425395	0.52951
up	AT5G11650	AT5G11650	5:3744979-3747125	Control	50 mM	OK	10.6046	32.0026	1.59349	-2.03703	0.0416466	0.523159
up	AT5G23010	MAM1	5:7703091-7706896	Control	50 mM	OK	21.1963	64.1683	1.59805	-1.98333	0.0473304	0.556219
up	AT2G39330	JAL23	2:16419595-16421852	Control	50 mM	OK	5.62437	17.0679	1.60152	-1.99041	0.0465457	0.55136
up	AT3G04070	NAC047	3:1061525-1063103	Control	50 mM	OK	32.2716	98.0338	1.60301	-1.98206	0.0474728	0.557053
up	AT3G18130	RACK1C_AT	3:6210903-6212433	Control	50 mM	OK	29.4565	89.5003	1.60331	-2.01088	0.044338	0.540426
up	AT2G02990	RNS1	2:873505-874811	Control	50 mM	OK	15.8556	48.2364	1.60513	-2.05377	0.0399977	0.513494
up	AT3G11840	PUB24	3:3736399-3738257	Control	50 mM	OK	8.10882	24.6817	1.60588	-2.04066	0.0412845	0.520207
up	AT3G13650	AT3G13650	3:4462891-4463872	Control	50 mM	OK	20.0104	60.9588	1.60708	-2.06404	0.0390137	0.506976
up	AT3G12145	FLR1	3:3874498-3876237	Control	50 mM	OK	8.80746	26.843	1.60775	-2.02601	0.0427641	0.530807
up	AT3G22800	AT3G22800	3:8062887-8064556	Control	50 mM	OK	9.69671	29.7043	1.6151	-2.0552	0.0398596	0.512864
up	AT1G80820	CCR2	1:30370571-30372670	Control	50 mM	OK	7.81423	23.9738	1.61728	-2.02107	0.0432729	0.533395
up	AT5G12010	AT5G12010	5:3877811-3879539	Control	50 mM	OK	15.0539	46.3085	1.62114	-2.06675	0.0387575	0.505563
up	AT3G49940	LBD38	3:18514342-18515475	Control	50 mM	OK	27.6586	85.5456	1.62897	-2.07415	0.0380656	0.500804
up	AT4G01560	MEE49	4:677053-679237	Control	50 mM	OK	19.9502	61.7676	1.63044	-2.07841	0.0376717	0.498531
up	AT1G56140	AT1G56140	1:21001573-21007809	Control	50 mM	OK	10.0274	31.106	1.63325	-2.02471	0.0428969	0.53146
up	AT1G69760	AT1G69760	1:26239259-26240708	Control	50 mM	OK	30.8809	95.9065	1.63491	-2.02326	0.043046	0.532253
up	AT3G23570	AT3G23570	3:8457777-8459691	Control	50 mM	OK	24.6546	76.808	1.6394	-2.09078	0.0365476	0.490071
up	AT3G48850	PHT3	3:18114525-18116499	Control	50 mM	OK	16.9073	52.7241	1.64082	-2.10571	0.0352298	0.481617
up	AT1G07630	PLL5	1:2349096-2351692	Control	50 mM	OK	18.7942	58.6145	1.64097	-1.98858	0.0467473	0.552652
up	AT3G13470	AT3G13470	3:4389255-4392801	Control	50 mM	OK	14.2255	44.4272	1.64296	-2.06061	0.0393406	0.509188
up	AT2G28890	PLL4	2:12405595-12408235	Control	50 mM	OK	15.815	49.4619	1.64503	-2.03822	0.0415281	0.522222
up	AT1G19050	ARR7	1:6577832-6579178	Control	50 mM	OK	10.0612	31.5598	1.64929	-1.99841	0.0456722	0.547157
up	AT2G41880	GK-1	2:17474618-17477223	Control	50 mM	OK	10.4942	33.0109	1.65335	-2.12101	0.0339209	0.472434
up	AT1G61870	PPR336	1:22865003-22866615	Control	50 mM	OK	7.74688	24.405	1.65549	-2.08914	0.0366949	0.490995
up	AT3G12860	AT3G12860	3:4091569-4093921	Control	50 mM	OK	5.92681	18.6772	1.65595	-2.0605	0.0393505	0.509206
up	AT1G13100	CYP71B29	1:4463923-4465538	Control	50 mM	OK	8.66582	27.3557	1.65843	-2.11825	0.0341536	0.4742
up	AT1G08090	ATNRT2.1	1:2524075-2526164	Control	50 mM	OK	4.83019	15.2797	1.66146	-2.057	0.0396864	0.511572
up	AT3G55340	PHIP1	3:20515646-20518059	Control	50 mM	OK	5.20778	16.4745	1.66149	-2.10302	0.0354642	0.482812
up	AT2G43110	AT2G43110	2:17922059-17924355	Control	50 mM	OK	13.4469	42.6181	1.66419	-2.10598	0.0352057	0.481472
up	AT1G66910	AT1G66910	1:24961633-24963946	Control	50 mM	OK	3.39464	10.7753	1.6664	-1.98677	0.0469483	0.554014
up	AT4G13180	AT4G13180	4:7657195-7658197	Control	50 mM	OK	32.7295	103.946	1.66717	-2.07947	0.0375738	0.498103
up	AT4G36020	CSDP1	4:17043111-17044396	Control	50 mM	OK	13.7517	43.8359	1.6725	-2.13494	0.0327655	0.464964
up	AT3G60420	AT3G60420	3:22334423-22337617	Control	50 mM	OK	9.99361	31.8851	1.67381	-2.00581	0.0448765	0.543361
up	AT1G14860	NUDT18	1:5124741-5126151	Control	50 mM	OK	5.85239	18.7452	1.67943	-1.97399	0.0483824	0.561313
up	AT4G26600	AT4G26600	4:13419566-13423790	Control	50 mM	OK	6.04851	19.455	1.68549	-2.16194	0.0306231	0.447706
up	AT1G30900	VSR3	1:10997274-11000543	Control	50 mM	OK	10.8779	35.0225	1.68689	-2.16055	0.0307299	0.44835
up	AT5G02050	AT5G02050	5:402986-404323	Control	50 mM	OK	26.4725	85.2856	1.6878	-2.12786	0.0333488	0.469289
up	AT1G68690	AT1G68690	1:25788607-25792324	Control	50 mM	OK	2.8617	9.24877	1.69239	-2.05028	0.0403373	0.514215
up	AT1G61890	AT1G61890	1:22867769-22871280	Control	50 mM	OK	25.7029	83.0946	1.69282	-2.06251	0.039159	0.50824
up	AT5G10520	RBK1	5:3320369-3322910	Control	50 mM	OK	8.63585	27.9327	1.69354	-2.16901	0.0300818	0.445102
up	AT4G30800	AT4G30800	4:15001133-15002671	Control	50 mM	OK	13.074	42.3447	1.69549	-2.11368	0.0345422	0.477261
up	AT1G71850	AT1G71850	1:27024731-27026363	Control	50 mM	OK	4.40263	14.2715	1.69669	-2.05337	0.0400363	0.513668
up	AT3G02140	TMAC2	3:385316-386538	Control	50 mM	OK	7.11083	23.0538	1.69691	-2.12728	0.0333971	0.469495
up	AT2G16630	AT2G16630	2:7209238-7211037	Control	50 mM	OK	5.17186	16.7679	1.69695	-2.00408	0.045061	0.544575
up	AT1G61420	AT1G61420	1:22659630-22663963	Control	50 mM	OK	3.27685	10.6758	1.70396	-2.00658	0.0447949	0.542974
up	AT5G46910	AT5G46910	5:19046857-19050880	Control	50 mM	OK	3.22759	10.527	1.70556	-2.06991	0.0384604	0.503485
up	AT3G11340	AT3G11340	3:3556704-3558269	Control	50 mM	OK	12.9424	42.2225	1.70591	-2.18622	0.0287993	0.435792
up	AT1G59950	AT1G59950	1:22068032-22070588	Control	50 mM	OK	5.71592	18.6481	1.70597	-1.99669	0.0458588	0.54818
up	AT5G12930	AT5G12930	5:4082889-4085297	Control	50 mM	OK	4.57291	14.9876	1.71258	-2.07924	0.0375955	0.498108
up	AT1G60080	AT1G60080	1:22152229-22154589	Control	50 mM	OK	5.15276	16.9832	1.72069	-2.06139	0.039266	0.508713
up	AT5G45340	CYP707A3	5:18368641-18370991	Control	50 mM	OK	4.62965	15.2803	1.7227	-2.09807	0.0358988	0.485198
up	AT1G53760	AT1G53760	1:20068967-20071096	Control	50 mM	OK	10.5005	34.6617	1.72288	-2.16344	0.0305076	0.447659
up	AT3G13230	AT3G13230	3:4269977-4271204	Control	50 mM	OK	32.5663	107.591	1.72411	-2.18491	0.0288954	0.436626
up	AT1G24280	G6PD3	1:8609444-8614277	Control	50 mM	OK	6.81909	22.552	1.7256	-2.05451	0.0399266	0.513238
up	AT5G11920	AtcwINV6	5:3839390-3842371	Control	50 mM	OK	3.81703	12.6355	1.72696	-2.06943	0.0385057	0.503585
up	AT4G18340	AT4G18340	4:10130049-10132061	Control	50 mM	OK	7.15649	23.7411	1.73006	-2.1568	0.0310209	0.450736
up	AT5G17000	AT5G17000	5:5584800-5587063	Control	50 mM	OK	17.8346	59.2255	1.73154	-2.2117	0.0269871	0.42167
up	AT1G08940	AT1G08940	1:2877691-2879169	Control	50 mM	OK	12.5773	41.9842	1.73903	-2.21011	0.0270972	0.422785
up	AT2G18193	AT2G18193	2:7917504-7919277	Control	50 mM	OK	3.51541	11.735	1.73905	-2.08169	0.0373711	0.496764
up	AT5G56980	AT5G56980	5:23056079-23057742	Control	50 mM	OK	19.8344	66.4669	1.74463	-2.17277	0.0297979	0.442942
up	AT5G15750	AT5G15750	5:5141102-5142866	Control	50 mM	OK	15.9422	53.491	1.74645	-2.21809	0.0265484	0.418073
up	AT5G44580	AT5G44580	5:17979310-17980411	Control	50 mM	OK	41.5679	139.949	1.75136	-2.23923	0.0251409	0.405119
up	AT1G27050	ATHB54	1:9393689-9394592	Control	50 mM	OK	9.01336	30.3665	1.75234	-2.11509	0.0344221	0.47641
up	AT1G71400	AtRLP12	1:26909834-26912597	Control	50 mM	OK	6.76335	22.7877	1.75244	-2.24482	0.0247796	0.40164
up	AT5G20050	AT5G20050	5:6774301-6775845	Control	50 mM	OK	22.139	74.6443	1.75344	-2.16593	0.0303164	0.446797
up	AT3G59080	AT3G59080	3:21836578-21838620	Control	50 mM	OK	5.61271	18.9358	1.75435	-2.08944	0.0366679	0.490846
up	AT1G27330	AT1G27330	1:9492963-9494069	Control	50 mM	OK	157.467	531.425	1.75482	-2.00954	0.0444799	0.541284
up	AT4G24240	WRKY7	4:12571765-12573725	Control	50 mM	OK	17.4191	58.8761	1.75701	-2.2195	0.026453	0.417256
up	AT2G39420	AT2G39420	2:16460363-16463061	Control	50 mM	OK	29.0735	98.4581	1.7598	-2.17274	0.0297995	0.442942
up	AT5G42010	AT5G42010	5:16802279-16805013	Control	50 mM	OK	3.77419	12.798	1.76168	-2.18639	0.0287871	0.435755
up	AT2G27550	ATC	2:11773250-11774681	Control	50 mM	OK	7.18876	24.3806	1.76192	-2.06478	0.038944	0.506461
up	AT5G14730	AT5G14730	5:4756217-4757657	Control	50 mM	OK	8.37423	28.4789	1.76586	-2.22554	0.0260451	0.413503
up	AT4G04020	FIB	4:1932143-1933950	Control	50 mM	OK	28.0504	95.4345	1.76649	-2.18415	0.0289512	0.43725
up	AT1G73805	AT1G73805	1:27745426-27749178	Control	50 mM	OK	3.5424	12.0602	1.76745	-2.08991	0.0366262	0.490469
up	AT4G15280	UGT71B5	4:8719181-8720618	Control	50 mM	OK	3.54239	12.0624	1.76772	-2.00931	0.0445039	0.541465
up	AT3G25900	HMT-1	3:9480824-9482926	Control	50 mM	OK	8.57838	29.2367	1.769	-2.21698	0.0266245	0.418723
up	AT1G24100	UGT74B1	1:8525434-8527087	Control	50 mM	OK	48.3117	164.931	1.77142	-1.99458	0.0460888	0.54865
up	AT5G24140	SQP2	5:8164346-8167673	Control	50 mM	OK	9.02127	30.8502	1.77388	-2.26733	0.0233703	0.390577
up	AT3G05320	AT3G05320	3:1513449-1514895	Control	50 mM	OK	3.21721	11.0264	1.77707	-2.02266	0.043108	0.532726
up	AT4G36430	AT4G36430	4:17204477-17205966	Control	50 mM	OK	18.3168	62.8435	1.77859	-2.26721	0.0233774	0.390595
up	AT4G27970	SLAH2	4:13918289-13920132	Control	50 mM	OK	3.5413	12.1619	1.78002	-2.04907	0.0404553	0.514863
up	AT3G03270	AT3G03270	3:761309-763115	Control	50 mM	OK	61.2603	210.601	1.78149	-2.04279	0.0410732	0.518992
up	AT5G16930	AT5G16930	5:5568392-5572405	Control	50 mM	OK	3.2525	11.2184	1.78625	-2.01047	0.0443812	0.540596
up	AT2G39660	BIK1	2:16531687-16533931	Control	50 mM	OK	9.95929	34.4187	1.78908	-2.28833	0.0221184	0.378526
up	AT4G20460	AT4G20460	4:11029735-11032754	Control	50 mM	OK	5.5946	19.3454	1.78988	-2.15136	0.0314475	0.45512
up	AT5G17990	PAT1	5:5957212-5961642	Control	50 mM	OK	32.5899	113.565	1.80102	-2.04492	0.0408628	0.5176
up	AT4G22070	WRKY31	4:11691377-11694392	Control	50 mM	OK	5.4586	19.0297	1.80165	-2.25816	0.023936	0.394818
up	AT5G19520	MSL9	5:6585420-6588936	Control	50 mM	OK	3.29182	11.5267	1.80802	-2.22563	0.0260391	0.413462
up	AT5G53110	AT5G53110	5:21529021-21533159	Control	50 mM	OK	9.20227	32.2683	1.81005	-2.27276	0.0230408	0.387272
up	AT5G59790	AT5G59790	5:24090714-24093168	Control	50 mM	OK	5.01114	17.5742	1.81025	-2.27099	0.0231473	0.388198
up	AT3G16810	APUM24	3:5723248-5727620	Control	50 mM	OK	9.92024	34.8142	1.81123	-2.29591	0.0216811	0.374019
up	AT3G04770	RPSAb	3:1309293-1310887	Control	50 mM	OK	7.56719	26.6088	1.81407	-2.11471	0.0344549	0.476588
up	AT4G28290	AT4G28290	4:14011843-14012583	Control	50 mM	OK	9.92761	34.9228	1.81465	-2.04599	0.0407569	0.516841
up	AT2G34020	AT2G34020	2:14371184-14373855	Control	50 mM	OK	1.69345	5.96974	1.8177	-1.97839	0.0478849	0.559239
up	AT1G68150	WRKY9	1:25543968-25545717	Control	50 mM	OK	4.88876	17.2399	1.81821	-2.15743	0.0309725	0.450414
up	AT3G53150	UGT73D1	3:19697735-19699259	Control	50 mM	OK	2.40289	8.48154	1.81956	-1.96109	0.049869	0.568898
up	AT5G57480	AT5G57480	5:23279405-23280968	Control	50 mM	OK	6.77315	23.9092	1.81966	-2.27968	0.022627	0.38305
up	AT3G10815	AT3G10815	3:3384806-3386327	Control	50 mM	OK	5.76976	20.414	1.82298	-1.99976	0.0455264	0.546172
up	AT2G20142	AT2G20142	2:8695373-8696643	Control	50 mM	OK	7.3962	26.1807	1.82365	-2.18826	0.028651	0.434405
up	AT5G12170	CLT3	5:3931561-3935129	Control	50 mM	OK	21.8209	77.3783	1.82622	-2.26357	0.0236005	0.392841
up	AT3G55950	CCR3	3:20753690-20756395	Control	50 mM	OK	3.65049	12.9583	1.82771	-2.27241	0.0230617	0.387312
up	AT3G24090	AT3G24090	3:8697837-8700971	Control	50 mM	OK	2.43932	8.669	1.82938	-2.09699	0.0359943	0.486087
up	AT2G29450	ATGSTU5	2:12624585-12625637	Control	50 mM	OK	46.3522	164.744	1.82952	-2.20955	0.0271363	0.423012
up	AT5G46330	FLS2	5:18791735-18795546	Control	50 mM	OK	15.1572	53.8904	1.83002	-2.11262	0.0346331	0.477966
up	AT2G44790	UCC2	2:18461905-18463309	Control	50 mM	OK	20.1386	71.7224	1.83246	-2.33917	0.0193268	0.353825
up	AT1G07620	ATOBGM	1:2344389-2346842	Control	50 mM	OK	7.49646	26.7385	1.83464	-2.34351	0.0191034	0.351292
up	AT3G21780	UGT71B6	3:7675003-7676494	Control	50 mM	OK	4.83861	17.259	1.83469	-2.18608	0.02881	0.435882
up	AT4G35985	AT4G35985	4:17032267-17033862	Control	50 mM	OK	5.59856	19.9793	1.83538	-2.24905	0.0245091	0.399768
up	AT4G37390	YDK1	4:17579656-17582022	Control	50 mM	OK	4.2772	15.3133	1.84005	-2.27716	0.0227768	0.384721
up	AT2G47140	AT2G47140	2:19350739-19352088	Control	50 mM	OK	4.61993	16.5742	1.84299	-2.04872	0.0404898	0.515028
up	AT4G23270	CRK19	4:12171102-12173925	Control	50 mM	OK	14.1284	50.7729	1.84546	-2.3128	0.0207336	0.366425
up	AT5G66540	AT5G66540	5:26556332-26559427	Control	50 mM	OK	5.76605	20.7535	1.8477	-2.35564	0.0184907	0.344656
up	AT1G55020	LOX1	1:20525707-20530273	Control	50 mM	OK	25.1045	90.3592	1.84773	-2.00837	0.0446035	0.542184
up	AT1G27470	AT1G27470	1:9540112-9544292	Control	50 mM	OK	7.9437	28.6426	1.85028	-2.35379	0.0185833	0.345442
up	AT1G32920	AT1G32920	1:11928806-11929302	Control	50 mM	OK	65.6151	236.664	1.85074	-2.33187	0.0197074	0.356859
up	AT2G04040	ATDTX1	2:1333261-1336489	Control	50 mM	OK	12.8077	46.2397	1.85212	-2.13282	0.0329398	0.466299
up	AT2G35910	AT2G35910	2:15072931-15074081	Control	50 mM	OK	7.20308	26.0071	1.85222	-2.21947	0.0264549	0.417256
up	AT2G32220	AT2G32220	2:13678918-13679523	Control	50 mM	OK	17.8558	64.566	1.85439	-2.26422	0.0235606	0.39243
up	AT1G72280	AERO1	1:27211844-27214665	Control	50 mM	OK	5.91687	21.4275	1.85655	-2.323	0.020179	0.361664
up	AT1G07390	RLP1	1:2269892-2274820	Control	50 mM	OK	2.34236	8.48498	1.85695	-1.99203	0.0463682	0.550558
up	AT2G28960	AT2G28960	2:12437913-12442347	Control	50 mM	OK	4.34256	15.7566	1.85934	-2.3416	0.019201	0.35238
up	AT5G67340	AT5G67340	5:26864555-26867602	Control	50 mM	OK	4.8109	17.4562	1.85936	-2.35506	0.0185199	0.344874
up	AT1G30960	AT1G30960	1:11037611-11040033	Control	50 mM	OK	3.88207	14.1312	1.86399	-2.22642	0.025986	0.412947
up	AT5G39670	AT5G39670	5:15883178-15886388	Control	50 mM	OK	14.2348	51.9339	1.86726	-2.30935	0.0209241	0.367801
up	AT5G19100	AT5G19100	5:6408241-6409417	Control	50 mM	OK	11.3461	41.4018	1.8675	-2.3564	0.0184531	0.344305
up	AT1G77330	AT1G77330	1:29062989-29064537	Control	50 mM	OK	45.1383	164.816	1.86843	-2.15848	0.0308909	0.449802
up	AT1G32350	AOX1D	1:11666976-11668690	Control	50 mM	OK	7.30705	26.7044	1.86972	-2.30202	0.0213341	0.370895
up	AT4G27280	AT4G27280	4:13663575-13664240	Control	50 mM	OK	26.5579	97.1699	1.87137	-2.38584	0.0170403	0.328252
up	AT5G27420	CNI1	5:9684071-9685561	Control	50 mM	OK	7.14076	26.158	1.8731	-2.346	0.0189759	0.350333
up	AT1G01560	MPK11	1:202135-204335	Control	50 mM	OK	4.672	17.1237	1.87388	-2.099	0.0358171	0.485198
up	AT4G25810	XTR6	4:13128642-13129884	Control	50 mM	OK	12.7505	46.819	1.87654	-2.38532	0.0170644	0.328348
up	AT5G13320	GDG1	5:4267509-4271051	Control	50 mM	OK	4.6335	17.0656	1.88092	-2.33622	0.0194798	0.354997
up	AT3G44750	ATHD2A	3:16297978-16299847	Control	50 mM	OK	30.3101	111.727	1.88211	-2.1229	0.033762	0.471773
up	AT1G28760	AT1G28760	1:10103157-10104588	Control	50 mM	OK	3.06583	11.3019	1.88221	-2.06166	0.0392398	0.508513
up	AT5G54490	PBP1	5:22121403-22121931	Control	50 mM	OK	20.2724	74.788	1.88329	-2.35045	0.0187509	0.347835
up	AT4G39210	APL3	4:18259608-18263417	Control	50 mM	OK	8.01334	29.6458	1.88735	-2.40443	0.0161979	0.319183
up	AT2G18900	AT2G18900	2:8188256-8192489	Control	50 mM	OK	8.93331	33.064	1.88799	-2.38541	0.01706	0.328327
up	AT4G15100	scpl30	4:8625854-8629531	Control	50 mM	OK	2.634	9.75568	1.88899	-2.08679	0.036907	0.492521
up	AT4G04700	CPK27	4:2385275-2387986	Control	50 mM	OK	7.05707	26.1773	1.89117	-2.3792	0.0173504	0.331584
up	AT3G49780	PSK4	3:18465678-18466376	Control	50 mM	OK	38.0586	141.228	1.89173	-2.40242	0.0162868	0.319846
up	AT5G65925	AT5G65925	5:26369044-26369751	Control	50 mM	OK	5.60634	20.8059	1.89186	-2.04266	0.0410859	0.519045
up	AT3G22310	PMH1	3:7887285-7890019	Control	50 mM	OK	11.0025	40.9281	1.89526	-2.39762	0.016502	0.322427
up	AT5G51830	AT5G51830	5:21069571-21071735	Control	50 mM	OK	18.8696	70.285	1.89715	-2.39787	0.0164907	0.322302
up	AT4G25090	AT4G25090	4:12878770-12883701	Control	50 mM	OK	4.48152	16.6979	1.89761	-2.0765	0.0378478	0.499542
up	AT1G49570	AT1G49570	1:18347035-18348951	Control	50 mM	OK	6.57322	24.5347	1.90015	-2.32334	0.0201609	0.36143
up	AT3G15500	NAC3	3:5234616-5236088	Control	50 mM	OK	8.70993	32.5901	1.9037	-2.38585	0.0170399	0.328252
up	AT1G65030	AT1G65030	1:24156769-24159585	Control	50 mM	OK	13.2282	49.4991	1.90378	-2.26227	0.0236807	0.39309
up	AT5G01500	TAAC	5:198942-201552	Control	50 mM	OK	12.5308	46.8966	1.904	-2.42481	0.0153164	0.309214
up	AT3G47090	AT3G47090	3:17341511-17344645	Control	50 mM	OK	1.83644	6.8787	1.90522	-2.20035	0.0277821	0.428634
up	AT3G23190	AT3G23190	3:8279288-8280912	Control	50 mM	OK	11.6004	43.4674	1.90576	-2.37454	0.017571	0.334269
up	AT1G51760	IAR3	1:19199418-19201642	Control	50 mM	OK	39.3451	148.29	1.91417	-2.13297	0.0329275	0.466299
up	AT4G11000	AT4G11000	4:6731019-6732464	Control	50 mM	OK	6.47499	24.4727	1.91822	-2.30833	0.0209808	0.367967
up	AT2G25460	AT2G25460	2:10832753-10835483	Control	50 mM	OK	1.57459	5.95543	1.91923	-2.06477	0.0389446	0.506461
up	AT1G26770	AT-EXP10	1:9259604-9261313	Control	50 mM	OK	6.11979	23.1598	1.92007	-2.20553	0.0274172	0.425147
up	AT3G48450	AT3G48450	3:17944028-17944888	Control	50 mM	OK	12.029	45.6651	1.92457	-2.25713	0.024	0.395386
up	AT4G36670	AT4G36670	4:17287498-17289590	Control	50 mM	OK	25.2047	95.7779	1.926	-2.32649	0.0199923	0.360174
up	AT2G20562	AT2G20562	2:8850206-8850929	Control	50 mM	OK	13.714	52.1248	1.92633	-2.14034	0.032327	0.461353
up	AT3G16330	AT3G16330	3:5535195-5536063	Control	50 mM	OK	6.42959	24.4509	1.92709	-2.20835	0.0272202	0.423715
up	AT3G03060	AT3G03060	3:692055-695648	Control	50 mM	OK	4.14261	15.7811	1.92958	-2.41997	0.0155219	0.31147
up	AT4G21120	CAT1	4:11270044-11273973	Control	50 mM	OK	6.03536	23.0023	1.93026	-2.42179	0.0154444	0.31031
up	AT2G16900	AT2G16900	2:7323614-7326221	Control	50 mM	OK	14.5245	55.383	1.93096	-2.09488	0.0361815	0.487008
up	AT5G35940	AT5G35940	5:14090824-14092977	Control	50 mM	OK	20.1184	76.9002	1.93447	-2.40943	0.0159773	0.317015
up	AT3G50900	AT3G50900	3:18918018-18918618	Control	50 mM	OK	17.9634	68.6729	1.93468	-2.4295	0.0151195	0.306985
up	AT1G04980	ATPDI10	1:1413643-1416144	Control	50 mM	OK	8.36605	32.0051	1.93568	-2.45352	0.0141465	0.295612
up	AT5G21280	AT5G21280	5:7263993-7265678	Control	50 mM	OK	4.04661	15.5133	1.93872	-2.22078	0.0263659	0.416836
up	AT4G34770	AT4G34770	4:16591228-16591892	Control	50 mM	OK	16.2995	62.5135	1.93934	-2.37451	0.0175722	0.334269
up	AT1G18570	BW51A	1:6389410-6391267	Control	50 mM	OK	27.4042	105.132	1.93973	-2.27782	0.0227373	0.384298
up	AT5G35735	AT5G35735	5:13900751-13902997	Control	50 mM	OK	70.8388	271.966	1.94081	-2.03426	0.0419256	0.525299
up	AT2G27840	HDA13	2:11861993-11863886	Control	50 mM	OK	32.8631	126.183	1.94098	-2.27045	0.0231802	0.388425
up	AT1G17860	AT1G17860	1:6149300-6152222	Control	50 mM	OK	9.57908	36.7866	1.94122	-2.25287	0.0242674	0.397709
up	AT1G30620	MUR4	1:10854548-10858244	Control	50 mM	OK	7.60682	29.2264	1.94191	-2.25384	0.024206	0.397284
up	AT2G38320	TBL34	2:16055288-16057980	Control	50 mM	OK	1.5441	5.94661	1.94531	-2.01828	0.0435626	0.535048
up	AT1G71880	SUC1	1:27054179-27056341	Control	50 mM	OK	45.1132	173.792	1.94574	-2.14842	0.0316802	0.457017
up	AT5G13080	WRKY75	5:4149739-4151150	Control	50 mM	OK	12.9845	50.032	1.94607	-2.40567	0.016143	0.31878
up	AT3G22160	AT3G22160	3:7817856-7818985	Control	50 mM	OK	13.6703	52.8431	1.95067	-2.45793	0.0139739	0.292769
up	AT1G21240	WAK3	1:7434302-7436830	Control	50 mM	OK	2.85558	11.0539	1.9527	-2.34317	0.0191205	0.351439
up	AT3G59700	ATHLECRK	3:22052132-22054275	Control	50 mM	OK	6.07655	23.5475	1.95425	-2.47334	0.0133857	0.284911
up	AT3G43190	SUS4	3:15179019-15183989	Control	50 mM	OK	10.546	41.0181	1.95957	-2.41323	0.0158119	0.314825
up	AT1G05300	ZIP5	1:1545105-1547849	Control	50 mM	OK	14.5301	56.6452	1.96291	-2.14841	0.0316811	0.457017
up	AT5G28610	AT5G28610	5:10610958-10611446	Control	50 mM	OK	4.25772	16.6051	1.96347	-2.01288	0.0441277	0.539059
up	AT3G50010	AT3G50010	3:18537182-18539601	Control	50 mM	OK	2.05069	7.99921	1.96375	-2.24574	0.0247209	0.401326
up	AT5G48410	ATGLR1.3	5:19620266-19623425	Control	50 mM	OK	1.49994	5.85281	1.96423	-2.19354	0.0282682	0.432152
up	AT4G12030	BAT5	4:7210917-7212992	Control	50 mM	OK	5.21196	20.3395	1.96439	-1.97997	0.0477074	0.558231
up	AT5G44780	AT5G44780	5:18068059-18070654	Control	50 mM	OK	0.830684	3.24186	1.96445	-2.02567	0.0427984	0.530866
up	AT4G23290	CRK21	4:12177737-12180826	Control	50 mM	OK	2.22535	8.71326	1.96918	-2.10507	0.0352855	0.481825
up	AT1G67110	CYP735A2	1:25061730-25065446	Control	50 mM	OK	1.57873	6.18872	1.97088	-2.06344	0.0390705	0.507412
up	AT5G38710	AT5G38710	5:15501244-15504109	Control	50 mM	OK	7.01713	27.5199	1.97152	-2.48311	0.0130242	0.279892
up	AT4G27560	AT4G27560	4:13759840-13761559	Control	50 mM	OK	20.3616	80.3533	1.98051	-2.42525	0.0152979	0.309145
up	AT5G07390	ATRBOHA	5:2332475-2339913	Control	50 mM	OK	1.14602	4.52439	1.98109	-2.03325	0.0420271	0.526345
up	AT2G46750	AT2G46750	2:19208319-19210958	Control	50 mM	OK	8.51338	33.6213	1.98157	-2.5193	0.0117589	0.261776
up	AT5G47100	CBL9	5:19129639-19132283	Control	50 mM	OK	9.17547	36.2723	1.98301	-2.4865	0.0129008	0.278433
up	AT2G42540	COR15	2:17711031-17712330	Control	50 mM	OK	51.6762	204.366	1.98359	-2.26743	0.0233638	0.390577
up	AT1G33030	AT1G33030	1:11962745-11966276	Control	50 mM	OK	5.02194	19.8674	1.98409	-2.21972	0.0264375	0.417201
up	AT1G65690	AT1G65690	1:24431429-24432953	Control	50 mM	OK	22.6468	89.7534	1.98666	-2.51163	0.0120176	0.265419
up	AT1G14060	AT1G14060	1:4817143-4818020	Control	50 mM	OK	8.58488	34.0332	1.98708	-2.47468	0.0133354	0.284297
up	AT2G46150	AT2G46150	2:18961402-18962376	Control	50 mM	OK	5.29288	20.9919	1.9877	-2.27956	0.0226338	0.383112
up	AT1G11185	AT1G11185	1:3749509-3750035	Control	50 mM	OK	14.4568	57.5406	1.99283	-2.34712	0.0189191	0.349534
up	AT3G55980	ATSZF1	3:20776294-20778842	Control	50 mM	OK	14.3564	57.2001	1.99432	-2.42739	0.0152079	0.308259
up	AT1G66880	AT1G66880	1:24945483-24955611	Control	50 mM	OK	4.52067	18.0294	1.99574	-2.50209	0.0123461	0.27054
up	AT4G27950	CRF4	4:13909568-13910859	Control	50 mM	OK	2.77031	11.0615	1.99743	-2.19557	0.028123	0.431047
up	AT3G01800	AT3G01800	3:285870-287950	Control	50 mM	OK	5.62715	22.5165	2.00051	-2.44372	0.0145366	0.300677
up	AT4G13770	CYP83A1	4:7990484-7992311	Control	50 mM	OK	13.3898	54.0292	2.0126	-2.51192	0.0120075	0.265295
up	AT3G02800	AT3G02800	3:606470-607886	Control	50 mM	OK	3.42434	13.8219	2.01306	-2.16289	0.0305496	0.447706
up	AT5G19230	AT5G19230	5:6467526-6468484	Control	50 mM	OK	41.8132	168.896	2.01411	-2.48764	0.0128593	0.277787
up	AT3G20860	ATNEK5	3:7306146-7308434	Control	50 mM	OK	3.60272	14.5566	2.01451	-2.33089	0.019759	0.357389
up	AT5G27760	AT5G27760	5:9830342-9831790	Control	50 mM	OK	50.98	206.128	2.01554	-2.54533	0.0109175	0.250465
up	AT1G17420	LOX3	1:5977410-5981480	Control	50 mM	OK	2.91968	11.8094	2.01605	-2.5062	0.0122035	0.26849
up	AT3G19130	ATRBP47B	3:6611197-6614044	Control	50 mM	OK	42.8064	173.342	2.01772	-2.15045	0.0315194	0.455612
up	AT4G14746	AT4G14746	4:8462613-8464326	Control	50 mM	OK	10.7654	43.6073	2.01816	-2.47934	0.0131627	0.281659
up	AT3G04420	anac048	3:1172745-1174467	Control	50 mM	OK	3.69552	15.0038	2.02148	-2.19869	0.0278998	0.429668
up	AT5G03380	AT5G03380	5:832103-834412	Control	50 mM	OK	31.9081	129.769	2.02395	-2.25565	0.0240925	0.39641
up	AT4G18250	AT4G18250	4:10087342-10091963	Control	50 mM	OK	3.15989	12.8572	2.02463	-2.48996	0.0127758	0.276531
up	AT1G51380	AT1G51380	1:19047881-19050162	Control	50 mM	OK	3.28322	13.3698	2.0258	-2.29026	0.0220064	0.37754
up	AT5G44210	ERF9	5:17806471-17807534	Control	50 mM	OK	2.7717	11.2977	2.02719	-2.16775	0.0301778	0.445837
up	AT2G33710	AT2G33710	2:14258508-14260739	Control	50 mM	OK	3.22983	13.1792	2.02873	-2.21233	0.0269435	0.421317
up	AT1G59740	AT1G59740	1:21968070-21972411	Control	50 mM	OK	4.63236	18.9144	2.02967	-2.49074	0.0127478	0.276271
up	AT4G12720	ATNUDX7	4:7487300-7490077	Control	50 mM	OK	20.2549	82.8142	2.03161	-2.30081	0.0214026	0.37128
up	AT1G77760	NR1	1:29235802-29239445	Control	50 mM	OK	17.9362	73.3379	2.03169	-2.29357	0.0218153	0.375358
up	AT2G32270	ZIP3	2:13704220-13706860	Control	50 mM	OK	5.56192	22.7495	2.03218	-2.38931	0.0168801	0.326578
up	AT2G38290	AMT2	2:16039474-16042383	Control	50 mM	OK	12.0469	49.2776	2.03226	-2.41524	0.015725	0.313851
up	AT2G42350	AT2G42350	2:17639151-17639998	Control	50 mM	OK	9.96455	40.7887	2.03329	-2.46457	0.0137179	0.289217
up	AT3G23150	ETR2	3:8254662-8257735	Control	50 mM	OK	7.93572	32.5179	2.0348	-2.56526	0.0103097	0.242577
up	AT1G13520	AT1G13520	1:4631777-4633248	Control	50 mM	OK	5.82505	24.0386	2.04501	-2.49192	0.0127054	0.275651
up	AT5G08760	AT5G08760	5:2854939-2855617	Control	50 mM	OK	43.1549	178.118	2.04523	-2.56733	0.0102486	0.2418
up	AT1G53700	WAG1	1:20048585-20050115	Control	50 mM	OK	3.03446	12.542	2.04726	-2.32384	0.0201342	0.361303
up	AT1G30110	NUDX25	1:10581734-10584080	Control	50 mM	OK	9.87342	40.8487	2.04867	-2.54772	0.0108429	0.249515
up	AT5G43170	AZF3	5:17329274-17331646	Control	50 mM	OK	5.79593	23.9908	2.04937	-2.11109	0.0347645	0.478743
up	AT1G56660	AT1G56660	1:21237887-21240558	Control	50 mM	OK	1.4686	6.09335	2.05279	-2.34756	0.0188967	0.349413
up	AT1G47890	AtRLP7	1:17643975-17647035	Control	50 mM	OK	1.87248	7.78807	2.05632	-2.38892	0.016898	0.326715
up	AT2G29720	CTF2B	2:12700400-12702341	Control	50 mM	OK	11.8241	49.3177	2.06037	-2.61017	0.00904971	0.223879
up	AT5G59240	AT5G59240	5:23902464-23903733	Control	50 mM	OK	3.0661	12.8274	2.06476	-2.21052	0.0270694	0.422516
up	AT1G05340	AT1G05340	1:1558843-1559903	Control	50 mM	OK	7.86462	32.9219	2.0656	-2.32157	0.0202561	0.36256
up	AT3G22740	HMT3	3:8032958-8035809	Control	50 mM	OK	1.30052	5.45154	2.06758	-1.98757	0.0468597	0.553499
up	AT3G46330	MEE39	3:17020746-17025011	Control	50 mM	OK	1.70381	7.16392	2.07198	-2.39513	0.0166145	0.323491
up	AT1G16370	2013-10-06	1:5596693-5598447	Control	50 mM	OK	2.73656	11.5695	2.07989	-2.32116	0.0202783	0.362688
up	AT4G25630	FIB2	4:13074132-13076429	Control	50 mM	OK	24.6158	104.106	2.0804	-2.48993	0.0127769	0.276531
up	AT2G30040	MAPKKK14	2:12821709-12823169	Control	50 mM	OK	8.89723	37.7294	2.08426	-2.62481	0.00866967	0.217792
up	AT3G61490	AT3G61490	3:22758062-22760340	Control	50 mM	OK	9.31563	39.5195	2.08484	-2.19832	0.0279263	0.429866
up	AT3G27220	AT3G27220	3:10051611-10053678	Control	50 mM	OK	9.18603	38.9714	2.0849	-2.62842	0.00857817	0.216624
up	AT5G53590	AT5G53590	5:21771810-21772794	Control	50 mM	OK	13.258	56.2874	2.08594	-2.58937	0.00961517	0.23298
up	AT3G29635	AT3G29635	3:11465850-11467227	Control	50 mM	OK	1.29669	5.50734	2.08652	-1.98353	0.0473077	0.556105
up	AT5G13330	Rap2.6L	5:4272059-4274660	Control	50 mM	OK	13.3427	56.724	2.08791	-2.64261	0.00822689	0.211483
up	AT5G59490	AT5G59490	5:23982723-23984617	Control	50 mM	OK	2.79484	11.9268	2.09337	-2.17144	0.0298976	0.443632
up	AT1G02460	AT1G02460	1:504672-507204	Control	50 mM	OK	1.27556	5.45782	2.09719	-2.10189	0.0355631	0.483829
up	AT1G61640	AT1G61640	1:22746371-22749184	Control	50 mM	OK	3.53224	15.1181	2.09762	-2.52839	0.0114586	0.257798
up	AT1G74100	ATSOT16	1:27864344-27865694	Control	50 mM	OK	84.5269	363.23	2.1034	-2.05056	0.0403102	0.514211
up	AT1G28190	AT1G28190	1:9846883-9847923	Control	50 mM	OK	23.2704	100.008	2.10355	-2.57796	0.00993855	0.23783
up	AT1G10340	AT1G10340	1:3390321-3392571	Control	50 mM	OK	2.14914	9.23759	2.10376	-1.99689	0.0458366	0.548049
up	AT2G45300	AT2G45300	2:18677310-18680072	Control	50 mM	OK	23.2042	99.9932	2.10744	-2.47004	0.0135097	0.286638
up	AT4G25070	AT4G25070	4:12872445-12876734	Control	50 mM	OK	2.07787	8.96245	2.10879	-2.11057	0.0348091	0.478824
up	AT1G74930	ORA47	1:28144131-28145049	Control	50 mM	OK	3.67311	15.8638	2.11067	-2.28394	0.0223749	0.380851
up	AT4G36410	UBC17	4:17201921-17202988	Control	50 mM	OK	20.5416	88.9411	2.1143	-2.63135	0.00850461	0.215415
up	AT5G08640	FLS	5:2803956-2805606	Control	50 mM	OK	3.02184	13.0859	2.11451	-2.29863	0.0215258	0.372483
up	AT3G16530	AT3G16530	3:5624376-5625470	Control	50 mM	OK	101.731	441.809	2.11867	-2.13797	0.032519	0.46294
up	AT3G45650	NAXT1	3:16759252-16761266	Control	50 mM	OK	13.5308	58.8071	2.11974	-2.67148	0.00755177	0.199896
up	AT2G19060	AT2G19060	2:8256999-8261985	Control	50 mM	OK	1.11132	4.83614	2.12158	-1.97344	0.0484449	0.561313
up	AT1G70800	AT1G70800	1:26702704-26703790	Control	50 mM	OK	4.25319	18.5125	2.12188	-2.24614	0.0246952	0.401107
up	AT4G08780	AT4G08780	4:5604152-5608202	Control	50 mM	OK	8.1474	35.4987	2.12336	-2.57408	0.0100506	0.239335
up	AT1G03495	AT1G03495	1:873183-874935	Control	50 mM	OK	1.3403	5.84376	2.12434	-2.20247	0.0276318	0.427138
up	AT4G21840	ATMSRB8	4:11587048-11588272	Control	50 mM	OK	4.9389	21.5466	2.1252	-2.29093	0.0219674	0.377085
up	AT3G51330	AT3G51330	3:19053367-19056224	Control	50 mM	OK	15.4739	67.596	2.1271	-2.64531	0.00816158	0.210615
up	AT5G04310	AT5G04310	5:1203202-1207352	Control	50 mM	OK	2.39381	10.4577	2.12719	-2.40157	0.0163248	0.32016
up	AT5G05440	PYL5	5:1609249-1610446	Control	50 mM	OK	28.5121	125.021	2.13253	-2.6288	0.00856872	0.216463
up	AT5G16010	AT5G16010	5:5227923-5229116	Control	50 mM	OK	34.4727	151.278	2.13367	-2.63293	0.00846519	0.214673
up	AT1G74360	AT1G74360	1:27954230-27959366	Control	50 mM	OK	2.96489	13.0347	2.1363	-2.13999	0.0323558	0.461385
up	AT5G07010	ST2A	5:2174677-2176106	Control	50 mM	OK	56.6196	249.322	2.13863	-2.23876	0.0251712	0.405349
up	AT3G28340	GATL10	3:10588946-10590552	Control	50 mM	OK	1.91171	8.45446	2.14485	-2.2291	0.0258072	0.411356
up	AT4G03060	AOP2	4:1351979-1353854	Control	50 mM	OK	8.0875	35.8661	2.14885	-2.65719	0.00787962	0.205811
up	AT3G02550	LBD41	3:536504-537998	Control	50 mM	OK	24.7984	110.046	2.14979	-2.61671	0.00887813	0.221181
up	AT1G61820	BGLU46	1:22835077-22838615	Control	50 mM	OK	11.0561	49.074	2.15012	-2.6911	0.00712177	0.192301
up	AT1G28480	GRX480	1:10013473-10014073	Control	50 mM	OK	10.6934	47.5075	2.15143	-2.53979	0.0110919	0.252534
up	AT1G55450	AT1G55450	1:20704917-20706893	Control	50 mM	OK	61.9738	276.408	2.15707	-2.24707	0.0246355	0.400535
up	AT3G19710	BCAT4	3:6843661-6849497	Control	50 mM	OK	14.4235	64.6568	2.16438	-2.69563	0.00702556	0.190624
up	AT2G36630	AT2G36630	2:15352490-15355177	Control	50 mM	OK	6.36139	28.5166	2.16439	-2.67888	0.00738693	0.197007
up	AT1G50060	AT1G50060	1:18551185-18552578	Control	50 mM	OK	4.95286	22.2501	2.16748	-2.29721	0.0216065	0.373181
up	AT5G22250	AT5G22250	5:7365531-7366778	Control	50 mM	OK	13.6749	61.5105	2.16931	-2.73635	0.00621247	0.176277
up	AT2G32210	AT2G32210	2:13677985-13678830	Control	50 mM	OK	6.16204	27.7465	2.17083	-2.20503	0.0274521	0.425397
up	AT1G28010	ATABCB14	1:9763435-9768068	Control	50 mM	OK	1.91255	8.62454	2.17295	-2.64435	0.00818473	0.21085
up	AT3G18560	AT3G18560	3:6393909-6394785	Control	50 mM	OK	4.26775	19.2825	2.17574	-2.41787	0.0156117	0.312366
up	AT5G22570	WRKY38	5:7495538-7496784	Control	50 mM	OK	3.33841	15.1025	2.17756	-2.33641	0.0194698	0.354931
up	AT4G08555	AT4G08555	4:5448132-5448523	Control	50 mM	OK	6.36056	28.7769	2.17769	-2.07886	0.03763	0.498254
up	AT4G15210	BMY1	4:8666337-8669470	Control	50 mM	OK	6.0842	27.5426	2.17853	-2.74112	0.00612293	0.174849
up	AT4G23230	CRK15	4:12157568-12160270	Control	50 mM	OK	2.84718	12.9028	2.18008	-2.59307	0.0095124	0.231797
up	AT4G37610	BT5	4:17668950-17672353	Control	50 mM	OK	4.11369	18.6529	2.18089	-2.1328	0.032941	0.466299
up	AT4G15070	AT4G15070	4:8603423-8606141	Control	50 mM	OK	1.46071	6.62383	2.181	-2.43205	0.0150138	0.305612
up	AT1G51830	AT1G51830	1:19243024-19246010	Control	50 mM	OK	11.6654	52.9973	2.18368	-2.72363	0.00645688	0.180486
up	AT5G25250	AT5G25250	5:8749726-8751636	Control	50 mM	OK	8.56827	39.0896	2.18971	-2.75733	0.0058275	0.169635
up	AT2G19590	ATACO1	2:8475965-8477502	Control	50 mM	OK	16.6561	76.1752	2.19327	-2.73291	0.00627779	0.177168
up	AT1G63820	AT1G63820	1:23682421-23684367	Control	50 mM	OK	1.0034	4.60397	2.19798	-2.01055	0.0443731	0.540586
up	AT3G11580	AT3G11580	3:3648923-3651332	Control	50 mM	OK	3.34147	15.3804	2.20254	-2.08633	0.0369491	0.492818
up	AT2G43100	IPMI2	2:17920659-17921689	Control	50 mM	OK	15.6188	72.0226	2.20517	-2.77709	0.00548485	0.163352
up	AT4G05390	ATRFNR1	4:2738530-2740667	Control	50 mM	OK	21.6512	100.058	2.20832	-2.51455	0.0119184	0.264298
up	AT2G28630	KCS12	2:12275318-12277245	Control	50 mM	OK	10.167	47.0187	2.20934	-2.76141	0.00575532	0.168349
up	AT5G62360	AT5G62360	5:25040648-25041462	Control	50 mM	OK	40.5261	187.442	2.20952	-2.68614	0.00722826	0.194283
up	AT1G70920	ATHB18	1:26735955-26738665	Control	50 mM	OK	1.66164	7.69552	2.21141	-2.0881	0.0367892	0.491688
up	AT4G30280	ATXTH18	4:14825807-14827047	Control	50 mM	OK	18.4872	85.8288	2.21494	-2.78526	0.00534845	0.160715
up	AT5G67080	MAPKKK19	5:26772725-26773760	Control	50 mM	OK	3.31198	15.4108	2.21818	-2.35719	0.0184137	0.344271
up	AT5G23930	AT5G23930	5:8074624-8075998	Control	50 mM	OK	1.1429	5.32833	2.22099	-2.03934	0.0414158	0.521359
up	AT1G30757	AT1G30757	1:10909149-10909784	Control	50 mM	OK	5.28466	24.6416	2.22122	-2.31559	0.0205809	0.365545
up	AT3G53440	AT3G53440	3:19810787-19812670	Control	50 mM	OK	1.09917	5.12973	2.22247	-2.22087	0.02636	0.416836
up	AT2G47550	AT2G47550	2:19508979-19512728	Control	50 mM	OK	5.43038	25.3787	2.22449	-2.4787	0.0131861	0.282011
up	AT1G16850	AT1G16850	1:5764806-5765651	Control	50 mM	OK	10.8871	51.0684	2.22981	-2.73334	0.00626953	0.177102
up	AT3G46690	AT3G46690	3:17197625-17199337	Control	50 mM	OK	1.68165	7.91749	2.23516	-2.40608	0.0161246	0.318702
up	AT3G26500	PIRL2	3:9708108-9709964	Control	50 mM	OK	10.6107	50.1327	2.24023	-2.81252	0.0049155	0.152735
up	AT1G15670	AT1G15670	1:5389951-5391490	Control	50 mM	OK	24.3335	115.617	2.24833	-2.71499	0.00662777	0.183388
up	AT2G39380	ATEXO70H2	2:16447005-16449083	Control	50 mM	OK	7.25128	34.4764	2.2493	-2.83015	0.00465266	0.147049
up	AT5G58660	AT5G58660	5:23701466-23703988	Control	50 mM	OK	2.31441	11.0268	2.25229	-2.42526	0.0152975	0.309145
up	AT1G69900	AT1G69900	1:26326380-26327831	Control	50 mM	OK	5.10626	24.3422	2.25312	-2.72022	0.00652377	0.181891
up	AT2G46400	WRKY46	2:19043413-19044826	Control	50 mM	OK	4.12032	19.662	2.25458	-2.61444	0.00893727	0.222148
up	AT4G24310	AT4G24310	4:12600892-12601675	Control	50 mM	OK	10.4622	49.9671	2.25579	-2.69412	0.00705753	0.191232
up	AT4G11370	RHA1A	4:6907673-6908386	Control	50 mM	OK	2.98353	14.3114	2.26207	-2.16604	0.0303082	0.446797
up	AT1G13510	AT1G13510	1:4629202-4630821	Control	50 mM	OK	0.84469	4.0574	2.26406	-2.0789	0.0376267	0.498254
up	AT3G25730	EDF3	3:9396419-9397747	Control	50 mM	OK	8.74847	42.1322	2.26782	-2.83679	0.00455692	0.144925
up	AT1G61560	ATMLO6	1:22708603-22712210	Control	50 mM	OK	11.2362	54.1795	2.26959	-2.42329	0.0153805	0.309669
up	AT2G31945	AT2G31945	2:13581580-13582126	Control	50 mM	OK	10.4647	50.6373	2.27467	-2.55132	0.0107315	0.248015
up	AT4G24340	AT4G24340	4:12607446-12609252	Control	50 mM	OK	16.013	77.7849	2.28025	-2.85347	0.00432447	0.139794
up	AT2G41380	AT2G41380	2:17251940-17253057	Control	50 mM	OK	19.7226	95.9042	2.28175	-2.86117	0.0042208	0.137769
up	AT5G51310	AT5G51310	5:20852853-20854718	Control	50 mM	OK	1.43606	6.98408	2.28196	-2.06263	0.0391479	0.508171
up	AT1G77380	AAP3	1:29074887-29077390	Control	50 mM	OK	11.7027	56.9666	2.28327	-2.84729	0.00440931	0.141683
up	AT5G52020	AT5G52020	5:21123957-21124948	Control	50 mM	OK	3.00216	14.7398	2.29564	-2.44616	0.0144385	0.299284
up	AT2G16890	AT2G16890	2:7316888-7319181	Control	50 mM	OK	1.82003	8.95048	2.298	-2.3025	0.0213069	0.3708
up	AT5G01215	AT5G01215	5:84306-86275	Control	50 mM	OK	14.3922	70.7807	2.29807	-1.98321	0.0473443	0.556274
up	AT5G61560	AT5G61560	5:24752849-24756718	Control	50 mM	OK	3.02791	14.9686	2.30554	-2.41612	0.0156868	0.31332
up	AT3G28220	AT3G28220	3:10524403-10526728	Control	50 mM	OK	4.11974	20.3784	2.30642	-2.67675	0.00743407	0.197607
up	AT4G39670	AT4G39670	4:18410171-18411000	Control	50 mM	OK	5.20654	25.7551	2.30646	-2.57949	0.0098946	0.237108
up	AT5G14200	IMD1	5:4576201-4581374	Control	50 mM	OK	14.7505	73.0103	2.30734	-2.29821	0.0215497	0.372677
up	AT1G62300	WRKY6	1:23016682-23019279	Control	50 mM	OK	14.4891	71.8849	2.31072	-2.79102	0.00525429	0.15891
up	AT2G39030	AT2G39030	2:16298226-16299202	Control	50 mM	OK	6.32105	31.3766	2.31145	-2.65348	0.00796673	0.207102
up	AT5G65980	AT5G65980	5:26392443-26394232	Control	50 mM	OK	1.22259	6.09087	2.31671	-2.07862	0.0376521	0.498436
up	AT3G46110	AT3G46110	3:16932111-16933726	Control	50 mM	OK	1.92369	9.61783	2.32184	-2.33083	0.0197622	0.357389
up	AT1G28360	ERF12	1:9951847-9952740	Control	50 mM	OK	1.51972	7.60727	2.32357	-2.02616	0.0427486	0.530794
up	AT4G21830	ATMSRB7	4:11584345-11585419	Control	50 mM	OK	25.3955	127.139	2.32376	-2.69608	0.00701616	0.190411
up	AT5G59680	AT5G59680	5:24046791-24050801	Control	50 mM	OK	1.54827	7.75214	2.32394	-2.64406	0.00819192	0.210855
up	AT4G10380	NLM6	4:6431235-6434822	Control	50 mM	OK	29.1331	145.965	2.32489	-2.73644	0.00621074	0.176269
up	AT4G28350	AT4G28350	4:14026576-14028622	Control	50 mM	OK	4.07088	20.4655	2.32978	-2.86251	0.00420306	0.137376
up	AT5G50760	AT5G50760	5:20644660-20645469	Control	50 mM	OK	12.1481	61.1336	2.33123	-2.85725	0.00427324	0.138765
up	AT5G55920	OLI2	5:22645482-22649447	Control	50 mM	OK	13.9507	70.2572	2.33231	-2.74001	0.00614373	0.174986
up	AT4G35630	PSAT	4:16904058-16908357	Control	50 mM	OK	69.7236	351.945	2.33563	-2.14642	0.0318394	0.45808
up	AT5G65280	GCL1	5:26085972-26088153	Control	50 mM	OK	7.44308	37.5925	2.33647	-2.91667	0.00353791	0.122794
up	AT4G02330	ATPMEPCRB	4:1032412-1035037	Control	50 mM	OK	6.07816	30.7445	2.33862	-2.92103	0.00348872	0.121701
up	AT5G64100	AT5G64100	5:25650640-25652123	Control	50 mM	OK	113.819	576.728	2.34115	-2.14721	0.0317764	0.457622
up	AT2G45570	CYP76C2	2:18779792-18781958	Control	50 mM	OK	2.32359	11.7917	2.34334	-2.64277	0.00822304	0.211429
up	AT4G20830	AT4G20830	4:11155452-11157806	Control	50 mM	OK	59.156	300.31	2.34386	-2.00277	0.0452015	0.545097
up	AT3G23110	AtRLP37	3:8220681-8226400	Control	50 mM	OK	1.1884	6.04728	2.34727	-1.97409	0.0483717	0.561313
up	AT1G23800	ALDH2B7	1:8412050-8414879	Control	50 mM	OK	7.8745	40.1057	2.34855	-2.94084	0.00327321	0.116583
up	AT1G18590	SOT17	1:6398579-6399942	Control	50 mM	OK	17.7743	90.5306	2.34862	-2.89978	0.00373428	0.127168
up	AT5G15130	WRKY72	5:4904346-4907094	Control	50 mM	OK	7.17995	36.6142	2.35036	-2.94648	0.00321414	0.115471
up	AT5G13200	AT5G13200	5:4207003-4208289	Control	50 mM	OK	7.0871	36.1545	2.35091	-2.85884	0.00425197	0.13841
up	AT5G48400	ATGLR1.2	5:19616243-19619246	Control	50 mM	OK	1.98839	10.1585	2.35301	-2.68403	0.0072741	0.195089
up	AT5G20830	SUS1	5:7050225-7055195	Control	50 mM	OK	12.7818	65.5405	2.35829	-2.41223	0.0158554	0.31522
up	AT3G54040	AT3G54040	3:20013760-20015437	Control	50 mM	OK	13.5307	69.4165	2.35904	-2.93349	0.00335177	0.118548
up	AT3G58990	IPMI1	3:21797057-21798303	Control	50 mM	OK	9.64144	49.5755	2.36231	-2.94018	0.00328022	0.116722
up	AT1G08050	AT1G08050	1:2498835-2501427	Control	50 mM	OK	2.15022	11.0717	2.36432	-2.75313	0.00590286	0.170877
up	AT5G02540	AT5G02540	5:568523-570920	Control	50 mM	OK	2.00993	10.358	2.36552	-2.49351	0.0126486	0.274767
up	AT5G64660	CMPG2	5:25841912-25843452	Control	50 mM	OK	5.97172	30.7942	2.36644	-2.90396	0.00368475	0.12629
up	AT5G39890	AT5G39890	5:15974392-15976270	Control	50 mM	OK	12.0303	62.0397	2.36651	-2.95863	0.0030901	0.112527
up	AT2G35980	NHL10	2:15110587-15111471	Control	50 mM	OK	11.2703	58.1611	2.36753	-2.92373	0.00345859	0.121038
up	AT3G50760	GATL2	3:18868064-18869384	Control	50 mM	OK	4.21973	21.8444	2.37204	-2.76846	0.00563226	0.166009
up	AT1G07560	AT1G07560	1:2327319-2331096	Control	50 mM	OK	1.2181	6.30674	2.37227	-2.53174	0.0113498	0.256222
up	AT5G12880	AT5G12880	5:4068518-4068962	Control	50 mM	OK	15.7448	81.6109	2.37388	-2.69688	0.0069992	0.190279
up	AT2G24570	ATWRKY17	2:10437397-10439298	Control	50 mM	OK	16.7368	86.8645	2.37574	-2.95691	0.00310743	0.112885
up	AT2G22330	CYP79B3	2:9488553-9491187	Control	50 mM	OK	21.6453	112.47	2.37742	-2.71736	0.00658049	0.18285
up	AT4G22610	AT4G22610	4:11902104-11902642	Control	50 mM	OK	37.9001	197.07	2.37843	-2.97642	0.00291634	0.108131
up	AT5G15970	KIN2	5:5211910-5212665	Control	50 mM	OK	396.171	2060.4	2.37873	-2.12799	0.0333378	0.469289
up	AT5G49520	WRKY48	5:20090775-20093346	Control	50 mM	OK	3.38606	17.6191	2.37946	-2.80724	0.00499672	0.154223
up	AT1G26730	AT1G26730	1:9241434-9244650	Control	50 mM	OK	2.33218	12.1446	2.38056	-2.79124	0.00525069	0.15891
up	AT4G19720	AT4G19720	4:10730362-10731750	Control	50 mM	OK	1.04739	5.45502	2.38078	-2.12173	0.03386	0.472434
up	AT1G74000	SS3	1:27829141-27831431	Control	50 mM	OK	1.36063	7.0976	2.38305	-2.26215	0.0236881	0.393101
up	AT5G09800	AT5G09800	5:3043011-3044413	Control	50 mM	OK	2.91062	15.1952	2.38422	-2.65143	0.00801508	0.207905
up	AT5G38340	AT5G38340	5:15320506-15324061	Control	50 mM	OK	0.8601	4.4968	2.38632	-2.53417	0.0112713	0.254978
up	AT1G69880	ATH8	1:26321478-26322993	Control	50 mM	OK	12.0606	63.2577	2.39095	-2.89598	0.00377972	0.127955
up	AT4G15270	AT4G15270	4:8716600-8717796	Control	50 mM	OK	4.50534	23.6484	2.39204	-2.78608	0.00533491	0.160541
up	AT5G64900	PROPEP1	5:25937169-25938093	Control	50 mM	OK	5.00276	26.268	2.39251	-2.54515	0.0109232	0.250473
up	AT4G28460	AT4G28460	4:14065996-14066543	Control	50 mM	OK	3.412	17.9833	2.39797	-2.17748	0.0294445	0.441153
up	AT1G72360	HRE1	1:27241806-27242827	Control	50 mM	OK	18.1505	95.7125	2.3987	-2.71466	0.00663437	0.18344
up	AT2G44380	AT2G44380	2:18323460-18324428	Control	50 mM	OK	16.1974	85.4276	2.39894	-2.99637	0.00273214	0.103178
up	AT4G27290	AT4G27290	4:13666280-13669202	Control	50 mM	OK	0.659552	3.47859	2.39894	-2.31119	0.0208222	0.367228
up	AT4G05120	ENT3	4:2632692-2635000	Control	50 mM	OK	5.59494	29.5186	2.39943	-2.88789	0.00387833	0.130449
up	AT2G38470	WRKY33	2:16108360-16111797	Control	50 mM	OK	27.1968	143.637	2.40092	-2.46973	0.0135216	0.28679
up	AT5G11210	GLR2.5	5:3571213-3574537	Control	50 mM	OK	0.804307	4.24846	2.40112	-2.39262	0.0167286	0.324725
up	AT1G66160	ATCMPG1	1:24637195-24638608	Control	50 mM	OK	3.96043	20.9216	2.40127	-2.68354	0.00728478	0.195322
up	AT1G16410	CYP79F1	1:5608806-5611426	Control	50 mM	OK	6.30872	33.3584	2.40263	-2.82055	0.00479418	0.150123
up	AT1G12805	AT1G12805	1:4366596-4367119	Control	50 mM	OK	3.50982	18.5686	2.4034	-2.25503	0.0241317	0.396612
up	AT5G54710	AT5G54710	5:22227573-22230500	Control	50 mM	OK	25.2835	133.918	2.40509	-2.72099	0.00650873	0.18164
up	AT1G76600	AT1G76600	1:28746887-28747845	Control	50 mM	OK	10.4977	55.704	2.40771	-2.93917	0.00329091	0.117006
up	AT1G04635	EMB1687	1:1291313-1291995	Control	50 mM	OK	1.80568	9.58784	2.40866	-2.15064	0.0315045	0.455466
up	AT4G20780	CML42	4:11133185-11133970	Control	50 mM	OK	23.49	124.748	2.4089	-2.99832	0.00271471	0.10279
up	AT1G26250	AT1G26250	1:9083837-9085464	Control	50 mM	OK	42.2168	225.307	2.416	-2.81374	0.00489692	0.152354
up	AT2G30750	CYP71A12	2:13099335-13101413	Control	50 mM	OK	13.45	71.8171	2.41672	-2.96083	0.00306813	0.112036
up	AT1G30700	AT1G30700	1:10892569-10894572	Control	50 mM	OK	13.019	69.5796	2.41805	-2.96465	0.00303032	0.110989
up	AT5G03700	AT5G03700	5:965873-967322	Control	50 mM	OK	13.3518	71.3826	2.41853	-3.01607	0.00256075	0.0990904
up	AT4G17500	ATERF-1	4:9759324-9760340	Control	50 mM	OK	26.5931	142.255	2.41936	-2.90638	0.00365635	0.125736
up	AT5G18470	AT5G18470	5:6127796-6131015	Control	50 mM	OK	11.5331	61.8848	2.42381	-2.89758	0.00376051	0.127592
up	AT5G10210	AT5G10210	5:3206139-3208825	Control	50 mM	OK	1.61132	8.65141	2.42469	-2.25258	0.0242857	0.397829
up	AT2G32190	AT2G32190	2:13674497-13675286	Control	50 mM	OK	5.78384	31.101	2.42686	-2.31643	0.0205349	0.364973
up	AT1G14870	PCR2	1:5128374-5129523	Control	50 mM	OK	150.749	812.407	2.43006	-2.42741	0.0152071	0.308259
up	AT5G60760	AT5G60760	5:24438270-24442287	Control	50 mM	OK	0.559247	3.01496	2.43058	-2.31511	0.0206068	0.365711
up	AT2G46650	B5 #1	2:19151645-19152600	Control	50 mM	OK	48.4925	261.491	2.43093	-2.88708	0.00388831	0.130675
up	AT5G48175	AT5G48175	5:19539157-19539781	Control	50 mM	OK	8.42764	45.515	2.43314	-2.6019	0.00927088	0.227479
up	AT3G49380	iqd15	3:18311908-18313490	Control	50 mM	OK	0.773521	4.18618	2.43612	-1.98155	0.0475296	0.557362
up	AT5G17700	AT5G17700	5:5830580-5833901	Control	50 mM	OK	9.51646	51.5675	2.43797	-3.03219	0.00242789	0.0953272
up	AT5G25440	AT5G25440	5:8854774-8856758	Control	50 mM	OK	11.5132	62.4013	2.43829	-3.03439	0.00241026	0.0948337
up	AT3G13790	ATCWINV1	3:4532910-4535867	Control	50 mM	OK	59.3163	321.922	2.44021	-2.18997	0.0285265	0.433448
up	AT5G46050	ATPTR3	5:18675034-18679146	Control	50 mM	OK	11.5659	63.0082	2.44567	-3.03242	0.00242599	0.0952964
up	AT2G41730	AT2G41730	2:17409462-17409937	Control	50 mM	OK	5.24669	28.6148	2.44728	-2.48999	0.0127745	0.276531
up	AT5G47230	ERF5	5:19179938-19181129	Control	50 mM	OK	5.79335	31.5985	2.44738	-2.95192	0.00315808	0.114139
up	AT5G44350	AT5G44350	5:17864519-17865707	Control	50 mM	OK	1.20648	6.60084	2.45184	-2.30533	0.0211482	0.369348
up	AT5G04370	NAMT1	5:1231696-1234147	Control	50 mM	OK	1.00054	5.4774	2.45272	-2.28106	0.0225449	0.382274
up	AT1G49000	AT1G49000	1:18123458-18124165	Control	50 mM	OK	10.1638	55.6676	2.45339	-2.95084	0.00316914	0.114332
up	AT2G30770	CYP71A13	2:13109793-13112011	Control	50 mM	OK	6.31216	34.764	2.46139	-3.05881	0.00222222	0.089875
up	AT4G31550	WRKY11	4:15289946-15291539	Control	50 mM	OK	35.7894	197.23	2.46228	-2.5578	0.0105337	0.245176
up	AT3G62740	BGLU7	3:23211415-23213888	Control	50 mM	OK	0.843814	4.65775	2.46464	-2.24554	0.0247336	0.401388
up	AT1G30370	AT1G30370	1:10719168-10720758	Control	50 mM	OK	1.5945	8.80153	2.46465	-2.60611	0.00915775	0.225485
up	AT1G74010	AT1G74010	1:27832157-27834113	Control	50 mM	OK	12.2325	67.6792	2.46799	-3.07496	0.0021053	0.086543
up	AT2G31180	ATMYB14	2:13286720-13288176	Control	50 mM	OK	1.77634	9.83487	2.469	-2.31986	0.0203482	0.363343
up	AT1G33610	AT1G33610	1:12188909-12190418	Control	50 mM	OK	4.77629	26.4939	2.4717	-2.96096	0.0030668	0.112036
up	AT5G50720	ATHVA22E	5:20633192-20634552	Control	50 mM	OK	14.6319	81.8832	2.48445	-3.01834	0.00254161	0.0987099
up	AT5G20480	EFR	5:6922479-6925887	Control	50 mM	OK	1.09419	6.1269	2.4853	-2.76893	0.00562415	0.165843
up	AT5G28630	AT5G28630	5:10636630-10637249	Control	50 mM	OK	6.50447	36.4534	2.48655	-2.96896	0.00298807	0.109831
up	AT4G01750	RGXT2	4:756362-758590	Control	50 mM	OK	38.1725	214.003	2.48703	-2.79855	0.00513332	0.15671
up	AT4G08770	Prx37	4:5598114-5600312	Control	50 mM	OK	49.6628	278.805	2.48902	-2.73919	0.00615908	0.175219
up	AT4G24960	ATHVA22D	4:12827935-12829243	Control	50 mM	OK	23.4905	131.935	2.48968	-3.04833	0.00230117	0.092016
up	AT5G64870	AT5G64870	5:25929537-25931384	Control	50 mM	OK	0.937917	5.2797	2.49292	-2.49351	0.0126487	0.274767
up	AT2G04130	AT2G04130	2:1389157-1390976	Control	50 mM	OK	1.32865	7.48432	2.49391	-2.56556	0.0103008	0.242525
up	AT3G57450	AT3G57450	3:21261933-21262622	Control	50 mM	OK	38.4281	216.615	2.4949	-3.08027	0.00206816	0.0855057
up	AT5G01040	LAC8	5:9868-16173	Control	50 mM	OK	13.6501	76.9586	2.49517	-2.48327	0.0130183	0.279815
up	AT4G18430	AtRABA1e	4:10183716-10185280	Control	50 mM	OK	11.0682	62.5276	2.49807	-3.07336	0.00211665	0.0867542
up	AT1G21110	AT1G21110	1:7389980-7391553	Control	50 mM	OK	10.7042	60.501	2.49879	-3.10981	0.00187207	0.0799049
up	AT4G15120	AT4G15120	4:8634724-8635561	Control	50 mM	OK	3.12736	17.6969	2.50048	-2.56943	0.0101865	0.241234
up	AT1G52400	BGL1	1:19515142-19518411	Control	50 mM	OK	44.4649	252.083	2.50316	-2.11348	0.0345598	0.477367
up	AT1G51700	ADOF1	1:19174069-19175189	Control	50 mM	OK	7.12255	40.5425	2.50897	-3.05811	0.00222737	0.0900227
up	AT5G57760	AT5G57760	5:23400714-23403130	Control	50 mM	OK	4.26643	24.3673	2.51385	-2.02705	0.0426573	0.529988
up	AT5G49770	AT5G49770	5:20222668-20227267	Control	50 mM	OK	1.99457	11.4444	2.52049	-2.98547	0.00283147	0.105964
up	AT3G26610	AT3G26610	3:9776959-9780499	Control	50 mM	OK	0.380536	2.18367	2.52065	-1.99367	0.0461882	0.549344
up	AT2G23120	AT2G23120	2:9842042-9842634	Control	50 mM	OK	49.9142	286.91	2.52308	-3.11035	0.00186865	0.079844
up	AT1G24147	AT1G24147	1:8542445-8543474	Control	50 mM	OK	14.7635	84.9777	2.52505	-3.04014	0.00236464	0.0937131
up	AT1G69526	AT1G69526	1:26131293-26133196	Control	50 mM	OK	1.18792	6.8505	2.52778	-2.30298	0.0212801	0.370415
up	AT1G19020	AT1G19020	1:6568072-6568597	Control	50 mM	OK	30.5205	176.492	2.53175	-3.1503	0.00163104	0.0720722
up	AT5G48657	AT5G48657	5:19733883-19735550	Control	50 mM	OK	18.6066	107.714	2.53332	-2.97911	0.00289089	0.10732
up	AT5G52750	AT5G52750	5:21384042-21384924	Control	50 mM	OK	28.1252	163.236	2.53702	-3.14768	0.00164572	0.0725879
up	AT4G18950	AT4G18950	4:10375363-10378390	Control	50 mM	OK	20.8151	120.868	2.53773	-2.8843	0.00392285	0.131359
up	AT5G19890	AT5G19890	5:6724114-6725923	Control	50 mM	OK	15.586	90.6125	2.53946	-3.13353	0.00172718	0.0751069
up	AT2G39980	AT2G39980	2:16687672-16689956	Control	50 mM	OK	7.52142	43.975	2.54761	-3.12821	0.00175877	0.0761692
up	AT1G33612	AT1G33612	1:12191311-12192849	Control	50 mM	OK	0.742761	4.3459	2.54869	-2.24242	0.0249343	0.403158
up	AT3G03190	ATGSTF11	3:735027-735987	Control	50 mM	OK	1.32739	7.79141	2.55329	-2.14491	0.0319597	0.458779
up	AT5G04340	C2H2	5:1216130-1217106	Control	50 mM	OK	15.7166	92.4155	2.55585	-3.17251	0.0015113	0.0683346
up	AT4G14365	XBAT34	4:8271463-8273765	Control	50 mM	OK	17.5415	103.161	2.55606	-3.09649	0.00195823	0.082269
up	AT1G24807	AT1G24807	1:8771765-8773535	Control	50 mM	OK	14.964	88.5586	2.56514	-3.13208	0.00173572	0.0753149
up	AT3G59750	AT3G59750	3:22069854-22071821	Control	50 mM	OK	0.621787	3.68511	2.56722	-2.30605	0.0211077	0.369071
up	AT2G25735	AT2G25735	2:10975059-10975759	Control	50 mM	OK	17.9352	106.332	2.56771	-3.15892	0.00158357	0.0706986
up	AT1G28370	ERF11	1:9955968-9956940	Control	50 mM	OK	3.1438	18.6402	2.56783	-2.74003	0.00614333	0.174986
up	AT1G79680	ATWAKL10	1:29979972-29982773	Control	50 mM	OK	1.39606	8.27963	2.56821	-2.86538	0.00416504	0.136579
up	AT3G57550	AGK2	3:21306722-21309464	Control	50 mM	OK	33.9197	201.863	2.57318	-2.34168	0.0191972	0.352363
up	AT3G18610	PARLL1	3:6404082-6407822	Control	50 mM	OK	0.856345	5.10242	2.57492	-2.66397	0.00772234	0.202804
up	AT1G25083	AT1G25083	1:8808548-8810443	Control	50 mM	OK	16.3017	97.2208	2.57624	-3.18999	0.00142276	0.0655167
up	AT3G08970	ATERDJ3A	3:2737536-2740530	Control	50 mM	OK	1.59736	9.54337	2.57881	-2.84204	0.00448261	0.143281
up	AT3G57760	AT3G57760	3:21395592-21397244	Control	50 mM	OK	0.775603	4.6439	2.58195	-2.11386	0.0345276	0.477135
up	AT5G01542	AT5G01542	5:210978-213472	Control	50 mM	OK	1.58535	9.49266	2.58201	-2.49012	0.0127701	0.276531
up	AT5G19240	AT5G19240	5:6470128-6471062	Control	50 mM	OK	39.3721	236.717	2.58792	-3.10857	0.00187995	0.0801844
up	AT5G07460	PMSR2	5:2360633-2362013	Control	50 mM	OK	35.835	215.758	2.58997	-3.04367	0.0023371	0.0930509
up	AT5G49480	ATCP1	5:20070742-20071638	Control	50 mM	OK	34.6883	208.904	2.59032	-3.09907	0.00194128	0.0818716
up	AT2G39530	AT2G39530	2:16498485-16499471	Control	50 mM	OK	13.1384	79.3829	2.59504	-3.10199	0.00192225	0.0812685
up	AT1G24909	AT1G24909	1:8785784-8787914	Control	50 mM	OK	13.7914	83.5869	2.59951	-3.2208	0.00127834	0.0604161
up	AT3G29034	AT3G29034	3:11030063-11030633	Control	50 mM	OK	44.2444	268.682	2.60233	-3.21083	0.00132353	0.0618951
up	AT2G47950	AT2G47950	2:19624209-19624809	Control	50 mM	OK	10.7609	65.3727	2.60289	-3.07166	0.00212873	0.0871192
up	AT5G59580	UGT76E1	5:24006078-24007689	Control	50 mM	OK	0.580027	3.53062	2.60573	-2.24896	0.0245153	0.399769
up	AT1G25155	AT1G25155	1:8822691-8824821	Control	50 mM	OK	13.7914	84.402	2.61351	-3.2363	0.00121088	0.0583047
up	AT5G52830	WRKY27	5:21410851-21412340	Control	50 mM	OK	3.13079	19.1695	2.61421	-2.93096	0.0033792	0.119124
up	AT5G17350	AT5G17350	5:5718771-5719608	Control	50 mM	OK	1.82244	11.1604	2.61445	-2.35395	0.018575	0.345442
up	AT2G28970	AT2G28970	2:12443918-12448163	Control	50 mM	OK	1.03183	6.3218	2.61513	-2.71745	0.00657867	0.18285
up	AT2G38870	AT2G38870	2:16236380-16237280	Control	50 mM	OK	19.6565	120.477	2.61569	-3.23364	0.00122221	0.0585998
up	AT4G23200	CRK12	4:12145379-12147934	Control	50 mM	OK	1.51677	9.37871	2.62839	-2.82579	0.00471648	0.148507
up	AT1G54890	AT1G54890	1:20463082-20464470	Control	50 mM	OK	2.2881	14.1493	2.62851	-2.753	0.00590518	0.170903
up	AT1G16160	WAKL5	1:5535972-5538269	Control	50 mM	OK	0.27802	1.72086	2.62987	-2.01316	0.0440975	0.538975
up	AT5G24640	AT5G24640	5:8436375-8436862	Control	50 mM	OK	1.78813	11.107	2.63494	-2.09503	0.0361687	0.486917
up	AT1G21320	AT1G21320	1:7462833-7466164	Control	50 mM	OK	4.15164	25.8903	2.64066	-2.058	0.0395901	0.510879
up	AT5G65600	AT5G65600	5:26216125-26218153	Control	50 mM	OK	1.67846	10.4989	2.64503	-2.9437	0.00324316	0.116063
up	AT4G21380	ARK3	4:11388924-11393226	Control	50 mM	OK	0.761045	4.77204	2.64855	-2.7769	0.00548807	0.163352
up	AT1G72416	AT1G72416	1:27258828-27260291	Control	50 mM	OK	19.4878	122.568	2.65294	-2.73102	0.00631393	0.17773
up	AT5G66985	AT5G66985	5:26743278-26743808	Control	50 mM	OK	15.4498	97.2242	2.65373	-3.15725	0.00159262	0.0709485
up	AT2G04400	AT2G04400	2:1531147-1535118	Control	50 mM	OK	61.2354	385.449	2.6541	-2.06514	0.0389094	0.506167
up	AT1G68500	AT1G68500	1:25702002-25702511	Control	50 mM	OK	4.21565	26.6198	2.65867	-2.58522	0.00973171	0.234669
up	AT3G54830	AT3G54830	3:20311900-20315030	Control	50 mM	OK	2.07237	13.0927	2.65941	-2.80908	0.00496833	0.153813
up	AT2G13810	ALD1	2:5768445-5772259	Control	50 mM	OK	0.55271	3.49315	2.65993	-2.18326	0.0290167	0.437854
up	AT1G30755	AT1G30755	1:10905816-10908892	Control	50 mM	OK	7.2682	46.3983	2.6744	-3.28281	0.00102779	0.051872
up	AT2G42360	AT2G42360	2:17640797-17645835	Control	50 mM	OK	3.63392	23.2295	2.67636	-2.04916	0.0404467	0.514807
up	AT3G10930	AT3G10930	3:3420129-3420832	Control	50 mM	OK	2.78844	17.8627	2.67942	-2.54071	0.0110629	0.252064
up	AT1G17480	IQD7	1:6006460-6008266	Control	50 mM	OK	2.84793	18.2646	2.68107	-3.04861	0.00229905	0.0919618
up	AT3G47380	AT3G47380	3:17457794-17458570	Control	50 mM	OK	3.18297	20.4637	2.68462	-2.7746	0.00552689	0.163939
up	AT5G63450	CYP94B1	5:25408894-25410573	Control	50 mM	OK	2.91669	18.7706	2.68607	-3.13237	0.001734	0.0752933
up	AT5G59820	RHL41	5:24102971-24103787	Control	50 mM	OK	4.86391	31.3216	2.68697	-3.0253	0.00248385	0.0970623
up	AT1G65490	AT1G65490	1:24354770-24355351	Control	50 mM	OK	7.58812	49.0563	2.69262	-2.82417	0.0047404	0.149065
up	AT1G21120	AT1G21120	1:7395227-7396773	Control	50 mM	OK	11.3374	73.4079	2.69484	-3.31852	0.000904954	0.0469368
up	AT1G05575	AT1G05575	1:1661690-1662187	Control	50 mM	OK	8.86679	57.7464	2.70325	-2.97451	0.00293456	0.108572
up	AT4G24380	AT4G24380	4:12612534-12616117	Control	50 mM	OK	5.94322	38.7649	2.70544	-2.07606	0.0378882	0.499561
up	AT1G74080	ATMYB122	1:27855698-27857534	Control	50 mM	OK	2.23211	14.617	2.71116	-2.96754	0.00300196	0.110151
up	AT4G23260	CRK18	4:12167353-12170086	Control	50 mM	OK	4.60442	30.3363	2.71996	-3.34308	0.000828526	0.0439396
up	AT1G08630	THA1	1:2743760-2747967	Control	50 mM	OK	1.41359	9.31756	2.72059	-2.42713	0.0152187	0.308374
up	AT2G26530	AR781	2:11282774-11284229	Control	50 mM	OK	8.44055	55.6945	2.72213	-3.35271	0.000800257	0.0428621
up	AT3G11150	AT3G11150	3:3492866-3494653	Control	50 mM	OK	0.552864	3.65396	2.72446	-2.24217	0.0249503	0.403255
up	AT5G64990	RABH1a	5:25963400-25964838	Control	50 mM	OK	1.41935	9.4373	2.73315	-2.02409	0.042961	0.531932
up	AT5G59305	AT5G59305	5:23923200-23923910	Control	50 mM	OK	3.62692	24.185	2.7373	-2.55774	0.0105356	0.245176
up	AT1G43800	AT1G43800	1:16577609-16579722	Control	50 mM	OK	17.5183	117.015	2.73976	-3.23657	0.00120978	0.058298
up	AT5G53990	AT5G53990	5:21915549-21917149	Control	50 mM	OK	1.15026	7.69119	2.74125	-2.70469	0.00683679	0.186978
up	AT5G43620	AT5G43620	5:17522519-17524001	Control	50 mM	OK	0.364621	2.4413	2.74318	-2.01507	0.0438976	0.537399
up	AT5G37600	GLN1	5:14933335-14935841	Control	50 mM	OK	129.894	873.053	2.74873	-2.08021	0.0375065	0.497631
up	AT4G25350	SHB1	4:12963381-12966448	Control	50 mM	OK	0.628961	4.22949	2.74944	-2.57343	0.0100696	0.239694
up	AT1G25220	ASB1	1:8835385-8839549	Control	50 mM	OK	21.2384	142.852	2.74977	-2.91984	0.00350213	0.121966
up	AT5G62150	AT5G62150	5:24958240-24958769	Control	50 mM	OK	5.70412	38.4287	2.75211	-2.77483	0.00552312	0.163908
up	AT2G24600	AT2G24600	2:10452115-10454524	Control	50 mM	OK	5.27096	35.5708	2.75455	-2.44088	0.0146516	0.301452
up	AT5G06740	AT5G06740	5:2084093-2086052	Control	50 mM	OK	2.52873	17.0681	2.75482	-3.243	0.00118278	0.0573982
up	AT4G14630	GLP9	4:8392840-8393813	Control	50 mM	OK	26.1634	176.912	2.75741	-3.34349	0.000827322	0.0439127
up	AT1G72940	AT1G72940	1:27442237-27443856	Control	50 mM	OK	3.26477	22.1584	2.7628	-3.18568	0.00144416	0.0660468
up	AT3G59220	PRN	3:21894133-21895623	Control	50 mM	OK	22.1738	151.176	2.7693	-3.29801	0.00097371	0.0498798
up	AT5G52310	LTI140	5:21240848-21243613	Control	50 mM	OK	12.4809	85.1692	2.77061	-3.07448	0.00210867	0.0865633
up	AT1G16400	CYP79F2	1:5605158-5607473	Control	50 mM	OK	3.14799	21.667	2.78299	-3.30204	0.00095983	0.0492527
up	AT1G61370	AT1G61370	1:22642095-22645147	Control	50 mM	OK	2.63659	18.2177	2.7886	-3.34241	0.000830541	0.0440077
up	AT1G13590	ATPSK1	1:4647948-4648740	Control	50 mM	OK	7.02546	48.6259	2.79106	-2.93817	0.00330156	0.117183
up	AT1G62975	AT1G62975	1:23328849-23330776	Control	50 mM	OK	18.4206	127.562	2.79181	-3.39056	0.000697494	0.0388042
up	AT1G35140	PHI-1	1:12851996-12853128	Control	50 mM	OK	2.72717	18.9146	2.79403	-3.06128	0.00220396	0.0893769
up	AT1G51840	AT1G51840	1:19249448-19250709	Control	50 mM	OK	6.66478	46.2973	2.7963	-3.10599	0.00189646	0.08066
up	AT4G39230	AT4G39230	4:18265884-18267829	Control	50 mM	OK	8.49318	59.0011	2.79637	-3.43175	0.000599695	0.0349484
up	AT1G72540	AT1G72540	1:27314931-27316669	Control	50 mM	OK	0.507207	3.52724	2.79789	-2.30948	0.0209168	0.367764
up	AT4G29740	CKX4	4:14566264-14569332	Control	50 mM	OK	1.76474	12.2831	2.79914	-2.95403	0.00313656	0.113669
up	AT5G57220	CYP81F2	5:23187839-23189857	Control	50 mM	OK	12.661	88.1508	2.79958	-3.37357	0.000742003	0.0406412
up	AT3G12580	HSP70	3:3991260-3993792	Control	50 mM	OK	9.9834	69.6994	2.80354	-3.30271	0.000957545	0.049207
up	AT5G05600	AT5G05600	5:1672119-1674739	Control	50 mM	OK	34.8107	243.08	2.80383	-3.00487	0.00265698	0.101358
up	AT4G20000	AT4G20000	4:10838309-10839142	Control	50 mM	OK	6.9138	48.2877	2.80411	-3.26283	0.00110305	0.0545092
up	AT4G18195	ATPUP8	4:10069693-10071115	Control	50 mM	OK	1.14601	8.0387	2.81035	-2.54772	0.010843	0.249515
up	AT4G20730	AT4G20730	4:11117797-11120595	Control	50 mM	OK	0.550807	3.86796	2.81195	-2.73199	0.00629524	0.177417
up	AT4G39940	AKN2	4:18519716-18521568	Control	50 mM	OK	45.6326	321.501	2.81669	-2.93709	0.00331305	0.117515
up	AT5G42930	AT5G42930	5:17210545-17214220	Control	50 mM	OK	1.63395	11.5373	2.81987	-3.00937	0.00261786	0.100467
up	AT1G72900	AT1G72900	1:27432194-27433782	Control	50 mM	OK	4.19124	29.6076	2.82052	-3.31296	0.000923128	0.0477155
up	AT4G25110	AtMC2	4:12887517-12890262	Control	50 mM	OK	4.40521	31.1592	2.82237	-3.10343	0.00191293	0.0809881
up	AT3G06490	AtMYB108	3:2003392-2006624	Control	50 mM	OK	0.989577	7.05069	2.83288	-2.76775	0.00564441	0.166277
up	AT1G72920	AT1G72920	1:27437927-27439091	Control	50 mM	OK	6.05124	43.2658	2.83792	-3.36978	0.000752279	0.041071
up	AT4G22212	AT4G22212	4:11753985-11754688	Control	50 mM	OK	70.1783	502.193	2.83914	-3.28811	0.00100862	0.0511884
up	AT2G04495	AT2G04495	2:1564165-1565106	Control	50 mM	OK	2.47746	17.7416	2.8402	-2.90282	0.00369821	0.126477
up	AT2G42060	AT2G42060	2:17548094-17549069	Control	50 mM	OK	6.97017	49.9386	2.84089	-3.37358	0.000741969	0.0406412
up	AT4G11890	AT4G11890	4:7147864-7149921	Control	50 mM	OK	3.54602	25.447	2.84322	-2.78508	0.00535138	0.160715
up	AT1G66920	AT1G66920	1:24965303-24967522	Control	50 mM	OK	4.08532	29.4702	2.85074	-3.2167	0.00129676	0.060975
up	AT1G58420	AT1G58420	1:21707378-21708118	Control	50 mM	OK	1.48602	10.7495	2.85474	-2.42859	0.0151576	0.307601
up	AT3G28930	AIG2	3:10959685-10960808	Control	50 mM	OK	113.869	826.672	2.85994	-2.74821	0.00599214	0.172398
up	AT2G02310	AtPP2-B6	2:608758-610130	Control	50 mM	OK	1.09094	7.99937	2.87431	-2.44524	0.0144754	0.299715
up	AT5G49690	AT5G49690	5:20189654-20191390	Control	50 mM	OK	1.71452	12.5801	2.87527	-3.0911	0.00199419	0.0833428
up	AT5G50200	WR3	5:20436179-20437726	Control	50 mM	OK	30.7468	225.654	2.87561	-2.89857	0.00374868	0.127299
up	AT4G14370	AT4G14370	4:8279640-8283263	Control	50 mM	OK	0.182839	1.34195	2.87569	-2.22174	0.0263012	0.416306
up	AT4G14450	AT4G14450	4:8309473-8310058	Control	50 mM	OK	0.960318	7.0644	2.87898	-2.12497	0.0335894	0.470988
up	AT5G40780	LHT1	5:16323650-16327281	Control	50 mM	OK	60.4808	444.955	2.87911	-2.25761	0.0239698	0.395214
up	AT1G55430	AT1G55430	1:20697648-20699622	Control	50 mM	OK	0.302152	2.22655	2.88146	-2.12989	0.0331811	0.467936
up	AT4G23140	CRK6	4:12121382-12124205	Control	50 mM	OK	1.36082	10.0441	2.88381	-3.10762	0.00188597	0.0803233
up	AT4G39950	CYP79B2	4:18525245-18527579	Control	50 mM	OK	23.2663	171.747	2.88398	-3.07332	0.00211692	0.0867542
up	AT5G54720	AT5G54720	5:22232194-22232949	Control	50 mM	OK	6.15595	45.5025	2.88589	-3.31157	0.000927735	0.0478713
up	AT1G76470	AT1G76470	1:28689769-28691449	Control	50 mM	OK	0.353429	2.62495	2.8928	-2.02193	0.0431831	0.533006
up	AT5G55050	AT5G55050	5:22337700-22340100	Control	50 mM	OK	20.5805	152.968	2.89389	-3.32911	0.000871231	0.0456608
up	AT3G51450	AT3G51450	3:19090946-19092509	Control	50 mM	OK	11.9357	88.8717	2.89644	-3.5327	0.000411344	0.0263453
up	AT3G45530	AT3G45530	3:16701132-16703366	Control	50 mM	OK	0.271484	2.02945	2.90215	-2.14517	0.031939	0.458677
up	AT2G02580	CYP71B9	2:701945-703770	Control	50 mM	OK	0.362414	2.71303	2.9042	-2.32976	0.0198188	0.358037
up	AT2G44080	ARL	2:18237151-18238173	Control	50 mM	OK	42.7377	320.789	2.90804	-3.28678	0.00101341	0.0513827
up	AT4G21865	AT4G21865	4:11601904-11603276	Control	50 mM	OK	3.32725	25.0002	2.90954	-3.0516	0.00227623	0.0913825
up	AT3G50930	BCS1	3:18929525-18931839	Control	50 mM	OK	6.33042	47.7585	2.91538	-3.54598	0.000391157	0.0253896
up	AT5G25450	AT5G25450	5:8856996-8858951	Control	50 mM	OK	7.72503	58.3674	2.91755	-3.3872	0.000706104	0.0391564
up	AT4G39830	AT4G39830	4:18478928-18481343	Control	50 mM	OK	1.72522	13.048	2.91897	-3.24655	0.00116815	0.0570231
up	AT4G36010	AT4G36010	4:17039062-17041141	Control	50 mM	OK	6.38452	48.305	2.91952	-2.94974	0.00318046	0.114645
up	AT1G72520	LOX4	1:27308514-27312754	Control	50 mM	OK	3.09502	23.5841	2.92979	-3.57088	0.000355783	0.0237215
up	AT1G02920	GST11	1:658656-659771	Control	50 mM	OK	255.004	1947.65	2.93315	-2.10339	0.0354313	0.482581
up	AT3G50460	HR2	3:18727839-18728649	Control	50 mM	OK	1.49274	11.4079	2.934	-2.50278	0.0123222	0.27031
up	AT5G11160	APT5	5:3550519-3552207	Control	50 mM	OK	3.4458	26.3833	2.93672	-3.2416	0.00118859	0.057577
up	AT4G12735	AT4G12735	4:7493715-7494234	Control	50 mM	OK	4.29593	32.9877	2.94089	-2.88863	0.00386927	0.130254
up	AT5G16170	AT5G16170	5:5277866-5279818	Control	50 mM	OK	3.2431	25.0525	2.94951	-3.36735	0.000758953	0.041325
up	AT5G19110	AT5G19110	5:6411560-6413170	Control	50 mM	OK	6.39376	49.4905	2.95242	-3.56955	0.000357598	0.0237648
up	AT1G50400	AT1G50400	1:18668154-18670546	Control	50 mM	OK	1.12544	8.72148	2.95408	-2.6919	0.00710467	0.192025
up	AT3G25780	AOC3	3:9409289-9410567	Control	50 mM	OK	18.243	141.48	2.95518	-3.55801	0.000373669	0.0245199
up	AT3G03855	AT3G03855	3:986947-990738	Control	50 mM	OK	1.10846	8.60573	2.95674	-3.35729	0.000787106	0.0423973
up	AT4G11280	ACS6	4:6864096-6866116	Control	50 mM	OK	7.4476	57.8393	2.9572	-3.59846	0.000320108	0.0219013
up	AT5G44390	AT5G44390	5:17882195-17885004	Control	50 mM	OK	2.77501	21.5834	2.95936	-3.48255	0.000496659	0.0302625
up	AT4G19370	AT4G19370	4:10566149-10567838	Control	50 mM	OK	2.01331	15.7008	2.9632	-3.06018	0.00221205	0.0896146
up	AT3G54640	TSA1	3:20223147-20225523	Control	50 mM	OK	108.241	844.298	2.96351	-2.46361	0.0137547	0.289792
up	AT4G15233	AT4G15233	4:8688288-8694558	Control	50 mM	OK	6.26887	48.9984	2.96646	-2.80789	0.00498675	0.154076
up	AT2G24130	AT2G24130	2:10258147-10261220	Control	50 mM	OK	0.211007	1.65013	2.96722	-2.30016	0.0214394	0.371703
up	AT3G48650	AT3G48650	3:18024662-18026149	Control	50 mM	OK	0.579145	4.53931	2.97048	-2.53669	0.0111906	0.253964
up	AT4G18940	AT4G18940	4:10372731-10373612	Control	50 mM	OK	1.7922	14.1387	2.97984	-2.60783	0.00911188	0.22489
up	AT5G51190	AT5G51190	5:20800583-20801416	Control	50 mM	OK	7.65878	60.4695	2.98102	-3.57181	0.000354529	0.0236772
up	AT4G03450	AT4G03450	4:1529445-1531780	Control	50 mM	OK	0.236195	1.86555	2.98155	-2.21127	0.027017	0.421862
up	AT5G20230	SAG14	5:6826505-6827629	Control	50 mM	OK	37.8878	299.284	2.98171	-3.4845	0.00049305	0.0301189
up	AT5G53290	CRF3	5:21617812-21619267	Control	50 mM	OK	1.55845	12.3718	2.98887	-3.11321	0.00185065	0.0792722
up	AT3G28210	PMZ	3:10520508-10521532	Control	50 mM	OK	1.27714	10.1877	2.99584	-2.67972	0.00736844	0.196732
up	AT4G33050	EDA39	4:15944321-15947026	Control	50 mM	OK	32.3747	258.437	2.99688	-2.33053	0.0197783	0.357503
up	AT5G47330	AT5G47330	5:19207098-19208822	Control	50 mM	OK	1.33584	10.6638	2.9969	-2.83024	0.00465133	0.147049
up	AT1G16420	MC8	1:5612149-5613867	Control	50 mM	OK	0.557156	4.46062	3.00109	-2.49465	0.0126081	0.27443
up	AT4G20860	AT4G20860	4:11172621-11176881	Control	50 mM	OK	7.53284	60.7801	3.01233	-3.01792	0.0025452	0.0987219
up	AT2G30670	AT2G30670	2:13069312-13070904	Control	50 mM	OK	1.87899	15.2157	3.01753	-2.80437	0.00504143	0.154853
up	AT5G67450	AZF1	5:26918792-26919949	Control	50 mM	OK	6.69461	54.3004	3.01989	-3.60945	0.00030685	0.021334
up	AT3G48520	CYP94B3	3:17974976-17976670	Control	50 mM	OK	3.16775	25.7041	3.02047	-3.52257	0.000427379	0.0271124
up	AT2G39560	AT2G39560	2:16504845-16506008	Control	50 mM	OK	0.268717	2.19071	3.02724	-1.97371	0.0484149	0.561313
up	AT1G13540	AT1G13540	1:4635462-4636805	Control	50 mM	OK	0.450444	3.70056	3.03832	-2.36021	0.0182644	0.342241
up	AT4G40070	AT4G40070	4:18576417-18577774	Control	50 mM	OK	2.57351	21.1696	3.04019	-3.37179	0.000746816	0.0408676
up	AT3G07195	AT3G07195	3:2288891-2290505	Control	50 mM	OK	6.46816	53.4216	3.04599	-3.65526	0.000256925	0.0187974
up	AT4G31800	WRKY18	4:15383200-15385029	Control	50 mM	OK	13.9182	114.975	3.04628	-3.26747	0.00108515	0.0538012
up	AT1G12950	RSH2	1:4419769-4422638	Control	50 mM	OK	14.6859	121.603	3.04967	-3.53281	0.000411169	0.0263453
up	AT2G29460	GST22	2:12626535-12627678	Control	50 mM	OK	22.1112	183.117	3.04991	-3.6334	0.000279713	0.0199548
up	AT4G23810	WRKY53	4:12390166-12393982	Control	50 mM	OK	7.92983	65.6845	3.05019	-2.72588	0.00641303	0.179552
up	AT1G68390	AT1G68390	1:25642733-25645607	Control	50 mM	OK	0.90143	7.47017	3.05085	-2.79112	0.00525256	0.15891
up	AT4G23190	CRK11	4:12141031-12143833	Control	50 mM	OK	6.63058	54.9754	3.05158	-3.67217	0.000240503	0.0179988
up	AT5G36970	NHL25	5:14604366-14605194	Control	50 mM	OK	1.03207	8.62507	3.06299	-2.46881	0.0135563	0.28719
up	AT4G21920	AT4G21920	4:11636083-11636473	Control	50 mM	OK	3.18117	26.5868	3.06308	-2.62128	0.00876012	0.219477
up	AT4G21400	CRK28	4:11399130-11401709	Control	50 mM	OK	2.7216	22.812	3.06726	-3.61871	0.000296074	0.0208135
up	AT5G55090	MAPKKK15	5:22356851-22358198	Control	50 mM	OK	2.016	16.9193	3.0691	-3.39111	0.000696099	0.0387624
up	AT5G01760	AT5G01760	5:291711-294304	Control	50 mM	OK	0.138299	1.16329	3.07235	-2.00312	0.0451645	0.544874
up	AT5G65690	PEPCK	5:26266339-26269616	Control	50 mM	OK	0.884375	7.44451	3.07345	-3.153	0.00161601	0.0716387
up	AT4G37290	AT4G37290	4:17549683-17550257	Control	50 mM	OK	0.935677	7.8977	3.07735	-2.2918	0.0219174	0.376351
up	AT1G21326	AT1G21326	1:7469001-7469721	Control	50 mM	OK	1.90386	16.1419	3.08381	-2.79213	0.00523625	0.158804
up	AT3G42180	AT3G42180	3:14324273-14328676	Control	50 mM	OK	1.03487	8.78623	3.08579	-2.64343	0.00820719	0.211112
up	AT1G61380	SD1-29	1:22646071-22649521	Control	50 mM	OK	11.8473	100.744	3.08806	-3.4529	0.000554601	0.0328608
up	AT3G50970	LTI30	3:18940776-18941554	Control	50 mM	OK	61.2518	522.392	3.09231	-3.30189	0.000960349	0.0492583
up	AT3G20395	AT3G20395	3:7111947-7113870	Control	50 mM	OK	3.51275	29.997	3.09415	-3.31887	0.000903833	0.0469368
up	AT4G23550	WRKY29	4:12291819-12293096	Control	50 mM	OK	11.8082	101.124	3.09827	-3.75632	0.000172434	0.014196
up	AT1G80160	AT1G80160	1:30151002-30152190	Control	50 mM	OK	0.551347	4.72303	3.09868	-2.13994	0.0323593	0.461385
up	AT1G66090	AT1G66090	1:24602145-24604763	Control	50 mM	OK	1.66219	14.2479	3.0996	-3.32457	0.000885557	0.0462304
up	AT4G10270	AT4G10270	4:6374733-6376111	Control	50 mM	OK	8.96774	77.5944	3.11314	-2.3731	0.0176397	0.33497
up	AT3G14260	AT3G14260	3:4747768-4748819	Control	50 mM	OK	1.71354	14.846	3.11502	-2.94965	0.00318136	0.114645
up	AT1G01480	ACS2	1:175781-178400	Control	50 mM	OK	0.581856	5.0579	3.1198	-2.47969	0.0131496	0.281579
up	AT2G32020	AT2G32020	2:13631061-13631768	Control	50 mM	OK	2.06342	17.9716	3.12261	-2.91289	0.00358098	0.123877
up	AT1G26420	AT1G26420	1:9141566-9143304	Control	50 mM	OK	4.21538	36.7968	3.12584	-3.73548	0.000187355	0.0150334
up	AT3G09940	ATMDAR3	3:3056374-3059148	Control	50 mM	OK	14.5398	127.144	3.12839	-3.29036	0.0010006	0.0508919
up	AT3G53820	AT3G53820	3:19938705-19939134	Control	50 mM	OK	0.953862	8.34341	3.12878	-2.04423	0.0409307	0.517953
up	AT1G61360	AT1G61360	1:22637727-22641825	Control	50 mM	OK	9.86161	86.6125	3.13468	-3.07429	0.00211005	0.0865906
up	AT4G01870	AT4G01870	4:808375-810446	Control	50 mM	OK	13.4103	117.794	3.13485	-3.5529	0.000381012	0.0248795
up	AT3G46270	AT3G46270	3:17000640-17004251	Control	50 mM	OK	0.849301	7.52081	3.14654	-2.98265	0.00285761	0.106512
up	AT1G65500	AT1G65500	1:24357866-24358616	Control	50 mM	OK	1.57189	13.9879	3.1536	-2.45931	0.0139204	0.29217
up	AT5G52640	AtHsp90-1	5:21352398-21355361	Control	50 mM	OK	5.87449	52.5066	3.15996	-3.73899	0.000184764	0.0148751
up	AT1G07135	AT1G07135	1:2189927-2190659	Control	50 mM	OK	4.22234	37.7494	3.16034	-3.46465	0.000530915	0.03184
up	AT4G17490	ATERF6	4:9752823-9753867	Control	50 mM	OK	1.6257	14.5358	3.16048	-3.27687	0.00104964	0.0525389
up	AT1G29020	AT1G29020	1:10120496-10122902	Control	50 mM	OK	0.358965	3.22202	3.16605	-2.47127	0.0134632	0.286043
up	AT1G07550	AT1G07550	1:2322652-2326561	Control	50 mM	OK	0.148279	1.34306	3.17913	-2.24318	0.0248854	0.402584
up	AT5G48540	AT5G48540	5:19668963-19669920	Control	50 mM	OK	12.2127	110.895	3.18275	-3.82789	0.000129245	0.0114305
up	AT4G23220	CRK14	4:12153955-12157091	Control	50 mM	OK	2.18459	19.932	3.18966	-3.71229	0.000205394	0.0160525
up	AT1G52200	AT1G52200	1:19442067-19443529	Control	50 mM	OK	83.5099	764.268	3.19406	-3.0746	0.00210787	0.0865633
up	AT3G55646	AT3G55646	3:20644895-20646655	Control	50 mM	OK	0.423945	3.89201	3.19857	-2.25989	0.0238284	0.394071
up	AT4G38560	AT4G38560	4:18029195-18033741	Control	50 mM	OK	2.58203	23.7451	3.20105	-2.33029	0.0197911	0.357589
up	AT1G69520	AT1G69520	1:26128287-26131292	Control	50 mM	OK	8.11534	74.732	3.203	-3.06891	0.00214843	0.0877166
up	AT3G10040	AT3G10040	3:3096414-3098071	Control	50 mM	OK	3.13094	28.8568	3.20424	-3.80212	0.000143465	0.0123876
up	AT1G13500	AT1G13500	1:4627788-4629169	Control	50 mM	OK	0.258227	2.3904	3.21054	-2.10576	0.0352249	0.481617
up	AT5G38940	AT5G38940	5:15588756-15589666	Control	50 mM	OK	12.3227	114.423	3.21499	-3.86962	0.000109005	0.0101479
up	AT5G57920	ENODL10	5:23453598-23454397	Control	50 mM	OK	0.40257	3.76502	3.22535	-2.11547	0.0343897	0.476314
up	AT1G53920	GLIP5	1:20137711-20139637	Control	50 mM	OK	10.8132	101.161	3.22579	-3.85441	0.00011601	0.01057
up	AT3G57240	BG3	3:21181741-21183075	Control	50 mM	OK	1.00849	9.46525	3.23045	-3.02016	0.00252645	0.0982164
up	AT4G21390	B120	4:11394354-11397583	Control	50 mM	OK	1.85808	17.4825	3.23402	-3.78171	0.000155755	0.0131949
up	AT1G09932	AT1G09932	1:3230449-3233109	Control	50 mM	OK	4.41586	41.7771	3.24194	-3.56185	0.00036825	0.0242304
up	AT5G14760	AO	5:4768467-4772153	Control	50 mM	OK	2.03742	19.4527	3.25515	-3.75007	0.000176788	0.0144261
up	AT4G34380	AT4G34380	4:16438523-16440641	Control	50 mM	OK	0.346893	3.31726	3.25743	-2.73085	0.00631705	0.177735
up	AT3G51340	AT3G51340	3:19057012-19060036	Control	50 mM	OK	0.675185	6.48661	3.26411	-3.00357	0.00266829	0.101596
up	AT3G28580	AT3G28580	3:10715622-10717329	Control	50 mM	OK	1.23285	11.8626	3.26635	-3.51194	0.000444841	0.0278965
up	AT4G15236	AT4G15236	4:8696682-8702727	Control	50 mM	OK	4.91607	47.4019	3.26937	-3.80271	0.00014312	0.0123692
up	AT1G30730	AT1G30730	1:10900853-10902534	Control	50 mM	OK	1.185	11.483	3.27654	-3.37637	0.000734488	0.0403398
up	AT1G15520	ABCG40	1:5331857-5338326	Control	50 mM	OK	2.96859	28.8414	3.28029	-3.90396	9.46297e-05	0.0091366
up	AT2G17330	CYP51A1	2:7537336-7539422	Control	50 mM	OK	0.165342	1.60966	3.28323	-2.15725	0.0309865	0.450503
up	AT2G45760	BAP2	2:18847006-18847821	Control	50 mM	OK	0.953203	9.29395	3.28544	-2.66934	0.0076	0.200819
up	AT1G17380	JAZ5	1:5955487-5957212	Control	50 mM	OK	2.29595	22.4385	3.28881	-3.57267	0.000353356	0.0236137
up	AT4G31970	CYP82C2	4:15462407-15464358	Control	50 mM	OK	1.28674	12.6	3.29164	-3.42133	0.000623154	0.0357918
up	AT3G63110	IPT3	3:23318075-23319540	Control	50 mM	OK	1.67236	16.4126	3.29484	-3.4986	0.000467713	0.0288643
up	AT2G43140	AT2G43140	2:17931524-17935686	Control	50 mM	OK	11.1113	109.37	3.29912	-3.27507	0.00105637	0.0528039
up	AT3G25250	AGC2	3:9195502-9197124	Control	50 mM	OK	1.64716	16.2269	3.30034	-3.48284	0.000496116	0.0302447
up	AT1G68765	IDA	1:25829951-25830487	Control	50 mM	OK	0.937501	9.25505	3.30335	-2.17409	0.0296983	0.442422
up	AT3G21351	AT3G21351	3:7518923-7519477	Control	50 mM	OK	2.54192	25.0958	3.30345	-2.68956	0.00715455	0.192905
up	AT3G17690	ATCNGC19	3:6045001-6048488	Control	50 mM	OK	0.492956	4.86916	3.30414	-3.09822	0.0019469	0.0819933
up	AT1G80450	AT1G80450	1:30243929-30244783	Control	50 mM	OK	2.53164	25.0617	3.30734	-3.37972	0.000725609	0.03998
up	AT1G65730	YSL7	1:24442503-24446291	Control	50 mM	OK	1.97169	19.54	3.30893	-3.77076	0.000162749	0.0136114
up	AT1G51620	AT1G51620	1:19140129-19141787	Control	50 mM	OK	1.41898	14.0944	3.3122	-2.5479	0.0108374	0.249515
up	AT4G37370	CYP81D8	4:17569827-17571704	Control	50 mM	OK	6.21608	62.1109	3.32077	-3.96912	7.21376e-05	0.00749285
up	AT4G18280	AT4G18280	4:10103995-10104733	Control	50 mM	OK	6.8796	68.7574	3.32112	-3.82355	0.000131545	0.0115703
up	AT2G35736	AT2G35736	2:15022581-15023364	Control	50 mM	OK	6.80199	67.9926	3.32135	-2.25245	0.0242941	0.397829
up	AT1G19210	AT1G19210	1:6626821-6627530	Control	50 mM	OK	0.302732	3.03251	3.3244	-1.96386	0.0495468	0.56713
up	AT5G42830	AT5G42830	5:17176383-17178018	Control	50 mM	OK	4.4177	44.39	3.32886	-3.8985	9.67896e-05	0.00928949
up	AT1G65860	FMO GS-OX1	1:24499065-24502745	Control	50 mM	OK	0.734483	7.40889	3.33446	-3.01514	0.00256863	0.0992645
up	AT3G44260	AT3G44260	3:15952044-15953084	Control	50 mM	OK	7.84772	79.3271	3.33747	-3.95483	7.65886e-05	0.007773
up	AT4G11521	AT4G11521	4:6985564-6986715	Control	50 mM	OK	0.741803	7.49863	3.33752	-2.7191	0.0065459	0.182424
up	AT3G51810	ATEM1	3:19214747-19215831	Control	50 mM	OK	0.185619	1.88975	3.34777	-1.9802	0.0476809	0.558231
up	AT2G15760	AT2G15760	2:6865609-6866877	Control	50 mM	OK	1.68612	17.3544	3.36352	-3.49984	0.000465537	0.0287958
up	AT1G53540	AT1G53540	1:19980461-19981109	Control	50 mM	OK	0.255721	2.65035	3.37354	-1.9979	0.045727	0.547281
up	AT5G01100	AT5G01100	5:34595-37948	Control	50 mM	OK	0.919873	9.54235	3.37484	-3.5113	0.000445928	0.0279501
up	AT1G29090	AT1G29090	1:10162982-10164452	Control	50 mM	OK	0.216348	2.25972	3.38472	-2.23117	0.0256701	0.410039
up	AT2G39210	AT2G39210	2:16366156-16368275	Control	50 mM	OK	19.7536	206.551	3.38631	-3.58951	0.000331297	0.0225132
up	AT5G53750	AT5G53750	5:21817365-21818843	Control	50 mM	OK	10.4172	109.729	3.3969	-4.03442	5.47384e-05	0.00601493
up	AT4G29780	AT4G29780	4:14579703-14581700	Control	50 mM	OK	2.97999	31.4004	3.3974	-3.9913	6.57114e-05	0.00695142
up	AT4G06746	RAP2.9	4:4073961-4074545	Control	50 mM	OK	8.23896	86.8278	3.39762	-3.84076	0.000122652	0.0109848
up	AT1G27730	STZ	1:9648140-9649073	Control	50 mM	OK	16.0323	170.072	3.4071	-4.02482	5.70188e-05	0.00617301
up	AT3G03660	WOX11	3:889508-892162	Control	50 mM	OK	0.402211	4.2685	3.4077	-2.18001	0.0292569	0.439576
up	AT5G38250	AT5G38250	5:15280642-15282709	Control	50 mM	OK	0.879713	9.34723	3.40943	-3.34446	0.000824435	0.0438193
up	AT5G13490	AAC2	5:4335466-4337680	Control	50 mM	OK	22.3526	238.856	3.41763	-3.39725	0.000680669	0.0382396
up	AT3G54150	AT3G54150	3:20050643-20052815	Control	50 mM	OK	2.46467	26.4848	3.4257	-3.72413	0.000195991	0.01555
up	AT1G19180	JAZ1	1:6622093-6623620	Control	50 mM	OK	40.6745	437.791	3.42805	-3.00363	0.00266777	0.101596
up	AT1G69920	ATGSTU12	1:26334249-26335558	Control	50 mM	OK	2.72251	29.3754	3.4316	-3.62577	0.000288099	0.0203479
up	AT2G23270	AT2G23270	2:9903214-9903845	Control	50 mM	OK	0.827366	8.93048	3.43214	-2.44157	0.0146237	0.301445
up	AT1G22400	ATUGT85A1	1:7903659-7906673	Control	50 mM	OK	6.16831	66.6935	3.4346	-4.0792	4.519e-05	0.0051865
up	AT3G05660	RLP33	3:1648842-1652001	Control	50 mM	OK	0.437544	4.78599	3.45132	-3.24718	0.00116553	0.056976
up	AT4G22030	AT4G22030	4:11672395-11675575	Control	50 mM	OK	0.0961788	1.05827	3.45984	-2.0538	0.0399949	0.513494
up	AT3G03280	AT3G03280	3:765458-766387	Control	50 mM	OK	0.262238	2.88957	3.4619	-2.05503	0.0398764	0.512976
up	AT2G02620	AT2G02620	2:717255-719380	Control	50 mM	OK	0.26487	2.92321	3.46419	-2.60965	0.00906345	0.223986
up	AT3G56890	AT3G56890	3:21062989-21063717	Control	50 mM	OK	0.374345	4.14293	3.46821	-2.05877	0.0395162	0.510473
up	AT4G33560	AT4G33560	4:16135399-16135914	Control	50 mM	OK	17.7549	196.506	3.46828	-4.03114	5.55075e-05	0.00606398
up	AT3G46090	ZAT7	3:16926215-16926850	Control	50 mM	OK	0.351134	3.89452	3.47135	-2.06064	0.0393379	0.509188
up	AT2G29470	ATGSTU3	2:12628540-12629543	Control	50 mM	OK	3.19455	35.4653	3.47272	-3.69364	0.000221069	0.0169362
up	AT4G04540	CRK39	4:2259579-2262138	Control	50 mM	OK	0.771831	8.59508	3.47715	-3.44512	0.000570796	0.0336843
up	AT2G40330	PYL6	2:16844863-16845934	Control	50 mM	OK	6.96311	77.702	3.48015	-4.08271	4.45136e-05	0.00514322
up	AT5G44585	AT5G44585	5:17984615-17985473	Control	50 mM	OK	4.11909	46.1019	3.48443	-3.16614	0.00154478	0.0692788
up	AT5G44130	FLA13	5:17761089-17762003	Control	50 mM	OK	31.648	360.782	3.51094	-3.8504	0.000117924	0.0106646
up	AT1G66830	AT1G66830	1:24930664-24932918	Control	50 mM	OK	0.0952773	1.09429	3.52172	-2.09508	0.0361643	0.486917
up	AT1G30720	AT1G30720	1:10898171-10899912	Control	50 mM	OK	2.99468	34.7058	3.53471	-4.07342	4.6328e-05	0.00528183
up	AT3G46680	AT3G46680	3:17195317-17196743	Control	50 mM	OK	0.146939	1.70666	3.53788	-2.10469	0.0353181	0.481918
up	AT1G51890	AT1G51890	1:19274657-19278528	Control	50 mM	OK	1.51503	17.6549	3.54264	-3.89205	9.94028e-05	0.00949438
up	AT4G23280	CRK20	4:12174739-12177471	Control	50 mM	OK	0.499021	5.84721	3.55058	-3.16287	0.00156223	0.0698491
up	AT2G16060	GLB1	2:6982530-6983631	Control	50 mM	OK	28.4891	334.851	3.55504	-3.9457	7.95658e-05	0.00798846
up	AT3G60540	AT3G60540	3:22374962-22375865	Control	50 mM	OK	2.57522	30.3868	3.56067	-2.94469	0.00323278	0.115853
up	AT5G55930	ATOPT1	5:22652714-22658048	Control	50 mM	OK	3.38036	39.9456	3.56279	-2.11672	0.0342835	0.475565
up	AT2G35930	PUB23	2:15082854-15084473	Control	50 mM	OK	6.42418	76.0197	3.56479	-4.19607	2.71588e-05	0.00355458
up	AT2G29440	ATGSTU6	2:12620059-12621148	Control	50 mM	OK	3.81927	45.8365	3.58513	-3.89786	9.70457e-05	0.00929352
up	AT5G43580	AT5G43580	5:17507882-17508668	Control	50 mM	OK	2.91421	35.1417	3.59201	-3.33249	0.000860714	0.0453184
up	AT2G18690	AT2G18690	2:8097419-8098827	Control	50 mM	OK	17.4645	211.291	3.59673	-3.48092	0.000499701	0.0304129
up	AT5G43520	AT5G43520	5:17485438-17486191	Control	50 mM	OK	6.12721	74.2473	3.59904	-4.02828	5.61862e-05	0.00612144
up	AT4G34810	AT4G34810	4:16599103-16599421	Control	50 mM	OK	7.60773	93.3663	3.61736	-3.47011	0.000520241	0.03135
up	AT4G25310	AT4G25310	4:12949663-12951234	Control	50 mM	OK	2.19273	27.1867	3.6321	-3.88924	0.00010056	0.00958428
up	AT3G26830	PAD3	3:9887947-9889705	Control	50 mM	OK	13.7699	171.221	3.63627	-3.9661	7.30577e-05	0.007559
up	AT2G14960	GH3.1	2:6451371-6453670	Control	50 mM	OK	0.339472	4.22253	3.63674	-2.98974	0.00279214	0.105114
up	AT3G63380	AT3G63380	3:23406610-23410360	Control	50 mM	OK	3.93719	49.4319	3.6502	-4.18972	2.79299e-05	0.00361807
up	AT2G40340	DREB2C	2:16848437-16850487	Control	50 mM	OK	0.887579	11.2637	3.66566	-3.52052	0.000430693	0.0272652
up	AT5G22555	AT5G22555	5:7489421-7490503	Control	50 mM	OK	0.696084	8.92345	3.68027	-2.44814	0.0143598	0.298358
up	AT4G03460	AT4G03460	4:1536403-1540111	Control	50 mM	OK	0.198699	2.55391	3.68405	-2.64002	0.00829001	0.212244
up	AT5G49620	AtMYB78	5:20137393-20139529	Control	50 mM	OK	0.29817	3.83769	3.68603	-2.26122	0.0237458	0.393409
up	AT4G21410	CRK29	4:11402313-11405056	Control	50 mM	OK	10.4742	135.122	3.68935	-4.00489	6.20467e-05	0.00662787
up	AT4G23210	CRK13	4:12148713-12151479	Control	50 mM	OK	1.07608	13.8998	3.6912	-3.71875	0.000200209	0.0157496
up	AT1G44020	AT1G44020	1:16716111-16718656	Control	50 mM	OK	0.213985	2.7646	3.69149	-2.8013	0.00508973	0.155774
up	AT4G11170	AT4G11170	4:6811126-6817130	Control	50 mM	OK	0.594506	7.68632	3.69253	-3.79436	0.000148025	0.0126632
up	AT5G02490	AT5G02490	5:550034-552647	Control	50 mM	OK	6.25293	81.3782	3.70204	-4.22381	2.40211e-05	0.00325001
up	AT5G22540	AT5G22540	5:7481477-7482953	Control	50 mM	OK	0.155672	2.02728	3.70297	-2.21547	0.0267278	0.419677
up	AT1G05700	AT1G05700	1:1709795-1713245	Control	50 mM	OK	0.715357	9.32329	3.7041	-3.80587	0.000141308	0.012263
up	AT1G29715	AT1G29715	1:10389293-10392668	Control	50 mM	OK	0.116433	1.52142	3.70784	-2.46912	0.0135445	0.287173
up	AT3G46250	AT3G46250	3:16990101-16992407	Control	50 mM	OK	0.181515	2.39745	3.72334	-2.58149	0.00983755	0.236416
up	AT5G58680	AT5G58680	5:23708111-23709351	Control	50 mM	OK	0.618339	8.2139	3.7316	-3.17498	0.00149848	0.0679114
up	AT4G23030	AT4G23030	4:12072856-12074365	Control	50 mM	OK	1.43363	19.0844	3.73465	-3.76933	0.000163688	0.0136252
up	AT1G02400	ATGA2OX4	1:486800-489577	Control	50 mM	OK	3.63217	48.4954	3.73895	-4.25413	2.09861e-05	0.00292154
up	AT5G28510	BGLU24	5:10481040-10484022	Control	50 mM	OK	0.445738	5.96424	3.74207	-3.08344	0.00204621	0.0848389
up	AT1G26380	AT1G26380	1:9126736-9128528	Control	50 mM	OK	7.95086	106.966	3.74989	-4.29947	1.71211e-05	0.00249918
up	AT1G02360	AT1G02360	1:471989-473160	Control	50 mM	OK	5.38795	72.6715	3.75358	-4.31669	1.58385e-05	0.00236067
up	AT1G09950	RAS1	1:3240605-3241632	Control	50 mM	OK	0.391755	5.34388	3.76986	-2.71	0.00672824	0.185146
up	AT4G39675	AT4G39675	4:18413774-18414240	Control	50 mM	OK	6.99327	96.591	3.78785	-3.98346	6.79187e-05	0.00711608
up	AT3G29970	AT3G29970	3:11745210-11746570	Control	50 mM	OK	4.79478	66.3186	3.78988	-3.7435	0.000181471	0.0146887
up	AT5G40010	AATP1	5:16020217-16021762	Control	50 mM	OK	0.468566	6.53701	3.80231	-3.3323	0.000861305	0.0453184
up	AT2G33130	RALFL18	2:14046520-14046832	Control	50 mM	OK	1.16976	16.3764	3.80733	-2.28529	0.0222957	0.380225
up	AT2G47520	HRE2	2:19502801-19503569	Control	50 mM	OK	0.97807	13.6966	3.80773	-3.24429	0.00117745	0.0572677
up	AT3G59900	ARGOS	3:22129725-22130464	Control	50 mM	OK	2.91592	41.09	3.81677	-3.92545	8.65688e-05	0.00852784
up	AT5G03390	AT5G03390	5:834987-836751	Control	50 mM	OK	0.243326	3.45727	3.82867	-2.75824	0.00581144	0.169413
up	AT2G02010	GAD4	2:474164-476594	Control	50 mM	OK	2.39664	34.1176	3.83143	-4.32841	1.50187e-05	0.00226372
up	AT3G55150	ATEXO70H1	3:20440549-20442604	Control	50 mM	OK	0.584938	8.42651	3.84858	-3.65276	0.000259434	0.0189464
up	AT3G22060	AT3G22060	3:7771015-7772340	Control	50 mM	OK	23.6151	340.489	3.84983	-4.15118	3.30769e-05	0.00412759
up	AT4G24570	DIC2	4:12686458-12687650	Control	50 mM	OK	3.75996	55.5042	3.88381	-4.39819	1.09157e-05	0.00176233
up	AT3G55970	ATJRG21	3:20766734-20769324	Control	50 mM	OK	6.6651	98.4565	3.88479	-4.50231	6.72173e-06	0.00121944
up	AT2G32130	AT2G32130	2:13654885-13655525	Control	50 mM	OK	0.485431	7.25727	3.90209	-2.61307	0.00897317	0.222581
up	AT1G61470	AT1G61470	1:22678184-22679021	Control	50 mM	OK	0.134609	2.04003	3.92175	-1.96773	0.0490994	0.565129
up	AT3G61190	BAP1	3:22650158-22651488	Control	50 mM	OK	3.44959	52.3673	3.92417	-4.25775	2.06499e-05	0.00288475
up	AT3G23240	ERF1	3:8295643-8296604	Control	50 mM	OK	1.18494	18.0384	3.92818	-3.60808	0.000308475	0.0214099
up	AT5G13220	TIFY9	5:4218887-4220883	Control	50 mM	OK	5.4505	83.4813	3.93699	-3.61053	0.000305567	0.0212694
up	AT4G24110	AT4G24110	4:12519931-12520813	Control	50 mM	OK	4.15139	63.594	3.93722	-4.46705	7.93061e-06	0.00139961
up	AT3G54420	ATEP3	3:20145909-20147063	Control	50 mM	OK	8.89328	136.837	3.9436	-4.5516	5.32404e-06	0.00101971
up	AT5G57510	AT5G57510	5:23289163-23289556	Control	50 mM	OK	2.01796	31.068	3.94446	-3.01558	0.00256488	0.0991975
up	AT4G01360	AT4G01360	4:564759-566310	Control	50 mM	OK	1.25284	19.5188	3.96159	-4.00571	6.18311e-05	0.00661071
up	AT5G44910	AT5G44910	5:18137353-18138235	Control	50 mM	OK	5.38204	83.8732	3.96198	-4.43501	9.20686e-06	0.00156769
up	AT3G21150	BBX32	3:7412635-7413539	Control	50 mM	OK	0.243235	3.82854	3.97637	-2.3998	0.0164039	0.321398
up	AT2G27389	AT2G27389	2:11720293-11721324	Control	50 mM	OK	1.17728	18.9854	4.01137	-3.42857	0.000606766	0.0352428
up	AT1G61340	AT1G61340	1:22628264-22630009	Control	50 mM	OK	0.278208	4.54261	4.02928	-2.51169	0.0120156	0.265419
up	AT2G14290	AT2G14290	2:6057287-6058524	Control	50 mM	OK	0.276059	4.50893	4.02974	-2.70726	0.00678401	0.186134
up	AT4G15417	ATRTL1	4:8821716-8823076	Control	50 mM	OK	1.30303	21.307	4.03138	-3.70675	0.000209934	0.0162645
up	AT5G64905	PROPEP3	5:25939573-25940059	Control	50 mM	OK	3.71093	62.005	4.06253	-4.14697	3.36903e-05	0.00418191
up	AT5G51440	AT5G51440	5:20891162-20892211	Control	50 mM	OK	1.8682	31.2714	4.06513	-4.14955	3.33136e-05	0.00414799
up	AT4G27654	AT4G27654	4:13811644-13812126	Control	50 mM	OK	0.35498	5.95789	4.06899	-2.05291	0.0400809	0.513676
up	AT5G57500	AT5G57500	5:23286236-23287571	Control	50 mM	OK	0.424109	7.24169	4.09382	-3.14271	0.00167393	0.0734353
up	AT4G01700	AT4G01700	4:729886-733510	Control	50 mM	OK	25.9653	444.546	4.09768	-2.3614	0.0182061	0.341627
up	AT3G16150	AT3G16150	3:5471734-5473276	Control	50 mM	OK	0.302594	5.20434	4.10426	-2.97686	0.00291214	0.108042
up	AT2G43580	AT2G43580	2:18078648-18080028	Control	50 mM	OK	0.870934	15.1092	4.11672	-3.53386	0.000409535	0.0262854
up	AT3G60120	BGLU27	3:22205946-22208952	Control	50 mM	OK	0.655395	11.3982	4.12029	-3.86277	0.000112109	0.0103618
up	AT1G15640	AT1G15640	1:5378885-5380139	Control	50 mM	OK	0.242603	4.24097	4.12773	-2.49962	0.0124326	0.271593
up	AT5G38700	AT5G38700	5:15489593-15490399	Control	50 mM	OK	0.762124	13.3464	4.13028	-3.31619	0.00091253	0.0472692
up	AT5G06570	AT5G06570	5:2007599-2011041	Control	50 mM	OK	4.77637	83.713	4.13146	-4.13004	3.62699e-05	0.0044425
up	AT4G15700	AT4G15700	4:8937392-8937892	Control	50 mM	OK	0.524802	9.20867	4.13315	-2.50547	0.0122289	0.26895
up	AT5G56960	AT5G56960	5:23038702-23041174	Control	50 mM	OK	0.218917	3.88225	4.14844	-2.79703	0.00515751	0.157209
up	AT3G04300	AT3G04300	3:1140192-1141030	Control	50 mM	OK	1.30155	23.1418	4.1522	-3.56893	0.000358444	0.0237934
up	AT4G01250	WRKY22	4:522603-524216	Control	50 mM	OK	6.18404	110.115	4.15432	-4.73896	2.1482e-06	0.000513689
up	AT1G29290	AT1G29290	1:10244965-10245572	Control	50 mM	OK	2.09991	38.0159	4.1782	-3.85296	0.000116701	0.0106018
up	AT3G15518	AT3G15518	3:5249111-5252506	Control	50 mM	OK	2.60504	47.6023	4.19165	-2.13674	0.0326189	0.463786
up	AT1G51790	AT1G51790	1:19206710-19211417	Control	50 mM	OK	2.81567	51.9281	4.20497	-4.77033	1.83924e-06	0.000459926
up	AT3G21080	AT3G21080	3:7388366-7389974	Control	50 mM	OK	0.512968	9.51223	4.21284	-3.24304	0.0011826	0.0573982
up	AT5G38310	AT5G38310	5:15310404-15311321	Control	50 mM	OK	0.24498	4.55507	4.21674	-2.55864	0.0105081	0.245135
up	AT4G23215	AT4G23215	4:12152899-12153459	Control	50 mM	OK	4.52763	84.4879	4.22192	-4.30899	1.64002e-05	0.00242336
up	AT1G70360	AT1G70360	1:26508777-26509325	Control	50 mM	OK	0.27771	5.18468	4.2226	-2.14021	0.0323382	0.461385
up	AT3G28890	RLP43	3:10892434-10898841	Control	50 mM	OK	0.606232	11.3371	4.22503	-3.66649	0.000245904	0.0183047
up	AT2G39518	AT2G39518	2:16495874-16497621	Control	50 mM	OK	14.1852	265.542	4.22648	-4.66448	3.09399e-06	0.0006754
up	AT5G05530	AT5G05530	5:1635477-1636191	Control	50 mM	OK	0.157935	2.96801	4.23209	-2.14501	0.0319517	0.45876
up	AT4G37060	PLA IVB	4:17461365-17463734	Control	50 mM	OK	0.705027	13.3333	4.24121	-3.48002	0.000501382	0.0304577
up	AT2G32140	AT2G32140	2:13655626-13657175	Control	50 mM	OK	0.14473	2.7447	4.24521	-2.57833	0.00992796	0.237686
up	AT1G36622	AT1G36622	1:13836130-13836954	Control	50 mM	OK	4.67364	89.1721	4.25397	-4.21918	2.45191e-05	0.00329244
up	AT1G10370	GST30B	1:3397080-3398358	Control	50 mM	OK	5.3346	102.244	4.26049	-4.7646	1.89231e-06	0.000471235
up	AT1G53625	AT1G53625	1:20014409-20014923	Control	50 mM	OK	3.43216	65.8784	4.26262	-4.00646	6.16348e-05	0.00659558
up	AT1G13480	AT1G13480	1:4622633-4624070	Control	50 mM	OK	1.69428	32.6983	4.27047	-4.55326	5.28219e-06	0.00101655
up	AT4G12350	MYB42	4:7324911-7326636	Control	50 mM	OK	0.143187	2.7893	4.28393	-2.17129	0.0299093	0.443675
up	AT5G24180	AT5G24180	5:8195599-8197119	Control	50 mM	OK	0.0911391	1.77643	4.28477	-2.17171	0.0298772	0.443566
up	AT3G04220	AT3G04220	3:1109117-1112188	Control	50 mM	OK	0.11247	2.20101	4.29055	-2.90204	0.00370737	0.126611
up	AT5G24110	WRKY30	5:8153114-8154709	Control	50 mM	OK	0.962544	18.8879	4.29447	-4.0351	5.45792e-05	0.00600621
up	AT2G33020	AtRLP24	2:14013873-14016516	Control	50 mM	OK	0.13134	2.58572	4.29919	-2.90789	0.00363877	0.125371
up	AT3G61400	AT3G61400	3:22718955-22720397	Control	50 mM	OK	0.09105	1.80599	4.30999	-2.1889	0.0286039	0.433911
up	AT3G27950	AT3G27950	3:10378047-10379896	Control	50 mM	OK	0.180786	3.63505	4.32962	-2.63419	0.00843379	0.214187
up	AT4G40020	AT4G40020	4:18553452-18555300	Control	50 mM	OK	0.113119	2.29022	4.33957	-2.94029	0.00327905	0.116722
up	AT4G37990	ELI3	4:17855875-17857639	Control	50 mM	OK	2.53941	51.5656	4.34384	-4.74163	2.12002e-06	0.000508975
up	AT3G52450	PUB22	3:19440738-19442383	Control	50 mM	OK	5.07099	104.677	4.36753	-4.89278	9.9424e-07	0.00027811
up	AT2G38250	AT2G38250	2:16018356-16019500	Control	50 mM	OK	0.711337	14.7498	4.37402	-3.87546	0.000106422	0.0100004
up	AT5G12030	AT-HSP17.6A	5:3884106-3884737	Control	50 mM	OK	0.2784	5.77962	4.37574	-2.66443	0.00771185	0.202573
up	AT5G59590	UGT76E2	5:24008982-24010649	Control	50 mM	OK	0.0567052	1.19304	4.39502	-2.23624	0.0253362	0.406596
up	AT5G44990	AT5G44990	5:18163131-18164768	Control	50 mM	OK	0.191766	4.04979	4.40043	-2.23378	0.0254977	0.408208
up	AT3G44830	AT3G44830	3:16368889-16372356	Control	50 mM	OK	0.146272	3.10094	4.40598	-2.98855	0.00280305	0.10536
up	AT1G51850	AT1G51850	1:19252846-19256783	Control	50 mM	OK	4.15243	88.9365	4.42075	-4.87347	1.09654e-06	0.000303898
up	AT2G17070	AT2G17070	2:7430862-7431654	Control	50 mM	OK	0.118908	2.56472	4.43089	-2.25837	0.0239224	0.394758
up	AT5G12340	AT5G12340	5:3992947-3993610	Control	50 mM	OK	4.83274	104.418	4.43339	-4.73704	2.16866e-06	0.000516527
up	AT1G77120	ADH1	1:28975393-28978743	Control	50 mM	OK	17.6133	380.928	4.43478	-3.98864	6.64541e-05	0.00700535
up	AT2G35290	AT2G35290	2:14861411-14862029	Control	50 mM	OK	0.410117	8.97201	4.45132	-2.71858	0.00655634	0.18263
up	AT2G42440	AT2G42440	2:17668700-17669817	Control	50 mM	OK	0.121816	2.67917	4.45901	-2.27271	0.0230438	0.387272
up	AT2G34600	TIFY5B	2:14573079-14573856	Control	50 mM	OK	1.37791	30.5797	4.47203	-3.86479	0.000111187	0.0103032
up	AT5G41290	AT5G41290	5:16512325-16513500	Control	50 mM	OK	0.126034	2.83132	4.48959	-2.28829	0.0221206	0.378526
up	AT2G46495	AT2G46495	2:19084133-19085704	Control	50 mM	OK	0.204276	4.59951	4.49289	-2.74396	0.00607028	0.174132
up	AT4G25845	AT4G25845	4:13142087-13146930	Control	50 mM	OK	0.625784	14.1435	4.49833	-2.85183	0.00434685	0.140359
up	AT5G64120	AT5G64120	5:25659305-25661002	Control	50 mM	OK	39.9191	920.191	4.52678	-3.87489	0.000106674	0.0100162
up	AT5G22300	NIT4	5:7379198-7381935	Control	50 mM	OK	0.548096	12.8143	4.54718	-3.93494	8.32172e-05	0.00825855
up	AT3G46080	AT3G46080	3:16922752-16923247	Control	50 mM	OK	1.3151	30.7702	4.54829	-3.52432	0.000424564	0.0270081
up	AT1G09080	BIP3	1:2929216-2931841	Control	50 mM	OK	0.0762283	1.78548	4.54985	-2.30484	0.0211756	0.36956
up	AT4G26200	ACS7	4:13275306-13277188	Control	50 mM	OK	1.12163	26.2903	4.55086	-4.67016	3.00963e-06	0.000663001
up	AT3G23550	AT3G23550	3:8448272-8450697	Control	50 mM	OK	4.79795	113.578	4.56512	-5.06594	4.06397e-07	0.000138474
up	AT1G76650	CML38	1:28766749-28768138	Control	50 mM	OK	3.60293	85.5449	4.56944	-4.69136	2.714e-06	0.000610168
up	AT1G05675	AT1G05675	1:1701115-1702749	Control	50 mM	OK	0.819101	19.8224	4.59695	-4.3953	1.1062e-05	0.00177641
up	AT4G12470	AZI1	4:7401108-7401907	Control	50 mM	OK	118.23	2899.71	4.61625	-3.50465	0.000457202	0.0283905
up	AT4G21870	AT4G21870	4:11603567-11604331	Control	50 mM	OK	3.43928	84.9239	4.62599	-4.63023	3.65266e-06	0.000765816
up	AT5G15960	KIN1	5:5209897-5210727	Control	50 mM	OK	19.2675	482.55	4.64644	-5.07026	3.97274e-07	0.000135756
up	AT3G27970	AT3G27970	3:10389608-10391544	Control	50 mM	OK	0.0905502	2.27252	4.64943	-2.3804	0.0172936	0.330907
up	AT1G51920	AT1G51920	1:19294228-19294579	Control	50 mM	OK	0.880239	22.1828	4.65541	-2.38657	0.0170064	0.328073
up	AT3G45960	EXLA3	3:16892755-16893900	Control	50 mM	OK	0.214298	5.40761	4.6573	-2.36612	0.0179755	0.339206
up	AT4G12500	AT4G12500	4:7414149-7414927	Control	50 mM	OK	0.948212	24.1029	4.66785	-3.62736	0.000286333	0.0202589
up	AT2G32660	AtRLP22	2:13853757-13856112	Control	50 mM	OK	0.214464	5.54982	4.69364	-3.64973	0.000262517	0.019094
up	AT5G27060	AtRLP53	5:9522533-9525407	Control	50 mM	OK	0.313251	8.37409	4.74054	-4.11157	3.92984e-05	0.00471267
up	AT3G02840	AT3G02840	3:618408-623558	Control	50 mM	OK	0.388582	10.797	4.79627	-3.40302	0.000666458	0.0377231
up	AT2G37430	AT2G37430	2:15706356-15707224	Control	50 mM	OK	1.32752	38.1714	4.84569	-4.40793	1.04362e-05	0.00170785
up	AT1G02650	AT1G02650	1:568703-570418	Control	50 mM	OK	0.0699194	2.02269	4.85444	-2.49722	0.0125172	0.273094
up	AT3G22910	AT3G22910	3:8116334-8119388	Control	50 mM	OK	0.321904	9.45675	4.87664	-4.52026	6.17644e-06	0.00115361
up	AT1G61750	AT1G61750	1:22804612-22806318	Control	50 mM	OK	0.261043	7.75271	4.89234	-3.0128	0.00258853	0.0997247
up	AT3G17609	HYH	3:6023865-6024698	Control	50 mM	OK	0.392615	11.699	4.89713	-3.07232	0.00212401	0.0869855
up	AT1G07160	AT1G07160	1:2197907-2199748	Control	50 mM	OK	0.265841	8.01227	4.91358	-3.62875	0.000284802	0.0201981
up	AT2G27660	AT2G27660	2:11798536-11800850	Control	50 mM	OK	1.73594	53.6102	4.94872	-5.34294	9.14499e-08	4.2144e-05
up	AT5G52710	AT5G52710	5:21375752-21378172	Control	50 mM	OK	0.0536421	1.6739	4.96371	-2.55851	0.0105121	0.245176
up	AT5G42380	CML39	5:16942575-16943366	Control	50 mM	OK	0.753938	23.7085	4.97481	-4.05871	4.93445e-05	0.00556769
up	AT3G23250	ATMYB15	3:8309208-8310826	Control	50 mM	OK	1.83095	57.9558	4.98429	-5.01181	5.39195e-07	0.00017481
up	AT5G39580	AT5G39580	5:15847077-15849108	Control	50 mM	OK	2.13726	67.8463	4.98844	-4.97425	6.54991e-07	0.0002062
up	AT3G46190	AT3G46190	3:16965888-16967345	Control	50 mM	OK	0.378943	12.0786	4.99432	-3.42834	0.000607288	0.0352428
up	AT1G26240	AT1G26240	1:9078139-9079576	Control	50 mM	OK	1.86727	61.0961	5.03207	-4.92283	8.52997e-07	0.000254587
up	AT4G33070	AT4G33070	4:15952288-15954771	Control	50 mM	OK	6.43906	213.333	5.05011	-5.1747	2.28272e-07	8.85696e-05
up	AT5G25260	AT5G25260	5:8752683-8754485	Control	50 mM	OK	1.74497	58.5084	5.06737	-5.41362	6.17629e-08	3.10702e-05
up	AT3G22275	AT3G22275	3:7878981-7879808	Control	50 mM	OK	0.183272	6.23118	5.08745	-2.63122	0.00850799	0.215415
up	AT1G43160	RAP2.6	1:16263812-16264818	Control	50 mM	OK	4.55627	156.008	5.09763	-5.47096	4.47599e-08	2.4696e-05
up	AT1G19380	AT1G19380	1:6698057-6698824	Control	50 mM	OK	12.1922	421.353	5.111	-5.462	4.70806e-08	2.52806e-05
up	AT2G14247	AT2G14247	2:6034347-6034835	Control	50 mM	OK	1.32059	46.9444	5.15169	-3.82177	0.000132498	0.0116412
up	AT3G02240	RGF7	3:418458-419164	Control	50 mM	OK	1.13251	40.5775	5.16308	-3.82847	0.000128944	0.0114208
up	AT1G20310	AT1G20310	1:7032289-7033208	Control	50 mM	OK	0.205906	7.38855	5.16523	-3.19866	0.00138068	0.0639677
up	AT1G80840	WRKY40	1:30383690-30387522	Control	50 mM	OK	3.73373	137.676	5.20452	-4.69915	2.61251e-06	0.0005974
up	AT1G53330	AT1G53330	1:19896026-19897442	Control	50 mM	OK	0.0772538	2.90691	5.23374	-2.71268	0.00667424	0.184208
up	AT3G21500	DXPS1	3:7573064-7576623	Control	50 mM	OK	0.130917	5.04961	5.26945	-3.36526	0.000764722	0.041517
up	AT5G12020	HSP17.6II	5:3882236-3882938	Control	50 mM	OK	0.121531	4.69977	5.27319	-2.73313	0.00627362	0.177147
up	AT1G33760	AT1G33760	1:12237877-12238598	Control	50 mM	OK	0.136299	5.35231	5.29531	-2.74637	0.0060258	0.172979
up	AT3G22250	AT3G22250	3:7867752-7870229	Control	50 mM	OK	0.160972	6.33711	5.29894	-3.65795	0.000254244	0.018674
up	AT5G36925	AT5G36925	5:14565812-14566244	Control	50 mM	OK	2.26371	89.7043	5.30842	-4.1646	3.11903e-05	0.00395735
up	AT2G44370	AT2G44370	2:18321993-18323121	Control	50 mM	OK	1.23641	49.2906	5.31708	-5.22522	1.73951e-07	7.0211e-05
up	AT3G01830	AT3G01830	3:296053-299263	Control	50 mM	OK	0.873886	34.9788	5.32289	-3.8564	0.000115068	0.0105174
up	AT1G61120	GES	1:22523636-22528811	Control	50 mM	OK	0.069327	2.80075	5.33625	-3.31417	0.000919167	0.0475516
up	AT3G03670	AT3G03670	3:901840-903411	Control	50 mM	OK	0.548516	22.351	5.34866	-4.37823	1.19648e-05	0.00189358
up	AT4G35180	LHT7	4:16736756-16740465	Control	50 mM	OK	1.10723	45.8252	5.37111	-4.99172	5.98437e-07	0.000190928
up	AT4G02170	AT4G02170	4:958048-958641	Control	50 mM	OK	0.225631	9.42135	5.3839	-2.79731	0.00515296	0.157134
up	AT5G44575	AT5G44575	5:17973837-17974998	Control	50 mM	OK	1.319	55.3121	5.39007	-4.009	6.09764e-05	0.00654259
up	AT3G49620	DIN11	3:18393746-18396816	Control	50 mM	OK	0.782709	32.915	5.39412	-4.9045	9.36677e-07	0.000266975
up	AT5G52050	AT5G52050	5:21138861-21140643	Control	50 mM	OK	0.725518	31.4031	5.43575	-5.09966	3.40267e-07	0.000121087
up	AT1G30135	JAZ8	1:10596491-10597239	Control	50 mM	OK	0.93644	40.9541	5.45068	-4.0567	4.97717e-05	0.00560013
up	AT2G24850	TAT3	2:10582829-10585216	Control	50 mM	OK	1.58576	70.4441	5.47323	-5.6404	1.69652e-08	1.14639e-05
up	AT1G14540	AT1G14540	1:4974066-4975705	Control	50 mM	OK	0.597268	26.8408	5.48991	-4.65004	3.31875e-06	0.000712819
up	AT1G68250	AT1G68250	1:25579372-25580194	Control	50 mM	OK	0.295736	13.5374	5.5165	-3.14207	0.00167759	0.0735353
up	AT4G36950	MAPKKK21	4:17422571-17423901	Control	50 mM	OK	0.169444	7.88757	5.5407	-3.454	0.000552327	0.0327583
up	AT2G27690	CYP94C1	2:11809305-11811215	Control	50 mM	OK	1.26452	59.4049	5.55392	-5.64855	1.61804e-08	1.12319e-05
up	AT1G36640	AT1G36640	1:13853170-13853687	Control	50 mM	OK	0.56918	26.8358	5.55913	-2.89588	0.00378092	0.12796
up	AT2G22860	ATPSK2	2:9737606-9738298	Control	50 mM	OK	2.21533	111.287	5.65062	-5.20943	1.89425e-07	7.54215e-05
up	AT1G56060	AT1G56060	1:20966527-20967144	Control	50 mM	OK	0.356706	18.0513	5.66122	-2.9532	0.00314499	0.113855
up	AT5G61890	AT5G61890	5:24852638-24853910	Control	50 mM	OK	0.40701	20.8274	5.67728	-4.2377	2.25825e-05	0.00310071
up	AT5G64750	ABR1	5:25891505-25896582	Control	50 mM	OK	1.61168	83.5035	5.6952	-3.6172	0.00029781	0.020922
up	AT2G17740	AT2G17740	2:7706895-7707861	Control	50 mM	OK	5.13882	274.484	5.73914	-5.84996	4.91678e-09	4.52554e-06
up	AT2G22880	AT2G22880	2:9741118-9741463	Control	50 mM	OK	4.43725	260.938	5.8779	-5.31659	1.05727e-07	4.69256e-05
up	AT2G41230	AT2G41230	2:17194925-17195915	Control	50 mM	OK	2.26384	133.217	5.87886	-5.05343	4.33946e-07	0.000146399
up	AT4G22470	AT4G22470	4:11840133-11841450	Control	50 mM	OK	0.504082	29.7829	5.88468	-4.63487	3.57166e-06	0.000755008
up	AT4G12480	pEARLI 1	4:7406104-7406937	Control	50 mM	OK	45.4431	2688.11	5.88639	-4.45563	8.36466e-06	0.0014539
up	AT1G61800	GPT2	1:22824439-22826774	Control	50 mM	OK	3.10616	185.311	5.89867	-5.9807	2.22181e-09	2.43603e-06
up	AT1G14550	AT1G14550	1:4979027-4980324	Control	50 mM	OK	0.106861	6.66807	5.96347	-3.12535	0.00177593	0.0767824
up	AT3G46280	AT3G46280	3:17005482-17008424	Control	50 mM	OK	9.60203	602.486	5.97144	-5.17362	2.29596e-07	8.87967e-05
up	AT4G10265	AT4G10265	4:6373096-6373536	Control	50 mM	OK	0.328428	20.703	5.97812	-3.13303	0.00173011	0.0751684
up	AT5G11140	AT5G11140	5:3545342-3546068	Control	50 mM	OK	0.14624	9.32856	5.99525	-3.14406	0.00166622	0.0732772
up	AT3G53600	AT3G53600	3:19875531-19876059	Control	50 mM	OK	0.24917	16.0238	6.00694	-3.15019	0.00163163	0.0720722
up	AT1G51800	AT1G51800	1:19214147-19217970	Control	50 mM	OK	2.79443	184.325	6.04355	-5.77752	7.5809e-09	6.33216e-06
up	AT1G13550	AT1G13550	1:4636983-4638330	Control	50 mM	OK	0.0828311	5.54724	6.06546	-3.18476	0.00144872	0.0661803
up	AT4G20970	AT4G20970	4:11215258-11216212	Control	50 mM	OK	0.596583	40.9801	6.10206	-4.25487	2.09167e-05	0.00291526
up	AT2G34390	NLM4	2:14512706-14515915	Control	50 mM	OK	1.79058	123.413	6.10692	-3.8169	0.000135141	0.0118131
up	AT1G76640	AT1G76640	1:28765323-28765803	Control	50 mM	OK	0.241592	16.8454	6.12363	-3.21804	0.00129071	0.0608095
up	AT5G41280	AT5G41280	5:16509508-16510929	Control	50 mM	OK	0.112499	7.93776	6.14075	-3.22523	0.00125872	0.0598176
up	AT1G65481	AT1G65481	1:24341025-24341739	Control	50 mM	OK	0.238725	17.0682	6.15982	-3.23879	0.00120039	0.0579849
up	AT5G01380	AT5G01380	5:155638-157601	Control	50 mM	OK	0.0601	4.57263	6.24952	-3.28926	0.00100451	0.0510231
up	AT2G39200	MLO12	2:16356147-16359813	Control	50 mM	OK	1.82271	141.764	6.28126	-6.22764	4.73505e-10	8.16258e-07
up	AT2G26150	ATHSFA2	2:11135681-11137396	Control	50 mM	OK	0.0612606	5.17061	6.39923	-2.45115	0.0142399	0.296893
up	AT1G51780	ILL5	1:19204511-19206586	Control	50 mM	OK	0.0645367	5.51405	6.41685	-3.38406	0.000714214	0.0394969
up	AT1G10585	AT1G10585	1:3493939-3495144	Control	50 mM	OK	1.15261	99.4618	6.43116	-5.54733	2.90067e-08	1.72719e-05
up	AT5G40590	AT5G40590	5:16251436-16252412	Control	50 mM	OK	2.35834	246.91	6.71007	-6.42769	1.29556e-10	4.4518e-07
up	AT2G22760	AT2G22760	2:9677879-9679364	Control	50 mM	OK	0.0941876	9.9753	6.72668	-3.55953	0.000371517	0.024432
up	AT2G43620	AT2G43620	2:18093769-18095025	Control	50 mM	OK	4.28214	468.36	6.77314	-6.43438	1.23981e-10	4.4518e-07
up	AT4G34210	SK11	4:16379002-16379461	Control	50 mM	OK	0.603112	73.7099	6.93329	-4.38294	1.17089e-05	0.00186507
up	AT1G12940	ATNRT2.5	1:4416404-4418590	Control	50 mM	OK	0.199413	24.8785	6.96299	-4.86757	1.12978e-06	0.000310961
up	AT1G12610	DDF1	1:4289943-4291017	Control	50 mM	OK	0.0910584	12.3715	7.08602	-3.76303	0.000167865	0.0139055
up	AT5G61160	AACT1	5:24608723-24610304	Control	50 mM	OK	0.598339	82.7324	7.11135	-6.23577	4.49572e-10	8.16258e-07
up	AT5G43650	BHLH92	5:17533192-17534796	Control	50 mM	OK	0.171326	23.9081	7.12461	-4.50795	6.54561e-06	0.00120199
up	AT2G36690	AT2G36690	2:15379693-15381987	Control	50 mM	OK	0.325265	67.5725	7.69868	-5.70269	1.17934e-08	8.97793e-06
up	AT5G48430	AT5G48430	5:19627711-19629163	Control	50 mM	OK	1.26544	262.985	7.6992	-6.7933	1.09599e-11	1.31826e-07
up	AT2G19190	FRK1	2:8326048-8329944	Control	50 mM	OK	0.832067	178.236	7.74288	-6.80983	9.77129e-12	1.30588e-07
up	AT1G65390	ATPP2-A5	1:24292477-24294631	Control	50 mM	OK	0.208305	58.4137	8.13147	-5.4545	4.91115e-08	2.61377e-05
up	AT5G64890	PROPEP2	5:25934567-25935521	Control	50 mM	OK	0.181144	85.6505	8.88518	-4.73996	2.13763e-06	0.00051218
up	AT2G38240	AT2G38240	2:16012534-16014753	Control	50 mM	OK	0.0733367	67.0795	9.83712	-5.21824	1.80628e-07	7.2662e-05
up	AT2G44840	ATERF13	2:18495340-18496272	Control	50 mM	OK	0	16.9632	1.79769e+308	1.79769e+308	0.00450496	0.143805
up	AT2G25470	AtRLP21	2:10838419-10841881	Control	50 mM	OK	0	5.29136	1.79769e+308	1.79769e+308	0.00537362	0.161222
up	AT5G24420	PGL5	5:8336613-8338008	Control	50 mM	OK	0	12.115	1.79769e+308	1.79769e+308	0.0057107	0.167573
up	AT3G44860	FAMT	3:16379632-16381070	Control	50 mM	OK	0	6.85618	1.79769e+308	1.79769e+308	0.0097116	0.234372
up	AT1G49030	AT1G49030	1:18136704-18137946	Control	50 mM	OK	0	7.46197	1.79769e+308	1.79769e+308	0.0128076	0.27682
up	AT4G25433	AT4G25433	4:13001197-13001870	Control	50 mM	OK	0	10.4726	1.79769e+308	1.79769e+308	0.0134651	0.286043
up	AT4G34410	RRTF1	4:16451875-16454633	Control	50 mM	OK	0	19.8909	1.79769e+308	1.79769e+308	0.0135549	0.28719
up	AT1G64160	AT1G64160	1:23814009-23814839	Control	50 mM	OK	0	7.42235	1.79769e+308	1.79769e+308	0.0144392	0.299284
up	AT3G28600	AT3G28600	3:10722436-10723995	Control	50 mM	OK	0	2.98864	1.79769e+308	1.79769e+308	0.014702	0.301986
up	AT3G09680	AT3G09680	3:2969044-2970371	Control	50 mM	OK	0	8.82825	1.79769e+308	1.79769e+308	0.015542	0.311669
up	AT4G34470	ASK12	4:16480021-16480480	Control	50 mM	OK	0	16.4223	1.79769e+308	1.79769e+308	0.015542	0.311669
up	AT5G52400	CYP715A1	5:21272948-21275509	Control	50 mM	OK	0	2.72887	1.79769e+308	1.79769e+308	0.0171367	0.329108
up	AT1G30190	AT1G30190	1:10618965-10619802	Control	50 mM	OK	0	4.75023	1.79769e+308	1.79769e+308	0.020846	0.367301
up	AT1G06135	AT1G06135	1:1862196-1862742	Control	50 mM	OK	0	8.86763	1.79769e+308	1.79769e+308	0.0213632	0.370895
up	AT4G37710	AT4G37710	4:17718127-17718742	Control	50 mM	OK	0	6.30338	1.79769e+308	1.79769e+308	0.0213632	0.370895
up	AT5G43290	WRKY49	5:17371837-17373201	Control	50 mM	OK	0	3.28758	1.79769e+308	1.79769e+308	0.0213632	0.370895
up	AT1G63245	CLE14	1:23460528-23460771	Control	50 mM	OK	0	34.1248	1.79769e+308	1.79769e+308	0.0237407	0.393402
up	AT2G17850	AT2G17850	2:7760004-7760822	Control	50 mM	OK	0	8.08057	1.79769e+308	1.79769e+308	0.0237407	0.393402
up	AT5G41300	AT5G41300	5:16515003-16516102	Control	50 mM	OK	0	4.02341	1.79769e+308	1.79769e+308	0.025926	0.412312
up	AT5G46295	AT5G46295	5:18779795-18780205	Control	50 mM	OK	0	9.03316	1.79769e+308	1.79769e+308	0.025926	0.412312
up	AT2G25410	AT2G25410	2:10814469-10815995	Control	50 mM	OK	0	2.65181	1.79769e+308	1.79769e+308	0.0281249	0.431047
up	AT1G56240	AtPP2-B13	1:21056231-21057815	Control	50 mM	OK	0	4.28968	1.79769e+308	1.79769e+308	0.0291847	0.439066
up	AT2G31345	AT2G31345	2:13365231-13365800	Control	50 mM	OK	0	6.58429	1.79769e+308	1.79769e+308	0.0295752	0.441963
up	AT5G55150	AT5G55150	5:22382274-22383392	Control	50 mM	OK	0	2.95107	1.79769e+308	1.79769e+308	0.0295752	0.441963
up	AT2G24560	AT2G24560	2:10431536-10432933	Control	50 mM	OK	0	2.50222	1.79769e+308	1.79769e+308	0.0306554	0.447706
up	AT2G26380	AT2G26380	2:11226614-11228057	Control	50 mM	OK	0	1.8734	1.79769e+308	1.79769e+308	0.0306554	0.447706
up	AT1G21550	AT1G21550	1:7553100-7553876	Control	50 mM	OK	0	3.20373	1.79769e+308	1.79769e+308	0.0318171	0.457879
up	AT3G50030	AT3G50030	3:18546489-18548132	Control	50 mM	OK	0	1.29668	1.79769e+308	1.79769e+308	0.0330693	0.466961
up	AT4G31950	CYP82C3	4:15455162-15457121	Control	50 mM	OK	0	1.30638	1.79769e+308	1.79769e+308	0.0344225	0.47641
up	AT3G61390	AT3G61390	3:22716352-22718373	Control	50 mM	OK	0	1.20046	1.79769e+308	1.79769e+308	0.0349475	0.479685
up	AT4G18680	AT4G18680	4:10281032-10281740	Control	50 mM	OK	0	3.28057	1.79769e+308	1.79769e+308	0.0358886	0.485198
up	AT1G04880	AT1G04880	1:1375960-1379185	Control	50 mM	OK	0	1.11836	1.79769e+308	1.79769e+308	0.0374818	0.497441
up	AT5G09876	AT5G09876	5:3079986-3080435	Control	50 mM	OK	0	7.92282	1.79769e+308	1.79769e+308	0.0374818	0.497441
up	AT2G31081	CLE4	2:13238046-13238600	Control	50 mM	OK	0	4.75648	1.79769e+308	1.79769e+308	0.0392182	0.50837
up	AT2G31335	AT2G31335	2:13360882-13361167	Control	50 mM	OK	0	14.2845	1.79769e+308	1.79769e+308	0.0411171	0.519056
up	AT1G11925	AT1G11925	1:4025929-4026732	Control	50 mM	OK	0	2.11895	1.79769e+308	1.79769e+308	0.0432015	0.533006
up	AT1G19320	AT1G19320	1:6679280-6680252	Control	50 mM	OK	0	2.08137	1.79769e+308	1.79769e+308	0.0432015	0.533006
up	AT4G11500	AT4G11500	4:6982596-6983619	Control	50 mM	OK	0	2.18043	1.79769e+308	1.79769e+308	0.0443215	0.540426
up	AT3G01345	AT3G01345	3:129137-130749	Control	50 mM	OK	0	1.31629	1.79769e+308	1.79769e+308	0.0454985	0.54614
up	AT1G22810	AT1G22810	1:8071934-8075037	Control	50 mM	OK	0	14.9675	1.79769e+308	1.79769e+308	0.0470585	0.554771
up	AT2G34000	AT2G34000	2:14365176-14365632	Control	50 mM	OK	0	3.85655	1.79769e+308	1.79769e+308	0.048041	0.559719
up	AT5G36920	AT5G36920	5:14564391-14564971	Control	50 mM	OK	0	15.7777	1.79769e+308	1.79769e+308	0.048041	0.559719
down	AT2G20520	FLA6	2:8840662-8841461	Control	150 mM	OK	8.4603	0	-1.79769e+308	-1.79769e+308	0.0105301	0.245176
down	AT2G39040	AT2G39040	2:16299350-16301227	Control	150 mM	OK	3.48904	0	-1.79769e+308	-1.79769e+308	0.0203631	0.363556
down	AT2G21220	AT2G21220	2:9089325-9089813	Control	150 mM	OK	6.90842	0	-1.79769e+308	-1.79769e+308	0.0285798	0.433795
down	AT3G01730	AT3G01730	3:266557-266987	Control	150 mM	OK	9.14516	0	-1.79769e+308	-1.79769e+308	0.0285798	0.433795
down	AT5G19800	AT5G19800	5:6690647-6690938	Control	150 mM	OK	16.8817	0	-1.79769e+308	-1.79769e+308	0.0295866	0.441963
down	AT1G24577	AT1G24577	1:8712477-8713032	Control	150 mM	OK	5.09692	0	-1.79769e+308	-1.79769e+308	0.0411322	0.519112
down	AT1G26360	ATMES13	1:9118947-9121217	Control	150 mM	OK	1.27044	0	-1.79769e+308	-1.79769e+308	0.0411322	0.519112
down	AT2G45040	AT2G45040	2:18577649-18578914	Control	150 mM	OK	1.31291	0	-1.79769e+308	-1.79769e+308	0.0455147	0.54614
down	AT2G34330	AT2G34330	2:14486538-14487401	Control	150 mM	OK	1.83926	0	-1.79769e+308	-1.79769e+308	0.048058	0.559719
down	AT3G60890	ZPR2	3:22497023-22497475	Control	150 mM	OK	7.07156	0	-1.79769e+308	-1.79769e+308	0.0482756	0.56124
down	AT3G60280	UCC3	3:22279663-22280675	Control	150 mM	OK	6.06359	0.193679	-4.96843	2.70723	0.00678476	0.186134
down	AT5G39860	BNQ1	5:15957416-15958455	Control	150 mM	OK	5.00164	0.17532	-4.83434	2.6203	0.00878517	0.219821
down	AT4G19430	AT4G19430	4:10598444-10599151	Control	150 mM	OK	13.6967	0.521474	-4.71509	3.39903	0.00067625	0.0380981
down	ATCG00790	RPL16	Pt:81188-82652	Control	150 mM	OK	8.94719	0.407293	-4.4573	2.39785	0.0164916	0.322302
down	AT5G18010	AT5G18010	5:5962896-5963405	Control	150 mM	OK	6.6371	0.311129	-4.41497	2.37189	0.0176973	0.335694
down	AT1G63600	AT1G63600	1:23581711-23582624	Control	150 mM	OK	3.11518	0.154265	-4.33583	2.32604	0.0200162	0.360466
down	AT5G43250	NF-YC13	5:17356173-17356566	Control	150 mM	OK	8.91115	0.453807	-4.29546	2.30087	0.0213991	0.37128
down	AT1G52290	AT1G52290	1:19470032-19472449	Control	150 mM	OK	1.25078	0.0651038	-4.26395	2.28215	0.0224803	0.381912
down	AT3G07070	AT3G07070	3:2237957-2240074	Control	150 mM	OK	3.70562	0.204747	-4.1778	2.97646	0.00291601	0.108131
down	AT3G11110	AT3G11110	3:3479978-3480455	Control	150 mM	OK	15.7813	0.889455	-4.14915	2.95604	0.00311615	0.113133
down	AT1G29430	AT1G29430	1:10302649-10303335	Control	150 mM	OK	11.0009	0.659591	-4.0599	2.88137	0.00395949	0.132269
down	AT5G66520	AT5G66520	5:26551878-26553741	Control	150 mM	OK	2.70951	0.170506	-3.99014	2.82724	0.00469517	0.148186
down	AT1G04660	AT1G04660	1:1300485-1301773	Control	150 mM	OK	7.57352	0.479516	-3.98131	3.03618	0.00239599	0.0945094
down	AT1G02350	AT1G02350	1:469817-470693	Control	150 mM	OK	6.08261	0.387266	-3.97329	2.10812	0.0350205	0.480337
down	AT3G18450	AT3G18450	3:6331033-6332218	Control	150 mM	OK	2.70716	0.172895	-3.96881	2.1104	0.034824	0.478865
down	AT5G35190	AT5G35190	5:13434180-13435167	Control	150 mM	OK	27.1048	1.77146	-3.93554	3.77765	0.000158314	0.0133441
down	AT3G46940	DUT1	3:17288193-17288952	Control	150 mM	OK	12.6905	0.840438	-3.91646	2.98369	0.00284791	0.106282
down	AT5G24313	AT5G24313	5:8276784-8277402	Control	150 mM	OK	12.018	0.798091	-3.9125	2.76644	0.00566726	0.166695
down	AT3G50560	AT3G50560	3:18761087-18764016	Control	150 mM	OK	1.66217	0.112196	-3.88898	2.05844	0.0395482	0.510704
down	AT2G42800	RLP29	2:17807941-17809590	Control	150 mM	OK	6.21759	0.424428	-3.87276	3.2463	0.00116914	0.0570251
down	AT1G11785	AT1G11785	1:3979861-3980956	Control	150 mM	OK	6.78092	0.464755	-3.86694	2.04141	0.0412098	0.51975
down	AT4G37682	AT4G37682	4:17703380-17704510	Control	150 mM	OK	2.25395	0.157094	-3.84275	2.02865	0.0424943	0.52944
down	AT4G13554	MIR857A	4:7878184-7878561	Control	150 mM	OK	7.91103	0.552272	-3.84041	2.02741	0.0426204	0.529837
down	AT5G49080	AT5G49080	5:19890783-19892809	Control	150 mM	OK	5.50604	0.389135	-3.82267	3.08096	0.00206338	0.0854037
down	AT1G64690	BLT	1:24038033-24039177	Control	150 mM	OK	1.14484	0.0848886	-3.75343	1.9758	0.0481776	0.560642
down	AT1G73190	ALPHA-TIP	1:27521943-27523332	Control	150 mM	OK	3.10924	0.240789	-3.69072	2.33521	0.0195323	0.355477
down	AT3G48260	WNK3	3:17873011-17875220	Control	150 mM	OK	3.02501	0.23627	-3.67843	2.58436	0.00975605	0.234974
down	AT1G14960	AT1G14960	1:5159198-5160083	Control	150 mM	OK	47.9411	3.88988	-3.62346	3.85116	0.000117558	0.0106635
down	AT1G65310	ATXTH17	1:24257215-24258473	Control	150 mM	OK	11.4831	0.946697	-3.60046	3.20235	0.0013631	0.0633282
down	AT3G54940	AT3G54940	3:20354350-20356318	Control	150 mM	OK	1.9687	0.163103	-3.59339	2.2672	0.0233779	0.390595
down	AT3G04290	ATLTL1	3:1133319-1136316	Control	150 mM	OK	53.185	4.49291	-3.5653	4.14151	3.45031e-05	0.00426519
down	AT1G13420	ATST4B	1:4604840-4606053	Control	150 mM	OK	10.3964	0.889161	-3.5475	3.23364	0.00122223	0.0585998
down	AT4G38850	SAUR_AC1	4:18126170-18126680	Control	150 mM	OK	6.37976	0.55203	-3.53069	2.21679	0.0266374	0.418831
down	AT5G01015	AT5G01015	5:5255-5891	Control	150 mM	OK	6.17667	0.535458	-3.52798	2.1113	0.0347465	0.478565
down	AT1G22150	SULTR1	1:7818360-7821344	Control	150 mM	OK	1.68308	0.148003	-3.50741	2.20597	0.027386	0.424892
down	AT5G03120	AT5G03120	5:733978-734943	Control	150 mM	OK	88.3098	7.89422	-3.4837	3.91716	8.95995e-05	0.00878323
down	AT1G75750	GASA1	1:28441525-28442429	Control	150 mM	OK	956.874	85.7776	-3.47966	2.87408	0.00405212	0.134374
down	AT5G57540	AtXTH13	5:23302995-23304049	Control	150 mM	OK	9.74479	0.889344	-3.45382	2.86369	0.00418743	0.137052
down	AT2G18328	ATRL4	2:7964392-7964909	Control	150 mM	OK	53.3118	5.13359	-3.37641	3.48419	0.000493622	0.0301258
down	AT3G22235	AT3G22235	3:7854418-7855814	Control	150 mM	OK	165.602	16.1874	-3.35478	3.43105	0.000601256	0.0350044
down	AT4G19220	AT4G19220	4:10505265-10508121	Control	150 mM	OK	1.29233	0.127438	-3.34211	2.32387	0.0201323	0.361303
down	AT1G63450	RHS8	1:23531408-23534569	Control	150 mM	OK	1.98498	0.197455	-3.32953	2.63097	0.00851418	0.215427
down	AT2G23130	AGP17	2:9844298-9845385	Control	150 mM	OK	27.0416	2.79898	-3.27221	3.14644	0.00165271	0.0727627
down	AT4G28780	AT4G28780	4:14215544-14217579	Control	150 mM	OK	19.6338	2.03286	-3.27176	3.56561	0.000363018	0.0239911
down	AT3G45080	AT3G45080	3:16488714-16489713	Control	150 mM	OK	8.04461	0.842196	-3.25579	2.67795	0.00740737	0.19735
down	AT3G22886	MIR167A	3:8108020-8108622	Control	150 mM	OK	6.27347	0.662954	-3.24228	2.01455	0.0439517	0.537741
down	AT3G22231	PCC1	3:7845822-7846605	Control	150 mM	OK	230.022	24.421	-3.23558	3.88615	0.000101845	0.00965782
down	AT1G54970	ATPRP1	1:20504999-20506488	Control	150 mM	OK	13.4925	1.45614	-3.21194	3.14269	0.00167403	0.0734353
down	AT5G57530	XTH12	5:23300320-23301605	Control	150 mM	OK	8.92441	0.971826	-3.19899	2.81433	0.00488794	0.152153
down	AT1G54940	PGSIP4	1:20481689-20484541	Control	150 mM	OK	1.29004	0.142098	-3.18245	1.97738	0.0479989	0.559719
down	AT5G46960	AT5G46960	5:19062173-19062780	Control	150 mM	OK	4.47893	0.501269	-3.1595	1.96311	0.0496329	0.567351
down	AT3G53040	AT3G53040	3:19664673-19666487	Control	150 mM	OK	1.35034	0.151368	-3.15719	2.18644	0.0287835	0.435755
down	AT5G04950	NAS1	5:1457644-1458890	Control	150 mM	OK	23.667	2.67276	-3.14648	3.46563	0.000528999	0.0317822
down	AT3G12240	SCPL15	3:3902435-3904918	Control	150 mM	OK	2.53523	0.295249	-3.10211	2.13827	0.0324951	0.462819
down	AT1G50055	TAS1B	1:18549203-18550042	Control	150 mM	OK	4.99607	0.594637	-3.07071	2.11297	0.0346037	0.477802
down	AT4G29030	AT4G29030	4:14307248-14307973	Control	150 mM	OK	5.67715	0.676163	-3.06972	2.11229	0.034662	0.477966
down	AT4G18970	AT4G18970	4:10388721-10390991	Control	150 mM	OK	49.4827	5.97195	-3.05065	3.66001	0.000252204	0.0185877
down	AT1G74670	AT1G74670	1:28053285-28054149	Control	150 mM	OK	255.209	30.9197	-3.04508	3.63368	0.000279404	0.0199532
down	AT1G63150	AT1G63150	1:23419395-23421579	Control	150 mM	OK	2.55046	0.313834	-3.02269	2.35992	0.0182791	0.342407
down	AT1G04520	PDLP2	1:1231577-1234032	Control	150 mM	OK	6.63841	0.819718	-3.01764	2.82951	0.00466195	0.147292
down	AT4G16980	AT4G16980	4:9556977-9557812	Control	150 mM	OK	226.779	28.1341	-3.0109	3.63237	0.000280827	0.0199851
down	AT1G06360	AT1G06360	1:1938962-1940459	Control	150 mM	OK	19.4737	2.42328	-3.0065	3.17055	0.00152152	0.0686195
down	AT2G06850	EXGT-A1	2:2763525-2765720	Control	150 mM	OK	903.184	114.527	-2.97934	2.48378	0.0129995	0.279661
down	AT4G09990	AT4G09990	4:6258879-6260073	Control	150 mM	OK	3.44903	0.451343	-2.93389	2.16657	0.0302678	0.446482
down	AT1G61930	AT1G61930	1:22893100-22893976	Control	150 mM	OK	3.24217	0.427062	-2.92444	2.00865	0.0445747	0.542011
down	AT5G04960	AT5G04960	5:1461906-1463969	Control	150 mM	OK	21.4167	2.89442	-2.88739	3.41812	0.000630548	0.036081
down	AT4G13390	AT4G13390	4:7783817-7785326	Control	150 mM	OK	9.56859	1.30328	-2.87616	2.7457	0.00603816	0.173293
down	AT1G03870	FLA9	1:982505-983540	Control	150 mM	OK	211.437	29.0941	-2.86143	3.34992	0.000808356	0.0431745
down	AT4G01460	AT4G01460	4:620758-622945	Control	150 mM	OK	2.23566	0.309387	-2.85322	2.09787	0.0359165	0.485288
down	AT2G10940	AT2G10940	2:4310411-4312103	Control	150 mM	OK	194.932	27.4388	-2.82868	2.94574	0.00322187	0.11561
down	AT1G55370	NDF5	1:20674782-20676449	Control	150 mM	OK	2.11119	0.29842	-2.82264	1.99339	0.0462193	0.549442
down	AT1G72600	AT1G72600	1:27338124-27340328	Control	150 mM	OK	74.5523	10.5652	-2.81893	2.01877	0.0435107	0.535048
down	AT5G66590	AT5G66590	5:26574180-26574874	Control	150 mM	OK	30.5952	4.34803	-2.81487	3.03139	0.0024343	0.095516
down	AT2G01760	ARR14	2:332966-334696	Control	150 mM	OK	5.90896	0.858804	-2.7825	2.53178	0.0113484	0.256222
down	AT2G41650	AT2G41650	2:17363906-17364434	Control	150 mM	OK	27.4354	4.07421	-2.75144	2.56035	0.0104566	0.24455
down	AT2G45180	AT2G45180	2:18626319-18626997	Control	150 mM	OK	1529.18	230.917	-2.72731	2.48094	0.0131037	0.280897
down	AT1G48130	ATPER1	1:17780501-17781727	Control	150 mM	OK	5.6911	0.870031	-2.70957	2.27047	0.0231789	0.388425
down	AT2G42380	ATBZIP34	2:17646899-17648945	Control	150 mM	OK	15.9154	2.43572	-2.70801	2.89876	0.00374638	0.127299
down	AT5G45670	AT5G45670	5:18528493-18530450	Control	150 mM	OK	31.5615	4.86362	-2.69806	3.23524	0.0012154	0.0584286
down	AT5G44680	AT5G44680	5:18024214-18025991	Control	150 mM	OK	54.4277	8.45073	-2.68719	3.32181	0.000894356	0.0465483
down	AT1G49860	GSTF14	1:18458665-18459906	Control	150 mM	OK	17.4972	2.77749	-2.65528	2.77857	0.00545987	0.162838
down	AT4G34760	AT4G34760	4:16582182-16582879	Control	150 mM	OK	32.5089	5.308	-2.61459	2.91662	0.00353845	0.122794
down	AT4G22666	AT4G22666	4:11917056-11917879	Control	150 mM	OK	40.1686	6.56924	-2.61227	2.87641	0.00402231	0.133721
down	AT5G65410	ZHD1	5:26136093-26137183	Control	150 mM	OK	18.7764	3.08274	-2.60664	2.8966	0.00377226	0.12781
down	AT2G28780	AT2G28780	2:12340033-12343421	Control	150 mM	OK	1.31269	0.218706	-2.58546	1.98986	0.0466067	0.551703
down	AT4G36570	ATRL3	4:17254659-17255716	Control	150 mM	OK	22.0136	3.6847	-2.57877	2.15441	0.0312082	0.452692
down	AT4G29310	AT4G29310	4:14437560-14439723	Control	150 mM	OK	22.6494	3.83092	-2.56371	3.06258	0.00219438	0.0891389
down	AT3G08660	AT3G08660	3:2631129-2633166	Control	150 mM	OK	3.0508	0.519928	-2.5528	2.19241	0.02835	0.432733
down	AT1G19150	LHCA6	1:6612748-6613972	Control	150 mM	OK	32.8477	5.70979	-2.52428	2.93346	0.00335203	0.118548
down	AT1G62190	AT1G62190	1:22980975-22982007	Control	150 mM	OK	6.76097	1.1893	-2.50712	2.20985	0.0271158	0.422963
down	AT5G42600	MRN1	5:17053516-17058245	Control	150 mM	OK	4.86927	0.85714	-2.5061	2.5598	0.0104733	0.244799
down	AT1G66940	AT1G66940	1:24970522-24974791	Control	150 mM	OK	28.4217	5.01942	-2.5014	2.43944	0.0147101	0.301986
down	AT3G49960	AT3G49960	3:18524083-18525687	Control	150 mM	OK	29.3309	5.2248	-2.48897	2.99066	0.00278375	0.104831
down	AT5G18050	AT5G18050	5:5974566-5975054	Control	150 mM	OK	15.7586	2.82098	-2.48187	2.18149	0.0291471	0.438831
down	AT2G41940	ZFP8	2:17507508-17508616	Control	150 mM	OK	39.8504	7.34543	-2.43967	2.97405	0.00293897	0.108702
down	AT3G62680	PRP3	3:23182721-23183994	Control	150 mM	OK	56.842	10.6084	-2.42175	2.98956	0.00279378	0.105135
down	AT2G05300	AT2G05300	2:1931241-1933010	Control	150 mM	OK	4.12332	0.773445	-2.41444	2.05805	0.039585	0.510879
down	AT3G26320	CYP71B36	3:9644382-9646064	Control	150 mM	OK	3.2401	0.609001	-2.41152	2.05794	0.0395961	0.510901
down	AT4G38840	AT4G38840	4:18124977-18125559	Control	150 mM	OK	24.5765	4.63464	-2.40675	2.41796	0.0156078	0.312366
down	AT5G51550	EXL3	5:20939493-20940895	Control	150 mM	OK	160.157	30.2577	-2.40412	2.807	0.0050006	0.154263
down	AT3G29030	ATHEXP ALPHA 1.4	3:11011307-11013358	Control	150 mM	OK	16.0348	3.03082	-2.40343	2.63095	0.00851464	0.215427
down	AT4G00950	MEE47	4:405672-407142	Control	150 mM	OK	77.0634	14.7024	-2.38999	2.98581	0.00282829	0.105878
down	AT4G25790	AT4G25790	4:13122151-13123347	Control	150 mM	OK	9.60358	1.84273	-2.38173	2.14452	0.0319911	0.459011
down	AT5G02190	ATASP38	5:435210-436897	Control	150 mM	OK	5.82992	1.12531	-2.37316	2.25872	0.0239008	0.394725
down	AT5G06670	AT5G06670	5:2048242-2055019	Control	150 mM	OK	2.97358	0.578393	-2.36208	2.39858	0.0164587	0.322054
down	AT5G57785	AT5G57785	5:23408895-23409422	Control	150 mM	OK	20.0552	3.90783	-2.35954	2.23785	0.0252306	0.405984
down	AT1G50110	AT1G50110	1:18558016-18560274	Control	150 mM	OK	5.80215	1.13165	-2.35817	2.23819	0.0252086	0.405787
down	AT3G21330	AT3G21330	3:7507239-7509175	Control	150 mM	OK	2.73117	0.533982	-2.35466	2.05692	0.0396942	0.511618
down	AT2G18980	AT2G18980	2:8233334-8235316	Control	150 mM	OK	20.41	3.99944	-2.3514	2.66217	0.00776388	0.203498
down	AT4G17810	AT4G17810	4:9906847-9907657	Control	150 mM	OK	14.3752	2.82075	-2.34943	2.33212	0.0196941	0.356856
down	AT4G40090	AGP3	4:18580837-18581585	Control	150 mM	OK	51.5585	10.1227	-2.34861	2.74286	0.00609069	0.174384
down	AT4G18760	AtRLP51	4:10308162-10309458	Control	150 mM	OK	13.1367	2.63853	-2.3158	2.47934	0.0131625	0.281659
down	AT2G42170	AT2G42170	2:17577713-17580392	Control	150 mM	OK	7.50302	1.52021	-2.3032	2.33545	0.0195197	0.355354
down	AT4G00680	ADF8	4:279595-280699	Control	150 mM	OK	12.3867	2.551	-2.27965	2.19177	0.0283962	0.433041
down	AT4G12320	CYP706A6	4:7314777-7316669	Control	150 mM	OK	7.62229	1.57007	-2.2794	2.4083	0.0160268	0.317894
down	AT2G21650	MEE3	2:9259582-9260656	Control	150 mM	OK	16.9501	3.49919	-2.2762	2.25182	0.024334	0.398154
down	AT4G34790	AT4G34790	4:16594468-16595153	Control	150 mM	OK	12.6411	2.62208	-2.26934	2.10464	0.0353225	0.481918
down	AT1G64780	AMT1	1:24060769-24062630	Control	150 mM	OK	8.88933	1.86413	-2.25358	2.44243	0.0145886	0.301084
down	AT4G25220	RHS15	4:12920926-12922885	Control	150 mM	OK	8.29686	1.74	-2.25347	2.38912	0.0168888	0.326642
down	AT2G46880	ATPAP14	2:19264572-19266446	Control	150 mM	OK	20.3799	4.29257	-2.24723	2.53304	0.0113078	0.25561
down	AT3G05600	AT3G05600	3:1623243-1624763	Control	150 mM	OK	6.90488	1.46416	-2.23755	2.17993	0.0292624	0.439576
down	AT5G18030	AT5G18030	5:5968434-5968938	Control	150 mM	OK	16.6932	3.5471	-2.23455	2.03425	0.0419261	0.525299
down	AT4G34750	AT4G34750	4:16577403-16578452	Control	150 mM	OK	22.6368	4.83616	-2.22673	2.03133	0.0422211	0.527748
down	AT1G34510	AT1G34510	1:12615732-12617032	Control	150 mM	OK	16.9488	3.62407	-2.2255	2.52251	0.0116521	0.260262
down	AT1G29660	AT1G29660	1:10371838-10373766	Control	150 mM	OK	168.171	35.9634	-2.22533	2.54696	0.0108666	0.249815
down	AT4G23400	PIP1D	4:12220742-12222371	Control	150 mM	OK	362.393	77.8595	-2.21861	2.33449	0.0195701	0.35569
down	AT5G35480	AT5G35480	5:13689203-13689558	Control	150 mM	OK	56.7268	12.2528	-2.21091	2.27968	0.0226268	0.38305
down	AT3G54770	AT3G54770	3:20273715-20275898	Control	150 mM	OK	12.5514	2.72167	-2.20529	2.27319	0.0230148	0.38718
down	AT4G12510	AT4G12510	4:7417235-7417803	Control	150 mM	OK	40.0667	8.69981	-2.20335	2.4436	0.0145417	0.300677
down	AT5G42510	AT5G42510	5:16998267-16998816	Control	150 mM	OK	21.6186	4.69801	-2.20215	2.25017	0.0244381	0.399052
down	AT1G64500	AT1G64500	1:23953232-23954492	Control	150 mM	OK	5.42166	1.17933	-2.20077	2.17187	0.0298658	0.443566
down	AT3G23805	RALFL24	3:8586381-8587056	Control	150 mM	OK	25.1335	5.47305	-2.1992	2.40401	0.0162163	0.319334
down	AT5G23940	EMB3009	5:8076328-8079793	Control	150 mM	OK	2.90054	0.631956	-2.19842	1.96062	0.0499231	0.569231
down	AT1G01750	ADF11	1:275365-278448	Control	150 mM	OK	37.7518	8.23171	-2.19728	2.35243	0.0186514	0.34647
down	AT5G27220	AT5G27220	5:9578756-9582752	Control	150 mM	OK	2.47547	0.540251	-2.196	2.28154	0.0225166	0.382096
down	AT2G46860	AtPPa3	2:19253687-19255275	Control	150 mM	OK	18.6165	4.06688	-2.19458	2.38835	0.0169241	0.327062
down	AT5G67400	RHS19	5:26894855-26896488	Control	150 mM	OK	54.3072	11.9097	-2.18901	2.75548	0.00586059	0.170145
down	AT5G07475	AT5G07475	5:2364744-2365605	Control	150 mM	OK	19.2124	4.23917	-2.18018	2.24799	0.0245768	0.40023
down	AT5G46690	bHLH071	5:18945614-18947637	Control	150 mM	OK	25.8659	5.75386	-2.16845	2.61641	0.00888602	0.221286
down	AT1G18650	PDCB3	1:6418857-6420557	Control	150 mM	OK	32.5927	7.25386	-2.16773	2.56634	0.0102778	0.242253
down	AT5G10150	AT5G10150	5:3181982-3183865	Control	150 mM	OK	3.57112	0.794861	-2.1676	1.97134	0.0486846	0.56203
down	AT3G62060	AT3G62060	3:22979954-22982944	Control	150 mM	OK	5.1884	1.1632	-2.15719	2.09575	0.0361048	0.486629
down	AT2G25810	TIP4	2:11012505-11014170	Control	150 mM	OK	32.715	7.33807	-2.15648	2.60683	0.00913856	0.225243
down	AT1G22330	AT1G22330	1:7886541-7889534	Control	150 mM	OK	12.8791	2.89546	-2.15317	2.39329	0.0166981	0.324408
down	AT4G17180	AT4G17180	4:9646504-9648295	Control	150 mM	OK	5.3284	1.20467	-2.14506	2.1099	0.0348672	0.479131
down	AT1G11545	XTH8	1:3878549-3880361	Control	150 mM	OK	63.6496	14.5326	-2.13086	2.68915	0.00716348	0.193059
down	AT5G38420	AT5G38420	5:15380944-15382035	Control	150 mM	OK	661.888	151.125	-2.13085	2.03008	0.0423483	0.528461
down	AT5G66690	UGT72E2	5:26625079-26626793	Control	150 mM	OK	121.677	27.784	-2.13073	2.49684	0.0125306	0.273239
down	AT1G76100	PETE1	1:28553986-28554768	Control	150 mM	OK	318.621	73.0033	-2.12581	2.46586	0.0136685	0.288651
down	AT2G42840	PDF1	2:17826115-17827536	Control	150 mM	OK	165.603	38.0212	-2.12285	2.51326	0.0119622	0.264939
down	AT5G21930	ATHMA8	5:7243001-7249170	Control	150 mM	OK	29.4175	6.76067	-2.12144	2.36071	0.0182398	0.341981
down	AT5G65730	XTH6	5:26299031-26300478	Control	150 mM	OK	55.3728	12.7978	-2.11328	2.66907	0.00760613	0.200889
down	AT1G19960	AT1G19960	1:6928038-6928463	Control	150 mM	OK	157.434	36.3977	-2.11282	2.63564	0.00839776	0.213639
down	AT5G23990	FRO5	5:8105564-8108590	Control	150 mM	OK	24.2024	5.59925	-2.11185	2.63892	0.00831695	0.212527
down	AT2G31730	AT2G31730	2:13487567-13489679	Control	150 mM	OK	7.98325	1.84727	-2.11158	2.04196	0.0411551	0.519317
down	AT3G25717	RTFL16	3:9375101-9375671	Control	150 mM	OK	129.2	29.9181	-2.11052	2.66981	0.00758947	0.200673
down	AT5G44120	CRU1	5:17756263-17758288	Control	150 mM	OK	4.83729	1.1275	-2.10107	2.07928	0.037592	0.498108
down	AT1G22740	RAB7	1:8049099-8050708	Control	150 mM	OK	40.7395	9.56352	-2.09081	2.56962	0.010181	0.241152
down	AT2G14890	AGP9	2:6399620-6401059	Control	150 mM	OK	311.953	73.384	-2.08779	2.29728	0.0216026	0.373167
down	AT2G19970	AT2G19970	2:8623729-8624476	Control	150 mM	OK	12.4758	2.93802	-2.08621	2.05058	0.0403079	0.514211
down	AT4G38860	AT4G38860	4:18130267-18131060	Control	150 mM	OK	39.7556	9.36321	-2.08608	2.47789	0.013216	0.282399
down	AT1G11700	AT1G11700	1:3945736-3946613	Control	150 mM	OK	15.4461	3.64588	-2.0829	2.31127	0.0208178	0.367205
down	AT5G23190	CYP86B1	5:7803140-7805815	Control	150 mM	OK	9.69805	2.29281	-2.08058	2.40151	0.0163274	0.32016
down	AT1G67265	RTFL21	1:25175557-25176202	Control	150 mM	OK	53.7378	12.7172	-2.07916	2.48002	0.0131376	0.281474
down	AT3G06880	AT3G06880	3:2169767-2175686	Control	150 mM	OK	2.94287	0.697071	-2.07785	2.12369	0.0336964	0.471597
down	AT1G54820	AT1G54820	1:20447315-20450861	Control	150 mM	OK	10.5739	2.5061	-2.07699	2.30169	0.0213529	0.370895
down	AT4G16563	AT4G16563	4:9329656-9331523	Control	150 mM	OK	9.70905	2.31731	-2.06688	2.28055	0.0225752	0.38255
down	AT4G19420	AT4G19420	4:10587165-10590588	Control	150 mM	OK	120.03	28.7343	-2.06255	2.06092	0.0393111	0.509004
down	AT5G06930	AT5G06930	5:2144998-2148039	Control	150 mM	OK	7.6677	1.83684	-2.06157	2.39482	0.0166287	0.323618
down	AT3G43960	AT3G43960	3:15774054-15775657	Control	150 mM	OK	10.2507	2.46984	-2.05323	2.22148	0.0263181	0.41641
down	AT4G16265	NRPB9B	4:9202351-9204078	Control	150 mM	OK	15.6683	3.80949	-2.04018	1.97291	0.0485058	0.561313
down	AT2G17230	EXL5	2:7494535-7496016	Control	150 mM	OK	59.0057	14.4385	-2.03093	2.56788	0.0102323	0.241636
down	AT1G63260	TET10	1:23466745-23469204	Control	150 mM	OK	14.2816	3.50274	-2.0276	2.09531	0.0361431	0.486917
down	AT5G23750	AT5G23750	5:8009805-8011619	Control	150 mM	OK	10.3214	2.5345	-2.02586	2.11386	0.0345273	0.477135
down	AT3G53190	AT3G53190	3:19713927-19717595	Control	150 mM	OK	7.15671	1.76771	-2.01741	2.16768	0.0301833	0.445837
down	AT3G13560	AT3G13560	3:4425226-4428179	Control	150 mM	OK	16.1658	4.01002	-2.01126	2.00379	0.0450928	0.544746
down	AT2G32100	ATOFP16	2:13647851-13648785	Control	150 mM	OK	23.7123	5.88987	-2.00933	2.27869	0.0226854	0.383554
down	AT4G23820	AT4G23820	4:12397037-12400091	Control	150 mM	OK	66.0498	16.4432	-2.00606	2.49761	0.0125033	0.272939
down	AT2G30010	TBL45	2:12805723-12809386	Control	150 mM	OK	43.9721	10.9593	-2.00443	2.54745	0.0108513	0.249515
down	AT1G48930	AtGH9C1	1:18101642-18104661	Control	150 mM	OK	12.3506	3.09052	-1.99866	2.39485	0.016627	0.323618
down	AT2G24980	AT2G24980	2:10622452-10624132	Control	150 mM	OK	23.7781	5.99143	-1.98866	2.43356	0.0149511	0.304903
down	AT4G20940	AT4G20940	4:11202727-11206280	Control	150 mM	OK	3.29361	0.830706	-1.98726	2.06702	0.0387327	0.505439
down	AT2G47930	AGP26	2:19616974-19617681	Control	150 mM	OK	51.9665	13.1256	-1.98519	2.37885	0.0173669	0.33178
down	AT5G15310	ATMIXTA	5:4974670-4976227	Control	150 mM	OK	17.1818	4.34693	-1.98281	2.34344	0.0191067	0.351292
down	AT3G10520	ATGLB2	3:3276225-3277860	Control	150 mM	OK	31.4315	7.95955	-1.98145	2.37794	0.0174097	0.332387
down	AT3G23730	XTH16	3:8550109-8551335	Control	150 mM	OK	55.2035	14.062	-1.97296	2.50946	0.0120917	0.266519
down	AT4G03210	XTH9	4:1415948-1417352	Control	150 mM	OK	103.864	26.5822	-1.96617	2.43665	0.0148241	0.303652
down	AT5G49270	MRH4	5:19971908-19974444	Control	150 mM	OK	6.77717	1.74265	-1.9594	2.16704	0.0302318	0.446224
down	AT1G29465	AT1G29465	1:10308573-10309798	Control	150 mM	OK	56.0329	14.462	-1.95401	2.1948	0.0281781	0.431533
down	AT4G26010	AT4G26010	4:13200592-13201941	Control	150 mM	OK	55.6009	14.3742	-1.95163	2.4782	0.0132046	0.282305
down	AT1G78260	AT1G78260	1:29446984-29450515	Control	150 mM	OK	18.6131	4.81244	-1.95148	2.18039	0.0292283	0.439502
down	AT1G78020	AT1G78020	1:29338692-29339755	Control	150 mM	OK	176.896	45.9302	-1.94539	2.35565	0.0184902	0.344656
down	AT5G01240	LAX1	5:97893-101835	Control	150 mM	OK	31.2462	8.15471	-1.93798	2.0931	0.0363405	0.488314
down	AT4G20390	AT4G20390	4:11007034-11008066	Control	150 mM	OK	18.9827	4.96948	-1.93351	2.09997	0.0357314	0.485198
down	AT1G27460	NPGR1	1:9534531-9537561	Control	150 mM	OK	12.599	3.32989	-1.91976	2.37488	0.0175545	0.334256
down	AT3G63160	AT3G63160	3:23333512-23334034	Control	150 mM	OK	811.768	214.575	-1.91959	2.06842	0.0386003	0.504382
down	AT1G75780	TUB1	1:28451140-28453640	Control	150 mM	OK	42.29	11.1969	-1.91722	2.43918	0.0147206	0.302045
down	AT5G57550	XTH25	5:23304887-23306421	Control	150 mM	OK	13.4777	3.57434	-1.91482	2.09931	0.03579	0.485198
down	AT2G18300	AT2G18300	2:7952441-7954739	Control	150 mM	OK	55.3246	14.7142	-1.91071	2.08003	0.037523	0.49771
down	AT2G20724	AT2G20724	2:8932715-8933262	Control	150 mM	OK	23.2115	6.22073	-1.89969	2.05253	0.0401183	0.513809
down	AT4G12520	AT4G12520	4:7421055-7421738	Control	150 mM	OK	84.3432	22.6331	-1.89784	2.38965	0.0168644	0.326347
down	AT5G40730	AGP24	5:16301074-16301520	Control	150 mM	OK	46.7184	12.5461	-1.89675	2.05965	0.0394317	0.509819
down	AT5G44020	AT5G44020	5:17712408-17714336	Control	150 mM	OK	292.175	78.4997	-1.89608	1.97791	0.0479389	0.559719
down	AT5G06640	AT5G06640	5:2039858-2041928	Control	150 mM	OK	24.7454	6.70621	-1.88359	2.36325	0.0181155	0.340733
down	AT3G19850	AT3G19850	3:6898180-6901255	Control	150 mM	OK	27.0703	7.38609	-1.87383	2.39125	0.0167909	0.325324
down	AT5G23060	CaS	5:7736589-7738535	Control	150 mM	OK	152.793	41.7237	-1.87264	2.13479	0.0327784	0.465092
down	AT1G60000	AT1G60000	1:22093568-22094626	Control	150 mM	OK	14.3054	3.90779	-1.87213	1.98675	0.0469503	0.554014
down	AT3G18050	AT3G18050	3:6180858-6182854	Control	150 mM	OK	140.559	38.6355	-1.86317	2.17896	0.0293346	0.44
down	AT4G25050	ACP4	4:12870005-12871316	Control	150 mM	OK	166.888	45.9106	-1.86198	2.16815	0.0301471	0.445739
down	AT2G36970	AT2G36970	2:15529005-15530749	Control	150 mM	OK	31.8704	8.81163	-1.85474	2.3481	0.0188692	0.349131
down	AT4G34090	AT4G34090	4:16326882-16330215	Control	150 mM	OK	13.9022	3.85048	-1.8522	2.18557	0.0288474	0.43618
down	AT2G27810	ATNAT12	2:11852079-11856291	Control	150 mM	OK	17.0725	4.73606	-1.84992	2.19444	0.028204	0.431715
down	AT4G01390	AT4G01390	4:570241-571595	Control	150 mM	OK	50.4283	14.0241	-1.84632	2.32437	0.0201058	0.361259
down	AT5G19190	AT5G19190	5:6457259-6458031	Control	150 mM	OK	85.4487	23.785	-1.84501	2.3538	0.0185828	0.345442
down	AT1G75240	HB33	1:28241071-28242756	Control	150 mM	OK	27.8077	7.76388	-1.84063	2.3391	0.0193301	0.353831
down	AT1G07090	LSH6	1:2173951-2174894	Control	150 mM	OK	36.677	10.2878	-1.83393	2.28161	0.0225123	0.382077
down	AT3G52720	ACA1	3:19538689-19541284	Control	150 mM	OK	27.1103	7.64481	-1.82629	2.1344	0.0328104	0.465382
down	AT4G26220	AT4G26220	4:13283575-13285323	Control	150 mM	OK	19.6485	5.55323	-1.82302	2.12098	0.0339231	0.472434
down	AT4G22505	AT4G22505	4:11851227-11853018	Control	150 mM	OK	19.4513	5.51943	-1.81727	2.15795	0.0309314	0.450252
down	AT2G48130	AT2G48130	2:19685065-19685993	Control	150 mM	OK	34.2206	9.71678	-1.81632	2.14811	0.031705	0.457058
down	AT5G26260	AT5G26260	5:9200462-9202400	Control	150 mM	OK	78.7985	22.3942	-1.81504	2.2628	0.0236478	0.392907
down	AT3G07010	AT3G07010	3:2212727-2216483	Control	150 mM	OK	61.9954	17.8022	-1.8001	2.26294	0.0236393	0.392907
down	AT4G02270	RHS13	4:992174-993038	Control	150 mM	OK	107.149	30.8498	-1.79628	2.2944	0.0217676	0.374941
down	AT2G47540	AT2G47540	2:19505859-19506598	Control	150 mM	OK	24.5126	7.07291	-1.79314	2.03098	0.0422569	0.527849
down	AT5G44550	AT5G44550	5:17941874-17943213	Control	150 mM	OK	37.6154	10.8605	-1.79224	2.17717	0.0294677	0.441391
down	AT1G14280	PKS2	1:4877626-4879149	Control	150 mM	OK	45.6258	13.1738	-1.79217	2.29043	0.0219963	0.377421
down	AT4G29020	AT4G29020	4:14304920-14305721	Control	150 mM	OK	103.631	29.9917	-1.78882	2.06079	0.0393235	0.509077
down	AT5G48490	AT5G48490	5:19647834-19648281	Control	150 mM	OK	53.2211	15.4535	-1.78407	2.01547	0.0438555	0.537121
down	AT4G02630	AT4G02630	4:1151612-1153356	Control	150 mM	OK	16.1318	4.69488	-1.78075	2.19967	0.0278301	0.428999
down	AT5G20410	MGD2	5:6896575-6898783	Control	150 mM	OK	23.0283	6.78329	-1.76335	2.23494	0.025421	0.407467
down	AT3G50750	BEH1	3:18861838-18863234	Control	150 mM	OK	35.637	10.5716	-1.75318	2.23742	0.0252589	0.406121
down	AT5G65390	AGP7	5:26128583-26129338	Control	150 mM	OK	103.958	30.9536	-1.74782	2.22539	0.0260552	0.413609
down	AT5G04530	KCS19	5:1291821-1293688	Control	150 mM	OK	13.2099	3.95093	-1.74136	2.1246	0.0336198	0.471195
down	AT2G36050	ATOFP15	2:15135571-15136749	Control	150 mM	OK	23.4818	7.02966	-1.74001	2.10419	0.0353619	0.482246
down	AT3G16570	RALF23	3:5644697-5645414	Control	150 mM	OK	154.669	46.4314	-1.73601	2.20256	0.0276257	0.427098
down	AT1G49380	AT1G49380	1:18276706-18279528	Control	150 mM	OK	17.5917	5.29008	-1.73353	2.18195	0.0291132	0.438758
down	AT1G55330	AGP21	1:20648464-20648891	Control	150 mM	OK	293.621	88.5532	-1.72934	2.21364	0.0268537	0.420411
down	AT1G11350	CBRLK1	1:3817590-3820805	Control	150 mM	OK	23.3217	7.03446	-1.72916	2.21192	0.0269719	0.421566
down	AT1G05250	AT1G05250	1:1525600-1527234	Control	150 mM	OK	71.225	21.5061	-1.72764	2.20022	0.0277912	0.428719
down	AT5G42100	BG_PPAP	5:16829150-16831239	Control	150 mM	OK	59.4995	17.972	-1.72712	2.01618	0.0437813	0.536747
down	AT1G05240	AT1G05240	1:1521136-1522681	Control	150 mM	OK	73.671	22.3134	-1.72319	2.19443	0.0282043	0.431715
down	AT2G40610	EXP8	2:16948862-16950557	Control	150 mM	OK	47.4408	14.3799	-1.72207	2.20224	0.0276481	0.427169
down	AT3G20015	AT3G20015	3:6978476-6980368	Control	150 mM	OK	11.633	3.53953	-1.71659	1.98847	0.0467595	0.552696
down	AT2G42300	AT2G42300	2:17621155-17624841	Control	150 mM	OK	25.0036	7.62767	-1.71282	2.16781	0.0301735	0.445837
down	AT2G13610	AT2G13610	2:5673687-5675831	Control	150 mM	OK	8.12985	2.49373	-1.70492	1.98393	0.0472637	0.556033
down	AT1G22630	AT1G22630	1:8003314-8004304	Control	150 mM	OK	78.1164	24.0297	-1.70081	2.17054	0.0299659	0.444112
down	AT1G77630	AT1G77630	1:29173456-29175530	Control	150 mM	OK	15.2215	4.68981	-1.69851	2.01702	0.0436931	0.535943
down	AT2G03350	AT2G03350	2:1019578-1021186	Control	150 mM	OK	26.8279	8.30574	-1.69156	2.02598	0.0427673	0.530807
down	AT1G51940	AT1G51940	1:19295903-19299118	Control	150 mM	OK	25.4498	7.91287	-1.68538	2.16097	0.0306975	0.447985
down	AT3G09035	AT3G09035	3:2758819-2760347	Control	150 mM	OK	18.3764	5.72497	-1.68251	2.05815	0.0395753	0.510852
down	AT1G75690	AT1G75690	1:28422109-28423285	Control	150 mM	OK	73.0479	22.8762	-1.67499	2.14804	0.0317106	0.457058
down	AT3G14210	ESM1	3:4729822-4731803	Control	150 mM	OK	48.9655	15.3571	-1.67286	2.14383	0.0320466	0.459368
down	AT2G05790	AT2G05790	2:2199218-2201486	Control	150 mM	OK	81.5739	25.5984	-1.67206	2.03651	0.0416989	0.523565
down	AT3G20930	AT3G20930	3:7331720-7334029	Control	150 mM	OK	18.1847	5.76822	-1.65653	2.02216	0.0431597	0.533006
down	AT2G11810	MGDC	2:4743321-4746780	Control	150 mM	OK	65.0173	20.671	-1.65321	2.06508	0.0389151	0.506187
down	AT3G18890	AT3G18890	3:6511022-6514994	Control	150 mM	OK	46.6312	14.8525	-1.65059	2.04662	0.0406951	0.51622
down	AT4G12730	FLA2	4:7491382-7492876	Control	150 mM	OK	92.2425	29.5671	-1.64144	2.01245	0.0441724	0.539342
down	AT2G45470	FLA8	2:18742539-18744111	Control	150 mM	OK	104.266	33.4609	-1.63972	1.9921	0.0463596	0.550512
down	AT3G58550	AT3G58550	3:21648592-21650287	Control	150 mM	OK	163.696	52.5891	-1.63818	2.04554	0.0408016	0.517245
down	AT1G15980	NDF1	1:5489297-5493772	Control	150 mM	OK	36.3106	11.7002	-1.63386	2.07784	0.0377245	0.498918
down	AT2G14900	AT2G14900	2:6404174-6405330	Control	150 mM	OK	86.8676	28.0366	-1.63151	2.09177	0.0364592	0.489272
down	AT5G05500	AT5G05500	5:1629666-1630396	Control	150 mM	OK	49.2811	15.9287	-1.6294	2.02907	0.0424512	0.529232
down	AT3G27690	LHCB2.4	3:10255946-10257011	Control	150 mM	OK	143.91	46.5852	-1.62722	1.97852	0.0478705	0.559179
down	AT5G64770	RGF9	5:25897366-25898124	Control	150 mM	OK	166.385	54.122	-1.62024	2.06456	0.0389646	0.506611
down	AT4G38690	AT4G38690	4:18074474-18075765	Control	150 mM	OK	45.6129	14.9183	-1.61236	2.07112	0.0383478	0.502747
down	AT4G37925	NDH-M	4:17830561-17831554	Control	150 mM	OK	46.5958	15.269	-1.6096	2.06521	0.0389033	0.506167
down	AT5G67370	AT5G67370	5:26877552-26879542	Control	150 mM	OK	19.9811	6.56557	-1.60564	1.96836	0.0490271	0.564969
down	AT5G51545	LPA2	5:20936425-20937413	Control	150 mM	OK	59.8033	19.7079	-1.60145	2.04317	0.0410355	0.518788
down	AT3G59400	GUN4	3:21948716-21949710	Control	150 mM	OK	79.8542	26.3601	-1.59901	2.03132	0.0422228	0.527748
down	AT4G34160	CYCD3	4:16357638-16359555	Control	150 mM	OK	17.616	5.85027	-1.59031	1.9798	0.0477259	0.558249
down	AT3G28040	AT3G28040	3:10435056-10438391	Control	150 mM	OK	13.3819	4.45418	-1.58705	2.02834	0.042526	0.52951
down	AT2G47440	AT2G47440	2:19469718-19471886	Control	150 mM	OK	37.1972	12.4974	-1.57357	2.01807	0.0435837	0.535087
down	AT1G20090	ARAC4	1:6966921-6968933	Control	150 mM	OK	58.6009	19.779	-1.56696	2.01151	0.0442719	0.540173
down	AT2G42040	AT2G42040	2:17543033-17545230	Control	150 mM	OK	35.3146	11.9223	-1.56661	2.00627	0.0448272	0.543147
down	AT3G49110	ATPCA	3:18200663-18203142	Control	150 mM	OK	41.6802	14.3541	-1.5379	1.98339	0.0473237	0.556194
down	AT5G53880	AT5G53880	5:21872793-21873303	Control	150 mM	OK	151.813	52.2854	-1.53782	1.96153	0.0498167	0.568496
down	AT1G20620	CAT3	1:7143066-7146540	Control	150 mM	OK	5745.81	3182.01	-0.852574	110.105	0	0
up	AT1G67850	AT1G67850	1:25437899-25442142	Control	150 mM	OK	8.04878	23.384	1.53868	-1.97159	0.0486566	0.561918
up	AT3G01650	RGLG1	3:242010-245268	Control	150 mM	OK	10.0371	29.2113	1.54118	-1.98479	0.0471679	0.555449
up	AT3G49810	AT3G49810	3:18474536-18476834	Control	150 mM	OK	8.80315	25.6478	1.54274	-1.98422	0.0472314	0.55577
up	AT5G45900	APG7	5:18615221-18618560	Control	150 mM	OK	7.12597	20.8207	1.54686	-1.9823	0.0474459	0.557006
up	AT4G23250	CRK17	4:12162003-12167026	Control	150 mM	OK	4.18726	12.2988	1.55443	-1.98025	0.0476758	0.558231
up	AT4G23270	CRK19	4:12171102-12173925	Control	150 mM	OK	14.1284	41.521	1.55524	-1.97877	0.047842	0.558957
up	AT1G64400	LACS3	1:23915597-23919783	Control	150 mM	OK	8.62392	25.4113	1.55906	-2.00665	0.0447871	0.542934
up	AT3G43430	AT3G43430	3:15354534-15355304	Control	150 mM	OK	29.7295	87.6746	1.56026	-2.00439	0.0450279	0.544418
up	AT3G21700	SGP2	3:7644349-7646383	Control	150 mM	OK	10.6832	31.5862	1.56395	-1.98136	0.0475513	0.557505
up	AT5G62770	AT5G62770	5:25210494-25211607	Control	150 mM	OK	12.4332	36.841	1.56712	-2.00252	0.0452284	0.545097
up	AT5G07870	AT5G07870	5:2513793-2515418	Control	150 mM	OK	10.9954	32.6869	1.57181	-2.01974	0.0434099	0.534689
up	AT5G20050	AT5G20050	5:6774301-6775845	Control	150 mM	OK	22.139	65.8461	1.57251	-1.96523	0.0493877	0.566977
up	AT4G02330	ATPMEPCRB	4:1032412-1035037	Control	150 mM	OK	6.07816	18.1695	1.57981	-1.99491	0.0460528	0.548384
up	AT3G53960	AT3G53960	3:19978121-19980959	Control	150 mM	OK	11.992	35.9245	1.58289	-2.03427	0.0419243	0.525299
up	AT3G48640	AT3G48640	3:18021649-18022324	Control	150 mM	OK	18.9956	57.0839	1.58742	-1.97266	0.0485339	0.561313
up	AT4G16447	AT4G16447	4:9278786-9279389	Control	150 mM	OK	19.2031	57.7241	1.58784	-1.96765	0.0491082	0.565129
up	AT4G11300	AT4G11300	4:6872150-6873541	Control	150 mM	OK	8.19814	24.6799	1.58997	-2.01939	0.0434468	0.534771
up	AT5G27760	AT5G27760	5:9830342-9831790	Control	150 mM	OK	50.98	153.592	1.5911	-2.04602	0.0407548	0.516841
up	AT5G07322	AT5G07322	5:2313118-2313563	Control	150 mM	OK	28.058	84.5423	1.59126	-1.97157	0.0486593	0.561918
up	AT1G79270	ECT8	1:29815505-29819104	Control	150 mM	OK	15.2435	45.949	1.59184	-1.97969	0.0477382	0.558326
up	AT3G02875	ILR1	3:631912-634074	Control	150 mM	OK	13.4994	40.7003	1.59214	-2.045	0.0408552	0.5176
up	AT4G22920	ATNYE1	4:12016524-12018492	Control	150 mM	OK	21.3745	64.5577	1.5947	-2.00856	0.044584	0.542056
up	AT2G29990	NDA2	2:12793339-12795913	Control	150 mM	OK	10.5344	31.8644	1.59684	-2.05344	0.0400299	0.513668
up	AT4G25810	XTR6	4:13128642-13129884	Control	150 mM	OK	12.7505	38.6173	1.59869	-2.04139	0.041212	0.51975
up	AT2G39050	AT2G39050	2:16303402-16305629	Control	150 mM	OK	22.6665	68.678	1.59928	-2.04118	0.0412326	0.51975
up	AT4G22212	AT4G22212	4:11753985-11754688	Control	150 mM	OK	70.1783	212.635	1.59928	-2.02549	0.042817	0.530876
up	AT5G22690	AT5G22690	5:7541270-7545182	Control	150 mM	OK	5.17073	15.6696	1.59953	-2.05582	0.0398	0.512267
up	AT3G11420	AT3G11420	3:3591474-3594570	Control	150 mM	OK	13.2363	40.1275	1.60009	-2.04458	0.0408963	0.51779
up	AT1G69760	AT1G69760	1:26239259-26240708	Control	150 mM	OK	30.8809	93.6852	1.60111	-1.9787	0.0478497	0.558991
up	AT5G19340	AT5G19340	5:6515091-6516205	Control	150 mM	OK	13.2558	40.3194	1.60485	-2.05607	0.0397759	0.512076
up	AT2G04100	AT2G04100	2:1376889-1379130	Control	150 mM	OK	7.15405	21.8946	1.61374	-2.01046	0.044383	0.540596
up	AT4G30470	AT4G30470	4:14894104-14896815	Control	150 mM	OK	21.24	65.178	1.6176	-2.03006	0.0423499	0.528461
up	AT5G11070	AT5G11070	5:3516216-3516995	Control	150 mM	OK	48.8887	150.473	1.62193	-2.02337	0.0430345	0.532202
up	AT4G01450	AT4G01450	4:608453-610724	Control	150 mM	OK	11.4539	35.2613	1.62225	-2.01099	0.0443266	0.540426
up	AT2G30100	AT2G30100	2:12847827-12849669	Control	150 mM	OK	10.0093	30.8178	1.62242	-2.08327	0.0372267	0.495423
up	AT4G37770	ACS8	4:17752083-17754157	Control	150 mM	OK	4.95602	15.2736	1.62378	-1.99884	0.0456253	0.546812
up	AT2G39705	RTFL8	2:16556855-16557577	Control	150 mM	OK	30.3833	93.641	1.62386	-2.08446	0.037118	0.494414
up	AT4G23180	RLK4	4:12138136-12140921	Control	150 mM	OK	22.3367	69.0899	1.62906	-1.96762	0.0491119	0.565129
up	AT2G32990	AtGH9B8	2:14003249-14006017	Control	150 mM	OK	9.10244	28.1847	1.63059	-2.09667	0.0360232	0.486161
up	AT4G29700	AT4G29700	4:14543456-14545138	Control	150 mM	OK	21.8529	67.6731	1.63076	-2.02849	0.0425104	0.52951
up	AT4G22780	ACR7	4:11968275-11971149	Control	150 mM	OK	16.7547	51.8908	1.63091	-2.03141	0.0422131	0.527748
up	AT5G11110	ATSPS2F	5:3536225-3541133	Control	150 mM	OK	6.44518	20.0489	1.63723	-2.08995	0.0366226	0.490469
up	AT2G24100	AT2G24100	2:10244885-10246919	Control	150 mM	OK	8.34289	26.0659	1.64355	-2.09806	0.0358997	0.485198
up	AT1G69360	AT1G69360	1:26072283-26076254	Control	150 mM	OK	5.98594	18.7464	1.64697	-2.10857	0.0349815	0.479957
up	AT5G64410	ATOPT4	5:25750844-25755052	Control	150 mM	OK	13.6022	42.6064	1.64723	-2.09348	0.0363062	0.488086
up	AT1G56140	AT1G56140	1:21001573-21007809	Control	150 mM	OK	10.0274	31.4636	1.64973	-2.04138	0.0412134	0.51975
up	AT3G17250	AT3G17250	3:5892560-5894446	Control	150 mM	OK	10.857	34.11	1.65156	-2.1191	0.0340821	0.4737
up	AT3G09270	ATGSTU8	3:2848288-2849289	Control	150 mM	OK	66.565	209.218	1.65217	-1.96919	0.0489317	0.564274
up	AT2G42760	AT2G42760	2:17795983-17797231	Control	150 mM	OK	7.07435	22.2525	1.6533	-2.05352	0.0400227	0.513668
up	AT5G52410	AT5G52410	5:21275955-21279444	Control	150 mM	OK	3.21145	10.1253	1.65667	-2.04862	0.0404989	0.515091
up	AT2G02220	PSKR1	2:583977-587124	Control	150 mM	OK	9.74119	30.7932	1.66044	-2.09856	0.0358554	0.485198
up	AT4G34990	AtMYB32	4:16661328-16662367	Control	150 mM	OK	6.43545	20.4009	1.66452	-1.97444	0.0483312	0.561313
up	AT1G19050	ARR7	1:6577832-6579178	Control	150 mM	OK	10.0612	31.9553	1.66726	-2.02162	0.0432161	0.533022
up	AT3G11340	AT3G11340	3:3556704-3558269	Control	150 mM	OK	12.9424	41.2028	1.67064	-2.14309	0.0321061	0.459839
up	AT2G28570	AT2G28570	2:12241769-12242729	Control	150 mM	OK	13.7638	43.8201	1.67071	-2.08635	0.0369473	0.492818
up	AT2G05540	AT2G05540	2:2033155-2034217	Control	150 mM	OK	18.5222	58.9997	1.67146	-2.12193	0.033844	0.472418
up	AT1G67710	ARR11	1:25376750-25379144	Control	150 mM	OK	5.25128	16.7289	1.6716	-2.10692	0.0351247	0.480856
up	AT3G15300	AT3G15300	3:5147404-5148305	Control	150 mM	OK	10.225	32.6649	1.67564	-2.05495	0.0398835	0.513014
up	AT1G14860	NUDT18	1:5124741-5126151	Control	150 mM	OK	5.85239	18.7052	1.67635	-1.97144	0.0486739	0.561959
up	AT2G27150	At-AO3	2:11601753-11608450	Control	150 mM	OK	6.16467	19.7193	1.67751	-2.12923	0.0332349	0.468497
up	AT5G53830	AT5G53830	5:21857049-21857984	Control	150 mM	OK	13.1	41.9271	1.67831	-2.1218	0.0338541	0.472434
up	AT1G06160	ORA59	1:1883003-1883934	Control	150 mM	OK	14.5909	46.7673	1.68043	-2.14053	0.0323122	0.461252
up	AT5G49700	AT5G49700	5:20192598-20193429	Control	150 mM	OK	9.44807	30.3196	1.68216	-2.01455	0.0439519	0.537741
up	AT3G25610	AT3G25610	3:9308941-9313353	Control	150 mM	OK	10.2781	33.0617	1.68558	-2.07708	0.0377946	0.499212
up	AT3G56710	SIB1	3:21006749-21007565	Control	150 mM	OK	41.8225	134.539	1.68568	-2.13613	0.0326685	0.464135
up	AT3G57010	AT3G57010	3:21095653-21097451	Control	150 mM	OK	7.92376	25.5304	1.68796	-2.13496	0.0327645	0.464964
up	AT3G47210	AT3G47210	3:17385312-17387244	Control	150 mM	OK	3.17652	10.2487	1.68992	-1.98	0.047704	0.558231
up	AT1G63870	AT1G63870	1:23707130-23711901	Control	150 mM	OK	2.46051	7.95316	1.69257	-2.0582	0.039571	0.510852
up	AT1G52410	TSA1	1:19520727-19525624	Control	150 mM	OK	12.5946	40.7617	1.69441	-2.06961	0.0384892	0.503526
up	AT4G28490	RLK5	4:14077856-14081171	Control	150 mM	OK	4.75139	15.3806	1.69469	-2.16663	0.030263	0.446465
up	AT2G35350	PLL1	2:14881038-14884116	Control	150 mM	OK	2.13183	6.91553	1.69775	-2.03056	0.0422999	0.528167
up	AT1G21140	AT1G21140	1:7404382-7405281	Control	150 mM	OK	6.31367	20.5696	1.70396	-1.96939	0.0489079	0.564174
up	AT2G16720	MYB7	2:7255528-7256580	Control	150 mM	OK	11.0496	36.0812	1.70725	-2.14473	0.0319747	0.45883
up	AT2G26480	UGT76D1	2:11263962-11265684	Control	150 mM	OK	4.08834	13.376	1.71006	-2.00271	0.0452082	0.545097
up	AT4G37900	AT4G37900	4:17821736-17824627	Control	150 mM	OK	5.13318	16.8107	1.71146	-2.17229	0.0298336	0.44334
up	AT3G46700	AT3G46700	3:17200300-17201889	Control	150 mM	OK	29.081	95.2958	1.71234	-2.04482	0.0408726	0.5176
up	AT1G61420	AT1G61420	1:22659630-22663963	Control	150 mM	OK	3.27685	10.7409	1.71274	-2.01162	0.0442597	0.540079
up	AT4G18880	HSF A4A	4:10347581-10349562	Control	150 mM	OK	19.7507	64.8127	1.71437	-2.10917	0.0349301	0.479646
up	AT2G34070	TBL37	2:14387420-14390230	Control	150 mM	OK	19.7455	65.0904	1.72092	-2.17566	0.029581	0.441963
up	AT3G47780	ATATH6	3:17624478-17629013	Control	150 mM	OK	3.14627	10.3804	1.72214	-2.13297	0.032927	0.466299
up	AT2G43820	GT	2:18152226-18153908	Control	150 mM	OK	18.0431	59.5694	1.72313	-2.16537	0.0303594	0.446943
up	AT3G57540	AT3G57540	3:21301396-21303061	Control	150 mM	OK	8.17857	27.0143	1.7238	-2.18161	0.0291383	0.438831
up	AT2G26290	ARSK1	2:11192136-11194259	Control	150 mM	OK	3.65707	12.0838	1.72431	-1.98948	0.0466482	0.552014
up	AT5G43450	AT5G43450	5:17457124-17458797	Control	150 mM	OK	16.8454	55.7349	1.72622	-2.20793	0.0272493	0.424004
up	AT1G32120	AT1G32120	1:11552925-11558777	Control	150 mM	OK	2.22768	7.37058	1.72624	-2.12421	0.0336527	0.471446
up	AT5G43690	AT5G43690	5:17546172-17547434	Control	150 mM	OK	4.06817	13.4608	1.72632	-1.96005	0.0499895	0.569712
up	AT1G72790	AT1G72790	1:27394746-27396799	Control	150 mM	OK	9.3812	31.0612	1.72727	-2.21234	0.0269429	0.421317
up	AT2G44010	AT2G44010	2:18216683-18217438	Control	150 mM	OK	15.6473	51.8897	1.72954	-2.1354	0.0327287	0.464661
up	AT2G40900	AT2G40900	2:17063121-17065684	Control	150 mM	OK	11.6837	38.886	1.73476	-2.21784	0.0265656	0.418281
up	AT1G65690	AT1G65690	1:24431429-24432953	Control	150 mM	OK	22.6468	75.5814	1.73872	-2.22081	0.0263641	0.416836
up	AT4G38620	ATMYB4	4:18053550-18054999	Control	150 mM	OK	17.5142	58.4826	1.73948	-2.20592	0.0273897	0.424892
up	AT2G34930	AT2G34930	2:14737065-14739904	Control	150 mM	OK	3.96301	13.3324	1.75027	-2.20543	0.0274236	0.425147
up	AT4G34390	XLG2	4:16441178-16445005	Control	150 mM	OK	10.6888	35.9632	1.75042	-2.17101	0.0299305	0.443847
up	AT2G28510	AT2G28510	2:12199097-12200765	Control	150 mM	OK	19.4668	65.5243	1.75102	-2.22943	0.0257852	0.411184
up	AT2G38530	LTP2	2:16128377-16129158	Control	150 mM	OK	38.5189	129.789	1.75253	-2.24641	0.0246777	0.400896
up	AT3G49530	ANAC062	3:18362442-18364913	Control	150 mM	OK	20.5686	69.3782	1.75404	-2.14638	0.0318424	0.45808
up	AT3G50470	HR3	3:18729053-18730269	Control	150 mM	OK	5.60946	18.9209	1.75405	-1.96999	0.0488392	0.563598
up	AT4G03420	AT4G03420	4:1511838-1514030	Control	150 mM	OK	21.5496	72.7039	1.75437	-2.18291	0.0290424	0.438111
up	AT5G65920	AT5G65920	5:26364014-26365998	Control	150 mM	OK	7.4065	25.0103	1.75566	-2.23385	0.0254933	0.408208
up	AT4G33920	AT4G33920	4:16260662-16262981	Control	150 mM	OK	20.951	70.7596	1.75591	-2.18846	0.0286363	0.434237
up	AT4G26120	AT4G26120	4:13236447-13238487	Control	150 mM	OK	2.93224	9.91726	1.75794	-2.02241	0.043134	0.532884
up	AT1G63180	UGE3	1:23427408-23429603	Control	150 mM	OK	5.69628	19.2771	1.75879	-2.14356	0.0320681	0.459622
up	AT3G02140	TMAC2	3:385316-386538	Control	150 mM	OK	7.11083	24.0705	1.75918	-2.20477	0.0274703	0.425625
up	AT4G11000	AT4G11000	4:6731019-6732464	Control	150 mM	OK	6.47499	21.9338	1.7602	-2.11366	0.0345447	0.477261
up	AT5G12420	AT5G12420	5:4024313-4026741	Control	150 mM	OK	23.4413	79.7216	1.76592	-2.16787	0.0301686	0.445837
up	AT1G56600	AtGolS2	1:21207536-21209596	Control	150 mM	OK	55.7331	190.201	1.77092	-1.96598	0.0493005	0.56653
up	AT1G63750	AT1G63750	1:23650847-23655363	Control	150 mM	OK	4.57758	15.6248	1.77118	-2.17168	0.0298802	0.443566
up	AT4G04960	AT4G04960	4:2533055-2535386	Control	150 mM	OK	8.08466	27.6184	1.77237	-2.26276	0.0236502	0.392907
up	AT1G69810	WRKY36	1:26277237-26279118	Control	150 mM	OK	12.6246	43.1616	1.77351	-2.25965	0.0238431	0.394207
up	AT3G53180	AT3G53180	3:19706893-19711439	Control	150 mM	OK	19.8414	67.8753	1.77437	-2.04544	0.0408119	0.51732
up	AT4G31100	AT4G31100	4:15123780-15126531	Control	150 mM	OK	2.22372	7.6106	1.77504	-2.08719	0.0368713	0.492162
up	AT3G15210	ATERF-4	3:5121421-5122562	Control	150 mM	OK	47.9834	164.596	1.77833	-2.13729	0.0325743	0.463399
up	AT1G27770	PEA1	1:9671637-9676157	Control	150 mM	OK	12.518	42.9919	1.78006	-2.07412	0.0380683	0.500804
up	AT1G77380	AAP3	1:29074887-29077390	Control	150 mM	OK	11.7027	40.2331	1.78154	-2.27432	0.0229468	0.386722
up	AT4G21410	CRK29	4:11402313-11405056	Control	150 mM	OK	10.4742	36.0191	1.78192	-2.2537	0.024215	0.397297
up	AT5G40540	AT5G40540	5:16237297-16239601	Control	150 mM	OK	5.36415	18.4682	1.78362	-2.17036	0.0299794	0.444133
up	AT5G60270	AT5G60270	5:24257744-24260043	Control	150 mM	OK	16.5732	57.0774	1.78407	-2.18927	0.0285769	0.433795
up	AT1G29340	ATPUB17	1:10264394-10266818	Control	150 mM	OK	22.9902	79.3253	1.78676	-2.07662	0.0378364	0.499502
up	AT3G57530	CPK32	3:21296553-21299591	Control	150 mM	OK	27.0479	93.3905	1.78776	-2.04266	0.041086	0.519045
up	AT3G03440	AT3G03440	3:815643-818834	Control	150 mM	OK	7.18356	24.8265	1.78911	-2.24649	0.0246728	0.40087
up	AT1G15210	PDR7	1:5231347-5236573	Control	150 mM	OK	8.15014	28.2127	1.79145	-2.17403	0.0297029	0.442435
up	AT3G25597	AT3G25597	3:9305921-9306766	Control	150 mM	OK	5.78905	20.0546	1.79253	-2.01186	0.044235	0.539833
up	AT5G17860	CAX7	5:5902393-5904380	Control	150 mM	OK	14.2069	49.3519	1.79651	-2.2845	0.0223419	0.38074
up	AT3G48450	AT3G48450	3:17944028-17944888	Control	150 mM	OK	12.029	41.9365	1.80168	-2.10757	0.0350679	0.480625
up	AT3G62570	AT3G62570	3:23142484-23144609	Control	150 mM	OK	6.05094	21.1222	1.80353	-2.26899	0.0232688	0.389422
up	AT1G23870	ATTPS9	1:8432178-8435656	Control	150 mM	OK	19.5192	68.7271	1.81599	-2.09539	0.0361362	0.486917
up	AT3G25710	BHLH32	3:9369518-9371394	Control	150 mM	OK	12.3366	43.5096	1.81838	-2.31905	0.0203921	0.363689
up	AT2G47270	UPB1	2:19411559-19412151	Control	150 mM	OK	13.8178	48.7343	1.81841	-2.1638	0.0304798	0.447659
up	AT3G48350	AT3G48350	3:17905724-17907561	Control	150 mM	OK	7.37445	26.0184	1.81893	-2.27886	0.0226756	0.383496
up	AT4G39950	CYP79B2	4:18525245-18527579	Control	150 mM	OK	23.2663	82.1054	1.81924	-2.14766	0.0317409	0.457276
up	AT5G36220	CYP81D1	5:14253689-14256033	Control	150 mM	OK	23.0232	81.5384	1.82439	-2.22734	0.0259246	0.412312
up	AT2G42350	AT2G42350	2:17639151-17639998	Control	150 mM	OK	9.96455	35.3185	1.82555	-2.20854	0.0272068	0.423704
up	AT4G13510	AMT1	4:7857999-7859918	Control	150 mM	OK	19.5349	69.2894	1.82658	-2.03966	0.0413846	0.521175
up	AT2G23770	AT2G23770	2:10120241-10122080	Control	150 mM	OK	9.30095	33.0633	1.82978	-2.33329	0.0196328	0.356334
up	AT5G56160	AT5G56160	5:22731973-22735590	Control	150 mM	OK	1.83706	6.53169	1.83006	-2.06694	0.03874	0.505439
up	AT3G14780	AT3G14780	3:4961805-4963544	Control	150 mM	OK	3.01605	10.7286	1.83073	-2.04654	0.0407029	0.516265
up	AT1G10480	ZFP5	1:3449690-3451226	Control	150 mM	OK	7.73764	27.5832	1.83382	-2.27162	0.0231092	0.387776
up	AT2G26190	AT2G26190	2:11147638-11150510	Control	150 mM	OK	20.9437	74.6711	1.83404	-2.16697	0.0302373	0.44625
up	AT5G67450	AZF1	5:26918792-26919949	Control	150 mM	OK	6.69461	23.9173	1.83698	-2.2125	0.0269319	0.421299
up	AT3G29034	AT3G29034	3:11030063-11030633	Control	150 mM	OK	44.2444	159.348	1.84861	-2.35739	0.0184039	0.344158
up	AT1G24440	AT1G24440	1:8662018-8663964	Control	150 mM	OK	14.348	51.6894	1.84902	-2.35656	0.018445	0.344305
up	AT4G22070	WRKY31	4:11691377-11694392	Control	150 mM	OK	5.4586	19.6745	1.84973	-2.31795	0.0204522	0.364131
up	AT5G49665	AT5G49665	5:20167001-20169474	Control	150 mM	OK	2.88976	10.4167	1.84987	-2.24501	0.0247676	0.401637
up	AT2G29350	SAG13	2:12600913-12602556	Control	150 mM	OK	15.5353	56.1767	1.85442	-2.03865	0.0414852	0.521895
up	AT4G24110	AT4G24110	4:12519931-12520813	Control	150 mM	OK	4.15139	15.0995	1.86284	-2.12462	0.033618	0.471195
up	AT1G02810	AT1G02810	1:618264-620480	Control	150 mM	OK	3.21752	11.7158	1.86444	-2.212	0.0269665	0.421565
up	AT1G77500	AT1G77500	1:29121488-29125191	Control	150 mM	OK	2.7377	9.98585	1.86692	-2.32462	0.0200922	0.36125
up	AT5G24590	TIP	5:8416661-8418933	Control	150 mM	OK	14.5294	53.0197	1.86756	-2.3346	0.0195643	0.355683
up	AT1G32940	ATSBT3.5	1:11937595-11940978	Control	150 mM	OK	7.19574	26.2603	1.86767	-2.38415	0.0171188	0.32908
up	AT2G42530	COR15B	2:17709035-17709945	Control	150 mM	OK	70.2505	256.721	1.86962	-2.21859	0.0265147	0.417773
up	AT2G46160	AT2G46160	2:18963082-18963885	Control	150 mM	OK	5.41313	19.7838	1.86978	-2.06396	0.0390211	0.507017
up	AT4G36990	HSF4	4:17440176-17442151	Control	150 mM	OK	52.3536	191.724	1.87267	-1.98538	0.0471017	0.555008
up	AT3G28930	AIG2	3:10959685-10960808	Control	150 mM	OK	113.869	417.003	1.87268	-2.00801	0.0446424	0.542273
up	AT5G22630	ADT5	5:7524341-7526160	Control	150 mM	OK	30.6081	112.428	1.87702	-2.21522	0.026745	0.419707
up	AT3G57450	AT3G57450	3:21261933-21262622	Control	150 mM	OK	38.4281	141.417	1.87973	-2.39205	0.0167546	0.324935
up	AT1G30620	MUR4	1:10854548-10858244	Control	150 mM	OK	7.60682	28.0131	1.88074	-2.12211	0.0338283	0.472418
up	AT5G39050	AT5G39050	5:15634585-15636065	Control	150 mM	OK	9.48484	34.9456	1.88142	-2.38408	0.017122	0.329088
up	AT2G47485	AT2G47485	2:19485874-19486553	Control	150 mM	OK	9.594	35.354	1.88167	-2.18435	0.0289364	0.437081
up	AT5G22270	AT5G22270	5:7372232-7373102	Control	150 mM	OK	63.3177	233.481	1.88263	-2.33957	0.0193061	0.353499
up	AT3G18400	anac058	3:6318744-6320593	Control	150 mM	OK	6.46302	23.8365	1.88289	-2.22742	0.0259195	0.412312
up	AT5G59680	AT5G59680	5:24046791-24050801	Control	150 mM	OK	1.54827	5.7193	1.88518	-2.12259	0.033788	0.472067
up	AT5G44580	AT5G44580	5:17979310-17980411	Control	150 mM	OK	41.5679	153.561	1.88526	-2.39858	0.0164588	0.322054
up	AT2G27550	ATC	2:11773250-11774681	Control	150 mM	OK	7.18876	26.6214	1.88877	-2.22001	0.0264182	0.41706
up	AT5G66070	AT5G66070	5:26421854-26423240	Control	150 mM	OK	13.6354	50.5058	1.88909	-2.26035	0.0237993	0.39397
up	AT5G25110	CIPK25	5:8657625-8659322	Control	150 mM	OK	9.22574	34.2059	1.89051	-2.40649	0.0161067	0.318678
up	AT4G39190	AT4G39190	4:18251810-18253073	Control	150 mM	OK	7.79011	28.8952	1.89111	-2.38708	0.0169826	0.327824
up	AT5G46780	AT5G46780	5:18978976-18980057	Control	150 mM	OK	40.6839	151.129	1.89325	-2.00455	0.045011	0.544386
up	AT2G28890	PLL4	2:12405595-12408235	Control	150 mM	OK	15.815	58.948	1.89815	-2.30866	0.0209626	0.367967
up	AT4G39940	AKN2	4:18519716-18521568	Control	150 mM	OK	45.6326	170.667	1.90305	-2.17738	0.0294524	0.441217
up	AT2G15390	FUT4	2:6709259-6711156	Control	150 mM	OK	27.1717	101.814	1.90576	-1.97348	0.0484413	0.561313
up	AT3G50770	CML41	3:18873957-18874780	Control	150 mM	OK	17.6312	66.0951	1.90641	-2.42302	0.0153923	0.309803
up	AT5G38240	AT5G38240	5:15277238-15279317	Control	150 mM	OK	2.77105	10.3915	1.9069	-2.14985	0.0315672	0.456019
up	AT1G28010	ATABCB14	1:9763435-9768068	Control	150 mM	OK	1.91255	7.17473	1.90743	-2.32021	0.0203294	0.363224
up	AT5G57050	ABI2	5:23087234-23089627	Control	150 mM	OK	10.2657	38.5466	1.90877	-2.25499	0.0241337	0.396612
up	AT4G04990	AT4G04990	4:2555089-2557046	Control	150 mM	OK	4.1129	15.5386	1.91763	-2.11238	0.0346537	0.477966
up	AT2G29490	ATGSTU1	2:12631377-12632473	Control	150 mM	OK	15.5304	58.7076	1.91845	-2.43605	0.0148486	0.303947
up	AT2G20560	AT2G20560	2:8847444-8850010	Control	150 mM	OK	6.11492	23.1269	1.91917	-2.38354	0.0171471	0.329256
up	AT2G41380	AT2G41380	2:17251940-17253057	Control	150 mM	OK	19.7226	74.6467	1.92023	-2.44948	0.0143064	0.297692
up	AT1G64590	AT1G64590	1:23993532-23995509	Control	150 mM	OK	44.0555	166.937	1.92191	-2.25092	0.0243904	0.39849
up	AT1G75490	AT1G75490	1:28335501-28336706	Control	150 mM	OK	14.5753	55.3171	1.9242	-2.44754	0.0143837	0.298417
up	AT5G58660	AT5G58660	5:23701466-23703988	Control	150 mM	OK	2.31441	8.78875	1.92501	-2.05038	0.0403272	0.514211
up	AT5G45280	AT5G45280	5:18345594-18349695	Control	150 mM	OK	22.9323	87.3646	1.92967	-2.22589	0.0260217	0.413296
up	AT3G54020	AtIPCS1	3:20005732-20008254	Control	150 mM	OK	9.0676	34.5923	1.93166	-2.42697	0.0152254	0.308406
up	AT3G03990	AT3G03990	3:1033767-1034906	Control	150 mM	OK	69.3658	264.68	1.93195	-2.14048	0.0323164	0.461257
up	AT1G78860	AT1G78860	1:29646167-29647499	Control	150 mM	OK	2.94352	11.2468	1.9339	-2.15457	0.0311953	0.452669
up	AT1G03730	AT1G03730	1:930827-931895	Control	150 mM	OK	16.6946	63.7927	1.93401	-2.44997	0.0142866	0.297558
up	AT5G17850	AT5G17850	5:5899252-5900932	Control	150 mM	OK	7.60698	29.0924	1.93525	-2.42269	0.015406	0.309871
up	AT1G19550	AT1G19550	1:6767450-6767983	Control	150 mM	OK	13.2188	50.5694	1.93568	-2.19329	0.0282868	0.432262
up	AT5G05140	AT5G05140	5:1519912-1522667	Control	150 mM	OK	16.6735	63.9318	1.93897	-2.33664	0.0194578	0.354819
up	AT4G05100	AtMYB74	4:2618453-2619887	Control	150 mM	OK	3.70013	14.2062	1.94087	-2.16182	0.0306323	0.447706
up	AT1G48320	AT1G48320	1:17854116-17855811	Control	150 mM	OK	14.8204	56.9254	1.94149	-2.12371	0.0336942	0.471597
up	AT1G59910	AT1G59910	1:22053950-22057052	Control	150 mM	OK	7.54815	29.0612	1.9449	-2.44908	0.0143221	0.297832
up	AT4G23200	CRK12	4:12145379-12147934	Control	150 mM	OK	1.51677	5.84235	1.94555	-2.04758	0.0406013	0.515724
up	AT4G15630	AT4G15630	4:8917429-8918852	Control	150 mM	OK	39.537	152.347	1.94609	-2.4325	0.014995	0.305488
up	AT5G59550	AT5G59550	5:23998258-23999793	Control	150 mM	OK	28.121	108.418	1.94689	-2.30365	0.021242	0.370235
up	AT2G36630	AT2G36630	2:15352490-15355177	Control	150 mM	OK	6.36139	24.5324	1.94728	-2.41429	0.015766	0.314262
up	AT2G35000	AT2G35000	2:14751573-14753319	Control	150 mM	OK	6.82537	26.3755	1.95022	-2.44321	0.0145574	0.300698
up	AT2G46750	AT2G46750	2:19208319-19210958	Control	150 mM	OK	8.51338	32.9331	1.95174	-2.48328	0.0130177	0.279815
up	AT5G06870	PGIP2	5:2133917-2135166	Control	150 mM	OK	38.8076	150.301	1.95344	-2.3367	0.0194546	0.354814
up	AT1G72450	JAZ6	1:27274064-27276317	Control	150 mM	OK	80.5764	312.537	1.9556	-1.99781	0.0457372	0.547281
up	AT3G14770	SWEET2	3:4957333-4959704	Control	150 mM	OK	4.66947	18.1302	1.95706	-2.32371	0.0201413	0.361303
up	AT2G40095	AT2G40095	2:16743022-16745144	Control	150 mM	OK	14.2439	55.4168	1.95998	-2.4828	0.0130354	0.280032
up	AT5G54585	AT5G54585	5:22175538-22176691	Control	150 mM	OK	7.00387	27.2586	1.96049	-2.24747	0.0246102	0.40051
up	AT5G44070	ARA8	5:17734737-17737859	Control	150 mM	OK	41.1029	160.741	1.96742	-2.13992	0.0323611	0.461385
up	AT1G04360	AT1G04360	1:1167456-1168878	Control	150 mM	OK	2.34929	9.18943	1.96775	-2.12003	0.0340038	0.473054
up	AT2G37590	ATDOF2.4	2:15769120-15770619	Control	150 mM	OK	2.0909	8.18109	1.96817	-2.08412	0.037149	0.494662
up	AT5G18860	AT5G18860	5:6290675-6295811	Control	150 mM	OK	9.2701	36.279	1.96848	-2.43074	0.015068	0.306404
up	AT5G48410	ATGLR1.3	5:19620266-19623425	Control	150 mM	OK	1.49994	5.87321	1.96925	-2.20165	0.02769	0.427597
up	AT2G31865	PARG2	2:13546595-13549536	Control	150 mM	OK	8.38851	32.9796	1.97509	-2.31239	0.0207565	0.366499
up	AT4G37340	CYP81D3	4:17564849-17566787	Control	150 mM	OK	1.30179	5.14493	1.98266	-2.0168	0.0437161	0.536111
up	AT3G47090	AT3G47090	3:17341511-17344645	Control	150 mM	OK	1.83644	7.27188	1.98541	-2.29851	0.0215327	0.372548
up	AT1G33610	AT1G33610	1:12188909-12190418	Control	150 mM	OK	4.77629	18.9163	1.98567	-2.37499	0.0175493	0.334256
up	AT3G06500	AT3G06500	3:2012078-2015705	Control	150 mM	OK	21.606	85.8994	1.99122	-2.26157	0.0237242	0.393353
up	AT3G17770	AT3G17770	3:6081670-6086138	Control	150 mM	OK	11.3567	45.1591	1.99148	-2.4933	0.0126561	0.274879
up	AT3G55700	AT3G55700	3:20671114-20673372	Control	150 mM	OK	1.48524	5.90676	1.99167	-2.07416	0.0380644	0.500804
up	AT4G02410	AT4G02410	4:1059888-1062153	Control	150 mM	OK	4.50225	17.9405	1.9945	-2.48474	0.0129645	0.279227
up	AT2G25450	AT2G25450	2:10829915-10831655	Control	150 mM	OK	22.3874	89.2169	1.99463	-2.43411	0.0149283	0.304645
up	AT5G59480	AT5G59480	5:23978555-23981590	Control	150 mM	OK	15.6288	62.3014	1.99506	-2.25937	0.0238601	0.39437
up	AT5G03890	AT5G03890	5:1047149-1047689	Control	150 mM	OK	4.81787	19.2291	1.99682	-2.01932	0.043454	0.534805
up	AT2G34500	CYP710A1	2:14539478-14541406	Control	150 mM	OK	3.55339	14.1841	1.99701	-2.37938	0.0173416	0.331584
up	AT2G20142	AT2G20142	2:8695373-8696643	Control	150 mM	OK	7.3962	29.5419	1.9979	-2.40303	0.01626	0.319671
up	AT1G24070	ATCSLA10	1:8516237-8519734	Control	150 mM	OK	1.18887	4.75043	1.99847	-1.98049	0.0476481	0.558095
up	AT2G46270	GBF3	2:19000190-19003403	Control	150 mM	OK	23.0324	92.1202	1.99985	-1.99419	0.0461313	0.548998
up	AT3G62690	ATL5	3:23185347-23186701	Control	150 mM	OK	4.76711	19.0796	2.00085	-2.33749	0.0194137	0.354665
up	AT3G61490	AT3G61490	3:22758062-22760340	Control	150 mM	OK	9.31563	37.2912	2.00111	-2.16162	0.0306472	0.447706
up	AT4G25390	AT4G25390	4:12977340-12979568	Control	150 mM	OK	3.54499	14.2079	2.00284	-2.41279	0.0158309	0.31489
up	AT1G74010	AT1G74010	1:27832157-27834113	Control	150 mM	OK	12.2325	49.0454	2.0034	-2.54474	0.010936	0.250511
up	AT4G30450	AT4G30450	4:14886026-14886675	Control	150 mM	OK	11.1816	44.8719	2.00469	-2.28978	0.022034	0.377797
up	AT2G35730	AT2G35730	2:15020491-15021556	Control	150 mM	OK	7.9627	32.0512	2.00905	-2.18155	0.0291426	0.438831
up	AT3G52310	AT3G52310	3:19398627-19402953	Control	150 mM	OK	1.42597	5.7418	2.00955	-2.13101	0.0330887	0.467181
up	AT5G65990	AT5G65990	5:26394881-26397500	Control	150 mM	OK	12.8802	51.873	2.00984	-2.46053	0.013873	0.2915
up	AT3G44320	NIT3	3:15993378-15995811	Control	150 mM	OK	8.24509	33.2228	2.01057	-2.51929	0.011759	0.261776
up	AT4G14930	AT4G14930	4:8538585-8544566	Control	150 mM	OK	17.0306	68.8654	2.01565	-2.41845	0.0155867	0.31215
up	AT3G17860	TIFY6B	3:6119766-6123019	Control	150 mM	OK	21.9673	88.8376	2.01581	-2.0854	0.0370328	0.493552
up	AT5G03700	AT5G03700	5:965873-967322	Control	150 mM	OK	13.3518	54.1335	2.01948	-2.56388	0.0103509	0.243094
up	AT1G54890	AT1G54890	1:20463082-20464470	Control	150 mM	OK	2.2881	9.28423	2.02063	-2.07151	0.0383113	0.502627
up	AT5G65790	MYB68	5:26322947-26324578	Control	150 mM	OK	8.39372	34.0999	2.02239	-2.55903	0.0104966	0.245056
up	AT1G12320	AT1G12320	1:4189354-4190342	Control	150 mM	OK	2.59484	10.5455	2.02292	-2.02325	0.0430475	0.532253
up	AT4G27560	AT4G27560	4:13759840-13761559	Control	150 mM	OK	20.3616	82.7601	2.02309	-2.46509	0.0136979	0.288999
up	AT3G12720	ATY53	3:4043309-4044609	Control	150 mM	OK	3.69609	15.0426	2.02498	-2.24088	0.0250337	0.404115
up	AT1G78410	AT1G78410	1:29502581-29503241	Control	150 mM	OK	4.94675	20.1405	2.02555	-2.13932	0.0324098	0.461933
up	AT2G30250	WRKY25	2:12903235-12905198	Control	150 mM	OK	37.7173	153.726	2.02706	-2.23506	0.0254136	0.407458
up	AT4G05020	NDB2	4:2572620-2576595	Control	150 mM	OK	7.38857	30.1172	2.02722	-2.52063	0.0117144	0.261073
up	AT1G68360	AT1G68360	1:25621677-25622412	Control	150 mM	OK	3.73442	15.231	2.02805	-2.10015	0.035716	0.485198
up	AT2G24550	AT2G24550	2:10427855-10429222	Control	150 mM	OK	59.0287	240.851	2.02865	-2.27348	0.0229972	0.387138
up	AT2G36950	AT2G36950	2:15515132-15516931	Control	150 mM	OK	26.7566	109.28	2.03006	-2.37481	0.0175579	0.334256
up	AT3G51090	AT3G51090	3:18977987-18980003	Control	150 mM	OK	7.1884	29.363	2.03026	-2.49417	0.0126254	0.274657
up	AT3G25900	HMT-1	3:9480824-9482926	Control	150 mM	OK	8.57838	35.0436	2.03037	-2.53506	0.0112428	0.254619
up	AT3G15115	AT3G15115	3:5085991-5087489	Control	150 mM	OK	4.60594	18.8277	2.03129	-2.45155	0.0142242	0.296669
up	AT1G49780	PUB26	1:18428905-18430319	Control	150 mM	OK	9.49684	39.0033	2.03808	-2.56829	0.0102203	0.241512
up	AT5G55120	VTC5	5:22369094-22371867	Control	150 mM	OK	22.7132	93.3577	2.03924	-2.41565	0.0157073	0.313677
up	AT2G37770	AT2G37770	2:15834866-15837001	Control	150 mM	OK	4.12554	16.973	2.04059	-2.16303	0.0305392	0.447706
up	AT5G24780	VSP1	5:8507589-8508957	Control	150 mM	OK	21.0735	86.8199	2.04259	-2.5555	0.0106034	0.245927
up	AT3G57020	AT3G57020	3:21098314-21100360	Control	150 mM	OK	12.6973	52.3423	2.04345	-2.25317	0.0242487	0.397579
up	AT1G04180	YUC9	1:1104622-1105988	Control	150 mM	OK	3.62601	14.9628	2.04493	-2.33522	0.0195318	0.355477
up	AT4G17230	SCL13	4:9660984-9663774	Control	150 mM	OK	25.4251	104.976	2.04574	-2.3095	0.020916	0.367764
up	AT1G78120	TPR12	1:29393938-29396086	Control	150 mM	OK	6.30619	26.0429	2.04605	-2.57938	0.00989771	0.237108
up	AT4G29920	AT4G29920	4:14632652-14635885	Control	150 mM	OK	0.818855	3.38408	2.04708	-2.20446	0.027492	0.425797
up	AT1G53880	AT1G53880	1:20115068-20118485	Control	150 mM	OK	3.2513	13.4431	2.04778	-2.4311	0.0150529	0.306201
up	AT1G53900	AT1G53900	1:20127633-20131050	Control	150 mM	OK	3.2513	13.4431	2.04778	-2.4311	0.0150529	0.306201
up	AT5G48530	AT5G48530	5:19666836-19668830	Control	150 mM	OK	2.1354	8.8333	2.04845	-2.16229	0.0305958	0.447706
up	AT5G12930	AT5G12930	5:4082889-4085297	Control	150 mM	OK	4.57291	18.9509	2.05108	-2.49622	0.0125526	0.273568
up	AT2G22330	CYP79B3	2:9488553-9491187	Control	150 mM	OK	21.6453	89.7026	2.0511	-2.41183	0.0158726	0.315354
up	AT4G20320	AT4G20320	4:10974462-10979464	Control	150 mM	OK	6.9962	29.0405	2.05342	-2.41912	0.0155582	0.311799
up	AT1G09940	HEMA2	1:3236994-3239554	Control	150 mM	OK	15.137	62.8746	2.0544	-2.50381	0.0122862	0.269866
up	AT5G13190	AT5G13190	5:4204816-4206405	Control	150 mM	OK	35.8916	149.107	2.05463	-2.57468	0.0100332	0.2392
up	AT4G19680	IRT2	4:10703361-10704816	Control	150 mM	OK	7.1366	29.6656	2.05548	-1.97931	0.0477806	0.558562
up	AT3G15540	IAA19	3:5264023-5265678	Control	150 mM	OK	7.6997	32.0176	2.05599	-2.48882	0.0128167	0.276965
up	AT4G08170	AT4G08170	4:5163398-5167179	Control	150 mM	OK	5.48267	22.8452	2.05894	-2.0097	0.0444624	0.541235
up	AT1G04310	ERS2	1:1154763-1157711	Control	150 mM	OK	4.61016	19.212	2.05911	-2.58083	0.00985625	0.236723
up	AT5G17000	AT5G17000	5:5584800-5587063	Control	150 mM	OK	17.8346	74.5035	2.06263	-2.58974	0.00960477	0.232912
up	AT3G21230	4CL5	3:7448039-7452000	Control	150 mM	OK	16.7807	70.1393	2.06342	-2.53855	0.0111313	0.253191
up	AT1G29160	AT1G29160	1:10183796-10184324	Control	150 mM	OK	8.07948	33.8868	2.06839	-2.29412	0.0217839	0.375113
up	AT2G44080	ARL	2:18237151-18238173	Control	150 mM	OK	42.7377	180.048	2.0748	-2.5129	0.0119744	0.264951
up	AT4G13180	AT4G13180	4:7657195-7658197	Control	150 mM	OK	32.7295	137.896	2.07492	-2.51434	0.0119256	0.264409
up	AT3G14590	NTMC2TYPE6.2	3:4904269-4907993	Control	150 mM	OK	2.92482	12.3277	2.07548	-2.13428	0.03282	0.465408
up	AT3G04320	AT3G04320	3:1143790-1144661	Control	150 mM	OK	3.58233	15.15	2.08035	-2.17053	0.0299668	0.444112
up	AT1G73590	PIN1	1:27659672-27663178	Control	150 mM	OK	6.58603	27.8591	2.08067	-2.63077	0.00851914	0.215496
up	AT2G18550	ATHB21	2:8049662-8051213	Control	150 mM	OK	2.95023	12.4882	2.08166	-2.04851	0.0405101	0.515124
up	AT4G21570	AT4G21570	4:11470882-11472981	Control	150 mM	OK	81.0471	343.424	2.08316	-2.18997	0.0285264	0.433448
up	AT4G27652	AT4G27652	4:13809832-13810356	Control	150 mM	OK	7.84941	33.3298	2.08616	-2.16436	0.0304368	0.447603
up	AT1G42990	BZIP60	1:16135851-16137463	Control	150 mM	OK	43.3219	184.052	2.08695	-2.46814	0.0135819	0.287559
up	AT1G33030	AT1G33030	1:11962745-11966276	Control	150 mM	OK	5.02194	21.3633	2.08881	-2.34359	0.0190992	0.351292
up	AT5G07460	PMSR2	5:2360633-2362013	Control	150 mM	OK	35.835	152.531	2.08966	-2.55722	0.0105514	0.245425
up	AT2G23450	AT2G23450	2:9988753-9991695	Control	150 mM	OK	17.3564	73.98	2.09167	-2.18211	0.0291016	0.438694
up	AT1G70500	AT1G70500	1:26566578-26568729	Control	150 mM	OK	1.19648	5.10208	2.09229	-1.99051	0.0465345	0.551346
up	AT1G64610	AT1G64610	1:23998724-24001950	Control	150 mM	OK	5.90719	25.1983	2.09278	-2.32169	0.0202494	0.362494
up	AT5G57910	AT5G57910	5:23451148-23452614	Control	150 mM	OK	16.8704	71.9674	2.09285	-2.64103	0.00826548	0.212067
up	AT3G55740	ATPROT2	3:20695498-20698271	Control	150 mM	OK	17.0689	72.8778	2.09411	-2.22153	0.026315	0.41641
up	AT1G23560	AT1G23560	1:8350792-8354262	Control	150 mM	OK	2.12478	9.07229	2.09415	-2.03645	0.0417056	0.523565
up	AT2G44940	AT2G44940	2:18537256-18538418	Control	150 mM	OK	12.129	51.8269	2.09524	-2.64496	0.00817012	0.21079
up	AT4G23230	CRK15	4:12157568-12160270	Control	150 mM	OK	2.84718	12.1685	2.09555	-2.49087	0.0127432	0.276238
up	AT3G12145	FLR1	3:3874498-3876237	Control	150 mM	OK	8.80746	37.6428	2.09558	-2.62818	0.00858443	0.216692
up	AT1G53170	ATERF-8	1:19821336-19822252	Control	150 mM	OK	25.6049	109.847	2.101	-2.65118	0.0080212	0.208019
up	AT4G23170	EP1	4:12135092-12136157	Control	150 mM	OK	41.1352	176.607	2.1021	-2.50731	0.0121655	0.267849
up	AT4G37380	AT4G37380	4:17572039-17573938	Control	150 mM	OK	2.48935	10.6884	2.1022	-2.41923	0.0155533	0.311792
up	AT5G45000	AT5G45000	5:18165382-18167193	Control	150 mM	OK	1.00071	4.29741	2.10245	-2.00227	0.0452553	0.545312
up	AT3G02150	TCP13	3:391056-392758	Control	150 mM	OK	5.80293	24.9208	2.1025	-2.28124	0.022534	0.382229
up	AT3G05640	AT3G05640	3:1640392-1643253	Control	150 mM	OK	8.27714	35.5854	2.10408	-2.31024	0.020875	0.367373
up	AT3G28270	AT3G28270	3:10538104-10540024	Control	150 mM	OK	12.8014	55.0799	2.10522	-2.63827	0.00833302	0.212723
up	AT2G29500	AT2G29500	2:12633090-12633805	Control	150 mM	OK	4.16832	17.9377	2.10545	-2.3657	0.0179962	0.339435
up	AT3G48100	ARR5	3:17758426-17760874	Control	150 mM	OK	8.35111	36.0219	2.10883	-2.62875	0.00856998	0.216463
up	AT3G16350	AT3G16350	3:5547717-5549660	Control	150 mM	OK	4.73374	20.4194	2.10889	-2.56336	0.0103665	0.243295
up	AT2G19570	CDA1	2:8470373-8471735	Control	150 mM	OK	13.7705	59.4136	2.10921	-2.32727	0.0199506	0.359662
up	AT5G37260	RVE2	5:14751343-14753088	Control	150 mM	OK	15.8412	68.3792	2.10987	-2.66341	0.0077353	0.202982
up	AT3G21670	AT3G21670	3:7626756-7629151	Control	150 mM	OK	5.70286	24.6689	2.11294	-2.65254	0.0079888	0.20745
up	AT4G21380	ARK3	4:11388924-11393226	Control	150 mM	OK	0.761045	3.29513	2.11428	-2.17924	0.0293138	0.439807
up	AT4G30350	AT4G30350	4:14847739-14851143	Control	150 mM	OK	10.0984	43.7334	2.11461	-2.57462	0.010035	0.2392
up	AT1G80820	CCR2	1:30370571-30372670	Control	150 mM	OK	7.81423	33.8839	2.11642	-2.63857	0.00832565	0.2127
up	AT1G74710	ICS1	1:28070294-28074148	Control	150 mM	OK	14.9974	65.0609	2.11708	-2.38484	0.0170867	0.328673
up	AT5G64810	WRKY51	5:25908412-25909803	Control	150 mM	OK	12.8961	55.9934	2.11832	-2.60982	0.00905891	0.223986
up	AT3G28007	SWEET4	3:10408091-10409745	Control	150 mM	OK	1.98816	8.64312	2.12012	-1.99835	0.0456787	0.54718
up	AT3G51660	AT3G51660	3:19164062-19165247	Control	150 mM	OK	61.4081	267.177	2.12129	-2.5936	0.00949764	0.231578
up	AT1G56510	WRR4	1:21167588-21173632	Control	150 mM	OK	3.74928	16.3213	2.12207	-2.67764	0.00741427	0.197386
up	AT2G35910	AT2G35910	2:15072931-15074081	Control	150 mM	OK	7.20308	31.3795	2.12314	-2.55093	0.0107436	0.248221
up	AT3G56880	AT3G56880	3:21059914-21060965	Control	150 mM	OK	48.3632	210.713	2.1233	-2.51469	0.0119136	0.264288
up	AT2G01818	AT2G01818	2:353456-355522	Control	150 mM	OK	1.81366	7.90801	2.12441	-2.0024	0.045242	0.545207
up	AT3G13310	AT3G13310	3:4310607-4311441	Control	150 mM	OK	62.1254	271.718	2.12885	-2.47108	0.0134706	0.286043
up	AT5G65140	TPPJ	5:26019587-26022222	Control	150 mM	OK	5.59039	24.4647	2.12968	-2.48344	0.0130119	0.279815
up	AT4G14746	AT4G14746	4:8462613-8464326	Control	150 mM	OK	10.7654	47.1936	2.13219	-2.61757	0.00885581	0.220943
up	AT2G39400	AT2G39400	2:16452611-16454801	Control	150 mM	OK	43.1461	189.436	2.13441	-2.41992	0.0155238	0.31147
up	AT5G66640	DAR3	5:26599383-26601949	Control	150 mM	OK	7.10202	31.1972	2.13512	-2.2523	0.0243032	0.397829
up	AT5G13320	GDG1	5:4267509-4271051	Control	150 mM	OK	4.6335	20.3557	2.13526	-2.6463	0.00813774	0.210135
up	AT3G44190	AT3G44190	3:15901796-15903608	Control	150 mM	OK	18.66	82.0172	2.13598	-2.62518	0.00866022	0.217736
up	AT5G54720	AT5G54720	5:22232194-22232949	Control	150 mM	OK	6.15595	27.1261	2.13963	-2.43431	0.0149202	0.304595
up	AT2G43120	AT2G43120	2:17927263-17928984	Control	150 mM	OK	14.4143	63.608	2.1417	-2.70359	0.00685948	0.187386
up	AT5G65300	AT5G65300	5:26095146-26095771	Control	150 mM	OK	13.0462	57.8126	2.14776	-2.54549	0.0109123	0.250465
up	AT1G74000	SS3	1:27829141-27831431	Control	150 mM	OK	1.36063	6.03285	2.14856	-2.01859	0.0435302	0.535048
up	AT5G07080	AT5G07080	5:2200331-2202110	Control	150 mM	OK	1.51952	6.74647	2.15052	-2.21659	0.026651	0.41888
up	AT3G54000	AT3G54000	3:19996606-19998623	Control	150 mM	OK	2.1637	9.61074	2.15114	-2.24726	0.0246236	0.40051
up	AT2G47550	AT2G47550	2:19508979-19512728	Control	150 mM	OK	5.43038	24.1218	2.15121	-2.50635	0.0121986	0.268432
up	AT5G53590	AT5G53590	5:21771810-21772794	Control	150 mM	OK	13.258	58.9938	2.15369	-2.66999	0.00758543	0.200632
up	AT3G52430	PAD4	3:19431370-19434403	Control	150 mM	OK	13.7862	61.4039	2.15511	-2.66654	0.00766372	0.201882
up	AT3G29670	AT3G29670	3:11527871-11529350	Control	150 mM	OK	3.26651	14.5508	2.15528	-2.48234	0.0130524	0.280146
up	AT4G26080	ABI1	4:13219960-13222284	Control	150 mM	OK	62.8456	280.067	2.15589	-2.02485	0.0428826	0.531415
up	AT1G53870	AT1G53870	1:20112261-20113522	Control	150 mM	OK	8.25384	36.8345	2.15792	-2.23165	0.025638	0.409799
up	AT1G53890	AT1G53890	1:20124826-20126109	Control	150 mM	OK	8.25404	36.9264	2.16148	-2.22699	0.0259482	0.4124
up	AT5G11160	APT5	5:3550519-3552207	Control	150 mM	OK	3.4458	15.417	2.16162	-2.34711	0.0189196	0.349534
up	AT4G00080	UNE11	4:32892-33718	Control	150 mM	OK	4.48525	20.0835	2.16275	-2.4348	0.0148998	0.304535
up	AT1G51850	AT1G51850	1:19252846-19256783	Control	150 mM	OK	4.15243	18.6284	2.16548	-2.71073	0.00671353	0.184868
up	AT5G62570	AT5G62570	5:25114319-25117295	Control	150 mM	OK	10.1414	45.5041	2.16573	-2.53908	0.0111144	0.252855
up	AT3G55880	AT3G55880	3:20736570-20738913	Control	150 mM	OK	46.2531	207.771	2.16737	-2.17421	0.0296893	0.442342
up	AT2G41190	AT2G41190	2:17167278-17170407	Control	150 mM	OK	5.41275	24.327	2.16813	-2.70657	0.00679815	0.186152
[truncated: 4,000 more rows]
