# Supplementary material for: Genome-wide analysis of alternative splicing of pre-mRNA under salt stress in Arabidopsis
Source: BMC Genomics. 2014 Jun 4;15(1):431. doi: 10.1186/1471-2164-15-431 (PMC4079960; doi:10.1186/1471-2164-15-431)
Supplement: Supplementary file 19 — Additional file 19: Top 50 of the functional categorization (biological process) of DE genes. (XLSX 108 KB) [file 12864_2014_6180_MOESM19_ESM.xlsx]

## Sheet: DASgenes.unique
Additional file 19: Functional categorization (biological process) of DE genes.
Category	Term	Count	%	PValue	Genes	List Total	Pop Hits	Pop Total	Fold Enrichment	Bonferroni	Benjamini	FDR
GOTERM_BP_FAT	GO:0010038~response to metal ion	62	4.35393	7.14116e-13	AT4G19880, AT4G25100, AT1G45145, AT3G46590, AT3G60750, AT5G19140, AT1G17520, AT2G19480, AT5G59880, AT1G11840, AT5G11170, AT5G62690, AT1G27450, AT4G35450, AT2G44350, AT3G51920, AT5G37780, AT1G49950, AT1G79930, AT5G08680, AT4G34050, AT5G18170, AT1G23490, AT1G30580, AT3G19960, AT4G38970, AT5G02790, AT3G17240, AT3G46130, AT1G35720, AT2G46800, AT5G10540, AT3G27300, AT1G42970, AT4G26970, AT1G48420, AT4…	821	384	13998	2.75285	9.94021e-10	9.94021e-10	1.17577e-09
GOTERM_BP_FAT	GO:0046686~response to cadmium ion	56	3.93258	9.67302e-13	AT4G19880, AT1G45145, AT3G46590, AT3G60750, AT1G17520, AT2G19480, AT5G59880, AT1G11840, AT5G11170, AT5G62690, AT1G27450, AT4G35450, AT2G44350, AT1G49950, AT1G79930, AT5G08680, AT4G34050, AT5G18170, AT1G23490, AT1G30580, AT3G19960, AT4G38970, AT5G02790, AT3G17240, AT3G46130, AT1G35720, AT5G10540, AT3G27300, AT1G42970, AT4G26970, AT1G48420, AT4G29040, AT2G21660, AT5G10450, AT5G16050, AT1G56190, AT5…	821	327	13998	2.91987	1.34653e-09	6.73267e-10	1.59274e-09
GOTERM_BP_FAT	GO:0008380~RNA splicing	29	2.03652	2.77786e-11	AT4G18930, AT1G09140, AT2G33340, AT3G13570, AT5G42820, AT3G53500, AT1G55310, AT3G01150, AT1G60900, AT1G77180, AT4G25500, AT5G11170, AT5G52040, AT1G23400, AT1G14650, AT2G37340, AT3G55460, AT1G07350, AT2G27100, AT2G29210, AT3G61860, AT4G14342, AT5G53180, AT1G04510, AT3G49430, AT3G52120, AT3G19670, AT5G51300, AT5G11200	821	111	13998	4.45449	3.86678e-08	1.28893e-08	4.57379e-08
GOTERM_BP_FAT	GO:0009628~response to abiotic stimulus	125	8.77809	1.33113e-10	AT1G20450, AT1G66280, AT2G05520, AT4G32150, AT5G37850, AT3G60750, AT2G32250, AT1G45249, AT1G17520, AT4G35090, AT4G39260, AT5G58140, AT1G78290, AT5G61210, AT2G37678, AT1G66270, AT1G04120, AT3G03250, AT2G46590, AT1G15020, AT3G59060, AT1G49950, AT5G64330, AT5G63860, AT1G79440, AT3G19290, AT4G04920, AT2G22430, AT3G46130, AT1G73990, AT4G05320, AT1G44575, AT2G41100, AT1G06460, AT2G47730, AT1G42970, AT1…	821	1197	13998	1.78049	1.85293e-07	4.63232e-08	2.19172e-07
GOTERM_BP_FAT	GO:0016071~mRNA metabolic process	32	2.24719	1.32197e-09	AT1G09140, AT2G33340, AT3G06480, AT1G55150, AT3G13570, AT5G42820, AT3G53500, AT2G22090, AT1G55310, AT3G01150, AT4G24740, AT1G60900, AT1G77180, AT3G56860, AT1G55870, AT4G25500, AT5G11170, AT1G23400, AT5G52040, AT1G14650, AT2G37340, AT5G09880, AT3G55460, AT2G29210, AT3G61860, AT4G14342, AT5G53180, AT1G04510, AT3G52120, AT1G61010, AT1G60200, AT5G11200	821	155	13998	3.51999	1.84018e-06	3.68037e-07	2.17665e-06
GOTERM_BP_FAT	GO:0010035~response to inorganic substance	69	4.84551	1.49096e-09	AT4G32320, AT4G19880, AT4G25100, AT1G45145, AT3G46590, AT3G60750, AT5G19140, AT1G17520, AT4G35090, AT2G19480, AT1G11840, AT5G59880, AT5G11170, AT5G62690, AT1G27510, AT1G27450, AT4G35450, AT2G44350, AT3G51920, AT5G37780, AT1G49950, AT1G79930, AT3G32980, AT5G08680, AT4G34050, AT5G18170, AT1G23490, AT1G30580, AT3G19960, AT4G38970, AT5G02790, AT3G17240, AT3G46130, AT1G35720, AT2G35380, AT5G34850, AT2…	821	540	13998	2.1786	2.07542e-06	3.45903e-07	2.45489e-06
GOTERM_BP_FAT	GO:0006397~mRNA processing	28	1.96629	1.53204e-08	AT1G09140, AT2G33340, AT3G13570, AT5G42820, AT3G53500, AT1G55310, AT3G01150, AT4G24740, AT1G60900, AT1G77180, AT1G55870, AT4G25500, AT5G11170, AT5G52040, AT1G23400, AT1G14650, AT2G37340, AT5G09880, AT3G55460, AT2G29210, AT3G61860, AT4G14342, AT5G53180, AT1G04510, AT3G52120, AT1G60200, AT1G61010, AT5G11200	821	135	13998	3.53628	2.13258e-05	3.04657e-06	2.52254e-05
GOTERM_BP_FAT	GO:0006396~RNA processing	55	3.86236	1.34653e-07	AT4G18930, AT1G09140, AT2G33340, AT3G53500, AT5G37370, AT4G24740, AT1G60900, AT5G11170, AT1G14650, AT2G37340, AT4G25730, AT3G63140, AT5G09880, AT3G55460, AT5G52470, AT4G24270, AT3G61860, AT5G53180, AT3G52120, AT5G51300, AT3G19670, AT1G61010, AT1G60200, AT4G27490, AT3G06480, AT1G55150, AT1G01860, AT3G17040, AT3G13570, AT5G42820, AT1G55310, AT1G48920, AT3G01150, AT2G20490, AT3G03920, AT3G20550, AT1…	821	436	13998	2.1508	0.000187419	2.34293e-05	0.000221708
GOTERM_BP_FAT	GO:0006970~response to osmotic stress	49	3.44101	1.57544e-06	AT4G34110, AT1G66280, AT3G08720, AT2G20360, AT4G32150, AT4G13850, AT5G37850, AT3G60750, AT1G45249, AT5G37370, AT1G17520, AT4G39260, AT2G38750, AT4G31300, AT1G78290, AT5G62690, AT1G54100, AT1G66270, AT1G04120, AT3G03250, AT2G38170, AT3G51920, AT1G15020, AT1G49950, AT5G54810, AT3G16470, AT5G35630, AT5G14800, AT5G18170, AT3G19290, AT4G04920, AT3G46130, AT1G35720, AT2G45960, AT5G47030, AT2G47730, AT1…	821	399	13998	2.09385	0.00219061	0.000243638	0.00259395
GOTERM_BP_FAT	GO:0009651~response to salt stress	44	3.08989	1.23026e-05	AT4G34110, AT1G66280, AT3G08720, AT2G20360, AT4G32150, AT2G45960, AT5G47030, AT5G37850, AT3G60750, AT2G47730, AT1G45249, AT5G37370, AT1G17520, AT1G49300, AT4G39260, AT2G21660, AT1G77180, AT2G45640, AT4G34180, AT4G31300, AT5G62690, AT1G54100, AT1G04120, AT1G66270, AT3G04720, AT3G03250, AT2G38170, AT3G51920, AT1G15020, AT1G49950, AT5G49720, AT5G62700, AT5G54810, AT3G09260, AT3G16470, AT1G07890, AT5…	821	369	13998	2.03306	0.0169795	0.00171107	0.0202545
GOTERM_BP_FAT	GO:0000377~RNA splicing, via transesterification reactions with bulged adenosine as nucleophile	13	0.912921	3.53444e-05	AT5G52040, AT1G23400, AT1G09140, AT1G14650, AT2G37340, AT3G55460, AT3G13570, AT3G53500, AT1G55310, AT3G61860, AT4G14342, AT1G77180, AT4G25500	821	52	13998	4.26248	0.0480095	0.00446276	0.0581792
GOTERM_BP_FAT	GO:0000375~RNA splicing, via transesterification reactions	13	0.912921	3.53444e-05	AT5G52040, AT1G23400, AT1G09140, AT1G14650, AT2G37340, AT3G55460, AT3G13570, AT3G53500, AT1G55310, AT3G61860, AT4G14342, AT1G77180, AT4G25500	821	52	13998	4.26248	0.0480095	0.00446276	0.0581792
GOTERM_BP_FAT	GO:0009266~response to temperature stimulus	41	2.87921	4.96541e-05	AT1G20450, AT3G08720, AT5G46170, AT2G41100, AT1G06460, AT1G01860, AT4G13850, AT1G76180, AT2G47730, AT1G42970, AT4G35090, AT4G29040, AT3G11170, AT4G39260, AT2G21660, AT2G39460, AT5G67320, AT2G22540, AT4G38580, AT5G02500, AT4G16420, AT5G09410, AT3G26744, AT5G10140, AT2G46590, AT2G38170, AT5G36940, AT1G29395, AT4G31990, AT1G15950, AT2G27720, AT1G79930, AT5G42020, AT3G16470, AT1G79440, AT5G02810, AT1…	821	354	13998	1.97471	0.0667855	0.00574346	0.0817249
GOTERM_BP_FAT	GO:0000398~nuclear mRNA splicing, via spliceosome	12	0.842697	5.2483e-05	AT5G52040, AT3G61860, AT1G14650, AT4G14342, AT1G09140, AT2G37340, AT1G77180, AT3G55460, AT3G13570, AT3G53500, AT4G25500, AT1G55310	821	46	13998	4.44781	0.0704534	0.00560411	0.0863791
GOTERM_BP_FAT	GO:0015979~photosynthesis	24	1.68539	0.000228606	AT3G47470, AT4G11960, AT2G30570, AT3G60370, AT3G14940, AT1G44575, AT1G15820, AT1G22700, AT5G38410, AT1G42970, AT5G47110, AT4G05180, AT1G18730, AT4G01050, AT2G47940, AT5G45040, AT4G22890, AT3G61470, AT2G05620, AT1G20020, AT1G31330, AT4G25080, AT1G08380, AT1G56190	821	175	13998	2.33828	0.272584	0.0224761	0.375739
GOTERM_BP_FAT	GO:0009409~response to cold	29	2.03652	0.000237199	AT1G20450, AT3G08720, AT1G01860, AT4G13850, AT1G76180, AT2G47730, AT1G42970, AT4G35090, AT3G11170, AT4G39260, AT2G21660, AT2G39460, AT5G67320, AT5G02500, AT4G16420, AT5G09410, AT3G26744, AT5G10140, AT2G38170, AT2G46590, AT5G36940, AT4G31990, AT1G29395, AT1G15950, AT2G27720, AT3G16470, AT3G17020, AT4G20260, AT4G04920	821	233	13998	2.1221	0.281234	0.0217741	0.389836
GOTERM_BP_FAT	GO:0006091~generation of precursor metabolites and energy	42	2.94944	0.000415938	AT3G47470, AT2G16510, AT4G02620, AT1G44575, AT1G45145, AT1G19910, AT1G15820, AT5G47030, AT1G42970, AT4G26970, AT2G47940, AT4G01050, AT5G50850, AT4G04040, AT1G64200, AT4G22890, AT2G21410, AT1G20020, AT2G44620, AT1G08380, AT1G56190, AT5G52840, AT5G08570, AT4G11960, AT3G60370, AT4G38920, AT4G38510, AT3G14940, AT4G32470, AT1G22700, AT2G44350, AT5G63680, AT5G19220, AT5G47110, AT5G08680, AT1G18730, AT5…	821	404	13998	1.77252	0.439601	0.035547	0.682651
GOTERM_BP_FAT	GO:0008104~protein localization	48	3.37079	0.00109798	AT2G45170, AT3G52190, AT2G19830, AT1G31730, AT4G32150, AT5G66160, AT4G24920, AT3G07560, AT1G49300, AT5G53350, AT5G52440, AT2G19790, AT4G16143, AT5G11710, AT5G16880, AT4G04910, AT2G42210, AT3G07190, AT5G61210, AT2G37678, AT1G03000, AT2G23310, AT3G10380, AT4G27040, AT5G16620, AT4G35450, AT3G27080, AT1G60070, AT3G15980, AT1G79990, AT1G26670, AT5G45750, AT1G48550, AT4G31490, AT4G19640, AT1G07140, AT4…	821	505	13998	1.62059	0.783296	0.086027	1.79257
GOTERM_BP_FAT	GO:0019684~photosynthesis, light reaction	14	0.983146	0.00127515	AT4G11960, AT3G47470, AT3G60370, AT1G44575, AT1G15820, AT1G22700, AT5G47110, AT1G18730, AT4G01050, AT2G47940, AT4G22890, AT3G61470, AT2G05620, AT1G08380	821	85	13998	2.80823	0.83071	0.0939626	2.07898
GOTERM_BP_FAT	GO:0015031~protein transport	46	3.23034	0.00167423	AT2G45170, AT3G52190, AT2G19830, AT1G31730, AT4G32150, AT5G66160, AT4G24920, AT3G07560, AT1G49300, AT5G53350, AT5G52440, AT2G19790, AT4G16143, AT5G11710, AT5G16880, AT4G04910, AT2G42210, AT3G07190, AT5G61210, AT1G03000, AT3G10380, AT4G27040, AT4G35450, AT5G16620, AT3G27080, AT1G60070, AT3G15980, AT1G79990, AT1G26670, AT5G45750, AT1G48550, AT4G31490, AT4G19640, AT1G07140, AT4G20110, AT5G49840, AT1…	821	488	13998	1.60717	0.902945	0.115526	2.72124
GOTERM_BP_FAT	GO:0045184~establishment of protein localization	46	3.23034	0.00167423	AT2G45170, AT3G52190, AT2G19830, AT1G31730, AT4G32150, AT5G66160, AT4G24920, AT3G07560, AT1G49300, AT5G53350, AT5G52440, AT2G19790, AT4G16143, AT5G11710, AT5G16880, AT4G04910, AT2G42210, AT3G07190, AT5G61210, AT1G03000, AT3G10380, AT4G27040, AT4G35450, AT5G16620, AT3G27080, AT1G60070, AT3G15980, AT1G79990, AT1G26670, AT5G45750, AT1G48550, AT4G31490, AT4G19640, AT1G07140, AT4G20110, AT5G49840, AT1…	821	488	13998	1.60717	0.902945	0.115526	2.72124
GOTERM_BP_FAT	GO:0018130~heterocycle biosynthetic process	18	1.26404	0.00179939	AT5G08280, AT5G14220, AT1G27450, AT1G71920, AT4G10100, AT1G01290, AT5G20990, AT1G03160, AT5G54810, AT2G43760, AT1G78600, AT1G31860, AT5G14800, AT1G07780, AT1G69740, AT1G29810, AT4G25080, AT1G44446	821	132	13998	2.32499	0.918488	0.117812	2.92186
GOTERM_BP_FAT	GO:0015992~proton transport	13	0.912921	0.00229001	AT4G30190, AT4G38920, AT4G38510, AT4G02620, AT2G16510, AT1G19910, AT5G47030, AT5G55290, AT5G62670, AT5G08680, AT1G64200, AT2G21410, AT2G21870	821	80	13998	2.77062	0.958884	0.140985	3.7045
GOTERM_BP_FAT	GO:0006818~hydrogen transport	13	0.912921	0.00229001	AT4G30190, AT4G38920, AT4G38510, AT4G02620, AT2G16510, AT1G19910, AT5G47030, AT5G55290, AT5G62670, AT5G08680, AT1G64200, AT2G21410, AT2G21870	821	80	13998	2.77062	0.958884	0.140985	3.7045
GOTERM_BP_FAT	GO:0009853~photorespiration	9	0.632022	0.00267232	AT2G35370, AT4G39640, AT1G23310, AT5G47435, AT1G80380, AT2G13360, AT5G38410, AT4G39660, AT2G47690, AT5G52840	821	42	13998	3.65356	0.975883	0.155754	4.31026
GOTERM_BP_FAT	GO:0042558~pteridine and derivative metabolic process	7	0.491573	0.00268779	AT2G43760, AT4G10100, AT1G01290, AT5G47435, AT1G78680, AT1G29810, AT5G20990	821	25	13998	4.77398	0.976398	0.150314	4.3347
GOTERM_BP_FAT	GO:0022613~ribonucleoprotein complex biogenesis	27	1.89607	0.00304243	AT5G65220, AT1G06720, AT1G09140, AT3G06480, AT1G55150, AT1G01860, AT5G64140, AT1G48920, AT2G20490, AT3G60245, AT3G03920, AT1G41880, AT2G39460, AT3G28900, AT4G17560, AT5G22100, AT1G64510, AT3G53020, AT2G37340, AT4G25730, AT3G63140, AT5G52470, AT4G29410, AT3G49010, AT1G69620, AT3G10090, AT2G39670	821	249	13998	1.84879	0.985614	0.161994	4.89328
GOTERM_BP_FAT	GO:0044271~nitrogen compound biosynthetic process	46	3.23034	0.00336472	AT4G30190, AT2G37500, AT5G14220, AT2G16510, AT4G02620, AT1G71920, AT1G01290, AT1G19910, AT1G17410, AT5G20990, AT5G47030, AT3G49680, AT1G03160, AT5G14060, AT4G35640, AT2G43760, AT1G78600, AT2G31810, AT1G31860, AT1G64200, AT3G16400, AT2G17640, AT5G47435, AT2G21410, AT1G07780, AT3G51420, AT3G61440, AT1G10070, AT1G29810, AT4G25080, AT1G62180, AT2G44530, AT5G08280, AT4G38920, AT1G27450, AT4G38510, AT3…	821	506	13998	1.54999	0.990828	0.171106	5.39824
GOTERM_BP_FAT	GO:0043094~cellular metabolic compound salvage	11	0.772472	0.00480355	AT2G35370, AT1G27450, AT4G39640, AT1G23310, AT5G47435, AT1G80380, AT5G37850, AT2G13360, AT5G38410, AT4G39660, AT2G47690, AT5G52840	821	66	13998	2.84166	0.998772	0.227246	7.62205
GOTERM_BP_FAT	GO:0016036~cellular response to phosphate starvation	8	0.561798	0.005073	AT2G26660, AT3G16785, AT4G35090, AT1G66270, AT3G03250, AT5G20150, AT3G52190, AT5G36940	821	37	13998	3.68647	0.999158	0.230648	8.033
GOTERM_BP_FAT	GO:0009415~response to water	21	1.47472	0.00596627	AT1G20450, AT1G54100, AT1G07660, AT2G05520, AT3G51920, AT2G45960, AT1G29395, AT1G76180, AT1G45249, AT1G54410, AT2G46680, AT3G53420, AT3G19290, AT5G25610, AT2G30870, AT2G05620, AT5G20520, AT3G06760, AT1G78380, AT2G22430, AT1G54160	821	185	13998	1.9354	0.999759	0.257325	9.38314
GOTERM_BP_FAT	GO:0042254~ribosome biogenesis	25	1.75562	0.00811133	AT5G65220, AT1G06720, AT3G06480, AT1G55150, AT1G01860, AT5G64140, AT1G48920, AT2G20490, AT3G60245, AT3G03920, AT1G41880, AT2G39460, AT3G28900, AT4G17560, AT5G22100, AT1G64510, AT3G53020, AT4G25730, AT3G63140, AT5G52470, AT4G29410, AT3G49010, AT1G69620, AT3G10090, AT2G39670	821	242	13998	1.76136	0.999988	0.323573	12.5496
GOTERM_BP_FAT	GO:0006777~Mo-molybdopterin cofactor biosynthetic process	4	0.280899	0.00898085	AT2G43760, AT4G10100, AT1G01290, AT5G20990	821	8	13998	8.52497	0.999996	0.342029	13.8034
GOTERM_BP_FAT	GO:0032324~molybdopterin cofactor biosynthetic process	4	0.280899	0.00898085	AT2G43760, AT4G10100, AT1G01290, AT5G20990	821	8	13998	8.52497	0.999996	0.342029	13.8034
GOTERM_BP_FAT	GO:0043545~molybdopterin cofactor metabolic process	4	0.280899	0.00898085	AT2G43760, AT4G10100, AT1G01290, AT5G20990	821	8	13998	8.52497	0.999996	0.342029	13.8034
GOTERM_BP_FAT	GO:0019720~Mo-molybdopterin cofactor metabolic process	4	0.280899	0.00898085	AT2G43760, AT4G10100, AT1G01290, AT5G20990	821	8	13998	8.52497	0.999996	0.342029	13.8034
GOTERM_BP_FAT	GO:0051189~prosthetic group metabolic process	4	0.280899	0.00898085	AT2G43760, AT4G10100, AT1G01290, AT5G20990	821	8	13998	8.52497	0.999996	0.342029	13.8034
GOTERM_BP_FAT	GO:0034613~cellular protein localization	28	1.96629	0.00937115	AT1G31730, AT5G66160, AT4G24920, AT3G07560, AT2G19790, AT5G52440, AT4G16143, AT5G11710, AT5G16880, AT3G07190, AT2G37678, AT1G03000, AT4G35450, AT5G16620, AT1G60070, AT3G27080, AT3G15980, AT1G79990, AT1G26670, AT1G48550, AT4G31490, AT1G07140, AT4G20110, AT1G11905, AT3G08960, AT5G22770, AT5G11490, AT2G17790	821	285	13998	1.67508	0.999998	0.344777	14.3606
GOTERM_BP_FAT	GO:0009765~photosynthesis, light harvesting	7	0.491573	0.00970379	AT3G47470, AT5G47110, AT2G47940, AT1G44575, AT1G15820, AT3G61470, AT1G08380	821	32	13998	3.72967	0.999999	0.345691	14.8329
GOTERM_BP_FAT	GO:0007568~aging	11	0.772472	0.00980584	AT5G62000, AT1G16460, AT2G39780, AT5G35630, AT4G05320, AT5G51640, AT3G45600, AT5G66040, AT4G35770, AT1G76680, AT1G59750	821	73	13998	2.56917	0.999999	0.340102	14.9773
GOTERM_BP_FAT	GO:0046907~intracellular transport	36	2.52809	0.010222	AT3G52190, AT1G31730, AT4G32150, AT5G66160, AT4G24920, AT5G46800, AT3G07560, AT2G21660, AT2G19790, AT4G19490, AT5G52440, AT4G16143, AT5G11710, AT5G16880, AT3G25150, AT3G07190, AT1G03000, AT2G23310, AT4G35450, AT5G16620, AT3G27080, AT1G60070, AT3G15980, AT1G79990, AT1G26670, AT1G48550, AT4G31490, AT1G07140, AT4G20110, AT3G08960, AT1G11905, AT1G17730, AT3G19960, AT5G11490, AT5G22770, AT2G17790	821	397	13998	1.54609	0.999999	0.343382	15.5637
GOTERM_BP_FAT	GO:0006886~intracellular protein transport	27	1.89607	0.0105056	AT1G31730, AT5G66160, AT4G24920, AT3G07560, AT2G19790, AT5G52440, AT4G16143, AT5G11710, AT5G16880, AT3G07190, AT1G03000, AT4G35450, AT5G16620, AT1G60070, AT3G27080, AT3G15980, AT1G79990, AT1G26670, AT1G48550, AT4G31490, AT1G07140, AT4G20110, AT1G11905, AT3G08960, AT5G22770, AT5G11490, AT2G17790	821	274	13998	1.6801	1	0.342974	15.9611
GOTERM_BP_FAT	GO:0070727~cellular macromolecule localization	29	2.03652	0.0113905	AT1G31730, AT2G44490, AT5G66160, AT4G24920, AT3G07560, AT2G19790, AT5G52440, AT4G16143, AT5G11710, AT5G16880, AT3G07190, AT2G37678, AT1G03000, AT4G35450, AT5G16620, AT1G60070, AT3G27080, AT3G15980, AT1G79990, AT1G26670, AT1G48550, AT4G31490, AT1G07140, AT4G20110, AT1G11905, AT3G08960, AT5G22770, AT5G11490, AT2G17790	821	303	13998	1.63184	1	0.357866	17.1901
GOTERM_BP_FAT	GO:0042559~pteridine and derivative biosynthetic process	5	0.351124	0.0120776	AT2G43760, AT4G10100, AT1G01290, AT1G29810, AT5G20990	821	16	13998	5.32811	1	0.366912	18.1327
GOTERM_BP_FAT	GO:0034220~ion transmembrane transport	10	0.702247	0.0143229	AT5G08680, AT4G38510, AT4G38920, AT2G16510, AT4G02620, AT1G64200, AT1G19910, AT2G21410, AT5G47030, AT5G55290	821	66	13998	2.58332	1	0.41049	21.143
GOTERM_BP_FAT	GO:0009414~response to water deprivation	19	1.33427	0.0150666	AT1G20450, AT1G54100, AT1G07660, AT2G05520, AT3G51920, AT2G45960, AT1G29395, AT1G76180, AT1G45249, AT2G46680, AT3G53420, AT3G19290, AT5G25610, AT2G05620, AT2G30870, AT3G06760, AT1G78380, AT2G22430, AT1G54160	821	176	13998	1.84062	1	0.418332	22.117
GOTERM_BP_FAT	GO:0006081~cellular aldehyde metabolic process	6	0.421348	0.0160337	AT1G54100, AT2G31350, AT1G06130, AT4G34350, AT3G10850, AT4G26970	821	26	13998	3.9346	1	0.430213	23.3665
GOTERM_BP_FAT	GO:0044273~sulfur compound catabolic process	5	0.351124	0.0185036	AT5G25980, AT4G39640, AT1G23310, AT3G16400, AT2G44490, AT5G26000	821	18	13998	4.73609	1	0.46959	26.4731
GOTERM_BP_FAT	GO:0031668~cellular response to extracellular stimulus	11	0.772472	0.0195472	AT2G26660, AT3G16785, AT2G45170, AT4G35090, AT1G66270, AT3G03250, AT5G20150, AT3G52190, AT5G36940, AT1G78380, AT1G29395	821	81	13998	2.31542	1	0.480176	27.7498
GOTERM_BP_FAT	GO:0015986~ATP synthesis coupled proton transport	9	0.632022	0.0210128	AT5G08680, AT4G38510, AT4G38920, AT2G16510, AT4G02620, AT1G64200, AT1G19910, AT2G21410, AT5G47030	821	59	13998	2.60084	1	0.497157	29.5076
GOTERM_BP_FAT	GO:0015985~energy coupled proton transport, down electrochemical gradient	9	0.632022	0.0210128	AT5G08680, AT4G38510, AT4G38920, AT2G16510, AT4G02620, AT1G64200, AT1G19910, AT2G21410, AT5G47030	821	59	13998	2.60084	1	0.497157	29.5076
GOTERM_BP_FAT	GO:0042742~defense response to bacterium	19	1.33427	0.0226667	AT5G08280, AT3G04720, AT2G33340, AT4G35450, AT3G56400, AT5G14740, AT5G44510, AT2G44490, AT2G47730, AT1G02120, AT4G19660, AT4G01050, AT5G50850, AT1G04510, AT3G17210, AT5G10450, AT4G20260, AT1G20020, AT1G22070	821	184	13998	1.76059	1	0.515842	31.4431
GOTERM_BP_FAT	GO:0051186~cofactor metabolic process	26	1.82584	0.022669	AT5G14220, AT1G01290, AT1G78680, AT5G37850, AT5G20990, AT3G27300, AT4G26970, AT1G76730, AT2G43760, AT1G78600, AT5G47435, AT5G13800, AT3G24200, AT3G10160, AT4G25080, AT5G08280, AT5G49940, AT4G39640, AT3G14940, AT4G10100, AT3G24170, AT2G44350, AT1G23310, AT4G38970, AT2G17130, AT1G69740, AT1G44446	821	279	13998	1.58888	1	0.508011	31.4458
GOTERM_BP_FAT	GO:0048511~rhythmic process	8	0.561798	0.0231205	AT3G46640, AT5G02810, AT4G25100, AT2G21660, AT4G21960, AT4G18020, AT5G61380, AT4G04920	821	49	13998	2.78366	1	0.507304	31.9654
GOTERM_BP_FAT	GO:0007623~circadian rhythm	7	0.491573	0.0247354	AT3G46640, AT5G02810, AT4G25100, AT2G21660, AT4G18020, AT5G61380, AT4G04920	821	39	13998	3.06025	1	0.523746	33.7937
GOTERM_BP_FAT	GO:0009267~cellular response to starvation	9	0.632022	0.0252122	AT2G26660, AT3G16785, AT2G45170, AT4G35090, AT1G66270, AT3G03250, AT5G20150, AT3G52190, AT5G36940	821	61	13998	2.51556	1	0.523138	34.3246
GOTERM_BP_FAT	GO:0010228~vegetative to reproductive phase transition	10	0.702247	0.0262122	AT4G27630, AT4G30200, AT2G21660, AT1G14400, AT5G42820, AT5G62640, AT1G55250, AT1G03160, AT1G71692, AT2G35510	821	73	13998	2.33561	1	0.529789	35.4251
GOTERM_BP_FAT	GO:0009631~cold acclimation	5	0.351124	0.0267083	AT1G20450, AT4G16420, AT2G38170, AT1G29395, AT4G04920	821	20	13998	4.26248	1	0.529363	35.9647
GOTERM_BP_FAT	GO:0019243~methylglyoxal catabolic process to D-lactate	3	0.210674	0.0304426	AT2G31350, AT1G06130, AT3G10850	821	5	13998	10.23	1	0.569933	39.8922
GOTERM_BP_FAT	GO:0051596~methylglyoxal catabolic process	3	0.210674	0.0304426	AT2G31350, AT1G06130, AT3G10850	821	5	13998	10.23	1	0.569933	39.8922
GOTERM_BP_FAT	GO:0009438~methylglyoxal metabolic process	3	0.210674	0.0304426	AT2G31350, AT1G06130, AT3G10850	821	5	13998	10.23	1	0.569933	39.8922
GOTERM_BP_FAT	GO:0046185~aldehyde catabolic process	3	0.210674	0.0304426	AT2G31350, AT1G06130, AT3G10850	821	5	13998	10.23	1	0.569933	39.8922
GOTERM_BP_FAT	GO:0006089~lactate metabolic process	3	0.210674	0.0304426	AT2G31350, AT1G06130, AT3G10850	821	5	13998	10.23	1	0.569933	39.8922
GOTERM_BP_FAT	GO:0006979~response to oxidative stress	26	1.82584	0.0304959	AT2G35380, AT4G32320, AT5G34850, AT4G25100, AT1G45145, AT4G35770, AT4G35090, AT5G27830, AT1G49300, AT2G39460, AT3G13750, AT5G59880, AT5G47650, AT1G27510, AT4G39640, AT4G24520, AT1G53670, AT4G21960, AT3G55460, AT5G36940, AT5G54810, AT3G32980, AT1G07890, AT1G23310, AT1G78380, AT2G35510, AT1G35720	821	287	13998	1.54459	1	0.563541	39.9466
GOTERM_BP_FAT	GO:0006518~peptide metabolic process	5	0.351124	0.0367773	AT1G73990, AT4G39640, AT2G22425, AT2G30440, AT1G23310, AT3G24170	821	22	13998	3.87499	1	0.626238	46.0418
GOTERM_BP_FAT	GO:0009416~response to light stimulus	38	2.66854	0.0368293	AT1G73990, AT4G05320, AT1G44575, AT2G41100, AT4G05050, AT1G15820, AT5G42820, AT4G02890, AT2G32250, AT5G38410, AT1G42970, AT4G32280, AT4G35090, AT3G05420, AT1G07600, AT2G39460, AT5G20520, AT5G58140, AT1G51680, AT1G14290, AT2G37678, AT3G02260, AT2G46590, AT5G36940, AT3G18780, AT3G59060, AT5G62640, AT5G63860, AT5G64330, AT3G19820, AT1G48410, AT5G11060, AT1G79440, AT5G02810, AT5G18170, AT2G05620, AT4…	821	466	13998	1.39034	1	0.619892	46.0897
GOTERM_BP_FAT	GO:0016197~endosome transport	4	0.280899	0.0368493	AT1G48550, AT4G19490, AT1G17730, AT2G17790	821	13	13998	5.24614	1	0.613351	46.1081
GOTERM_BP_FAT	GO:0016145~S-glycoside catabolic process	4	0.280899	0.0368493	AT5G25980, AT3G16400, AT2G44490, AT5G26000	821	13	13998	5.24614	1	0.613351	46.1081
GOTERM_BP_FAT	GO:0019759~glycosinolate catabolic process	4	0.280899	0.0368493	AT5G25980, AT3G16400, AT2G44490, AT5G26000	821	13	13998	5.24614	1	0.613351	46.1081
GOTERM_BP_FAT	GO:0016575~histone deacetylation	4	0.280899	0.0368493	AT3G44680, AT5G67320, AT1G08460, AT4G33470	821	13	13998	5.24614	1	0.613351	46.1081
GOTERM_BP_FAT	GO:0019762~glucosinolate catabolic process	4	0.280899	0.0368493	AT5G25980, AT3G16400, AT2G44490, AT5G26000	821	13	13998	5.24614	1	0.613351	46.1081
GOTERM_BP_FAT	GO:0009314~response to radiation	39	2.73876	0.0378937	AT1G73990, AT4G05320, AT1G44575, AT2G41100, AT4G05050, AT1G15820, AT5G42820, AT4G02890, AT2G32250, AT5G38410, AT1G42970, AT4G32280, AT4G35090, AT3G05420, AT1G07600, AT2G39460, AT5G20520, AT5G58140, AT1G51680, AT1G14290, AT2G37678, AT3G02260, AT2G46590, AT3G24170, AT5G36940, AT3G18780, AT3G59060, AT5G62640, AT5G63860, AT5G64330, AT3G19820, AT1G48410, AT5G11060, AT1G79440, AT5G02810, AT5G18170, AT2…	821	482	13998	1.37956	1	0.617198	47.0623
GOTERM_BP_FAT	GO:0042594~response to starvation	9	0.632022	0.0412396	AT2G26660, AT3G16785, AT2G45170, AT4G35090, AT1G66270, AT3G03250, AT5G20150, AT3G52190, AT5G36940	821	67	13998	2.29029	1	0.642446	50.0134
GOTERM_BP_FAT	GO:0006790~sulfur metabolic process	17	1.19382	0.0431506	AT5G25980, AT3G63250, AT4G39640, AT4G10100, AT3G24170, AT3G59060, AT2G44490, AT1G03160, AT4G35640, AT1G48420, AT3G09710, AT5G54390, AT1G23310, AT2G17640, AT3G16400, AT3G61440, AT5G26000, AT1G62180	821	171	13998	1.69502	1	0.653067	51.6289
GOTERM_BP_FAT	GO:0042732~D-xylose metabolic process	3	0.210674	0.0439117	AT3G62830, AT2G47650, AT5G59290	821	6	13998	8.52497	1	0.653355	52.2585
GOTERM_BP_FAT	GO:0051028~mRNA transport	4	0.280899	0.04491	AT1G07140, AT2G21660, AT5G11200, AT5G11170	821	14	13998	4.87141	1	0.655628	53.0727
GOTERM_BP_FAT	GO:0009773~photosynthetic electron transport in photosystem I	4	0.280899	0.04491	AT4G11960, AT1G18730, AT4G22890, AT2G05620	821	14	13998	4.87141	1	0.655628	53.0727
GOTERM_BP_FAT	GO:0016139~glycoside catabolic process	4	0.280899	0.04491	AT5G25980, AT3G16400, AT2G44490, AT5G26000	821	14	13998	4.87141	1	0.655628	53.0727
GOTERM_BP_FAT	GO:0044275~cellular carbohydrate catabolic process	15	1.05337	0.0450285	AT5G25980, AT2G44490, AT2G41540, AT3G27300, AT1G42970, AT3G19280, AT5G63680, AT5G50850, AT5G17520, AT4G04040, AT3G16400, AT4G38970, AT1G56190, AT5G26000, AT5G08570	821	145	13998	1.76379	1	0.650547	53.1684
GOTERM_BP_FAT	GO:0009991~response to extracellular stimulus	11	0.772472	0.0452472	AT2G26660, AT3G16785, AT2G45170, AT4G35090, AT1G66270, AT3G03250, AT5G20150, AT3G52190, AT5G36940, AT1G78380, AT1G29395	821	93	13998	2.01666	1	0.646394	53.3447
GOTERM_BP_FAT	GO:0055085~transmembrane transport	20	1.40449	0.0463933	AT4G38920, AT4G38510, AT4G02620, AT2G16510, AT3G21690, AT1G19910, AT1G08930, AT3G05165, AT5G47030, AT5G16150, AT3G05160, AT5G55290, AT4G24920, AT5G08680, AT1G07140, AT1G64200, AT1G15180, AT5G60430, AT2G21410, AT2G45070	821	214	13998	1.59345	1	0.649926	54.2583
GOTERM_BP_FAT	GO:0009737~response to abscisic acid stimulus	25	1.75562	0.0468232	AT1G20450, AT4G27630, AT3G46590, AT2G05520, AT1G76180, AT1G45249, AT2G38750, AT1G64060, AT1G77180, AT2G45640, AT3G56860, AT1G55870, AT2G26980, AT1G54100, AT4G18010, AT3G51920, AT1G29395, AT1G49950, AT2G46680, AT3G19290, AT5G25610, AT4G38970, AT3G46130, AT2G22430, AT1G35720	821	285	13998	1.49561	1	0.647611	54.5967
GOTERM_BP_FAT	GO:0031669~cellular response to nutrient levels	9	0.632022	0.0478092	AT2G26660, AT3G16785, AT2G45170, AT4G35090, AT1G66270, AT3G03250, AT5G20150, AT3G52190, AT5G36940	821	69	13998	2.22391	1	0.64976	55.3638
GOTERM_BP_FAT	GO:0034728~nucleosome organization	9	0.632022	0.0478092	AT1G17520, AT1G74560, AT2G19480, AT5G08780, AT4G40030, AT5G02560, AT1G07660, AT5G56950, AT1G49950	821	69	13998	2.22391	1	0.64976	55.3638
GOTERM_BP_FAT	GO:0006334~nucleosome assembly	9	0.632022	0.0478092	AT1G17520, AT1G74560, AT2G19480, AT5G08780, AT4G40030, AT5G02560, AT1G07660, AT5G56950, AT1G49950	821	69	13998	2.22391	1	0.64976	55.3638
GOTERM_BP_FAT	GO:0009617~response to bacterium	22	1.54494	0.0498204	AT5G08280, AT3G04720, AT2G33340, AT4G35450, AT3G56400, AT1G33970, AT5G14740, AT5G44510, AT2G44490, AT2G47730, AT4G19660, AT1G02120, AT4G01050, AT5G50850, AT3G28940, AT1G04510, AT3G17210, AT5G10450, AT4G20260, AT1G20020, AT1G22070, AT4G37980	821	244	13998	1.53729	1	0.659668	56.891
GOTERM_BP_FAT	GO:0009926~auxin polar transport	7	0.491573	0.0504627	AT5G01990, AT3G02260, AT5G19530, AT2G17500, AT5G55910, AT1G76520, AT2G01420	821	46	13998	2.59456	1	0.658974	57.3684
GOTERM_BP_FAT	GO:0006476~protein amino acid deacetylation	4	0.280899	0.0537649	AT3G44680, AT5G67320, AT1G08460, AT4G33470	821	15	13998	4.54665	1	0.677383	59.7449
GOTERM_BP_FAT	GO:0006800~oxygen and reactive oxygen species metabolic process	12	0.842697	0.0542621	AT3G32980, AT4G35090, AT4G34460, AT4G32320, AT1G79440, AT2G35380, AT5G34850, AT4G25100, AT1G07890, AT1G64060, AT4G21960, AT5G36940	821	109	13998	1.87706	1	0.67551	60.0918
GOTERM_BP_FAT	GO:0031497~chromatin assembly	9	0.632022	0.0550248	AT1G17520, AT1G74560, AT2G19480, AT5G08780, AT4G40030, AT5G02560, AT1G07660, AT5G56950, AT1G49950	821	71	13998	2.16126	1	0.675498	60.6184
GOTERM_BP_FAT	GO:0016192~vesicle-mediated transport	25	1.75562	0.0552239	AT2G19830, AT3G52190, AT4G32150, AT1G31730, AT4G19490, AT2G19790, AT3G58600, AT4G04910, AT5G16880, AT5G61210, AT2G23310, AT3G10380, AT4G27040, AT1G60070, AT3G15980, AT1G79990, AT3G56110, AT1G26670, AT1G48550, AT4G31490, AT1G23490, AT1G17730, AT5G22770, AT5G11490, AT2G17790	821	290	13998	1.46982	1	0.671672	60.7548
GOTERM_BP_FAT	GO:0006325~chromatin organization	20	1.40449	0.0560904	AT1G74560, AT4G34430, AT3G44680, AT5G08780, AT5G02560, AT1G07660, AT5G56950, AT2G27100, AT1G49950, AT4G33470, AT1G17520, AT1G20693, AT2G19480, AT2G22740, AT4G40030, AT5G67320, AT1G14400, AT1G08460, AT4G13460, AT1G55250	821	219	13998	1.55707	1	0.672417	61.3433
GOTERM_BP_FAT	GO:0065004~protein-DNA complex assembly	9	0.632022	0.0588792	AT1G17520, AT1G74560, AT2G19480, AT5G08780, AT4G40030, AT5G02560, AT1G07660, AT5G56950, AT1G49950	821	72	13998	2.13124	1	0.685619	63.1815
GOTERM_BP_FAT	GO:0042147~retrograde transport, endosome to Golgi	3	0.210674	0.0591297	AT1G48550, AT4G19490, AT2G17790	821	7	13998	7.30712	1	0.682259	63.3424
GOTERM_BP_FAT	GO:0009914~hormone transport	7	0.491573	0.0600056	AT5G01990, AT3G02260, AT5G19530, AT2G17500, AT5G55910, AT1G76520, AT2G01420	821	48	13998	2.48645	1	0.682894	63.9004
GOTERM_BP_FAT	GO:0009064~glutamine family amino acid metabolic process	8	0.561798	0.0601944	AT2G37500, AT1G79440, AT5G35630, AT5G14800, AT1G78680, AT1G78670, AT4G39660, AT5G60540	821	60	13998	2.27333	1	0.679248	64.0196
GOTERM_BP_FAT	GO:0033554~cellular response to stress	34	2.38764	0.0613152	AT4G34460, AT2G45170, AT2G35380, AT4G32320, AT5G34850, AT4G25100, AT2G33340, AT3G52190, AT5G56950, AT2G44490, AT5G26680, AT3G52560, AT4G35090, AT2G19480, AT1G65070, AT3G28730, AT1G22070, AT4G37980, AT3G07930, AT1G66270, AT3G03250, AT5G20150, AT4G21960, AT5G36940, AT3G24170, AT1G07745, AT1G29395, AT2G26660, AT3G32980, AT5G42020, AT3G16785, AT1G07890, AT1G04510, AT1G78380	821	426	13998	1.36079	1	0.681423	64.7196
GOTERM_BP_FAT	GO:0006497~protein amino acid lipidation	5	0.351124	0.0626094	AT5G14850, AT5G57020, AT3G57170, AT3G01380, AT1G10095	821	26	13998	3.27883	1	0.684579	65.512
GOTERM_BP_FAT	GO:0042158~lipoprotein biosynthetic process	5	0.351124	0.0626094	AT5G14850, AT5G57020, AT3G57170, AT3G01380, AT1G10095	821	26	13998	3.27883	1	0.684579	65.512
GOTERM_BP_FAT	GO:0042157~lipoprotein metabolic process	5	0.351124	0.0626094	AT5G14850, AT5G57020, AT3G57170, AT3G01380, AT1G10095	821	26	13998	3.27883	1	0.684579	65.512
GOTERM_BP_FAT	GO:0006575~cellular amino acid derivative metabolic process	24	1.68539	0.0628742	AT3G24503, AT2G48110, AT5G05920, AT5G18900, AT1G78680, AT1G48420, AT1G78600, AT2G26310, AT2G21660, AT1G07780, AT1G51680, AT4G37980, AT5G63910, AT4G39640, AT4G24520, AT3G24170, AT3G59060, AT1G15950, AT5G54810, AT1G79440, AT3G09220, AT4G34050, AT1G23310, AT3G02470, AT4G34135	821	280	13998	1.46142	1	0.681528	65.6721
GOTERM_BP_FAT	GO:0034622~cellular macromolecular complex assembly	19	1.33427	0.0629273	AT5G62690, AT1G74560, AT3G60370, AT1G09140, AT2G37340, AT2G22640, AT5G08780, AT5G02560, AT1G07660, AT5G56950, AT1G22700, AT1G49950, AT5G62700, AT1G17520, AT2G19480, AT4G29040, AT1G59840, AT4G40030, AT3G08960	821	208	13998	1.55745	1	0.677258	65.7041
GOTERM_BP_FAT	GO:0006457~protein folding	22	1.54494	0.0633366	AT4G26555, AT1G56300, AT1G80920, AT2G29960, AT3G60370, AT2G18040, AT4G35450, AT1G18700, AT3G66654, AT1G79930, AT4G13830, AT5G42020, AT5G06110, AT2G47320, AT1G08780, AT1G26550, AT4G32420, AT2G07340, AT5G64360, AT4G33060, AT3G44600, AT5G02500	821	251	13998	1.49442	1	0.675169	65.9499
GOTERM_BP_FAT	GO:0006403~RNA localization	4	0.280899	0.063385	AT1G07140, AT2G21660, AT5G11200, AT5G11170	821	16	13998	4.26248	1	0.670972	65.9789
GOTERM_BP_FAT	GO:0009612~response to mechanical stimulus	4	0.280899	0.063385	AT5G61210, AT2G41100, AT5G37780, AT1G66410	821	16	13998	4.26248	1	0.670972	65.9789
GOTERM_BP_FAT	GO:0050658~RNA transport	4	0.280899	0.063385	AT1G07140, AT2G21660, AT5G11200, AT5G11170	821	16	13998	4.26248	1	0.670972	65.9789
GOTERM_BP_FAT	GO:0050657~nucleic acid transport	4	0.280899	0.063385	AT1G07140, AT2G21660, AT5G11200, AT5G11170	821	16	13998	4.26248	1	0.670972	65.9789
GOTERM_BP_FAT	GO:0051236~establishment of RNA localization	4	0.280899	0.063385	AT1G07140, AT2G21660, AT5G11200, AT5G11170	821	16	13998	4.26248	1	0.670972	65.9789
GOTERM_BP_FAT	GO:0006732~coenzyme metabolic process	18	1.26404	0.0655743	AT3G14940, AT4G39640, AT4G10100, AT1G01290, AT3G24170, AT1G78680, AT2G44350, AT5G37850, AT5G20990, AT3G27300, AT4G26970, AT1G76730, AT2G43760, AT1G23310, AT5G47435, AT4G38970, AT2G17130, AT3G10160, AT3G24200	821	195	13998	1.57384	1	0.67937	67.2648
GOTERM_BP_FAT	GO:0009260~ribonucleotide biosynthetic process	14	0.983146	0.0669399	AT4G30190, AT4G38920, AT4G38510, AT4G02620, AT2G16510, AT1G19910, AT1G17410, AT5G47030, AT5G62670, AT5G08680, AT1G64200, AT5G47435, AT2G21410, AT2G44530	821	140	13998	1.70499	1	0.682781	68.0437
GOTERM_BP_FAT	GO:0009206~purine ribonucleoside triphosphate biosynthetic process	12	0.842697	0.0703264	AT4G30190, AT5G08680, AT4G38510, AT4G38920, AT2G16510, AT4G02620, AT1G64200, AT1G19910, AT1G17410, AT2G21410, AT5G47030, AT5G62670	821	114	13998	1.79473	1	0.697054	69.9007
GOTERM_BP_FAT	GO:0009201~ribonucleoside triphosphate biosynthetic process	12	0.842697	0.0703264	AT4G30190, AT5G08680, AT4G38510, AT4G38920, AT2G16510, AT4G02620, AT1G64200, AT1G19910, AT1G17410, AT2G21410, AT5G47030, AT5G62670	821	114	13998	1.79473	1	0.697054	69.9007
GOTERM_BP_FAT	GO:0009144~purine nucleoside triphosphate metabolic process	12	0.842697	0.0703264	AT4G30190, AT5G08680, AT4G38510, AT4G38920, AT2G16510, AT4G02620, AT1G64200, AT1G19910, AT1G17410, AT2G21410, AT5G47030, AT5G62670	821	114	13998	1.79473	1	0.697054	69.9007
GOTERM_BP_FAT	GO:0009145~purine nucleoside triphosphate biosynthetic process	12	0.842697	0.0703264	AT4G30190, AT5G08680, AT4G38510, AT4G38920, AT2G16510, AT4G02620, AT1G64200, AT1G19910, AT1G17410, AT2G21410, AT5G47030, AT5G62670	821	114	13998	1.79473	1	0.697054	69.9007
GOTERM_BP_FAT	GO:0009205~purine ribonucleoside triphosphate metabolic process	12	0.842697	0.0703264	AT4G30190, AT5G08680, AT4G38510, AT4G38920, AT2G16510, AT4G02620, AT1G64200, AT1G19910, AT1G17410, AT2G21410, AT5G47030, AT5G62670	821	114	13998	1.79473	1	0.697054	69.9007
GOTERM_BP_FAT	GO:0009199~ribonucleoside triphosphate metabolic process	12	0.842697	0.0703264	AT4G30190, AT5G08680, AT4G38510, AT4G38920, AT2G16510, AT4G02620, AT1G64200, AT1G19910, AT1G17410, AT2G21410, AT5G47030, AT5G62670	821	114	13998	1.79473	1	0.697054	69.9007
GOTERM_BP_FAT	GO:0034621~cellular macromolecular complex subunit organization	20	1.40449	0.0719291	AT5G62690, AT1G74560, AT3G60370, AT1G09140, AT2G37340, AT2G22640, AT5G08780, AT5G02560, AT1G07660, AT5G56950, AT1G22700, AT1G49950, AT5G62700, AT1G17520, AT2G19480, AT4G29040, AT1G59840, AT4G40030, AT3G08960, AT1G12920	821	226	13998	1.50884	1	0.701278	70.7438
GOTERM_BP_FAT	GO:0065003~macromolecular complex assembly	23	1.61517	0.0725659	AT5G62690, AT1G74560, AT1G54360, AT3G60370, AT1G09140, AT4G24440, AT2G22640, AT2G37340, AT5G08780, AT5G02560, AT1G07660, AT5G56950, AT1G22700, AT1G49950, AT5G62700, AT1G17520, AT2G19480, AT4G29040, AT1G59840, AT4G40030, AT3G08960, AT5G13730, AT2G41630	821	270	13998	1.4524	1	0.700409	71.0725
GOTERM_BP_FAT	GO:0009259~ribonucleotide metabolic process	14	0.983146	0.073134	AT4G30190, AT4G38920, AT4G38510, AT4G02620, AT2G16510, AT1G19910, AT1G17410, AT5G47030, AT5G62670, AT5G08680, AT1G64200, AT5G47435, AT2G21410, AT2G44530	821	142	13998	1.68098	1	0.699207	71.3629
GOTERM_BP_FAT	GO:0009142~nucleoside triphosphate biosynthetic process	12	0.842697	0.0738687	AT4G30190, AT5G08680, AT4G38510, AT4G38920, AT2G16510, AT4G02620, AT1G64200, AT1G19910, AT1G17410, AT2G21410, AT5G47030, AT5G62670	821	115	13998	1.77912	1	0.698877	71.7344
GOTERM_BP_FAT	GO:0009141~nucleoside triphosphate metabolic process	12	0.842697	0.0775224	AT4G30190, AT5G08680, AT4G38510, AT4G38920, AT2G16510, AT4G02620, AT1G64200, AT1G19910, AT1G17410, AT2G21410, AT5G47030, AT5G62670	821	116	13998	1.76379	1	0.712933	73.5155
GOTERM_BP_FAT	GO:0006119~oxidative phosphorylation	10	0.702247	0.0803903	AT5G08680, AT4G38510, AT4G38920, AT2G16510, AT4G02620, AT1G64200, AT4G32470, AT1G19910, AT2G21410, AT5G47030	821	90	13998	1.89444	1	0.722506	74.8391
GOTERM_BP_FAT	GO:0006323~DNA packaging	9	0.632022	0.0806586	AT1G17520, AT1G74560, AT2G19480, AT5G08780, AT4G40030, AT5G02560, AT1G07660, AT5G56950, AT1G49950	821	77	13998	1.99285	1	0.719851	74.9597
GOTERM_BP_FAT	GO:0006605~protein targeting	13	0.912921	0.0825088	AT1G03000, AT5G16620, AT4G35450, AT3G27080, AT1G26670, AT4G24920, AT3G07560, AT1G07140, AT5G52440, AT4G20110, AT3G08960, AT4G16143, AT5G11710	821	131	13998	1.69198	1	0.724428	75.7767
GOTERM_BP_FAT	GO:0009152~purine ribonucleotide biosynthetic process	13	0.912921	0.0825088	AT4G30190, AT4G38920, AT4G38510, AT4G02620, AT2G16510, AT1G19910, AT1G17410, AT5G47030, AT5G62670, AT5G08680, AT1G64200, AT5G47435, AT2G21410	821	131	13998	1.69198	1	0.724428	75.7767
GOTERM_BP_FAT	GO:0009150~purine ribonucleotide metabolic process	13	0.912921	0.0825088	AT4G30190, AT4G38920, AT4G38510, AT4G02620, AT2G16510, AT1G19910, AT1G17410, AT5G47030, AT5G62670, AT5G08680, AT1G64200, AT5G47435, AT2G21410	821	131	13998	1.69198	1	0.724428	75.7767
GOTERM_BP_FAT	GO:0043933~macromolecular complex subunit organization	24	1.68539	0.0828546	AT5G62690, AT1G74560, AT1G54360, AT3G60370, AT1G09140, AT4G24440, AT2G22640, AT2G37340, AT5G08780, AT5G02560, AT1G07660, AT5G56950, AT1G22700, AT1G49950, AT5G62700, AT1G17520, AT2G19480, AT4G29040, AT1G59840, AT4G40030, AT3G08960, AT5G13730, AT1G12920, AT2G41630	821	289	13998	1.41591	1	0.722178	75.9265
GOTERM_BP_FAT	GO:0051188~cofactor biosynthetic process	15	1.05337	0.0832132	AT5G08280, AT5G49940, AT5G14220, AT4G10100, AT1G01290, AT5G37850, AT5G20990, AT1G76730, AT2G43760, AT1G78600, AT1G69740, AT4G25080, AT3G10160, AT3G24200, AT1G44446	821	159	13998	1.60848	1	0.720017	76.081
GOTERM_BP_FAT	GO:0009269~response to desiccation	4	0.280899	0.0847837	AT1G54100, AT2G05520, AT5G25610, AT1G76180	821	18	13998	3.78888	1	0.723246	76.7468
GOTERM_BP_FAT	GO:0009767~photosynthetic electron transport chain	5	0.351124	0.0868361	AT4G11960, AT1G18730, AT4G01050, AT4G22890, AT2G05620	821	29	13998	2.93964	1	0.728447	77.5907
GOTERM_BP_FAT	GO:0042219~cellular amino acid derivative catabolic process	5	0.351124	0.0868361	AT1G79440, AT4G39640, AT3G09220, AT5G05920, AT1G23310, AT5G63910	821	29	13998	2.93964	1	0.728447	77.5907
GOTERM_BP_FAT	GO:0032446~protein modification by small protein conjugation	13	0.912921	0.0899783	AT4G05320, AT2G33340, AT4G05050, AT4G02890, AT1G04510, AT5G53360, AT3G20060, AT5G55170, AT1G14400, AT3G49060, AT1G63800, AT1G55250, AT4G24940	821	133	13998	1.66654	1	0.73796	78.8271
GOTERM_BP_FAT	GO:0016052~carbohydrate catabolic process	18	1.26404	0.0905232	AT5G25980, AT3G04720, AT2G44490, AT2G41540, AT5G49720, AT3G27300, AT1G42970, AT3G19280, AT5G63680, AT5G50850, AT5G17520, AT4G04040, AT2G43590, AT3G16400, AT4G38970, AT1G56190, AT5G26000, AT5G08570	821	204	13998	1.50441	1	0.736619	79.0349
GOTERM_BP_FAT	GO:0009725~response to hormone stimulus	64	4.49438	0.0914229	AT1G20450, AT2G22670, AT4G27630, AT3G46590, AT2G05520, AT4G02890, AT5G20990, AT5G19140, AT1G59750, AT1G45249, AT1G17520, AT5G54510, AT5G62000, AT2G38750, AT1G15750, AT3G56860, AT1G22300, AT4G16420, AT2G26980, AT3G02260, AT1G54100, AT3G53020, AT4G10100, AT3G18780, AT3G51920, AT1G29395, AT3G04580, AT1G49950, AT2G41710, AT3G19290, AT4G38970, AT1G35160, AT1G79700, AT3G46130, AT2G22430, AT1G35720, AT5…	821	909	13998	1.20044	1	0.736733	79.3738
GOTERM_BP_FAT	GO:0006333~chromatin assembly or disassembly	10	0.702247	0.0941582	AT1G17520, AT1G74560, AT1G20693, AT2G19480, AT5G08780, AT4G40030, AT5G02560, AT1G07660, AT5G56950, AT1G49950	821	93	13998	1.83333	1	0.744089	80.3727
GOTERM_BP_FAT	GO:0009719~response to endogenous stimulus	68	4.77528	0.0944779	AT1G20450, AT2G22670, AT4G27630, AT3G46590, AT2G05520, AT4G35770, AT4G02890, AT5G20990, AT5G19140, AT1G59750, AT1G45249, AT1G17520, AT5G54510, AT5G62000, AT2G38750, AT1G15750, AT3G56860, AT1G22300, AT4G16420, AT2G26980, AT3G02260, AT1G54100, AT3G53020, AT4G10100, AT3G56400, AT3G18780, AT3G51920, AT1G29395, AT3G04580, AT1G49950, AT1G19570, AT3G16470, AT2G41710, AT3G19290, AT4G38970, AT1G35160, AT1…	821	975	13998	1.18912	1	0.741894	80.4865
GOTERM_BP_FAT	GO:0031667~response to nutrient levels	9	0.632022	0.101102	AT2G26660, AT3G16785, AT2G45170, AT4G35090, AT1G66270, AT3G03250, AT5G20150, AT3G52190, AT5G36940	821	81	13998	1.89444	1	0.763182	82.7085
GOTERM_BP_FAT	GO:0006754~ATP biosynthetic process	11	0.772472	0.105631	AT4G30190, AT5G08680, AT4G38510, AT4G38920, AT2G16510, AT4G02620, AT1G64200, AT1G19910, AT2G21410, AT5G47030, AT5G62670	821	109	13998	1.72064	1	0.775575	84.0883
GOTERM_BP_FAT	GO:0046034~ATP metabolic process	11	0.772472	0.105631	AT4G30190, AT5G08680, AT4G38510, AT4G38920, AT2G16510, AT4G02620, AT1G64200, AT1G19910, AT2G21410, AT5G47030, AT5G62670	821	109	13998	1.72064	1	0.775575	84.0883
GOTERM_BP_FAT	GO:0006164~purine nucleotide biosynthetic process	13	0.912921	0.106126	AT4G30190, AT4G38920, AT4G38510, AT4G02620, AT2G16510, AT1G19910, AT1G17410, AT5G47030, AT5G62670, AT5G08680, AT1G64200, AT5G47435, AT2G21410	821	137	13998	1.61788	1	0.774024	84.2327
GOTERM_BP_FAT	GO:0016570~histone modification	7	0.491573	0.108109	AT3G44680, AT2G22740, AT5G67320, AT1G14400, AT1G08460, AT1G55250, AT4G33470	821	56	13998	2.13124	1	0.777417	84.7989
GOTERM_BP_FAT	GO:0010558~negative regulation of macromolecule biosynthetic process	8	0.561798	0.108222	AT2G32700, AT5G62000, AT2G22540, AT5G58800, AT1G54160, AT1G11580, AT1G59750, AT5G54500	821	69	13998	1.9768	1	0.774642	84.8306
GOTERM_BP_FAT	GO:0010033~response to organic substance	80	5.61798	0.108611	AT1G20450, AT2G22670, AT4G27630, AT3G46590, AT2G05520, AT4G35770, AT4G02890, AT5G20990, AT5G19140, AT1G59750, AT1G45249, AT1G17520, AT5G54510, AT5G62000, AT2G38750, AT1G15750, AT3G56860, AT1G22300, AT4G16420, AT2G26980, AT3G02260, AT1G54100, AT4G26400, AT3G53020, AT4G10100, AT3G56400, AT3G18780, AT3G51920, AT1G29395, AT3G19260, AT3G04580, AT1G49950, AT1G19570, AT1G28330, AT2G41710, AT3G16470, AT5…	821	1176	13998	1.15986	1	0.772792	84.9391
GOTERM_BP_FAT	GO:0015977~carbon utilization by fixation of carbon dioxide	4	0.280899	0.108798	AT3G14940, AT5G38410, AT1G56190, AT1G42970	821	20	13998	3.40999	1	0.7703	84.9912
GOTERM_BP_FAT	GO:0016054~organic acid catabolic process	9	0.632022	0.112316	AT2G35370, AT1G03000, AT5G43280, AT1G79440, AT3G07560, AT4G34030, AT1G60990, AT4G39660, AT2G33150	821	83	13998	1.84879	1	0.778573	85.9375
GOTERM_BP_FAT	GO:0046395~carboxylic acid catabolic process	9	0.632022	0.112316	AT2G35370, AT1G03000, AT5G43280, AT1G79440, AT3G07560, AT4G34030, AT1G60990, AT4G39660, AT2G33150	821	83	13998	1.84879	1	0.778573	85.9375
GOTERM_BP_FAT	GO:0006465~signal peptide processing	3	0.210674	0.112886	AT1G73990, AT2G22425, AT2G30440	821	10	13998	5.11498	1	0.777343	86.0852
GOTERM_BP_FAT	GO:0048255~mRNA stabilization	2	0.140449	0.113732	AT3G56860, AT2G22090	821	2	13998	17.0499	1	0.776998	86.3022
GOTERM_BP_FAT	GO:0043487~regulation of RNA stability	2	0.140449	0.113732	AT3G56860, AT2G22090	821	2	13998	17.0499	1	0.776998	86.3022
GOTERM_BP_FAT	GO:0043489~RNA stabilization	2	0.140449	0.113732	AT3G56860, AT2G22090	821	2	13998	17.0499	1	0.776998	86.3022
GOTERM_BP_FAT	GO:0043488~regulation of mRNA stability	2	0.140449	0.113732	AT3G56860, AT2G22090	821	2	13998	17.0499	1	0.776998	86.3022
GOTERM_BP_FAT	GO:0019321~pentose metabolic process	5	0.351124	0.114905	AT3G62830, AT2G47650, AT5G59290, AT2G31390, AT3G27300	821	32	13998	2.66405	1	0.777674	86.5977
GOTERM_BP_FAT	GO:0006163~purine nucleotide metabolic process	13	0.912921	0.119289	AT4G30190, AT4G38920, AT4G38510, AT4G02620, AT2G16510, AT1G19910, AT1G17410, AT5G47030, AT5G62670, AT5G08680, AT1G64200, AT5G47435, AT2G21410	821	140	13998	1.58321	1	0.787975	87.6498
GOTERM_BP_FAT	GO:0015994~chlorophyll metabolic process	6	0.421348	0.121361	AT5G08280, AT1G78600, AT5G13800, AT1G69740, AT4G25080, AT1G44446	821	45	13998	2.27333	1	0.791137	88.1197
GOTERM_BP_FAT	GO:0019344~cysteine biosynthetic process	4	0.280899	0.12168	AT4G35640, AT2G17640, AT3G61440, AT1G62180	821	21	13998	3.24761	1	0.78922	88.1906
GOTERM_BP_FAT	GO:0008652~cellular amino acid biosynthetic process	16	1.1236	0.122198	AT2G37500, AT3G63250, AT1G71920, AT3G49680, AT5G14060, AT5G54810, AT4G35640, AT1G31860, AT2G31810, AT5G35630, AT5G14800, AT2G17640, AT1G07780, AT1G10070, AT3G61440, AT1G62180	821	184	13998	1.4826	1	0.787888	88.3045
GOTERM_BP_FAT	GO:0016481~negative regulation of transcription	7	0.491573	0.12253	AT2G32700, AT5G62000, AT2G22540, AT5G58800, AT1G54160, AT1G59750, AT5G54500	821	58	13998	2.05775	1	0.786039	88.3772
GOTERM_BP_FAT	GO:0005996~monosaccharide metabolic process	16	1.1236	0.126227	AT2G47650, AT2G31390, AT3G27300, AT1G42970, AT3G19280, AT5G63680, AT5G19220, AT3G62830, AT5G50850, AT4G04040, AT5G59290, AT1G09420, AT4G38970, AT4G34350, AT1G56190, AT5G08570	821	185	13998	1.47459	1	0.793693	89.1577
GOTERM_BP_FAT	GO:0009407~toxin catabolic process	6	0.421348	0.130007	AT2G30870, AT1G10360, AT1G78380, AT2G47730, AT2G02390, AT1G02950	821	46	13998	2.22391	1	0.801217	89.9048
GOTERM_BP_FAT	GO:0009404~toxin metabolic process	6	0.421348	0.130007	AT2G30870, AT1G10360, AT1G78380, AT2G47730, AT2G02390, AT1G02950	821	46	13998	2.22391	1	0.801217	89.9048
GOTERM_BP_FAT	GO:0016569~covalent chromatin modification	7	0.491573	0.130077	AT3G44680, AT2G22740, AT5G67320, AT1G14400, AT1G08460, AT1G55250, AT4G33470	821	59	13998	2.02287	1	0.798731	89.9182
GOTERM_BP_FAT	GO:0009890~negative regulation of biosynthetic process	8	0.561798	0.134626	AT2G32700, AT5G62000, AT2G22540, AT5G58800, AT1G54160, AT1G11580, AT1G59750, AT5G54500	821	73	13998	1.86849	1	0.807909	90.7519
GOTERM_BP_FAT	GO:0031327~negative regulation of cellular biosynthetic process	8	0.561798	0.134626	AT2G32700, AT5G62000, AT2G22540, AT5G58800, AT1G54160, AT1G11580, AT1G59750, AT5G54500	821	73	13998	1.86849	1	0.807909	90.7519
GOTERM_BP_FAT	GO:0015995~chlorophyll biosynthetic process	5	0.351124	0.135546	AT5G08280, AT1G78600, AT1G69740, AT4G25080, AT1G44446	821	34	13998	2.50734	1	0.807646	90.9125
GOTERM_BP_FAT	GO:0009310~amine catabolic process	6	0.421348	0.138924	AT2G35370, AT1G79440, AT5G05920, AT4G34030, AT1G60990, AT4G39660	821	47	13998	2.17659	1	0.813453	91.4798
GOTERM_BP_FAT	GO:0006779~porphyrin biosynthetic process	6	0.421348	0.138924	AT5G08280, AT5G14220, AT1G78600, AT1G69740, AT4G25080, AT1G44446	821	47	13998	2.17659	1	0.813453	91.4798
GOTERM_BP_FAT	GO:0015672~monovalent inorganic cation transport	14	0.983146	0.140449	AT4G30190, AT4G38920, AT4G38510, AT4G02620, AT2G16510, AT1G19910, AT5G64280, AT5G47030, AT5G62670, AT5G55290, AT5G08680, AT1G64200, AT2G21410, AT2G21870	821	159	13998	1.50125	1	0.814627	91.725
GOTERM_BP_FAT	GO:0006413~translational initiation	8	0.561798	0.141682	AT4G30690, AT5G57870, AT4G34110, AT1G22780, AT5G54940, AT4G27130, AT1G48970, AT2G41630	821	74	13998	1.84324	1	0.815086	91.9182
GOTERM_BP_FAT	GO:0009738~abscisic acid mediated signaling	8	0.561798	0.141682	AT2G46680, AT2G26980, AT3G19290, AT1G64060, AT4G18010, AT3G56860, AT2G22430, AT1G45249	821	74	13998	1.84324	1	0.815086	91.9182
GOTERM_BP_FAT	GO:0042743~hydrogen peroxide metabolic process	9	0.632022	0.143137	AT3G32980, AT4G35090, AT4G32320, AT2G35380, AT5G34850, AT1G07890, AT1G64060, AT4G21960, AT5G36940	821	88	13998	1.74374	1	0.816065	92.1409
GOTERM_BP_FAT	GO:0009309~amine biosynthetic process	17	1.19382	0.143741	AT2G37500, AT3G63250, AT1G71920, AT3G49680, AT5G14060, AT5G54810, AT4G35640, AT1G31860, AT2G31810, AT5G35630, AT5G14800, AT2G17640, AT3G02470, AT1G07780, AT1G10070, AT3G61440, AT1G62180	821	204	13998	1.42083	1	0.815039	92.2316
GOTERM_BP_FAT	GO:0006778~porphyrin metabolic process	7	0.491573	0.145818	AT5G08280, AT5G14220, AT1G78600, AT5G13800, AT1G69740, AT4G25080, AT1G44446	821	61	13998	1.95655	1	0.81745	92.5361
GOTERM_BP_FAT	GO:0006534~cysteine metabolic process	4	0.280899	0.148971	AT4G35640, AT2G17640, AT3G61440, AT1G62180	821	23	13998	2.96521	1	0.822226	92.9769
GOTERM_BP_FAT	GO:0033013~tetrapyrrole metabolic process	7	0.491573	0.153999	AT5G08280, AT5G14220, AT1G78600, AT5G13800, AT1G69740, AT4G25080, AT1G44446	821	62	13998	1.92499	1	0.830859	93.6298
GOTERM_BP_FAT	GO:0009910~negative regulation of flower development	5	0.351124	0.15756	AT5G10140, AT1G30970, AT1G14400, AT2G22540, AT3G19980	821	36	13998	2.36805	1	0.836026	94.0572
GOTERM_BP_FAT	GO:0010817~regulation of hormone levels	11	0.772472	0.159431	AT3G19820, AT5G01990, AT1G48410, AT3G02260, AT5G19530, AT2G17500, AT5G55910, AT1G76520, AT2G01420, AT5G14420, AT5G54810	821	119	13998	1.57604	1	0.837606	94.2709
GOTERM_BP_FAT	GO:0010150~leaf senescence	4	0.280899	0.163288	AT5G62000, AT5G51640, AT1G76680, AT1G59750	821	24	13998	2.84166	1	0.843067	94.6887
GOTERM_BP_FAT	GO:0046942~carboxylic acid transport	8	0.561798	0.163878	AT4G35090, AT5G46800, AT4G24230, AT5G36940, AT1G44100, AT5G64280, AT2G39890, AT1G31830	821	77	13998	1.77142	1	0.842053	94.7501
GOTERM_BP_FAT	GO:0015849~organic acid transport	8	0.561798	0.163878	AT4G35090, AT5G46800, AT4G24230, AT5G36940, AT1G44100, AT5G64280, AT2G39890, AT1G31830	821	77	13998	1.77142	1	0.842053	94.7501
GOTERM_BP_FAT	GO:0070647~protein modification by small protein conjugation or removal	13	0.912921	0.164012	AT4G05320, AT2G33340, AT4G05050, AT4G02890, AT1G04510, AT5G53360, AT3G20060, AT5G55170, AT1G14400, AT3G49060, AT1G63800, AT1G55250, AT4G24940	821	149	13998	1.48758	1	0.840157	94.7639
GOTERM_BP_FAT	GO:0006882~cellular zinc ion homeostasis	2	0.140449	0.165657	AT2G38170, AT2G46800	821	3	13998	11.3666	1	0.841212	94.9309
GOTERM_BP_FAT	GO:0033014~tetrapyrrole biosynthetic process	6	0.421348	0.16719	AT5G08280, AT5G14220, AT1G78600, AT1G69740, AT4G25080, AT1G44446	821	50	13998	2.04599	1	0.84204	95.0822
GOTERM_BP_FAT	GO:0015931~nucleobase, nucleoside, nucleotide and nucleic acid transport	6	0.421348	0.16719	AT2G24220, AT1G07140, AT2G21660, AT1G26440, AT5G11200, AT5G11170	821	50	13998	2.04599	1	0.84204	95.0822
GOTERM_BP_FAT	GO:0009751~response to salicylic acid stimulus	13	0.912921	0.169444	AT4G05320, AT4G05050, AT3G46590, AT3G56400, AT2G05520, AT4G02890, AT1G49950, AT1G17520, AT3G48920, AT1G76680, AT3G46130, AT1G55870, AT1G22070	821	150	13998	1.47766	1	0.844215	95.2968
GOTERM_BP_FAT	GO:0009657~plastid organization	9	0.632022	0.170486	AT5G49940, AT1G78600, AT1G20830, AT1G69390, AT5G16620, AT3G17040, AT5G58140, AT1G03160, AT2G33150	821	92	13998	1.66793	1	0.844089	95.393
GOTERM_BP_FAT	GO:0051605~protein maturation by peptide bond cleavage	3	0.210674	0.174661	AT1G73990, AT2G22425, AT2G30440	821	13	13998	3.9346	1	0.849698	95.7603
GOTERM_BP_FAT	GO:0045116~protein neddylation	3	0.210674	0.174661	AT4G05320, AT4G05050, AT4G02890	821	13	13998	3.9346	1	0.849698	95.7603
GOTERM_BP_FAT	GO:0009069~serine family amino acid metabolic process	6	0.421348	0.177081	AT4G35640, AT2G35370, AT2G17640, AT3G61440, AT1G60990, AT1G62180	821	51	13998	2.00588	1	0.852	95.9604
GOTERM_BP_FAT	GO:0007034~vacuolar transport	4	0.280899	0.177994	AT1G48550, AT4G20110, AT5G11710, AT1G26670	821	25	13998	2.72799	1	0.851622	96.0336
GOTERM_BP_FAT	GO:0010260~organ senescence	4	0.280899	0.177994	AT5G62000, AT5G51640, AT1G76680, AT1G59750	821	25	13998	2.72799	1	0.851622	96.0336
GOTERM_BP_FAT	GO:0048864~stem cell development	4	0.280899	0.177994	AT1G48410, AT4G29040, AT2G22540, AT5G63780	821	25	13998	2.72799	1	0.851622	96.0336
GOTERM_BP_FAT	GO:0051276~chromosome organization	20	1.40449	0.179865	AT1G74560, AT4G34430, AT3G44680, AT5G08780, AT5G02560, AT1G07660, AT5G56950, AT2G27100, AT1G49950, AT4G33470, AT1G17520, AT1G20693, AT2G19480, AT2G22740, AT4G40030, AT5G67320, AT1G14400, AT1G08460, AT4G13460, AT1G55250	821	258	13998	1.3217	1	0.852919	96.1796
GOTERM_BP_FAT	GO:0034654~nucleobase, nucleoside, nucleotide and nucleic acid biosynthetic process	15	1.05337	0.185998	AT4G30190, AT1G27450, AT4G38920, AT4G38510, AT4G02620, AT2G16510, AT1G19910, AT1G17410, AT5G47030, AT5G62670, AT5G08680, AT1G64200, AT5G47435, AT2G21410, AT2G44530	821	183	13998	1.39754	1	0.861323	96.6237
GOTERM_BP_FAT	GO:0034404~nucleobase, nucleoside and nucleotide biosynthetic process	15	1.05337	0.185998	AT4G30190, AT1G27450, AT4G38920, AT4G38510, AT4G02620, AT2G16510, AT1G19910, AT1G17410, AT5G47030, AT5G62670, AT5G08680, AT1G64200, AT5G47435, AT2G21410, AT2G44530	821	183	13998	1.39754	1	0.861323	96.6237
GOTERM_BP_FAT	GO:0017038~protein import	8	0.561798	0.187515	AT1G03000, AT3G07560, AT1G07140, AT5G52440, AT5G16620, AT3G08960, AT3G27080, AT4G16143	821	80	13998	1.70499	1	0.861911	96.7259
GOTERM_BP_FAT	GO:0009965~leaf morphogenesis	10	0.702247	0.188473	AT1G48410, AT4G29040, AT4G18710, AT2G22640, AT1G14400, AT5G13300, AT1G55250, AT1G05230, AT5G45190, AT3G44600	821	109	13998	1.56421	1	0.861595	96.7889
GOTERM_BP_FAT	GO:0006631~fatty acid metabolic process	17	1.19382	0.18915	AT1G14290, AT1G03000, AT3G15290, AT1G24360, AT2G05990, AT3G05020, AT4G16360, AT2G33150, AT5G43280, AT3G07560, AT2G30200, AT3G11170, AT1G07420, AT3G05970, AT2G44620, AT1G76680, AT2G38040	821	214	13998	1.35443	1	0.86083	96.8327
GOTERM_BP_FAT	GO:0034614~cellular response to reactive oxygen species	9	0.632022	0.192426	AT3G32980, AT4G35090, AT4G32320, AT2G35380, AT5G34850, AT4G25100, AT1G07890, AT4G21960, AT5G36940	821	95	13998	1.61526	1	0.864209	97.037
GOTERM_BP_FAT	GO:0043401~steroid hormone mediated signaling	4	0.280899	0.193044	AT4G18710, AT5G10450, AT1G35160, AT1G22300	821	26	13998	2.62307	1	0.863364	97.0741
GOTERM_BP_FAT	GO:0048545~response to steroid hormone stimulus	4	0.280899	0.193044	AT4G18710, AT5G10450, AT1G35160, AT1G22300	821	26	13998	2.62307	1	0.863364	97.0741
GOTERM_BP_FAT	GO:0009742~brassinosteroid mediated signaling	4	0.280899	0.193044	AT4G18710, AT5G10450, AT1G35160, AT1G22300	821	26	13998	2.62307	1	0.863364	97.0741
GOTERM_BP_FAT	GO:0009294~DNA mediated transformation	4	0.280899	0.193044	AT2G19480, AT1G06230, AT5G56950, AT4G13460	821	26	13998	2.62307	1	0.863364	97.0741
GOTERM_BP_FAT	GO:0007031~peroxisome organization	4	0.280899	0.193044	AT1G03000, AT2G45740, AT3G07560, AT1G48635	821	26	13998	2.62307	1	0.863364	97.0741
GOTERM_BP_FAT	GO:0048863~stem cell differentiation	4	0.280899	0.193044	AT1G48410, AT4G29040, AT2G22540, AT5G63780	821	26	13998	2.62307	1	0.863364	97.0741
GOTERM_BP_FAT	GO:0009292~genetic transfer	4	0.280899	0.193044	AT2G19480, AT1G06230, AT5G56950, AT4G13460	821	26	13998	2.62307	1	0.863364	97.0741
GOTERM_BP_FAT	GO:0019253~reductive pentose-phosphate cycle	3	0.210674	0.196286	AT5G38410, AT1G56190, AT1G42970	821	14	13998	3.65356	1	0.866595	97.2617
GOTERM_BP_FAT	GO:0000103~sulfate assimilation	3	0.210674	0.196286	AT4G35640, AT2G17640, AT1G62180	821	14	13998	3.65356	1	0.866595	97.2617
GOTERM_BP_FAT	GO:0009638~phototropism	3	0.210674	0.196286	AT5G64330, AT5G20520, AT5G58140	821	14	13998	3.65356	1	0.866595	97.2617
GOTERM_BP_FAT	GO:0019722~calcium-mediated signaling	3	0.210674	0.196286	AT3G51920, AT5G21274, AT3G03950	821	14	13998	3.65356	1	0.866595	97.2617
GOTERM_BP_FAT	GO:0016567~protein ubiquitination	11	0.772472	0.197103	AT5G53360, AT1G04510, AT2G33340, AT4G05320, AT3G20060, AT4G05050, AT1G14400, AT3G49060, AT1G63800, AT4G02890, AT1G55250	821	125	13998	1.50039	1	0.866068	97.3072
GOTERM_BP_FAT	GO:0009165~nucleotide biosynthetic process	14	0.983146	0.197429	AT4G30190, AT4G38920, AT4G38510, AT4G02620, AT2G16510, AT1G19910, AT1G17410, AT5G47030, AT5G62670, AT5G08680, AT1G64200, AT5G47435, AT2G21410, AT2G44530	821	170	13998	1.40411	1	0.864796	97.3251
GOTERM_BP_FAT	GO:0045934~negative regulation of nucleobase, nucleoside, nucleotide and nucleic acid metabolic process	7	0.491573	0.197722	AT2G32700, AT5G62000, AT2G22540, AT5G58800, AT1G54160, AT1G59750, AT5G54500	821	67	13998	1.78134	1	0.863479	97.3411
GOTERM_BP_FAT	GO:0051172~negative regulation of nitrogen compound metabolic process	7	0.491573	0.197722	AT2G32700, AT5G62000, AT2G22540, AT5G58800, AT1G54160, AT1G59750, AT5G54500	821	67	13998	1.78134	1	0.863479	97.3411
GOTERM_BP_FAT	GO:0034599~cellular response to oxidative stress	9	0.632022	0.199991	AT3G32980, AT4G35090, AT4G32320, AT2G35380, AT5G34850, AT4G25100, AT1G07890, AT4G21960, AT5G36940	821	96	13998	1.59843	1	0.865188	97.4623
GOTERM_BP_FAT	GO:0010051~xylem and phloem pattern formation	5	0.351124	0.205058	AT1G15750, AT5G13300, AT3G44600, AT4G24220, AT1G48920	821	40	13998	2.13124	1	0.870971	97.7144
GOTERM_BP_FAT	GO:0009408~response to heat	11	0.772472	0.210454	AT5G42020, AT4G29040, AT1G79440, AT1G07890, AT5G14800, AT3G08720, AT5G46170, AT1G06460, AT4G38580, AT1G79930, AT5G02500	821	127	13998	1.47677	1	0.876939	97.9569
GOTERM_BP_FAT	GO:0016574~histone ubiquitination	2	0.140449	0.214543	AT1G14400, AT1G55250	821	4	13998	8.52497	1	0.880871	98.1243
GOTERM_BP_FAT	GO:0033523~histone H2B ubiquitination	2	0.140449	0.214543	AT1G14400, AT1G55250	821	4	13998	8.52497	1	0.880871	98.1243
GOTERM_BP_FAT	GO:0080027~response to herbivore	2	0.140449	0.214543	AT3G04720, AT3G16400	821	4	13998	8.52497	1	0.880871	98.1243
GOTERM_BP_FAT	GO:0010196~nonphotochemical quenching	2	0.140449	0.214543	AT1G44575, AT1G15820	821	4	13998	8.52497	1	0.880871	98.1243
GOTERM_BP_FAT	GO:0009768~photosynthesis, light harvesting in photosystem I	2	0.140449	0.214543	AT3G61470, AT1G08380	821	4	13998	8.52497	1	0.880871	98.1243
GOTERM_BP_FAT	GO:0030003~cellular cation homeostasis	7	0.491573	0.216381	AT1G04120, AT2G38170, AT1G01910, AT2G46800, AT3G19960, AT3G15353, AT3G61010	821	69	13998	1.7297	1	0.881718	98.1952
GOTERM_BP_FAT	GO:0016053~organic acid biosynthetic process	29	2.03652	0.216561	AT2G37500, AT1G24360, AT1G71920, AT2G05990, AT3G05020, AT3G49680, AT5G14060, AT2G33150, AT4G35640, AT2G31810, AT1G31860, AT3G11170, AT2G17640, AT1G07780, AT1G10070, AT3G61440, AT2G32440, AT2G44620, AT1G62180, AT1G14290, AT3G63250, AT4G16360, AT5G54810, AT2G30200, AT5G35630, AT5G14800, AT1G07420, AT1G76680, AT2G38040	821	408	13998	1.21188	1	0.880369	98.202
GOTERM_BP_FAT	GO:0046394~carboxylic acid biosynthetic process	29	2.03652	0.216561	AT2G37500, AT1G24360, AT1G71920, AT2G05990, AT3G05020, AT3G49680, AT5G14060, AT2G33150, AT4G35640, AT2G31810, AT1G31860, AT3G11170, AT2G17640, AT1G07780, AT1G10070, AT3G61440, AT2G32440, AT2G44620, AT1G62180, AT1G14290, AT3G63250, AT4G16360, AT5G54810, AT2G30200, AT5G35630, AT5G14800, AT1G07420, AT1G76680, AT2G38040	821	408	13998	1.21188	1	0.880369	98.202
GOTERM_BP_FAT	GO:0019685~photosynthesis, dark reaction	3	0.210674	0.218213	AT5G38410, AT1G56190, AT1G42970	821	15	13998	3.40999	1	0.880972	98.2635
GOTERM_BP_FAT	GO:0009593~detection of chemical stimulus	3	0.210674	0.218213	AT4G18710, AT3G51920, AT5G37780	821	15	13998	3.40999	1	0.880972	98.2635
GOTERM_BP_FAT	GO:0006535~cysteine biosynthetic process from serine	3	0.210674	0.218213	AT4G35640, AT2G17640, AT3G61440	821	15	13998	3.40999	1	0.880972	98.2635
GOTERM_BP_FAT	GO:0048581~negative regulation of post-embryonic development	6	0.421348	0.218666	AT5G10140, AT1G30970, AT1G14400, AT2G22540, AT3G19980, AT1G69935	821	55	13998	1.85999	1	0.879998	98.28
GOTERM_BP_FAT	GO:0016137~glycoside metabolic process	8	0.561798	0.221017	AT3G09710, AT5G25980, AT3G03250, AT5G51460, AT3G16400, AT1G67140, AT2G44490, AT5G26000	821	84	13998	1.6238	1	0.881515	98.3632
GOTERM_BP_FAT	GO:0006541~glutamine metabolic process	4	0.280899	0.224005	AT5G35630, AT1G78680, AT1G78670, AT5G60540	821	28	13998	2.43571	1	0.883817	98.4636
GOTERM_BP_FAT	GO:0070301~cellular response to hydrogen peroxide	8	0.561798	0.229708	AT3G32980, AT4G35090, AT4G32320, AT2G35380, AT5G34850, AT1G07890, AT4G21960, AT5G36940	821	85	13998	1.6047	1	0.889392	98.6393
GOTERM_BP_FAT	GO:0042744~hydrogen peroxide catabolic process	8	0.561798	0.229708	AT3G32980, AT4G35090, AT4G32320, AT2G35380, AT5G34850, AT1G07890, AT4G21960, AT5G36940	821	85	13998	1.6047	1	0.889392	98.6393
GOTERM_BP_FAT	GO:0006811~ion transport	34	2.38764	0.233319	AT4G30190, AT2G16510, AT4G02620, AT3G52190, AT2G46800, AT1G19910, AT5G47030, AT4G35080, AT2G18196, AT1G01340, AT1G64200, AT3G05220, AT2G21410, AT5G23760, AT3G61010, AT4G38580, AT4G38920, AT4G38510, AT1G27450, AT1G16460, AT2G38170, AT2G46450, AT5G14910, AT5G64280, AT5G55290, AT5G62670, AT5G08680, AT1G01490, AT1G01910, AT3G19960, AT5G57940, AT5G59520, AT5G13550, AT2G21870	821	493	13998	1.17586	1	0.892246	98.7406
GOTERM_BP_FAT	GO:0006006~glucose metabolic process	10	0.702247	0.239262	AT5G63680, AT5G19220, AT5G50850, AT4G04040, AT1G09420, AT4G38970, AT3G27300, AT1G56190, AT1G42970, AT5G08570	821	116	13998	1.46982	1	0.897658	98.8921
GOTERM_BP_FAT	GO:0046164~alcohol catabolic process	10	0.702247	0.239262	AT5G63680, AT5G50850, AT4G04040, AT4G38970, AT2G41540, AT3G27300, AT1G56190, AT1G42970, AT5G08570, AT3G19280	821	116	13998	1.46982	1	0.897658	98.8921
GOTERM_BP_FAT	GO:0006506~GPI anchor biosynthetic process	3	0.210674	0.240331	AT5G14850, AT3G57170, AT3G01380	821	16	13998	3.19686	1	0.897461	98.9174
GOTERM_BP_FAT	GO:0009658~chloroplast organization	6	0.421348	0.240495	AT5G49940, AT1G78600, AT1G20830, AT1G69390, AT5G16620, AT5G58140	821	57	13998	1.79473	1	0.896255	98.9213
GOTERM_BP_FAT	GO:0009734~auxin mediated signaling pathway	10	0.702247	0.24689	AT4G32280, AT4G24390, AT2G22670, AT5G54510, AT5G62000, AT3G53020, AT4G10100, AT2G01420, AT5G20990, AT1G59750	821	117	13998	1.45726	1	0.901896	99.0615
GOTERM_BP_FAT	GO:0051187~cofactor catabolic process	6	0.421348	0.251624	AT4G39640, AT3G14940, AT1G23310, AT2G44350, AT2G17130, AT5G13800, AT4G26970	821	58	13998	1.76379	1	0.905531	99.154
GOTERM_BP_FAT	GO:0009642~response to light intensity	7	0.491573	0.255336	AT1G73990, AT1G07600, AT2G41100, AT5G18170, AT2G39460, AT3G18780, AT2G05620	821	73	13998	1.63493	1	0.908004	99.2205
GOTERM_BP_FAT	GO:0009070~serine family amino acid biosynthetic process	4	0.280899	0.255837	AT4G35640, AT2G17640, AT3G61440, AT1G62180	821	30	13998	2.27333	1	0.90723	99.2291
GOTERM_BP_FAT	GO:0009846~pollen germination	4	0.280899	0.255837	AT3G10380, AT3G01150, AT5G53180, AT5G07370	821	30	13998	2.27333	1	0.90723	99.2291
GOTERM_BP_FAT	GO:0009063~cellular amino acid catabolic process	5	0.351124	0.256063	AT2G35370, AT1G79440, AT4G34030, AT1G60990, AT4G39660	821	44	13998	1.93749	1	0.906181	99.233
GOTERM_BP_FAT	GO:0019760~glucosinolate metabolic process	5	0.351124	0.256063	AT3G09710, AT5G25980, AT3G16400, AT2G44490, AT5G26000	821	44	13998	1.93749	1	0.906181	99.233
GOTERM_BP_FAT	GO:0019757~glycosinolate metabolic process	5	0.351124	0.256063	AT3G09710, AT5G25980, AT3G16400, AT2G44490, AT5G26000	821	44	13998	1.93749	1	0.906181	99.233
GOTERM_BP_FAT	GO:0016143~S-glycoside metabolic process	5	0.351124	0.256063	AT3G09710, AT5G25980, AT3G16400, AT2G44490, AT5G26000	821	44	13998	1.93749	1	0.906181	99.233
GOTERM_BP_FAT	GO:0010218~response to far red light	5	0.351124	0.256063	AT1G48410, AT2G37678, AT4G32280, AT3G18780, AT5G38410	821	44	13998	1.93749	1	0.906181	99.233
GOTERM_BP_FAT	GO:0055069~zinc ion homeostasis	2	0.140449	0.260568	AT2G38170, AT2G46800	821	5	13998	6.81998	1	0.909389	99.306
GOTERM_BP_FAT	GO:0006536~glutamate metabolic process	3	0.210674	0.262543	AT1G79440, AT5G35630, AT4G39660	821	17	13998	3.00881	1	0.910068	99.3359
GOTERM_BP_FAT	GO:0009101~glycoprotein biosynthetic process	6	0.421348	0.262879	AT3G04240, AT5G19690, AT5G53340, AT2G47760, AT1G08660, AT3G19280	821	59	13998	1.73389	1	0.909161	99.3408
GOTERM_BP_FAT	GO:0043413~biopolymer glycosylation	6	0.421348	0.262879	AT3G04240, AT5G19690, AT5G53340, AT2G47760, AT1G08660, AT3G19280	821	59	13998	1.73389	1	0.909161	99.3408
GOTERM_BP_FAT	GO:0006486~protein amino acid glycosylation	6	0.421348	0.262879	AT3G04240, AT5G19690, AT5G53340, AT2G47760, AT1G08660, AT3G19280	821	59	13998	1.73389	1	0.909161	99.3408
GOTERM_BP_FAT	GO:0070085~glycosylation	6	0.421348	0.262879	AT3G04240, AT5G19690, AT5G53340, AT2G47760, AT1G08660, AT3G19280	821	59	13998	1.73389	1	0.909161	99.3408
GOTERM_BP_FAT	GO:0010016~shoot morphogenesis	12	0.842697	0.263936	AT1G48410, AT4G29040, AT4G18710, AT5G57020, AT2G22640, AT1G14400, AT1G15750, AT5G13300, AT1G55250, AT1G05230, AT5G45190, AT3G44600	821	150	13998	1.364	1	0.908956	99.3562
GOTERM_BP_FAT	GO:0000096~sulfur amino acid metabolic process	7	0.491573	0.265365	AT4G35640, AT1G48420, AT3G63250, AT2G17640, AT3G59060, AT3G61440, AT1G62180	821	74	13998	1.61283	1	0.909113	99.3765
GOTERM_BP_FAT	GO:0019725~cellular homeostasis	17	1.19382	0.26832	AT3G26060, AT1G04120, AT2G38170, AT1G45145, AT2G46800, AT3G24170, AT1G15020, AT3G15353, AT1G76080, AT4G35090, AT1G01910, AT3G19960, AT3G17240, AT3G61010, AT1G62180, AT5G40370, AT4G27080	821	229	13998	1.26572	1	0.910721	99.4165
GOTERM_BP_FAT	GO:0010149~senescence	4	0.280899	0.271983	AT5G62000, AT5G51640, AT1G76680, AT1G59750	821	31	13998	2.19999	1	0.912947	99.4628
GOTERM_BP_FAT	GO:0009108~coenzyme biosynthetic process	8	0.561798	0.274737	AT1G76730, AT2G43760, AT4G10100, AT1G01290, AT5G37850, AT5G20990, AT3G24200, AT3G10160	821	90	13998	1.51555	1	0.914292	99.4953
GOTERM_BP_FAT	GO:0019438~aromatic compound biosynthetic process	16	1.1236	0.278819	AT3G24503, AT4G10100, AT1G01290, AT5G20990, AT1G15950, AT1G03160, AT5G54810, AT2G43760, AT1G78600, AT2G26310, AT4G34050, AT2G21660, AT1G07780, AT1G29810, AT4G34135, AT4G37980	821	215	13998	1.26883	1	0.916784	99.5401
GOTERM_BP_FAT	GO:0019320~hexose catabolic process	9	0.632022	0.281371	AT5G63680, AT5G50850, AT4G04040, AT4G38970, AT3G27300, AT1G56190, AT1G42970, AT5G08570, AT3G19280	821	106	13998	1.44764	1	0.917884	99.5662
GOTERM_BP_FAT	GO:0046365~monosaccharide catabolic process	9	0.632022	0.281371	AT5G63680, AT5G50850, AT4G04040, AT4G38970, AT3G27300, AT1G56190, AT1G42970, AT5G08570, AT3G19280	821	106	13998	1.44764	1	0.917884	99.5662
GOTERM_BP_FAT	GO:0006505~GPI anchor metabolic process	3	0.210674	0.284763	AT5G14850, AT3G57170, AT3G01380	821	18	13998	2.84166	1	0.919678	99.5987
GOTERM_BP_FAT	GO:0006760~folic acid and derivative metabolic process	4	0.280899	0.288232	AT1G76730, AT5G47435, AT1G78680, AT3G10160	821	32	13998	2.13124	1	0.921491	99.6296
GOTERM_BP_FAT	GO:0006364~rRNA processing	10	0.702247	0.294224	AT3G06480, AT2G20490, AT3G03920, AT4G25730, AT3G63140, AT1G55150, AT1G01860, AT5G52470, AT2G39670, AT1G48920	821	123	13998	1.38617	1	0.925269	99.6777
GOTERM_BP_FAT	GO:0016072~rRNA metabolic process	10	0.702247	0.294224	AT3G06480, AT2G20490, AT3G03920, AT4G25730, AT3G63140, AT1G55150, AT1G01860, AT5G52470, AT2G39670, AT1G48920	821	123	13998	1.38617	1	0.925269	99.6777
GOTERM_BP_FAT	GO:0032268~regulation of cellular protein metabolic process	5	0.351124	0.295814	AT3G08720, AT3G17040, AT4G27130, AT1G11580, AT3G44600	821	47	13998	1.81382	1	0.925486	99.6894
GOTERM_BP_FAT	GO:0042631~cellular response to water deprivation	2	0.140449	0.303899	AT1G78380, AT1G29395	821	6	13998	5.68331	1	0.930615	99.7432
GOTERM_BP_FAT	GO:0006422~aspartyl-tRNA aminoacylation	2	0.140449	0.303899	AT4G17300, AT4G31180	821	6	13998	5.68331	1	0.930615	99.7432
GOTERM_BP_FAT	GO:0009062~fatty acid catabolic process	4	0.280899	0.304551	AT1G03000, AT5G43280, AT3G07560, AT2G33150	821	33	13998	2.06666	1	0.930115	99.7471
GOTERM_BP_FAT	GO:0006623~protein targeting to vacuole	3	0.210674	0.306914	AT4G20110, AT5G11710, AT1G26670	821	19	13998	2.6921	1	0.93087	99.7609
GOTERM_BP_FAT	GO:0010074~maintenance of meristem identity	3	0.210674	0.306914	AT4G29040, AT2G22540, AT5G63780	821	19	13998	2.6921	1	0.93087	99.7609
GOTERM_BP_FAT	GO:0009100~glycoprotein metabolic process	6	0.421348	0.308894	AT3G04240, AT5G19690, AT5G53340, AT2G47760, AT1G08660, AT3G19280	821	63	13998	1.6238	1	0.931341	99.7719
GOTERM_BP_FAT	GO:0009109~coenzyme catabolic process	5	0.351124	0.309242	AT4G39640, AT3G14940, AT1G23310, AT2G44350, AT2G17130, AT4G26970	821	48	13998	1.77604	1	0.930634	99.7738
GOTERM_BP_FAT	GO:0032870~cellular response to hormone stimulus	29	2.03652	0.312806	AT5G15230, AT2G22670, AT1G53910, AT5G20990, AT1G59750, AT1G45249, AT4G32280, AT5G54510, AT5G62000, AT5G10450, AT2G01420, AT1G64060, AT3G56860, AT1G22300, AT3G16770, AT2G26980, AT3G14230, AT4G24390, AT3G53020, AT4G10100, AT4G18010, AT3G04580, AT2G46680, AT2G41710, AT4G18710, AT3G19290, AT1G35160, AT1G79700, AT2G22430	821	432	13998	1.14456	1	0.932235	99.7923
GOTERM_BP_FAT	GO:0009755~hormone-mediated signaling	29	2.03652	0.312806	AT5G15230, AT2G22670, AT1G53910, AT5G20990, AT1G59750, AT1G45249, AT4G32280, AT5G54510, AT5G62000, AT5G10450, AT2G01420, AT1G64060, AT3G56860, AT1G22300, AT3G16770, AT2G26980, AT3G14230, AT4G24390, AT3G53020, AT4G10100, AT4G18010, AT3G04580, AT2G46680, AT2G41710, AT4G18710, AT3G19290, AT1G35160, AT1G79700, AT2G22430	821	432	13998	1.14456	1	0.932235	99.7923
GOTERM_BP_FAT	GO:0006812~cation transport	26	1.82584	0.315744	AT4G30190, AT2G16510, AT4G02620, AT2G46800, AT1G19910, AT5G47030, AT4G35080, AT2G18196, AT1G64200, AT3G05220, AT2G21410, AT5G23760, AT3G61010, AT4G38580, AT4G38510, AT4G38920, AT2G38170, AT5G14910, AT5G64280, AT5G62670, AT5G55290, AT1G01490, AT5G08680, AT3G19960, AT5G59520, AT2G21870	821	383	13998	1.15744	1	0.933363	99.8064
GOTERM_BP_FAT	GO:0006096~glycolysis	7	0.491573	0.316797	AT5G63680, AT5G50850, AT4G04040, AT4G38970, AT1G56190, AT1G42970, AT5G08570	821	79	13998	1.51075	1	0.933171	99.8113
GOTERM_BP_FAT	GO:0005982~starch metabolic process	4	0.280899	0.320906	AT5G19220, AT3G52180, AT5G17520, AT1G67140	821	34	13998	2.00588	1	0.935074	99.8291
GOTERM_BP_FAT	GO:0009081~branched chain family amino acid metabolic process	4	0.280899	0.320906	AT2G31810, AT4G34030, AT1G10070, AT3G49680	821	34	13998	2.00588	1	0.935074	99.8291
GOTERM_BP_FAT	GO:0009733~response to auxin stimulus	23	1.61517	0.322693	AT4G16420, AT3G02260, AT4G24390, AT2G22670, AT3G53020, AT4G05320, AT4G05050, AT4G10100, AT5G20990, AT4G02890, AT5G13300, AT5G19140, AT1G49950, AT1G59750, AT5G54500, AT1G48410, AT1G17520, AT4G32280, AT5G54510, AT5G62000, AT4G18710, AT2G01420, AT1G15750	821	337	13998	1.16365	1	0.93538	99.8364
GOTERM_BP_FAT	GO:0006633~fatty acid biosynthetic process	12	0.842697	0.32871	AT1G14290, AT2G30200, AT1G24360, AT3G11170, AT1G07420, AT2G05990, AT3G05020, AT4G16360, AT2G44620, AT1G76680, AT2G38040, AT2G33150	821	159	13998	1.28679	1	0.938448	99.8587
GOTERM_BP_FAT	GO:0019318~hexose metabolic process	12	0.842697	0.32871	AT5G63680, AT3G62830, AT5G19220, AT5G50850, AT4G04040, AT1G09420, AT4G38970, AT3G27300, AT1G56190, AT1G42970, AT5G08570, AT3G19280	821	159	13998	1.28679	1	0.938448	99.8587
GOTERM_BP_FAT	GO:0048580~regulation of post-embryonic development	11	0.772472	0.335956	AT4G32010, AT1G78600, AT5G62000, AT5G10140, AT1G30970, AT1G14400, AT2G22540, AT3G19980, AT4G04920, AT1G69935, AT3G44600	821	144	13998	1.30243	1	0.942125	99.8818
GOTERM_BP_FAT	GO:0030005~cellular di-, tri-valent inorganic cation homeostasis	5	0.351124	0.336253	AT2G38170, AT2G46800, AT3G19960, AT3G15353, AT3G61010	821	50	13998	1.70499	1	0.94148	99.8827
GOTERM_BP_FAT	GO:0000097~sulfur amino acid biosynthetic process	5	0.351124	0.336253	AT4G35640, AT3G63250, AT2G17640, AT3G61440, AT1G62180	821	50	13998	1.70499	1	0.94148	99.8827
GOTERM_BP_FAT	GO:0055080~cation homeostasis	7	0.491573	0.337806	AT1G04120, AT2G38170, AT1G01910, AT2G46800, AT3G19960, AT3G15353, AT3G61010	821	81	13998	1.47345	1	0.941603	99.8872
GOTERM_BP_FAT	GO:0006873~cellular ion homeostasis	7	0.491573	0.337806	AT1G04120, AT2G38170, AT1G01910, AT2G46800, AT3G19960, AT3G15353, AT3G61010	821	81	13998	1.47345	1	0.941603	99.8872
GOTERM_BP_FAT	GO:0006865~amino acid transport	6	0.421348	0.344104	AT4G35090, AT5G46800, AT5G36940, AT1G44100, AT2G39890, AT1G31830	821	66	13998	1.54999	1	0.944536	99.9036
GOTERM_BP_FAT	GO:0016558~protein import into peroxisome matrix	2	0.140449	0.344694	AT1G03000, AT3G07560	821	7	13998	4.87141	1	0.944089	99.905
GOTERM_BP_FAT	GO:0000245~spliceosome assembly	2	0.140449	0.344694	AT1G09140, AT2G37340	821	7	13998	4.87141	1	0.944089	99.905
GOTERM_BP_FAT	GO:0042816~vitamin B6 metabolic process	2	0.140449	0.344694	AT5G37850, AT5G60540	821	7	13998	4.87141	1	0.944089	99.905
GOTERM_BP_FAT	GO:0010582~floral meristem determinacy	2	0.140449	0.344694	AT2G22540, AT3G55510	821	7	13998	4.87141	1	0.944089	99.905
GOTERM_BP_FAT	GO:0006833~water transport	2	0.140449	0.344694	AT3G53420, AT2G45960	821	7	13998	4.87141	1	0.944089	99.905
GOTERM_BP_FAT	GO:0042819~vitamin B6 biosynthetic process	2	0.140449	0.344694	AT5G37850, AT5G60540	821	7	13998	4.87141	1	0.944089	99.905
GOTERM_BP_FAT	GO:0008614~pyridoxine metabolic process	2	0.140449	0.344694	AT5G37850, AT5G60540	821	7	13998	4.87141	1	0.944089	99.905
GOTERM_BP_FAT	GO:0016925~protein sumoylation	2	0.140449	0.344694	AT5G55170, AT4G24940	821	7	13998	4.87141	1	0.944089	99.905
GOTERM_BP_FAT	GO:0032957~inositol trisphosphate metabolic process	2	0.140449	0.344694	AT4G33770, AT4G18010	821	7	13998	4.87141	1	0.944089	99.905
GOTERM_BP_FAT	GO:0042044~fluid transport	2	0.140449	0.344694	AT3G53420, AT2G45960	821	7	13998	4.87141	1	0.944089	99.905
GOTERM_BP_FAT	GO:0008615~pyridoxine biosynthetic process	2	0.140449	0.344694	AT5G37850, AT5G60540	821	7	13998	4.87141	1	0.944089	99.905
GOTERM_BP_FAT	GO:0005513~detection of calcium ion	2	0.140449	0.344694	AT3G51920, AT5G37780	821	7	13998	4.87141	1	0.944089	99.905
GOTERM_BP_FAT	GO:0055082~cellular chemical homeostasis	7	0.491573	0.34837	AT1G04120, AT2G38170, AT1G01910, AT2G46800, AT3G19960, AT3G15353, AT3G61010	821	82	13998	1.45548	1	0.945421	99.9134
GOTERM_BP_FAT	GO:0019748~secondary metabolic process	28	1.96629	0.348451	AT3G24503, AT5G25980, AT2G48110, AT2G44490, AT3G27300, AT2G47730, AT3G09710, AT1G78600, AT2G26310, AT2G21660, AT3G16400, AT3G51420, AT1G10360, AT3G25820, AT2G32440, AT4G37980, AT1G51680, AT2G02390, AT4G24520, AT1G15950, AT1G02950, AT3G09220, AT4G34050, AT4G38970, AT2G30870, AT1G78380, AT4G34135, AT3G25830, AT5G26000	821	423	13998	1.1286	1	0.944692	99.9136
GOTERM_BP_FAT	GO:0009744~response to sucrose stimulus	4	0.280899	0.353604	AT1G28330, AT4G37680, AT4G30850, AT1G42970	821	36	13998	1.89444	1	0.94683	99.9242
GOTERM_BP_FAT	GO:0015837~amine transport	6	0.421348	0.355909	AT4G35090, AT5G46800, AT5G36940, AT1G44100, AT2G39890, AT1G31830	821	67	13998	1.52686	1	0.947348	99.9285
GOTERM_BP_FAT	GO:0006351~transcription, DNA-dependent	7	0.491573	0.358961	AT2G29540, AT1G54360, AT4G24440, AT5G09920, AT5G13730, AT1G32150, AT2G41630	821	83	13998	1.43795	1	0.948264	99.9339
GOTERM_BP_FAT	GO:0022622~root system development	14	0.983146	0.362669	AT3G02260, AT1G74560, AT4G34460, AT3G18780, AT5G37850, AT1G48920, AT1G48410, AT3G16785, AT4G29040, AT2G01420, AT5G20520, AT1G71692, AT2G35510, AT3G44600	821	196	13998	1.21785	1	0.949508	99.9399
GOTERM_BP_FAT	GO:0048364~root development	14	0.983146	0.362669	AT3G02260, AT1G74560, AT4G34460, AT3G18780, AT5G37850, AT1G48920, AT1G48410, AT3G16785, AT4G29040, AT2G01420, AT5G20520, AT1G71692, AT2G35510, AT3G44600	821	196	13998	1.21785	1	0.949508	99.9399
GOTERM_BP_FAT	GO:0006511~ubiquitin-dependent protein catabolic process	19	1.33427	0.369062	AT5G53300, AT3G47910, AT4G24390, AT4G05320, AT4G05050, AT1G77440, AT4G38930, AT4G02890, AT5G05560, AT4G29040, AT5G56150, AT5G53360, AT4G22350, AT3G20060, AT3G07550, AT1G14400, AT1G63800, AT4G31300, AT1G64230	821	279	13998	1.16111	1	0.952084	99.9491
GOTERM_BP_FAT	GO:0034285~response to disaccharide stimulus	4	0.280899	0.36989	AT1G28330, AT4G37680, AT4G30850, AT1G42970	821	37	13998	1.84324	1	0.95181	99.9502
GOTERM_BP_FAT	GO:0009082~branched chain family amino acid biosynthetic process	3	0.210674	0.372308	AT2G31810, AT1G10070, AT3G49680	821	22	13998	2.32499	1	0.952331	99.9532
GOTERM_BP_FAT	GO:0046489~phosphoinositide biosynthetic process	3	0.210674	0.372308	AT5G14850, AT3G57170, AT3G01380	821	22	13998	2.32499	1	0.952331	99.9532
GOTERM_BP_FAT	GO:0019932~second-messenger-mediated signaling	3	0.210674	0.372308	AT3G51920, AT5G21274, AT3G03950	821	22	13998	2.32499	1	0.952331	99.9532
GOTERM_BP_FAT	GO:0045036~protein targeting to chloroplast	3	0.210674	0.372308	AT5G52440, AT4G35450, AT5G16620	821	22	13998	2.32499	1	0.952331	99.9532
GOTERM_BP_FAT	GO:0016485~protein processing	3	0.210674	0.372308	AT1G73990, AT2G22425, AT2G30440	821	22	13998	2.32499	1	0.952331	99.9532
GOTERM_BP_FAT	GO:0042440~pigment metabolic process	8	0.561798	0.379752	AT5G08280, AT1G27450, AT1G78600, AT5G13800, AT1G69740, AT4G25080, AT1G44446, AT4G34135	821	101	13998	1.35049	1	0.955259	99.9616
GOTERM_BP_FAT	GO:0032774~RNA biosynthetic process	7	0.491573	0.380195	AT2G29540, AT1G54360, AT4G24440, AT5G09920, AT5G13730, AT1G32150, AT2G41630	821	85	13998	1.40411	1	0.954817	99.962
GOTERM_BP_FAT	GO:0009698~phenylpropanoid metabolic process	12	0.842697	0.381155	AT3G24503, AT2G48110, AT1G78600, AT2G26310, AT3G09220, AT4G34050, AT2G21660, AT4G24520, AT1G15950, AT4G34135, AT1G51680, AT4G37980	821	166	13998	1.23253	1	0.95462	99.963
GOTERM_BP_FAT	GO:0006995~cellular response to nitrogen starvation	2	0.140449	0.383101	AT4G35090, AT5G36940	821	8	13998	4.26248	1	0.95489	99.9649
GOTERM_BP_FAT	GO:0051592~response to calcium ion	2	0.140449	0.383101	AT3G51920, AT5G37780	821	8	13998	4.26248	1	0.95489	99.9649
GOTERM_BP_FAT	GO:0006749~glutathione metabolic process	2	0.140449	0.383101	AT4G39640, AT1G23310, AT3G24170	821	8	13998	4.26248	1	0.95489	99.9649
GOTERM_BP_FAT	GO:0000184~nuclear-transcribed mRNA catabolic process, nonsense-mediated decay	2	0.140449	0.383101	AT3G06480, AT1G55150	821	8	13998	4.26248	1	0.95489	99.9649
GOTERM_BP_FAT	GO:0046519~sphingoid metabolic process	2	0.140449	0.383101	AT1G14290, AT3G24180	821	8	13998	4.26248	1	0.95489	99.9649
GOTERM_BP_FAT	GO:0006417~regulation of translation	4	0.280899	0.386099	AT3G08720, AT3G17040, AT4G27130, AT1G11580	821	38	13998	1.79473	1	0.955645	99.9676
GOTERM_BP_FAT	GO:0010073~meristem maintenance	5	0.351124	0.390402	AT4G29040, AT2G22540, AT3G55510, AT5G63780, AT3G44600	821	54	13998	1.5787	1	0.956977	99.9711
GOTERM_BP_FAT	GO:0051604~protein maturation	3	0.210674	0.393578	AT1G73990, AT2G22425, AT2G30440	821	23	13998	2.22391	1	0.957776	99.9735
GOTERM_BP_FAT	GO:0046148~pigment biosynthetic process	7	0.491573	0.401443	AT5G08280, AT1G27450, AT1G78600, AT1G69740, AT4G25080, AT1G44446, AT4G34135	821	87	13998	1.37183	1	0.960548	99.9786
GOTERM_BP_FAT	GO:0019751~polyol metabolic process	4	0.280899	0.402207	AT4G33770, AT4G18010, AT5G41080, AT2G41540	821	39	13998	1.74871	1	0.960289	99.9791
GOTERM_BP_FAT	GO:0009845~seed germination	4	0.280899	0.402207	AT4G34460, AT2G46590, AT4G18010, AT4G13850	821	39	13998	1.74871	1	0.960289	99.9791
GOTERM_BP_FAT	GO:0009615~response to virus	4	0.280899	0.402207	AT1G48410, AT3G04720, AT5G45190, AT5G02500	821	39	13998	1.74871	1	0.960289	99.9791
GOTERM_BP_FAT	GO:0016568~chromatin modification	10	0.702247	0.411045	AT4G34430, AT3G44680, AT2G22740, AT5G67320, AT1G14400, AT1G08460, AT2G27100, AT4G13460, AT1G55250, AT4G33470	821	137	13998	1.24452	1	0.963287	99.9836
GOTERM_BP_FAT	GO:0019827~stem cell maintenance	3	0.210674	0.414513	AT4G29040, AT2G22540, AT5G63780	821	24	13998	2.13124	1	0.964084	99.9851
GOTERM_BP_FAT	GO:0034470~ncRNA processing	13	0.912921	0.415001	AT4G18930, AT3G06480, AT4G25730, AT1G55150, AT3G63140, AT1G01860, AT5G52470, AT2G27100, AT1G48920, AT4G04670, AT2G20490, AT3G03920, AT2G39670	821	187	13998	1.18529	1	0.963737	99.9853
GOTERM_BP_FAT	GO:0009648~photoperiodism	4	0.280899	0.418192	AT4G35090, AT5G42820, AT5G62640, AT2G35510	821	40	13998	1.70499	1	0.96442	99.9866
GOTERM_BP_FAT	GO:0006007~glucose catabolic process	8	0.561798	0.418667	AT5G63680, AT5G50850, AT4G04040, AT4G38970, AT3G27300, AT1G56190, AT1G42970, AT5G08570	821	105	13998	1.29904	1	0.964073	99.9868
GOTERM_BP_FAT	GO:0009610~response to symbiotic fungus	2	0.140449	0.41926	AT3G09260, AT1G19570	821	9	13998	3.78888	1	0.963772	99.987
GOTERM_BP_FAT	GO:0006308~DNA catabolic process	2	0.140449	0.41926	AT3G24170, AT4G21585	821	9	13998	3.78888	1	0.963772	99.987
GOTERM_BP_FAT	GO:0008216~spermidine metabolic process	2	0.140449	0.41926	AT5G05920, AT3G02470	821	9	13998	3.78888	1	0.963772	99.987
GOTERM_BP_FAT	GO:0043269~regulation of ion transport	2	0.140449	0.41926	AT5G58140, AT4G27500	821	9	13998	3.78888	1	0.963772	99.987
GOTERM_BP_FAT	GO:0044242~cellular lipid catabolic process	5	0.351124	0.430626	AT1G03000, AT5G43280, AT3G07560, AT3G24180, AT2G33150	821	57	13998	1.49561	1	0.967405	99.9906
GOTERM_BP_FAT	GO:0055066~di-, tri-valent inorganic cation homeostasis	5	0.351124	0.430626	AT2G38170, AT2G46800, AT3G19960, AT3G15353, AT3G61010	821	57	13998	1.49561	1	0.967405	99.9906
GOTERM_BP_FAT	GO:0009753~response to jasmonic acid stimulus	11	0.772472	0.431405	AT1G19570, AT1G17520, AT3G16470, AT4G34460, AT3G05420, AT3G56400, AT3G46590, AT4G35770, AT3G46130, AT1G49950, AT3G16770	821	156	13998	1.20224	1	0.967189	99.9908
GOTERM_BP_FAT	GO:0022900~electron transport chain	12	0.842697	0.434294	AT4G11960, AT1G18730, AT4G01050, AT5G45040, AT1G45145, AT4G32470, AT4G22890, AT2G05620, AT1G20020, AT2G44620, AT5G40370, AT5G52840	821	173	13998	1.18265	1	0.967706	99.9916
GOTERM_BP_FAT	GO:0000302~response to reactive oxygen species	10	0.702247	0.436429	AT3G32980, AT4G35090, AT1G27510, AT4G32320, AT2G35380, AT5G34850, AT4G25100, AT1G07890, AT4G21960, AT5G36940	821	140	13998	1.21785	1	0.96796	99.9921
GOTERM_BP_FAT	GO:0034660~ncRNA metabolic process	17	1.19382	0.449709	AT4G04350, AT4G17300, AT4G18930, AT3G06480, AT4G25730, AT1G55150, AT3G63140, AT1G01860, AT5G52470, AT4G10320, AT1G48920, AT4G04670, AT2G20490, AT3G03920, AT3G04600, AT4G31180, AT2G39670	821	259	13998	1.11911	1	0.971801	99.9946
GOTERM_BP_FAT	GO:0051789~response to protein stimulus	2	0.140449	0.453301	AT4G34460, AT4G29040	821	10	13998	3.40999	1	0.972462	99.9952
GOTERM_BP_FAT	GO:0009071~serine family amino acid catabolic process	2	0.140449	0.453301	AT2G35370, AT1G60990	821	10	13998	3.40999	1	0.972462	99.9952
GOTERM_BP_FAT	GO:0000105~histidine biosynthetic process	2	0.140449	0.453301	AT1G31860, AT1G71920	821	10	13998	3.40999	1	0.972462	99.9952
GOTERM_BP_FAT	GO:0006546~glycine catabolic process	2	0.140449	0.453301	AT2G35370, AT1G60990	821	10	13998	3.40999	1	0.972462	99.9952
GOTERM_BP_FAT	GO:0009076~histidine family amino acid biosynthetic process	2	0.140449	0.453301	AT1G31860, AT1G71920	821	10	13998	3.40999	1	0.972462	99.9952
GOTERM_BP_FAT	GO:0009608~response to symbiont	2	0.140449	0.453301	AT3G09260, AT1G19570	821	10	13998	3.40999	1	0.972462	99.9952
GOTERM_BP_FAT	GO:0010022~meristem determinacy	2	0.140449	0.453301	AT2G22540, AT3G55510	821	10	13998	3.40999	1	0.972462	99.9952
GOTERM_BP_FAT	GO:0006625~protein targeting to peroxisome	2	0.140449	0.453301	AT1G03000, AT3G07560	821	10	13998	3.40999	1	0.972462	99.9952
GOTERM_BP_FAT	GO:0009065~glutamine family amino acid catabolic process	2	0.140449	0.453301	AT1G79440, AT4G39660	821	10	13998	3.40999	1	0.972462	99.9952
GOTERM_BP_FAT	GO:0043574~peroxisomal transport	2	0.140449	0.453301	AT1G03000, AT3G07560	821	10	13998	3.40999	1	0.972462	99.9952
GOTERM_BP_FAT	GO:0009225~nucleotide-sugar metabolic process	3	0.210674	0.45525	AT3G62830, AT2G47650, AT5G59290	821	26	13998	1.9673	1	0.972623	99.9955
GOTERM_BP_FAT	GO:0009817~defense response to fungus, incompatible interaction	3	0.210674	0.45525	AT4G19660, AT4G34460, AT2G44490	821	26	13998	1.9673	1	0.972623	99.9955
GOTERM_BP_FAT	GO:0009084~glutamine family amino acid biosynthetic process	3	0.210674	0.45525	AT2G37500, AT5G35630, AT5G14800	821	26	13998	1.9673	1	0.972623	99.9955
GOTERM_BP_FAT	GO:0042592~homeostatic process	18	1.26404	0.462296	AT3G26060, AT1G04120, AT2G38170, AT1G45145, AT2G46800, AT3G24170, AT1G15020, AT3G15353, AT1G76080, AT4G35090, AT5G54510, AT1G01910, AT3G19960, AT3G17240, AT3G61010, AT1G62180, AT5G40370, AT4G27080	821	278	13998	1.10395	1	0.974257	99.9963
GOTERM_BP_FAT	GO:0030258~lipid modification	4	0.280899	0.465212	AT1G03000, AT3G07560, AT4G16710, AT2G33150	821	43	13998	1.58604	1	0.974678	99.9967
GOTERM_BP_FAT	GO:0030384~phosphoinositide metabolic process	4	0.280899	0.465212	AT1G60890, AT5G14850, AT3G57170, AT3G01380	821	43	13998	1.58604	1	0.974678	99.9967
GOTERM_BP_FAT	GO:0005984~disaccharide metabolic process	4	0.280899	0.465212	AT3G03250, AT5G17520, AT5G51460, AT1G67140	821	43	13998	1.58604	1	0.974678	99.9967
GOTERM_BP_FAT	GO:0042398~cellular amino acid derivative biosynthetic process	13	0.912921	0.465709	AT3G24503, AT3G59060, AT1G15950, AT5G54810, AT1G48420, AT1G78600, AT2G26310, AT4G34050, AT2G21660, AT3G02470, AT1G07780, AT4G34135, AT4G37980	821	194	13998	1.14252	1	0.974423	99.9967
GOTERM_BP_FAT	GO:0045454~cell redox homeostasis	10	0.702247	0.470086	AT1G76080, AT3G26060, AT4G35090, AT1G45145, AT3G24170, AT1G15020, AT3G17240, AT1G62180, AT4G27080, AT5G40370	821	144	13998	1.18402	1	0.975243	99.9971
GOTERM_BP_FAT	GO:0045596~negative regulation of cell differentiation	3	0.210674	0.474998	AT4G29040, AT2G22540, AT5G63780	821	27	13998	1.89444	1	0.97618	99.9975
GOTERM_BP_FAT	GO:0043067~regulation of programmed cell death	3	0.210674	0.474998	AT1G02120, AT5G07220, AT1G64060	821	27	13998	1.89444	1	0.97618	99.9975
GOTERM_BP_FAT	GO:0015980~energy derivation by oxidation of organic compounds	7	0.491573	0.47507	AT5G19220, AT3G14940, AT4G32470, AT2G44350, AT2G17130, AT4G26970, AT5G52840	821	94	13998	1.26968	1	0.975827	99.9975
GOTERM_BP_FAT	GO:0050801~ion homeostasis	7	0.491573	0.47507	AT1G04120, AT2G38170, AT1G01910, AT2G46800, AT3G19960, AT3G15353, AT3G61010	821	94	13998	1.26968	1	0.975827	99.9975
GOTERM_BP_FAT	GO:0007389~pattern specification process	8	0.561798	0.476512	AT2G01420, AT1G17730, AT1G15750, AT5G13300, AT1G33120, AT3G44600, AT4G24220, AT1G48920	821	111	13998	1.22882	1	0.975838	99.9976
GOTERM_BP_FAT	GO:0010608~posttranscriptional regulation of gene expression	10	0.702247	0.478443	AT1G48410, AT5G01400, AT3G08720, AT3G20550, AT3G17040, AT2G27100, AT4G27130, AT3G56860, AT1G11580, AT2G22090	821	145	13998	1.17586	1	0.975979	99.9978
GOTERM_BP_FAT	GO:0009644~response to high light intensity	4	0.280899	0.480516	AT1G07600, AT2G39460, AT3G18780, AT2G05620	821	44	13998	1.54999	1	0.976157	99.9979
GOTERM_BP_FAT	GO:0046356~acetyl-CoA catabolic process	4	0.280899	0.480516	AT3G14940, AT2G44350, AT2G17130, AT4G26970	821	44	13998	1.54999	1	0.976157	99.9979
GOTERM_BP_FAT	GO:0009741~response to brassinosteroid stimulus	4	0.280899	0.480516	AT4G18710, AT5G10450, AT1G35160, AT1G22300	821	44	13998	1.54999	1	0.976157	99.9979
GOTERM_BP_FAT	GO:0034504~protein localization in nucleus	4	0.280899	0.480516	AT2G37678, AT1G07140, AT3G08960, AT4G16143	821	44	13998	1.54999	1	0.976157	99.9979
GOTERM_BP_FAT	GO:0006099~tricarboxylic acid cycle	4	0.280899	0.480516	AT3G14940, AT2G44350, AT2G17130, AT4G26970	821	44	13998	1.54999	1	0.976157	99.9979
GOTERM_BP_FAT	GO:0009116~nucleoside metabolic process	5	0.351124	0.483047	AT4G04670, AT1G27450, AT1G17410, AT4G28940, AT2G44530	821	61	13998	1.39754	1	0.976453	99.9981
GOTERM_BP_FAT	GO:0035196~gene silencing by miRNA, production of miRNAs	2	0.140449	0.485349	AT3G20550, AT2G27100	821	11	13998	3.09999	1	0.976688	99.9982
GOTERM_BP_FAT	GO:0010020~chloroplast fission	2	0.140449	0.485349	AT1G20830, AT1G69390	821	11	13998	3.09999	1	0.976688	99.9982
GOTERM_BP_FAT	GO:0043647~inositol phosphate metabolic process	2	0.140449	0.485349	AT4G33770, AT4G18010	821	11	13998	3.09999	1	0.976688	99.9982
GOTERM_BP_FAT	GO:0050826~response to freezing	2	0.140449	0.485349	AT5G09410, AT3G26744	821	11	13998	3.09999	1	0.976688	99.9982
GOTERM_BP_FAT	GO:0009909~regulation of flower development	7	0.491573	0.485404	AT5G62000, AT5G10140, AT1G30970, AT1G14400, AT2G22540, AT3G19980, AT3G44600	821	95	13998	1.25631	1	0.976345	99.9982
GOTERM_BP_FAT	GO:0006635~fatty acid beta-oxidation	3	0.210674	0.494305	AT1G03000, AT3G07560, AT2G33150	821	28	13998	1.82678	1	0.978225	99.9987
GOTERM_BP_FAT	GO:0046474~glycerophospholipid biosynthetic process	3	0.210674	0.494305	AT5G14850, AT3G57170, AT3G01380	821	28	13998	1.82678	1	0.978225	99.9987
GOTERM_BP_FAT	GO:0006563~L-serine metabolic process	3	0.210674	0.494305	AT4G35640, AT2G17640, AT3G61440	821	28	13998	1.82678	1	0.978225	99.9987
GOTERM_BP_FAT	GO:0019637~organophosphate metabolic process	9	0.632022	0.495277	AT1G60890, AT5G14850, AT3G57170, AT3G45040, AT3G01380, AT3G25585, AT2G41540, AT4G34350, AT5G63910	821	130	13998	1.18038	1	0.978124	99.9987
GOTERM_BP_FAT	GO:0009809~lignin biosynthetic process	4	0.280899	0.495609	AT4G34050, AT2G21660, AT1G15950, AT4G37980	821	45	13998	1.51555	1	0.977869	99.9987
GOTERM_BP_FAT	GO:0009814~defense response, incompatible interaction	7	0.491573	0.495673	AT4G19660, AT4G34460, AT3G04720, AT4G35450, AT3G56400, AT2G44490, AT1G22070	821	96	13998	1.24322	1	0.977546	99.9987
GOTERM_BP_FAT	GO:0008654~phospholipid biosynthetic process	6	0.421348	0.495819	AT5G14850, AT3G57170, AT3G45040, AT3G01380, AT3G25585, AT4G34350	821	79	13998	1.29493	1	0.977242	99.9987
GOTERM_BP_FAT	GO:0010605~negative regulation of macromolecule metabolic process	12	0.842697	0.502088	AT1G48410, AT2G32700, AT5G62000, AT5G01400, AT3G20550, AT2G22540, AT2G27100, AT5G58800, AT1G54160, AT1G11580, AT1G59750, AT5G54500	821	182	13998	1.12417	1	0.978435	99.999
GOTERM_BP_FAT	GO:0010629~negative regulation of gene expression	11	0.772472	0.502672	AT1G48410, AT2G32700, AT5G62000, AT5G01400, AT3G20550, AT2G22540, AT2G27100, AT5G58800, AT1G54160, AT1G59750, AT5G54500	821	165	13998	1.13666	1	0.978248	99.999
GOTERM_BP_FAT	GO:0022618~ribonucleoprotein complex assembly	2	0.140449	0.515521	AT1G09140, AT2G37340	821	12	13998	2.84166	1	0.980859	99.9993
GOTERM_BP_FAT	GO:0009862~systemic acquired resistance, salicylic acid mediated signaling pathway	2	0.140449	0.515521	AT3G56400, AT1G22070	821	12	13998	2.84166	1	0.980859	99.9993
GOTERM_BP_FAT	GO:0009970~cellular response to sulfate starvation	2	0.140449	0.515521	AT4G35090, AT5G36940	821	12	13998	2.84166	1	0.980859	99.9993
GOTERM_BP_FAT	GO:0010224~response to UV-B	4	0.280899	0.525117	AT5G63860, AT4G05320, AT4G05050, AT4G02890	821	47	13998	1.45106	1	0.982564	99.9995
GOTERM_BP_FAT	GO:0051258~protein polymerization	3	0.210674	0.531535	AT5G62690, AT2G22640, AT5G62700	821	30	13998	1.70499	1	0.983546	99.9996
GOTERM_BP_FAT	GO:0010941~regulation of cell death	3	0.210674	0.531535	AT1G02120, AT5G07220, AT1G64060	821	30	13998	1.70499	1	0.983546	99.9996
GOTERM_BP_FAT	GO:0006461~protein complex assembly	12	0.842697	0.531584	AT5G62690, AT1G54360, AT4G29040, AT3G60370, AT1G59840, AT4G24440, AT2G22640, AT3G08960, AT5G13730, AT1G22700, AT5G62700, AT2G41630	821	186	13998	1.1	1	0.983291	99.9996
GOTERM_BP_FAT	GO:0070271~protein complex biogenesis	12	0.842697	0.531584	AT5G62690, AT1G54360, AT4G29040, AT3G60370, AT1G59840, AT4G24440, AT2G22640, AT3G08960, AT5G13730, AT1G22700, AT5G62700, AT2G41630	821	186	13998	1.1	1	0.983291	99.9996
GOTERM_BP_FAT	GO:0042542~response to hydrogen peroxide	8	0.561798	0.53274	AT3G32980, AT4G35090, AT4G32320, AT2G35380, AT5G34850, AT1G07890, AT4G21960, AT5G36940	821	117	13998	1.16581	1	0.983249	99.9996
GOTERM_BP_FAT	GO:0009808~lignin metabolic process	5	0.351124	0.533442	AT3G09220, AT4G34050, AT2G21660, AT1G15950, AT4G37980	821	65	13998	1.31153	1	0.98312	99.9996
GOTERM_BP_FAT	GO:0009639~response to red or far red light	11	0.772472	0.541237	AT1G48410, AT1G14290, AT3G02260, AT2G37678, AT4G32280, AT5G02810, AT3G18780, AT3G59060, AT4G19990, AT2G32250, AT5G38410	821	170	13998	1.10323	1	0.984327	99.9997
GOTERM_BP_FAT	GO:0043069~negative regulation of programmed cell death	2	0.140449	0.543926	AT1G02120, AT1G64060	821	13	13998	2.62307	1	0.984567	99.9998
GOTERM_BP_FAT	GO:0043562~cellular response to nitrogen levels	2	0.140449	0.543926	AT4G35090, AT5G36940	821	13	13998	2.62307	1	0.984567	99.9998
GOTERM_BP_FAT	GO:0006547~histidine metabolic process	2	0.140449	0.543926	AT1G31860, AT1G71920	821	13	13998	2.62307	1	0.984567	99.9998
GOTERM_BP_FAT	GO:0000956~nuclear-transcribed mRNA catabolic process	2	0.140449	0.543926	AT3G06480, AT1G55150	821	13	13998	2.62307	1	0.984567	99.9998
GOTERM_BP_FAT	GO:0009075~histidine family amino acid metabolic process	2	0.140449	0.543926	AT1G31860, AT1G71920	821	13	13998	2.62307	1	0.984567	99.9998
GOTERM_BP_FAT	GO:0010087~phloem or xylem histogenesis	3	0.210674	0.549435	AT2G01850, AT5G19530, AT5G13300	821	31	13998	1.64999	1	0.985297	99.9998
GOTERM_BP_FAT	GO:0019395~fatty acid oxidation	3	0.210674	0.549435	AT1G03000, AT3G07560, AT2G33150	821	31	13998	1.64999	1	0.985297	99.9998
GOTERM_BP_FAT	GO:0034440~lipid oxidation	3	0.210674	0.549435	AT1G03000, AT3G07560, AT2G33150	821	31	13998	1.64999	1	0.985297	99.9998
GOTERM_BP_FAT	GO:0048878~chemical homeostasis	8	0.561798	0.55096	AT1G04120, AT5G54510, AT2G38170, AT1G01910, AT2G46800, AT3G19960, AT3G15353, AT3G61010	821	119	13998	1.14621	1	0.985324	99.9998
GOTERM_BP_FAT	GO:0009606~tropism	4	0.280899	0.553646	AT5G64330, AT2G41100, AT5G20520, AT5G58140	821	49	13998	1.39183	1	0.985551	99.9998
GOTERM_BP_FAT	GO:0009060~aerobic respiration	4	0.280899	0.553646	AT3G14940, AT2G44350, AT2G17130, AT4G26970	821	49	13998	1.39183	1	0.985551	99.9998
GOTERM_BP_FAT	GO:0008610~lipid biosynthetic process	25	1.75562	0.55692	AT5G14850, AT1G24360, AT3G23480, AT3G45040, AT2G05990, AT3G05020, AT5G27450, AT2G33150, AT3G11170, AT2G32440, AT3G25820, AT3G25585, AT2G44620, AT4G34350, AT1G14290, AT3G57170, AT3G01380, AT5G48230, AT4G16360, AT3G19260, AT3G19820, AT2G30200, AT1G07420, AT1G76680, AT2G38040, AT3G25830	821	415	13998	1.0271	1	0.985874	99.9998
GOTERM_BP_FAT	GO:0048285~organelle fission	5	0.351124	0.557705	AT2G45740, AT5G07630, AT1G20830, AT1G69390, AT2G32900	821	67	13998	1.27238	1	0.985779	99.9999
GOTERM_BP_FAT	GO:0045017~glycerolipid biosynthetic process	3	0.210674	0.566849	AT5G14850, AT3G57170, AT3G01380	821	32	13998	1.59843	1	0.987037	99.9999
GOTERM_BP_FAT	GO:0006944~membrane fusion	3	0.210674	0.566849	AT5G61210, AT4G32150, AT1G26670	821	32	13998	1.59843	1	0.987037	99.9999
GOTERM_BP_FAT	GO:0009627~systemic acquired resistance	3	0.210674	0.566849	AT3G04720, AT3G56400, AT1G22070	821	32	13998	1.59843	1	0.987037	99.9999
GOTERM_BP_FAT	GO:0006913~nucleocytoplasmic transport	5	0.351124	0.569578	AT1G07140, AT2G21660, AT3G08960, AT4G16143, AT3G25150	821	68	13998	1.25367	1	0.98725	99.9999
GOTERM_BP_FAT	GO:0051169~nuclear transport	5	0.351124	0.569578	AT1G07140, AT2G21660, AT3G08960, AT4G16143, AT3G25150	821	68	13998	1.25367	1	0.98725	99.9999
GOTERM_BP_FAT	GO:0010099~regulation of photomorphogenesis	2	0.140449	0.570668	AT1G78600, AT1G69935	821	14	13998	2.43571	1	0.987211	99.9999
GOTERM_BP_FAT	GO:0043572~plastid fission	2	0.140449	0.570668	AT1G20830, AT1G69390	821	14	13998	2.43571	1	0.987211	99.9999
GOTERM_BP_FAT	GO:0006879~cellular iron ion homeostasis	2	0.140449	0.570668	AT3G19960, AT3G61010	821	14	13998	2.43571	1	0.987211	99.9999
GOTERM_BP_FAT	GO:0009646~response to absence of light	2	0.140449	0.570668	AT2G41100, AT5G18170	821	14	13998	2.43571	1	0.987211	99.9999
GOTERM_BP_FAT	GO:0045185~maintenance of protein location	2	0.140449	0.570668	AT2G23310, AT2G37678	821	14	13998	2.43571	1	0.987211	99.9999
GOTERM_BP_FAT	GO:0008272~sulfate transport	2	0.140449	0.570668	AT1G16460, AT5G13550	821	14	13998	2.43571	1	0.987211	99.9999
GOTERM_BP_FAT	GO:0034976~response to endoplasmic reticulum stress	2	0.140449	0.570668	AT5G42020, AT4G34460	821	14	13998	2.43571	1	0.987211	99.9999
GOTERM_BP_FAT	GO:0006644~phospholipid metabolic process	8	0.561798	0.577696	AT1G60890, AT5G14850, AT3G57170, AT3G45040, AT3G01380, AT3G25585, AT4G34350, AT5G63910	821	122	13998	1.11803	1	0.98806	99.9999
GOTERM_BP_FAT	GO:0009311~oligosaccharide metabolic process	4	0.280899	0.58113	AT3G03250, AT5G17520, AT5G51460, AT1G67140	821	51	13998	1.33725	1	0.98836	99.9999
GOTERM_BP_FAT	GO:0048527~lateral root development	4	0.280899	0.58113	AT1G74560, AT4G34460, AT4G29040, AT2G35510	821	51	13998	1.33725	1	0.98836	99.9999
GOTERM_BP_FAT	GO:0045333~cellular respiration	6	0.421348	0.592818	AT3G14940, AT4G32470, AT2G44350, AT2G17130, AT4G26970, AT5G52840	821	88	13998	1.1625	1	0.989759	100
GOTERM_BP_FAT	GO:0010015~root morphogenesis	6	0.421348	0.592818	AT1G74560, AT4G29040, AT3G18780, AT5G37850, AT2G35510, AT3G44600	821	88	13998	1.1625	1	0.989759	100
GOTERM_BP_FAT	GO:0015698~inorganic anion transport	4	0.280899	0.594463	AT1G27450, AT1G16460, AT3G52190, AT5G13550	821	52	13998	1.31153	1	0.989798	100
GOTERM_BP_FAT	GO:0043623~cellular protein complex assembly	8	0.561798	0.595089	AT5G62690, AT4G29040, AT3G60370, AT1G59840, AT2G22640, AT3G08960, AT1G22700, AT5G62700	821	124	13998	1.1	1	0.989707	100
GOTERM_BP_FAT	GO:0006402~mRNA catabolic process	2	0.140449	0.595843	AT3G06480, AT1G55150	821	15	13998	2.27333	1	0.989633	100
GOTERM_BP_FAT	GO:0060548~negative regulation of cell death	2	0.140449	0.595843	AT1G02120, AT1G64060	821	15	13998	2.27333	1	0.989633	100
GOTERM_BP_FAT	GO:0008283~cell proliferation	3	0.210674	0.6002	AT1G74560, AT3G20060, AT3G20550	821	34	13998	1.50441	1	0.99002	100
GOTERM_BP_FAT	GO:0044272~sulfur compound biosynthetic process	7	0.491573	0.602962	AT4G35640, AT3G09710, AT3G63250, AT2G17640, AT3G61440, AT1G03160, AT1G62180	821	107	13998	1.11542	1	0.990199	100
GOTERM_BP_FAT	GO:0016044~membrane organization	7	0.491573	0.602962	AT5G61210, AT4G32150, AT3G27080, AT3G58600, AT1G03160, AT3G13530, AT1G26670	821	107	13998	1.11542	1	0.990199	100
GOTERM_BP_FAT	GO:0043038~amino acid activation	5	0.351124	0.604102	AT4G04350, AT4G17300, AT4G10320, AT3G04600, AT4G31180	821	71	13998	1.2007	1	0.990177	100
GOTERM_BP_FAT	GO:0043039~tRNA aminoacylation	5	0.351124	0.604102	AT4G04350, AT4G17300, AT4G10320, AT3G04600, AT4G31180	821	71	13998	1.2007	1	0.990177	100
GOTERM_BP_FAT	GO:0006418~tRNA aminoacylation for protein translation	5	0.351124	0.604102	AT4G04350, AT4G17300, AT4G10320, AT3G04600, AT4G31180	821	71	13998	1.2007	1	0.990177	100
GOTERM_BP_FAT	GO:0006352~transcription initiation	4	0.280899	0.607518	AT1G54360, AT4G24440, AT5G13730, AT2G41630	821	53	13998	1.28679	1	0.990435	100
GOTERM_BP_FAT	GO:0009411~response to UV	5	0.351124	0.615229	AT5G63860, AT4G05320, AT4G05050, AT4G02890, AT1G51680	821	72	13998	1.18402	1	0.991185	100
GOTERM_BP_FAT	GO:0009933~meristem structural organization	3	0.210674	0.616135	AT4G29040, AT1G15750, AT3G44600	821	35	13998	1.46142	1	0.99114	100
GOTERM_BP_FAT	GO:0010286~heat acclimation	2	0.140449	0.619544	AT5G46170, AT4G38580	821	16	13998	2.13124	1	0.991378	100
GOTERM_BP_FAT	GO:0001510~RNA methylation	2	0.140449	0.619544	AT4G25730, AT5G52470	821	16	13998	2.13124	1	0.991378	100
GOTERM_BP_FAT	GO:0006817~phosphate transport	2	0.140449	0.619544	AT1G27450, AT3G52190	821	16	13998	2.13124	1	0.991378	100
GOTERM_BP_FAT	GO:0032583~regulation of gene-specific transcription	2	0.140449	0.619544	AT1G54160, AT1G45249	821	16	13998	2.13124	1	0.991378	100
GOTERM_BP_FAT	GO:0051235~maintenance of location	2	0.140449	0.619544	AT2G23310, AT2G37678	821	16	13998	2.13124	1	0.991378	100
GOTERM_BP_FAT	GO:0006525~arginine metabolic process	2	0.140449	0.619544	AT2G37500, AT4G39660	821	16	13998	2.13124	1	0.991378	100
GOTERM_BP_FAT	GO:0006281~DNA repair	11	0.772472	0.621735	AT5G26680, AT3G52560, AT2G19480, AT1G65070, AT3G28730, AT1G04510, AT2G33340, AT3G24170, AT5G56950, AT1G07745, AT3G07930	821	181	13998	1.03618	1	0.991477	100
GOTERM_BP_FAT	GO:0003002~regionalization	6	0.421348	0.622768	AT1G15750, AT5G13300, AT1G33120, AT3G44600, AT4G24220, AT1G48920	821	91	13998	1.12417	1	0.991448	100
GOTERM_BP_FAT	GO:0000041~transition metal ion transport	5	0.351124	0.626159	AT2G46800, AT3G19960, AT5G59520, AT3G61010, AT4G35080	821	73	13998	1.1678	1	0.991678	100
GOTERM_BP_FAT	GO:0009699~phenylpropanoid biosynthetic process	8	0.561798	0.628742	AT3G24503, AT1G78600, AT2G26310, AT4G34050, AT2G21660, AT1G15950, AT4G34135, AT4G37980	821	128	13998	1.06562	1	0.991818	100
GOTERM_BP_FAT	GO:0048507~meristem development	6	0.421348	0.632454	AT4G29040, AT1G15750, AT2G22540, AT3G55510, AT5G63780, AT3G44600	821	92	13998	1.11195	1	0.992075	100
GOTERM_BP_FAT	GO:0048467~gynoecium development	4	0.280899	0.632775	AT4G17300, AT5G62000, AT3G53020, AT3G44600	821	55	13998	1.24	1	0.991975	100
GOTERM_BP_FAT	GO:0009637~response to blue light	4	0.280899	0.632775	AT5G64330, AT5G20520, AT5G58140, AT5G38410	821	55	13998	1.24	1	0.991975	100
GOTERM_BP_FAT	GO:0006084~acetyl-CoA metabolic process	4	0.280899	0.632775	AT3G14940, AT2G44350, AT2G17130, AT4G26970	821	55	13998	1.24	1	0.991975	100
GOTERM_BP_FAT	GO:0055072~iron ion homeostasis	2	0.140449	0.641857	AT3G19960, AT3G61010	821	17	13998	2.00588	1	0.992764	100
GOTERM_BP_FAT	GO:0006891~intra-Golgi vesicle-mediated transport	2	0.140449	0.641857	AT5G16880, AT1G26670	821	17	13998	2.00588	1	0.992764	100
GOTERM_BP_FAT	GO:0010305~leaf vascular tissue pattern formation	2	0.140449	0.641857	AT3G44600, AT1G48920	821	17	13998	2.00588	1	0.992764	100
GOTERM_BP_FAT	GO:0006020~inositol metabolic process	2	0.140449	0.641857	AT4G33770, AT4G18010	821	17	13998	2.00588	1	0.992764	100
GOTERM_BP_FAT	GO:0048366~leaf development	11	0.772472	0.6424	AT1G48410, AT4G29040, AT4G18710, AT2G22640, AT1G14400, AT5G13300, AT1G55250, AT1G05230, AT5G45190, AT3G44600, AT1G48920	821	184	13998	1.01929	1	0.992694	100
GOTERM_BP_FAT	GO:0009723~response to ethylene stimulus	15	1.05337	0.643999	AT4G34460, AT3G14230, AT3G04720, AT2G05520, AT3G46590, AT1G53910, AT1G49950, AT3G04580, AT1G17520, AT2G41710, AT3G05420, AT1G64060, AT1G79700, AT3G46130, AT3G16770	821	256	13998	0.99902	1	0.992727	100
GOTERM_BP_FAT	GO:0048528~post-embryonic root development	4	0.280899	0.644972	AT1G74560, AT4G34460, AT4G29040, AT2G35510	821	56	13998	1.21785	1	0.992699	100
GOTERM_BP_FAT	GO:0048573~photoperiodism, flowering	3	0.210674	0.646532	AT5G42820, AT5G62640, AT2G35510	821	37	13998	1.38243	1	0.992729	100
GOTERM_BP_FAT	GO:0033365~protein localization in organelle	5	0.351124	0.657743	AT2G37678, AT1G07140, AT3G08960, AT3G27080, AT4G16143	821	76	13998	1.12171	1	0.99365	100
GOTERM_BP_FAT	GO:0006665~sphingolipid metabolic process	2	0.140449	0.662862	AT1G14290, AT3G24180	821	18	13998	1.89444	1	0.993982	100
GOTERM_BP_FAT	GO:0046688~response to copper ion	2	0.140449	0.662862	AT1G07600, AT4G25100	821	18	13998	1.89444	1	0.993982	100
GOTERM_BP_FAT	GO:0006595~polyamine metabolic process	2	0.140449	0.662862	AT5G05920, AT3G02470	821	18	13998	1.89444	1	0.993982	100
GOTERM_BP_FAT	GO:0052542~callose deposition during defense response	2	0.140449	0.662862	AT1G64060, AT2G44490	821	18	13998	1.89444	1	0.993982	100
GOTERM_BP_FAT	GO:0009451~RNA modification	8	0.561798	0.668508	AT4G04670, AT5G10960, AT4G25730, AT5G51140, AT4G21770, AT1G01860, AT5G52470, AT1G55870	821	133	13998	1.02556	1	0.994344	100
GOTERM_BP_FAT	GO:0048532~anatomical structure arrangement	3	0.210674	0.674989	AT4G29040, AT1G15750, AT3G44600	821	39	13998	1.31153	1	0.994752	100
GOTERM_BP_FAT	GO:0009850~auxin metabolic process	3	0.210674	0.674989	AT1G48410, AT5G14420, AT5G54810	821	39	13998	1.31153	1	0.994752	100
GOTERM_BP_FAT	GO:0006974~response to DNA damage stimulus	11	0.772472	0.675435	AT5G26680, AT3G52560, AT2G19480, AT1G65070, AT3G28730, AT1G04510, AT2G33340, AT3G24170, AT5G56950, AT1G07745, AT3G07930	821	189	13998	0.992324	1	0.994693	100
GOTERM_BP_FAT	GO:0006650~glycerophospholipid metabolic process	4	0.280899	0.679826	AT1G60890, AT5G14850, AT3G57170, AT3G01380	821	59	13998	1.15593	1	0.99493	100
GOTERM_BP_FAT	GO:0006576~biogenic amine metabolic process	4	0.280899	0.679826	AT5G05920, AT3G02470, AT1G07780, AT5G54810	821	59	13998	1.15593	1	0.99493	100
GOTERM_BP_FAT	GO:0006401~RNA catabolic process	2	0.140449	0.682637	AT3G06480, AT1G55150	821	19	13998	1.79473	1	0.995047	100
GOTERM_BP_FAT	GO:0006544~glycine metabolic process	2	0.140449	0.682637	AT2G35370, AT1G60990	821	19	13998	1.79473	1	0.995047	100
GOTERM_BP_FAT	GO:0006820~anion transport	5	0.351124	0.687479	AT1G27450, AT1G16460, AT1G01910, AT3G52190, AT5G13550	821	79	13998	1.07911	1	0.995304	100
GOTERM_BP_FAT	GO:0042401~biogenic amine biosynthetic process	3	0.210674	0.688505	AT3G02470, AT1G07780, AT5G54810	821	40	13998	1.27875	1	0.995291	100
GOTERM_BP_FAT	GO:0052545~callose localization	2	0.140449	0.701253	AT1G64060, AT2G44490	821	20	13998	1.70499	1	0.996042	100
GOTERM_BP_FAT	GO:0009692~ethylene metabolic process	2	0.140449	0.701253	AT1G48420, AT3G59060	821	20	13998	1.70499	1	0.996042	100
GOTERM_BP_FAT	GO:0046219~indolalkylamine biosynthetic process	2	0.140449	0.701253	AT1G07780, AT5G54810	821	20	13998	1.70499	1	0.996042	100
GOTERM_BP_FAT	GO:0000162~tryptophan biosynthetic process	2	0.140449	0.701253	AT1G07780, AT5G54810	821	20	13998	1.70499	1	0.996042	100
GOTERM_BP_FAT	GO:0009693~ethylene biosynthetic process	2	0.140449	0.701253	AT1G48420, AT3G59060	821	20	13998	1.70499	1	0.996042	100
GOTERM_BP_FAT	GO:0006606~protein import into nucleus	3	0.210674	0.701555	AT1G07140, AT3G08960, AT4G16143	821	41	13998	1.24756	1	0.995988	100
GOTERM_BP_FAT	GO:0032318~regulation of Ras GTPase activity	3	0.210674	0.701555	AT4G27100, AT5G52580, AT5G13300	821	41	13998	1.24756	1	0.995988	100
GOTERM_BP_FAT	GO:0048193~Golgi vesicle transport	4	0.280899	0.712075	AT2G23310, AT3G52190, AT5G16880, AT1G26670	821	62	13998	1.1	1	0.996531	100
GOTERM_BP_FAT	GO:0051170~nuclear import	3	0.210674	0.714147	AT1G07140, AT3G08960, AT4G16143	821	42	13998	1.21785	1	0.99658	100
GOTERM_BP_FAT	GO:0042430~indole and derivative metabolic process	3	0.210674	0.714147	AT1G07780, AT2G44490, AT5G54810	821	42	13998	1.21785	1	0.99658	100
GOTERM_BP_FAT	GO:0009119~ribonucleoside metabolic process	3	0.210674	0.714147	AT4G04670, AT1G27450, AT1G17410	821	42	13998	1.21785	1	0.99658	100
GOTERM_BP_FAT	GO:0042434~indole derivative metabolic process	3	0.210674	0.714147	AT1G07780, AT2G44490, AT5G54810	821	42	13998	1.21785	1	0.99658	100
GOTERM_BP_FAT	GO:0007242~intracellular signaling cascade	44	3.08989	0.717624	AT5G15230, AT4G34460, AT2G22670, AT1G53910, AT3G03950, AT5G20990, AT1G59750, AT1G45249, AT4G32280, AT5G54510, AT1G49300, AT5G62000, AT5G10450, AT2G01420, AT1G64060, AT5G21274, AT3G56860, AT1G22070, AT1G22300, AT3G16770, AT2G26980, AT3G14230, AT4G24390, AT3G53020, AT4G10100, AT3G56400, AT4G18010, AT3G59060, AT3G51920, AT3G04580, AT5G45750, AT5G64330, AT2G46680, AT3G22950, AT2G41710, AT5G02810, AT4…	821	790	13998	0.949617	1	0.996704	100
GOTERM_BP_FAT	GO:0009636~response to toxin	2	0.140449	0.718779	AT1G45145, AT3G61440	821	21	13998	1.6238	1	0.996704	100
GOTERM_BP_FAT	GO:0006366~transcription from RNA polymerase II promoter	2	0.140449	0.718779	AT4G24440, AT5G09920	821	21	13998	1.6238	1	0.996704	100
GOTERM_BP_FAT	GO:0043331~response to dsRNA	2	0.140449	0.718779	AT3G20550, AT2G27100	821	21	13998	1.6238	1	0.996704	100
GOTERM_BP_FAT	GO:0043450~alkene biosynthetic process	2	0.140449	0.718779	AT1G48420, AT3G59060	821	21	13998	1.6238	1	0.996704	100
GOTERM_BP_FAT	GO:0009396~folic acid and derivative biosynthetic process	2	0.140449	0.718779	AT1G76730, AT3G10160	821	21	13998	1.6238	1	0.996704	100
GOTERM_BP_FAT	GO:0006829~zinc ion transport	2	0.140449	0.718779	AT2G46800, AT5G59520	821	21	13998	1.6238	1	0.996704	100
GOTERM_BP_FAT	GO:0001522~pseudouridine synthesis	2	0.140449	0.718779	AT5G51140, AT4G21770	821	21	13998	1.6238	1	0.996704	100
GOTERM_BP_FAT	GO:0043449~cellular alkene metabolic process	2	0.140449	0.718779	AT1G48420, AT3G59060	821	21	13998	1.6238	1	0.996704	100
GOTERM_BP_FAT	GO:0006071~glycerol metabolic process	2	0.140449	0.718779	AT5G41080, AT2G41540	821	21	13998	1.6238	1	0.996704	100
GOTERM_BP_FAT	GO:0031050~dsRNA fragmentation	2	0.140449	0.718779	AT3G20550, AT2G27100	821	21	13998	1.6238	1	0.996704	100
GOTERM_BP_FAT	GO:0033037~polysaccharide localization	2	0.140449	0.718779	AT1G64060, AT2G44490	821	21	13998	1.6238	1	0.996704	100
GOTERM_BP_FAT	GO:0010557~positive regulation of macromolecule biosynthetic process	4	0.280899	0.722252	AT3G26744, AT3G08720, AT2G22430, AT1G45249	821	63	13998	1.08254	1	0.996824	100
GOTERM_BP_FAT	GO:0008643~carbohydrate transport	5	0.351124	0.724213	AT3G05165, AT1G08930, AT3G59360, AT5G16150, AT3G05160	821	83	13998	1.0271	1	0.996866	100
GOTERM_BP_FAT	GO:0016311~dephosphorylation	5	0.351124	0.732877	AT2G29400, AT3G52180, AT3G17090, AT1G05000, AT4G18010	821	84	13998	1.01488	1	0.997231	100
GOTERM_BP_FAT	GO:0019400~alditol metabolic process	2	0.140449	0.735277	AT5G41080, AT2G41540	821	22	13998	1.54999	1	0.99729	100
GOTERM_BP_FAT	GO:0046777~protein amino acid autophosphorylation	2	0.140449	0.735277	AT5G58140, AT1G09970	821	22	13998	1.54999	1	0.99729	100
GOTERM_BP_FAT	GO:0006073~cellular glucan metabolic process	7	0.491573	0.740961	AT2G01850, AT5G19220, AT3G52180, AT1G05570, AT5G17520, AT1G67140, AT5G49720	821	124	13998	0.962497	1	0.997492	100
GOTERM_BP_FAT	GO:0006955~immune response	16	1.1236	0.742112	AT4G34460, AT3G04720, AT4G35450, AT3G56400, AT5G44510, AT3G44400, AT5G46510, AT2G44490, AT1G48410, AT4G19660, AT4G39260, AT2G21660, AT1G64060, AT1G22070, AT4G37980, AT5G51630	821	293	13998	0.931055	1	0.997493	100
GOTERM_BP_FAT	GO:0045087~innate immune response	15	1.05337	0.744261	AT4G34460, AT3G04720, AT4G35450, AT3G56400, AT5G44510, AT3G44400, AT5G46510, AT2G44490, AT1G48410, AT4G19660, AT4G39260, AT2G21660, AT1G22070, AT4G37980, AT5G51630	821	275	13998	0.929997	1	0.997538	100
GOTERM_BP_FAT	GO:0010090~trichome morphogenesis	3	0.210674	0.749267	AT2G22640, AT1G05230, AT5G45190	821	45	13998	1.13666	1	0.997699	100
GOTERM_BP_FAT	GO:0043087~regulation of GTPase activity	3	0.210674	0.749267	AT4G27100, AT5G52580, AT5G13300	821	45	13998	1.13666	1	0.997699	100
GOTERM_BP_FAT	GO:0006568~tryptophan metabolic process	2	0.140449	0.750809	AT1G07780, AT5G54810	821	23	13998	1.4826	1	0.997718	100
GOTERM_BP_FAT	GO:0010102~lateral root morphogenesis	2	0.140449	0.750809	AT1G74560, AT2G35510	821	23	13998	1.4826	1	0.997718	100
GOTERM_BP_FAT	GO:0045892~negative regulation of transcription, DNA-dependent	2	0.140449	0.750809	AT5G62000, AT1G54160	821	23	13998	1.4826	1	0.997718	100
GOTERM_BP_FAT	GO:0032313~regulation of Rab GTPase activity	2	0.140449	0.750809	AT4G27100, AT5G52580	821	23	13998	1.4826	1	0.997718	100
GOTERM_BP_FAT	GO:0006863~purine transport	2	0.140449	0.750809	AT2G24220, AT1G26440	821	23	13998	1.4826	1	0.997718	100
GOTERM_BP_FAT	GO:0032483~regulation of Rab protein signal transduction	2	0.140449	0.750809	AT4G27100, AT5G52580	821	23	13998	1.4826	1	0.997718	100
GOTERM_BP_FAT	GO:0009156~ribonucleoside monophosphate biosynthetic process	2	0.140449	0.750809	AT5G47435, AT2G44530	821	23	13998	1.4826	1	0.997718	100
GOTERM_BP_FAT	GO:0010101~post-embryonic root morphogenesis	2	0.140449	0.750809	AT1G74560, AT2G35510	821	23	13998	1.4826	1	0.997718	100
GOTERM_BP_FAT	GO:0051253~negative regulation of RNA metabolic process	2	0.140449	0.750809	AT5G62000, AT1G54160	821	23	13998	1.4826	1	0.997718	100
GOTERM_BP_FAT	GO:0009695~jasmonic acid biosynthetic process	2	0.140449	0.750809	AT1G76680, AT2G33150	821	23	13998	1.4826	1	0.997718	100
GOTERM_BP_FAT	GO:0005991~trehalose metabolic process	2	0.140449	0.750809	AT5G51460, AT1G67140	821	23	13998	1.4826	1	0.997718	100
GOTERM_BP_FAT	GO:0006586~indolalkylamine metabolic process	2	0.140449	0.750809	AT1G07780, AT5G54810	821	23	13998	1.4826	1	0.997718	100
GOTERM_BP_FAT	GO:0002252~immune effector process	2	0.140449	0.750809	AT1G48410, AT1G64060	821	23	13998	1.4826	1	0.997718	100
GOTERM_BP_FAT	GO:0046486~glycerolipid metabolic process	4	0.280899	0.751099	AT1G60890, AT5G14850, AT3G57170, AT3G01380	821	66	13998	1.03333	1	0.997685	100
GOTERM_BP_FAT	GO:0009640~photomorphogenesis	3	0.210674	0.760121	AT1G14290, AT3G02260, AT2G37678	821	46	13998	1.11195	1	0.997991	100
GOTERM_BP_FAT	GO:0048585~negative regulation of response to stimulus	4	0.280899	0.760165	AT4G12560, AT3G04580, AT2G22430, AT1G69935	821	67	13998	1.01791	1	0.997953	100
GOTERM_BP_FAT	GO:0008202~steroid metabolic process	4	0.280899	0.760165	AT3G19820, AT4G22540, AT5G59420, AT5G27450	821	67	13998	1.01791	1	0.997953	100
GOTERM_BP_FAT	GO:0048827~phyllome development	11	0.772472	0.763021	AT1G48410, AT4G29040, AT4G18710, AT2G22640, AT1G14400, AT5G13300, AT1G55250, AT1G05230, AT5G45190, AT3G44600, AT1G48920	821	204	13998	0.919359	1	0.998019	100
GOTERM_BP_FAT	GO:0015851~nucleobase transport	2	0.140449	0.765431	AT2G24220, AT1G26440	821	24	13998	1.42083	1	0.998067	100
GOTERM_BP_FAT	GO:0009161~ribonucleoside monophosphate metabolic process	2	0.140449	0.765431	AT5G47435, AT2G44530	821	24	13998	1.42083	1	0.998067	100
GOTERM_BP_FAT	GO:0016042~lipid catabolic process	11	0.772472	0.768221	AT5G37710, AT3G16785, AT1G03000, AT5G43280, AT3G07560, AT1G54000, AT4G37070, AT3G24180, AT3G08510, AT4G10955, AT2G33150	821	205	13998	0.914875	1	0.998129	100
GOTERM_BP_FAT	GO:0009057~macromolecule catabolic process	37	2.59831	0.768616	AT2G45170, AT3G47910, AT2G31510, AT1G05890, AT3G06480, AT4G05320, AT4G05050, AT1G55150, AT4G38930, AT4G02890, AT1G53780, AT5G05560, AT4G29040, AT5G17520, AT4G22350, AT3G20060, AT4G10925, AT2G43590, AT1G14400, AT4G21585, AT1G55250, AT4G31300, AT5G53300, AT4G24390, AT1G65430, AT3G04720, AT1G77440, AT3G24170, AT1G68660, AT5G49720, AT5G56150, AT5G53360, AT3G07550, AT3G49060, AT1G63800, AT3G54480, AT1…	821	682	13998	0.924997	1	0.998106	100
GOTERM_BP_FAT	GO:0031328~positive regulation of cellular biosynthetic process	4	0.280899	0.768961	AT3G26744, AT3G08720, AT2G22430, AT1G45249	821	68	13998	1.00294	1	0.998081	100
GOTERM_BP_FAT	GO:0051606~detection of stimulus	4	0.280899	0.768961	AT4G18710, AT3G59060, AT3G51920, AT5G37780	821	68	13998	1.00294	1	0.998081	100
GOTERM_BP_FAT	GO:0009891~positive regulation of biosynthetic process	4	0.280899	0.768961	AT3G26744, AT3G08720, AT2G22430, AT1G45249	821	68	13998	1.00294	1	0.998081	100
GOTERM_BP_FAT	GO:0051336~regulation of hydrolase activity	3	0.210674	0.770566	AT4G27100, AT5G52580, AT5G13300	821	47	13998	1.08829	1	0.998102	100
GOTERM_BP_FAT	GO:0010604~positive regulation of macromolecule metabolic process	4	0.280899	0.777492	AT3G26744, AT3G08720, AT2G22430, AT1G45249	821	69	13998	0.988402	1	0.998301	100
GOTERM_BP_FAT	GO:0006826~iron ion transport	2	0.140449	0.779195	AT3G19960, AT3G61010	821	25	13998	1.364	1	0.998323	100
GOTERM_BP_FAT	GO:0006026~aminoglycan catabolic process	2	0.140449	0.779195	AT3G04720, AT2G43590	821	25	13998	1.364	1	0.998323	100
GOTERM_BP_FAT	GO:0010119~regulation of stomatal movement	2	0.140449	0.779195	AT2G21660, AT1G64060	821	25	13998	1.364	1	0.998323	100
GOTERM_BP_FAT	GO:0006030~chitin metabolic process	2	0.140449	0.779195	AT3G04720, AT2G43590	821	25	13998	1.364	1	0.998323	100
GOTERM_BP_FAT	GO:0006997~nucleus organization	2	0.140449	0.779195	AT2G20490, AT5G62440	821	25	13998	1.364	1	0.998323	100
GOTERM_BP_FAT	GO:0006032~chitin catabolic process	2	0.140449	0.779195	AT3G04720, AT2G43590	821	25	13998	1.364	1	0.998323	100
GOTERM_BP_FAT	GO:0009749~response to glucose stimulus	2	0.140449	0.779195	AT1G28330, AT1G45249	821	25	13998	1.364	1	0.998323	100
GOTERM_BP_FAT	GO:0042278~purine nucleoside metabolic process	2	0.140449	0.779195	AT4G04670, AT1G27450	821	25	13998	1.364	1	0.998323	100
GOTERM_BP_FAT	GO:0046128~purine ribonucleoside metabolic process	2	0.140449	0.779195	AT4G04670, AT1G27450	821	25	13998	1.364	1	0.998323	100
GOTERM_BP_FAT	GO:0051056~regulation of small GTPase mediated signal transduction	3	0.210674	0.780612	AT4G27100, AT5G52580, AT5G13300	821	48	13998	1.06562	1	0.998336	100
GOTERM_BP_FAT	GO:0046578~regulation of Ras protein signal transduction	3	0.210674	0.780612	AT4G27100, AT5G52580, AT5G13300	821	48	13998	1.06562	1	0.998336	100
GOTERM_BP_FAT	GO:0000902~cell morphogenesis	11	0.772472	0.783337	AT3G19820, AT5G19530, AT3G10380, AT5G54510, AT2G22640, AT2G35620, AT3G18780, AT5G07370, AT1G05230, AT5G49720, AT5G45190	821	208	13998	0.901679	1	0.998391	100
GOTERM_BP_FAT	GO:0006857~oligopeptide transport	4	0.280899	0.785763	AT3G17650, AT1G48370, AT1G62200, AT1G68570	821	70	13998	0.974282	1	0.998435	100
GOTERM_BP_FAT	GO:0015833~peptide transport	4	0.280899	0.785763	AT3G17650, AT1G48370, AT1G62200, AT1G68570	821	70	13998	0.974282	1	0.998435	100
GOTERM_BP_FAT	GO:0006399~tRNA metabolic process	7	0.491573	0.786614	AT4G04350, AT4G18930, AT4G17300, AT4G04670, AT4G10320, AT3G04600, AT4G31180	821	131	13998	0.911065	1	0.99843	100
GOTERM_BP_FAT	GO:0048609~reproductive process in a multicellular organism	3	0.210674	0.79027	AT5G62000, AT3G24170, AT1G55250	821	49	13998	1.04387	1	0.998511	100
GOTERM_BP_FAT	GO:0006555~methionine metabolic process	3	0.210674	0.79027	AT1G48420, AT3G63250, AT3G59060	821	49	13998	1.04387	1	0.998511	100
GOTERM_BP_FAT	GO:0048440~carpel development	3	0.210674	0.79027	AT4G17300, AT5G62000, AT3G44600	821	49	13998	1.04387	1	0.998511	100
GOTERM_BP_FAT	GO:0009694~jasmonic acid metabolic process	2	0.140449	0.792153	AT1G76680, AT2G33150	821	26	13998	1.31153	1	0.998538	100
GOTERM_BP_FAT	GO:0009746~response to hexose stimulus	2	0.140449	0.792153	AT1G28330, AT1G45249	821	26	13998	1.31153	1	0.998538	100
GOTERM_BP_FAT	GO:0034284~response to monosaccharide stimulus	2	0.140449	0.792153	AT1G28330, AT1G45249	821	26	13998	1.31153	1	0.998538	100
GOTERM_BP_FAT	GO:0009816~defense response to bacterium, incompatible interaction	2	0.140449	0.792153	AT4G19660, AT4G35450	821	26	13998	1.31153	1	0.998538	100
GOTERM_BP_FAT	GO:0042127~regulation of cell proliferation	2	0.140449	0.792153	AT4G16420, AT5G62000	821	26	13998	1.31153	1	0.998538	100
GOTERM_BP_FAT	GO:0009066~aspartate family amino acid metabolic process	4	0.280899	0.793777	AT1G48420, AT3G63250, AT3G59060, AT5G14060	821	71	13998	0.96056	1	0.998557	100
GOTERM_BP_FAT	GO:0007264~small GTPase mediated signal transduction	5	0.351124	0.794908	AT3G22950, AT4G19640, AT1G49300, AT1G23490, AT5G45750	821	92	13998	0.926627	1	0.998561	100
GOTERM_BP_FAT	GO:0042445~hormone metabolic process	4	0.280899	0.80154	AT3G19820, AT1G48410, AT5G14420, AT5G54810	821	72	13998	0.947219	1	0.998719	100
GOTERM_BP_FAT	GO:0016246~RNA interference	2	0.140449	0.804352	AT1G48410, AT2G27100	821	27	13998	1.26296	1	0.998768	100
GOTERM_BP_FAT	GO:0018298~protein-chromophore linkage	2	0.140449	0.804352	AT3G47470, AT5G58140	821	27	13998	1.26296	1	0.998768	100
GOTERM_BP_FAT	GO:0030001~metal ion transport	13	0.912921	0.809352	AT2G38170, AT2G46800, AT5G14910, AT5G64280, AT4G35080, AT2G18196, AT1G01490, AT3G05220, AT3G19960, AT5G23760, AT5G59520, AT3G61010, AT4G38580	821	252	13998	0.87956	1	0.99887	100
GOTERM_BP_FAT	GO:0044265~cellular macromolecule catabolic process	31	2.17697	0.813993	AT2G45170, AT3G47910, AT2G31510, AT1G05890, AT3G06480, AT4G05320, AT4G05050, AT1G55150, AT4G38930, AT4G02890, AT5G05560, AT4G29040, AT4G22350, AT3G20060, AT4G10925, AT1G14400, AT4G21585, AT1G55250, AT4G31300, AT5G53300, AT4G24390, AT1G65430, AT1G77440, AT3G24170, AT5G56150, AT5G53360, AT3G07550, AT3G49060, AT1G63800, AT1G64230, AT3G54480	821	589	13998	0.897365	1	0.998957	100
GOTERM_BP_FAT	GO:0060560~developmental growth involved in morphogenesis	8	0.561798	0.815242	AT3G19820, AT5G19530, AT3G10380, AT5G54510, AT2G35620, AT3G18780, AT5G07370, AT5G49720	821	156	13998	0.874356	1	0.998965	100
GOTERM_BP_FAT	GO:0009826~unidimensional cell growth	8	0.561798	0.815242	AT3G19820, AT5G19530, AT3G10380, AT5G54510, AT2G35620, AT3G18780, AT5G07370, AT5G49720	821	156	13998	0.874356	1	0.998965	100
GOTERM_BP_FAT	GO:0055114~oxidation reduction	64	4.49438	0.815622	AT3G24503, AT4G32320, AT4G25100, AT1G24360, AT1G45145, AT2G05990, AT5G38410, AT4G35090, AT4G01050, AT3G11170, AT4G22890, AT5G61830, AT2G32440, AT5G63910, AT3G20080, AT1G62180, AT5G52840, AT1G14290, AT3G26060, AT1G54100, AT3G24170, AT1G15020, AT2G41540, AT3G32980, AT1G79440, AT1G22430, AT1G18730, AT3G09220, AT1G09420, AT1G07420, AT5G14800, AT5G18170, AT3G14660, AT3G17240, AT2G35380, AT5G14220, AT5…	821	1186	13998	0.920064	1	0.998953	100
GOTERM_BP_FAT	GO:0019439~aromatic compound catabolic process	2	0.140449	0.815835	AT3G09220, AT2G44490	821	28	13998	1.21785	1	0.998937	100
GOTERM_BP_FAT	GO:0006022~aminoglycan metabolic process	2	0.140449	0.815835	AT3G04720, AT2G43590	821	28	13998	1.21785	1	0.998937	100
GOTERM_BP_FAT	GO:0009886~post-embryonic morphogenesis	4	0.280899	0.816331	AT3G02260, AT1G74560, AT2G35510, AT3G44600	821	74	13998	0.921618	1	0.998927	100
GOTERM_BP_FAT	GO:0000272~polysaccharide catabolic process	4	0.280899	0.816331	AT3G04720, AT5G17520, AT2G43590, AT5G49720	821	74	13998	0.921618	1	0.998927	100
GOTERM_BP_FAT	GO:0032504~multicellular organism reproduction	3	0.210674	0.817027	AT5G62000, AT3G24170, AT1G55250	821	52	13998	0.98365	1	0.998922	100
GOTERM_BP_FAT	GO:0016265~death	13	0.912921	0.817507	AT5G44510, AT3G44400, AT5G46510, AT3G45290, AT4G35090, AT5G17890, AT1G58602, AT1G12290, AT5G07220, AT4G37980, AT1G22070, AT3G16770, AT5G51630	821	254	13998	0.872635	1	0.998912	100
GOTERM_BP_FAT	GO:0008219~cell death	13	0.912921	0.817507	AT5G44510, AT3G44400, AT5G46510, AT3G45290, AT4G35090, AT5G17890, AT1G58602, AT1G12290, AT5G07220, AT4G37980, AT1G22070, AT3G16770, AT5G51630	821	254	13998	0.872635	1	0.998912	100
GOTERM_BP_FAT	GO:0009813~flavonoid biosynthetic process	3	0.210674	0.825243	AT1G78600, AT2G26310, AT4G34135	821	53	13998	0.965091	1	0.999067	100
GOTERM_BP_FAT	GO:0009124~nucleoside monophosphate biosynthetic process	2	0.140449	0.826645	AT5G47435, AT2G44530	821	29	13998	1.17586	1	0.999079	100
GOTERM_BP_FAT	GO:0009863~salicylic acid mediated signaling pathway	2	0.140449	0.826645	AT3G56400, AT1G22070	821	29	13998	1.17586	1	0.999079	100
GOTERM_BP_FAT	GO:0000160~two-component signal transduction system (phosphorelay)	11	0.772472	0.828563	AT2G41710, AT3G14230, AT5G02810, AT1G64060, AT4G18020, AT1G53910, AT5G61380, AT5G58140, AT1G79700, AT3G04580, AT3G16770	821	218	13998	0.860318	1	0.999101	100
GOTERM_BP_FAT	GO:0009791~post-embryonic development	45	3.16011	0.830325	AT4G04350, AT4G34460, AT5G14220, AT5G12840, AT4G27630, AT4G30200, AT4G00060, AT4G13850, AT2G15890, AT5G42820, AT5G26742, AT1G03160, AT4G29040, AT5G62000, AT4G04040, AT2G21660, AT1G14400, AT1G15750, AT2G22540, AT3G55510, AT1G55250, AT4G39100, AT5G60540, AT5G45190, AT3G44600, AT1G14290, AT2G37678, AT4G17300, AT1G74560, AT3G02260, AT3G26744, AT5G10140, AT2G46590, AT3G53020, AT3G02570, AT4G18010, AT5…	821	851	13998	0.901583	1	0.999119	100
GOTERM_BP_FAT	GO:0009743~response to carbohydrate stimulus	10	0.702247	0.831142	AT1G28330, AT4G26400, AT5G48655, AT4G37680, AT4G30850, AT3G56400, AT1G77180, AT1G08930, AT1G45249, AT1G42970	821	199	13998	0.856781	1	0.999119	100
GOTERM_BP_FAT	GO:0009739~response to gibberellin stimulus	6	0.421348	0.833711	AT5G15230, AT1G22690, AT3G46590, AT1G76180, AT3G46130, AT1G49950	821	119	13998	0.859661	1	0.999154	100
GOTERM_BP_FAT	GO:0048589~developmental growth	9	0.632022	0.834636	AT3G19820, AT5G19530, AT3G10380, AT4G29040, AT5G54510, AT2G35620, AT3G18780, AT5G07370, AT5G49720	821	180	13998	0.852497	1	0.999155	100
GOTERM_BP_FAT	GO:0031408~oxylipin biosynthetic process	2	0.140449	0.836821	AT1G76680, AT2G33150	821	30	13998	1.13666	1	0.999182	100
GOTERM_BP_FAT	GO:0009123~nucleoside monophosphate metabolic process	2	0.140449	0.836821	AT5G47435, AT2G44530	821	30	13998	1.13666	1	0.999182	100
GOTERM_BP_FAT	GO:0045941~positive regulation of transcription	3	0.210674	0.840686	AT3G26744, AT2G22430, AT1G45249	821	55	13998	0.929997	1	0.99924	100
GOTERM_BP_FAT	GO:0000904~cell morphogenesis involved in differentiation	5	0.351124	0.844798	AT3G10380, AT2G22640, AT5G07370, AT1G05230, AT5G45190	821	100	13998	0.852497	1	0.9993	100
GOTERM_BP_FAT	GO:0006612~protein targeting to membrane	2	0.140449	0.8464	AT5G52440, AT3G27080	821	31	13998	1.1	1	0.999314	100
GOTERM_BP_FAT	GO:0034754~cellular hormone metabolic process	2	0.140449	0.8464	AT5G14420, AT5G54810	821	31	13998	1.1	1	0.999314	100
GOTERM_BP_FAT	GO:0010628~positive regulation of gene expression	3	0.210674	0.847934	AT3G26744, AT2G22430, AT1G45249	821	56	13998	0.91339	1	0.999326	100
GOTERM_BP_FAT	GO:0010114~response to red light	3	0.210674	0.847934	AT4G32280, AT3G18780, AT5G38410	821	56	13998	0.91339	1	0.999326	100
GOTERM_BP_FAT	GO:0006733~oxidoreduction coenzyme metabolic process	3	0.210674	0.847934	AT4G38970, AT3G24200, AT3G27300	821	56	13998	0.91339	1	0.999326	100
GOTERM_BP_FAT	GO:0015674~di-, tri-valent inorganic cation transport	3	0.210674	0.847934	AT2G38170, AT3G19960, AT3G61010	821	56	13998	0.91339	1	0.999326	100
GOTERM_BP_FAT	GO:0048367~shoot development	14	0.983146	0.849465	AT2G22640, AT2G27100, AT5G13300, AT1G48920, AT1G48410, AT4G29040, AT4G18710, AT5G57020, AT1G14400, AT1G15750, AT1G55250, AT1G05230, AT5G45190, AT3G44600	821	282	13998	0.846451	1	0.999339	100
GOTERM_BP_FAT	GO:0009812~flavonoid metabolic process	3	0.210674	0.854882	AT1G78600, AT2G26310, AT4G34135	821	57	13998	0.897365	1	0.999414	100
GOTERM_BP_FAT	GO:0042364~water-soluble vitamin biosynthetic process	3	0.210674	0.854882	AT5G37850, AT1G03160, AT5G60540	821	57	13998	0.897365	1	0.999414	100
GOTERM_BP_FAT	GO:0009735~response to cytokinin stimulus	4	0.280899	0.855192	AT4G16420, AT2G26980, AT3G18780, AT3G16770	821	80	13998	0.852497	1	0.999407	100
GOTERM_BP_FAT	GO:0016998~cell wall macromolecule catabolic process	2	0.140449	0.855418	AT3G04720, AT2G43590	821	32	13998	1.06562	1	0.999398	100
GOTERM_BP_FAT	GO:0022621~shoot system development	14	0.983146	0.859267	AT2G22640, AT2G27100, AT5G13300, AT1G48920, AT1G48410, AT4G29040, AT4G18710, AT5G57020, AT1G14400, AT1G15750, AT1G55250, AT1G05230, AT5G45190, AT3G44600	821	285	13998	0.837541	1	0.999446	100
GOTERM_BP_FAT	GO:0040007~growth	12	0.842697	0.859965	AT3G19820, AT5G19530, AT3G10380, AT4G29040, AT5G54510, AT4G18710, AT5G57020, AT2G35620, AT1G17730, AT3G18780, AT5G07370, AT5G49720	821	246	13998	0.831704	1	0.999445	100
GOTERM_BP_FAT	GO:0042325~regulation of phosphorylation	2	0.140449	0.863907	AT1G13320, AT2G18730	821	33	13998	1.03333	1	0.999492	100
GOTERM_BP_FAT	GO:0048481~ovule development	2	0.140449	0.863907	AT4G17300, AT5G62000	821	33	13998	1.03333	1	0.999492	100
GOTERM_BP_FAT	GO:0009611~response to wounding	7	0.491573	0.867658	AT3G16470, AT1G19660, AT4G35770, AT1G76680, AT1G51680, AT2G33150, AT4G24220	821	147	13998	0.811902	1	0.999534	100
GOTERM_BP_FAT	GO:0009072~aromatic amino acid family metabolic process	3	0.210674	0.867914	AT1G07780, AT2G02390, AT5G54810	821	59	13998	0.866946	1	0.999527	100
GOTERM_BP_FAT	GO:0009820~alkaloid metabolic process	3	0.210674	0.867914	AT4G38970, AT3G51420, AT3G27300	821	59	13998	0.866946	1	0.999527	100
GOTERM_BP_FAT	GO:0035315~hair cell differentiation	3	0.210674	0.867914	AT2G22640, AT1G05230, AT5G45190	821	59	13998	0.866946	1	0.999527	100
GOTERM_BP_FAT	GO:0010026~trichome differentiation	3	0.210674	0.867914	AT2G22640, AT1G05230, AT5G45190	821	59	13998	0.866946	1	0.999527	100
GOTERM_BP_FAT	GO:0031407~oxylipin metabolic process	2	0.140449	0.871898	AT1G76680, AT2G33150	821	34	13998	1.00294	1	0.99957	100
GOTERM_BP_FAT	GO:0030163~protein catabolic process	29	2.03652	0.872751	AT2G45170, AT3G47910, AT2G31510, AT1G05890, AT4G05320, AT4G05050, AT4G38930, AT4G02890, AT1G53780, AT5G05560, AT4G29040, AT4G22350, AT3G20060, AT4G10925, AT1G14400, AT1G55250, AT4G31300, AT5G53300, AT4G24390, AT1G65430, AT1G77440, AT1G68660, AT5G56150, AT5G53360, AT3G07550, AT3G49060, AT1G63800, AT1G64230, AT3G54480	821	576	13998	0.858417	1	0.999572	100
GOTERM_BP_FAT	GO:0006767~water-soluble vitamin metabolic process	3	0.210674	0.874019	AT5G37850, AT1G03160, AT5G60540	821	60	13998	0.852497	1	0.999579	100
GOTERM_BP_FAT	GO:0048438~floral whorl development	5	0.351124	0.875146	AT4G17300, AT5G62000, AT3G53020, AT2G22540, AT3G44600	821	106	13998	0.804242	1	0.999584	100
GOTERM_BP_FAT	GO:0032989~cellular component morphogenesis	11	0.772472	0.876105	AT3G19820, AT5G19530, AT3G10380, AT5G54510, AT2G22640, AT2G35620, AT3G18780, AT5G07370, AT1G05230, AT5G49720, AT5G45190	821	231	13998	0.811902	1	0.999588	100
GOTERM_BP_FAT	GO:0006098~pentose-phosphate shunt	2	0.140449	0.879421	AT4G38970, AT3G27300	821	35	13998	0.974282	1	0.999619	100
GOTERM_BP_FAT	GO:0009867~jasmonic acid mediated signaling pathway	2	0.140449	0.879421	AT4G34460, AT3G56400	821	35	13998	0.974282	1	0.999619	100
GOTERM_BP_FAT	GO:0044042~glucan metabolic process	7	0.491573	0.883362	AT2G01850, AT5G19220, AT3G52180, AT1G05570, AT5G17520, AT1G67140, AT5G49720	821	151	13998	0.790395	1	0.999656	100
GOTERM_BP_FAT	GO:0006915~apoptosis	8	0.561798	0.883486	AT1G12290, AT1G58602, AT5G17890, AT5G07220, AT5G44510, AT3G44400, AT5G46510, AT5G51630	821	172	13998	0.79302	1	0.99965	100
GOTERM_BP_FAT	GO:0006643~membrane lipid metabolic process	2	0.140449	0.886502	AT1G14290, AT3G24180	821	36	13998	0.947219	1	0.999676	100
GOTERM_BP_FAT	GO:0051174~regulation of phosphorus metabolic process	2	0.140449	0.886502	AT1G13320, AT2G18730	821	36	13998	0.947219	1	0.999676	100
GOTERM_BP_FAT	GO:0019220~regulation of phosphate metabolic process	2	0.140449	0.886502	AT1G13320, AT2G18730	821	36	13998	0.947219	1	0.999676	100
GOTERM_BP_FAT	GO:0007010~cytoskeleton organization	5	0.351124	0.888298	AT4G30160, AT2G22640, AT3G55005, AT3G25500, AT5G49720	821	109	13998	0.782107	1	0.999688	100
GOTERM_BP_FAT	GO:0051173~positive regulation of nitrogen compound metabolic process	3	0.210674	0.890808	AT3G26744, AT2G22430, AT1G45249	821	63	13998	0.811902	1	0.999707	100
GOTERM_BP_FAT	GO:0045935~positive regulation of nucleobase, nucleoside, nucleotide and nucleic acid metabolic process	3	0.210674	0.890808	AT3G26744, AT2G22430, AT1G45249	821	63	13998	0.811902	1	0.999707	100
GOTERM_BP_FAT	GO:0042435~indole derivative biosynthetic process	2	0.140449	0.893168	AT1G07780, AT5G54810	821	37	13998	0.921618	1	0.999723	100
GOTERM_BP_FAT	GO:0048582~positive regulation of post-embryonic development	2	0.140449	0.893168	AT4G32010, AT5G62000	821	37	13998	0.921618	1	0.999723	100
GOTERM_BP_FAT	GO:0044264~cellular polysaccharide metabolic process	7	0.491573	0.894082	AT2G01850, AT5G19220, AT3G52180, AT1G05570, AT5G17520, AT1G67140, AT5G49720	821	154	13998	0.774997	1	0.999726	100
GOTERM_BP_FAT	GO:0043632~modification-dependent macromolecule catabolic process	27	1.89607	0.896363	AT2G45170, AT3G47910, AT2G31510, AT1G05890, AT4G05320, AT4G05050, AT4G38930, AT4G02890, AT5G05560, AT4G29040, AT4G22350, AT3G20060, AT4G10925, AT1G14400, AT1G55250, AT4G31300, AT4G24390, AT5G53300, AT1G65430, AT1G77440, AT5G56150, AT5G53360, AT3G07550, AT3G49060, AT1G63800, AT1G64230, AT3G54480	821	550	13998	0.836997	1	0.999741	100
GOTERM_BP_FAT	GO:0019941~modification-dependent protein catabolic process	27	1.89607	0.896363	AT2G45170, AT3G47910, AT2G31510, AT1G05890, AT4G05320, AT4G05050, AT4G38930, AT4G02890, AT5G05560, AT4G29040, AT4G22350, AT3G20060, AT4G10925, AT1G14400, AT1G55250, AT4G31300, AT4G24390, AT5G53300, AT1G65430, AT1G77440, AT5G56150, AT5G53360, AT3G07550, AT3G49060, AT1G63800, AT1G64230, AT3G54480	821	550	13998	0.836997	1	0.999741	100
GOTERM_BP_FAT	GO:0000226~microtubule cytoskeleton organization	2	0.140449	0.899443	AT3G55005, AT5G49720	821	38	13998	0.897365	1	0.999763	100
GOTERM_BP_FAT	GO:0006739~NADP metabolic process	2	0.140449	0.899443	AT4G38970, AT3G27300	821	38	13998	0.897365	1	0.999763	100
GOTERM_BP_FAT	GO:0006720~isoprenoid metabolic process	6	0.421348	0.899582	AT5G48230, AT3G25820, AT2G32440, AT4G34350, AT5G63910, AT5G27450, AT3G25830	821	134	13998	0.76343	1	0.999759	100
GOTERM_BP_FAT	GO:0009913~epidermal cell differentiation	5	0.351124	0.903942	AT2G22640, AT3G18780, AT5G37850, AT1G05230, AT5G45190	821	113	13998	0.754422	1	0.99979	100
GOTERM_BP_FAT	GO:0008299~isoprenoid biosynthetic process	5	0.351124	0.903942	AT5G48230, AT3G25820, AT2G32440, AT4G34350, AT5G27450, AT3G25830	821	113	13998	0.754422	1	0.99979	100
GOTERM_BP_FAT	GO:0009251~glucan catabolic process	2	0.140449	0.905349	AT5G17520, AT5G49720	821	39	13998	0.874356	1	0.999797	100
GOTERM_BP_FAT	GO:0051603~proteolysis involved in cellular protein catabolic process	27	1.89607	0.905436	AT2G45170, AT3G47910, AT2G31510, AT1G05890, AT4G05320, AT4G05050, AT4G38930, AT4G02890, AT5G05560, AT4G29040, AT4G22350, AT3G20060, AT4G10925, AT1G14400, AT1G55250, AT4G31300, AT4G24390, AT5G53300, AT1G65430, AT1G77440, AT5G56150, AT5G53360, AT3G07550, AT3G49060, AT1G63800, AT1G64230, AT3G54480	821	555	13998	0.829456	1	0.999793	100
GOTERM_BP_FAT	GO:0042446~hormone biosynthetic process	2	0.140449	0.910909	AT3G19820, AT5G54810	821	40	13998	0.852497	1	0.999829	100
GOTERM_BP_FAT	GO:0033043~regulation of organelle organization	2	0.140449	0.910909	AT4G30160, AT3G44600	821	40	13998	0.852497	1	0.999829	100
GOTERM_BP_FAT	GO:0010054~trichoblast differentiation	2	0.140449	0.910909	AT3G18780, AT5G37850	821	40	13998	0.852497	1	0.999829	100
GOTERM_BP_FAT	GO:0007398~ectoderm development	5	0.351124	0.911013	AT2G22640, AT3G18780, AT5G37850, AT1G05230, AT5G45190	821	115	13998	0.741302	1	0.999826	100
GOTERM_BP_FAT	GO:0008544~epidermis development	5	0.351124	0.911013	AT2G22640, AT3G18780, AT5G37850, AT1G05230, AT5G45190	821	115	13998	0.741302	1	0.999826	100
GOTERM_BP_FAT	GO:0012501~programmed cell death	10	0.702247	0.911551	AT1G12290, AT1G58602, AT5G17890, AT5G07220, AT5G44510, AT3G44400, AT5G46510, AT1G22070, AT4G37980, AT5G51630	821	223	13998	0.764571	1	0.999826	100
GOTERM_BP_FAT	GO:0035194~posttranscriptional gene silencing by RNA	4	0.280899	0.911889	AT1G48410, AT5G01400, AT3G20550, AT2G27100	821	92	13998	0.741302	1	0.999825	100
GOTERM_BP_FAT	GO:0048608~reproductive structure development	36	2.52809	0.914065	AT4G04350, AT4G34460, AT5G14220, AT4G27630, AT5G12840, AT4G30200, AT4G00060, AT2G15890, AT5G42820, AT1G03160, AT5G26742, AT5G62000, AT4G04040, AT2G21660, AT1G14400, AT1G15750, AT2G22540, AT3G55510, AT1G55250, AT5G60540, AT5G45190, AT3G44600, AT3G02260, AT4G17300, AT5G10140, AT3G53020, AT3G02570, AT5G48230, AT4G24270, AT5G62640, AT1G48410, AT2G32700, AT1G07890, AT3G19980, AT1G71692, AT2G35510	821	731	13998	0.839669	1	0.999836	100
GOTERM_BP_FAT	GO:0009932~cell tip growth	3	0.210674	0.914243	AT3G10380, AT3G18780, AT5G07370	821	68	13998	0.752203	1	0.999833	100
GOTERM_BP_FAT	GO:0044257~cellular protein catabolic process	27	1.89607	0.915473	AT2G45170, AT3G47910, AT2G31510, AT1G05890, AT4G05320, AT4G05050, AT4G38930, AT4G02890, AT5G05560, AT4G29040, AT4G22350, AT3G20060, AT4G10925, AT1G14400, AT1G55250, AT4G31300, AT4G24390, AT5G53300, AT1G65430, AT1G77440, AT5G56150, AT5G53360, AT3G07550, AT3G49060, AT1G63800, AT1G64230, AT3G54480	821	561	13998	0.820585	1	0.999838	100
GOTERM_BP_FAT	GO:0000280~nuclear division	2	0.140449	0.916143	AT5G07630, AT2G32900	821	41	13998	0.831704	1	0.999839	100
GOTERM_BP_FAT	GO:0010648~negative regulation of cell communication	2	0.140449	0.916143	AT3G04580, AT2G22430	821	41	13998	0.831704	1	0.999839	100
GOTERM_BP_FAT	GO:0009968~negative regulation of signal transduction	2	0.140449	0.916143	AT3G04580, AT2G22430	821	41	13998	0.831704	1	0.999839	100
GOTERM_BP_FAT	GO:0042538~hyperosmotic salinity response	2	0.140449	0.92107	AT5G37850, AT5G49720	821	42	13998	0.811902	1	0.999867	100
GOTERM_BP_FAT	GO:0009629~response to gravity	2	0.140449	0.92107	AT5G17520, AT5G20520	821	42	13998	0.811902	1	0.999867	100
GOTERM_BP_FAT	GO:0035195~gene silencing by miRNA	3	0.210674	0.922225	AT1G48410, AT3G20550, AT2G27100	821	70	13998	0.730712	1	0.999871	100
GOTERM_BP_FAT	GO:0043414~biopolymer methylation	3	0.210674	0.922225	AT2G22740, AT4G25730, AT5G52470	821	70	13998	0.730712	1	0.999871	100
GOTERM_BP_FAT	GO:0006875~cellular metal ion homeostasis	2	0.140449	0.925708	AT1G04120, AT1G01910	821	43	13998	0.79302	1	0.999888	100
GOTERM_BP_FAT	GO:0055065~metal ion homeostasis	2	0.140449	0.925708	AT1G04120, AT1G01910	821	43	13998	0.79302	1	0.999888	100
GOTERM_BP_FAT	GO:0022904~respiratory electron transport chain	2	0.140449	0.925708	AT4G32470, AT5G52840	821	43	13998	0.79302	1	0.999888	100
GOTERM_BP_FAT	GO:0051094~positive regulation of developmental process	2	0.140449	0.925708	AT4G32010, AT5G62000	821	43	13998	0.79302	1	0.999888	100
GOTERM_BP_FAT	GO:0009067~aspartate family amino acid biosynthetic process	2	0.140449	0.925708	AT3G63250, AT5G14060	821	43	13998	0.79302	1	0.999888	100
GOTERM_BP_FAT	GO:0051252~regulation of RNA metabolic process	55	3.86236	0.925912	AT4G32010, AT3G58710, AT2G22670, AT1G09140, AT2G37520, AT5G12840, AT5G49470, AT1G32150, AT2G22090, AT1G59750, AT1G45249, AT5G62000, AT2G22540, AT5G58140, AT3G56860, AT4G31060, AT5G10140, AT3G56400, AT4G22140, AT3G04580, AT4G26640, AT5G05610, AT5G11060, AT2G41710, AT5G02810, AT4G11880, AT5G03415, AT3G19290, AT5G63470, AT1G79700, AT2G22430, AT1G71692, AT3G46130, AT2G03060, AT1G59890, AT3G12480, AT1…	821	1095	13998	0.85639	1	0.999886	100
GOTERM_BP_FAT	GO:0006470~protein amino acid dephosphorylation	3	0.210674	0.925948	AT2G29400, AT3G52180, AT3G17090	821	71	13998	0.72042	1	0.999884	100
GOTERM_BP_FAT	GO:0009110~vitamin biosynthetic process	3	0.210674	0.925948	AT5G37850, AT1G03160, AT5G60540	821	71	13998	0.72042	1	0.999884	100
GOTERM_BP_FAT	GO:0007017~microtubule-based process	5	0.351124	0.929524	AT5G62690, AT1G21730, AT3G55005, AT5G49720, AT5G62700	821	121	13998	0.704543	1	0.9999	100
GOTERM_BP_FAT	GO:0006769~nicotinamide metabolic process	2	0.140449	0.930073	AT4G38970, AT3G27300	821	44	13998	0.774997	1	0.9999	100
GOTERM_BP_FAT	GO:0009073~aromatic amino acid family biosynthetic process	2	0.140449	0.930073	AT1G07780, AT5G54810	821	44	13998	0.774997	1	0.9999	100
GOTERM_BP_FAT	GO:0006694~steroid biosynthetic process	2	0.140449	0.930073	AT3G19820, AT5G27450	821	44	13998	0.774997	1	0.9999	100
GOTERM_BP_FAT	GO:0046496~nicotinamide nucleotide metabolic process	2	0.140449	0.930073	AT4G38970, AT3G27300	821	44	13998	0.774997	1	0.9999	100
GOTERM_BP_FAT	GO:0046417~chorismate metabolic process	2	0.140449	0.930073	AT1G07780, AT5G54810	821	44	13998	0.774997	1	0.9999	100
GOTERM_BP_FAT	GO:0043648~dicarboxylic acid metabolic process	3	0.210674	0.932895	AT1G79440, AT1G07780, AT5G54810	821	73	13998	0.700682	1	0.999911	100
GOTERM_BP_FAT	GO:0016051~carbohydrate biosynthetic process	11	0.772472	0.933779	AT3G62830, AT5G19220, AT3G09710, AT1G05570, AT5G51460, AT4G38270, AT5G38410, AT5G49720, AT1G56190, AT1G42970, AT2G38650	821	254	13998	0.738383	1	0.999913	100
GOTERM_BP_FAT	GO:0009626~plant-type hypersensitive response	2	0.140449	0.934182	AT1G22070, AT4G37980	821	45	13998	0.757775	1	0.999913	100
GOTERM_BP_FAT	GO:0048588~developmental cell growth	3	0.210674	0.936133	AT3G10380, AT3G18780, AT5G07370	821	74	13998	0.691214	1	0.99992	100
GOTERM_BP_FAT	GO:0006766~vitamin metabolic process	3	0.210674	0.936133	AT5G37850, AT1G03160, AT5G60540	821	74	13998	0.691214	1	0.99992	100
GOTERM_BP_FAT	GO:0030029~actin filament-based process	3	0.210674	0.936133	AT2G22640, AT3G19960, AT3G25500	821	74	13998	0.691214	1	0.99992	100
GOTERM_BP_FAT	GO:0016441~posttranscriptional gene silencing	4	0.280899	0.937585	AT1G48410, AT5G01400, AT3G20550, AT2G27100	821	100	13998	0.681998	1	0.999924	100
GOTERM_BP_FAT	GO:0031047~gene silencing by RNA	4	0.280899	0.937585	AT1G48410, AT5G01400, AT3G20550, AT2G27100	821	100	13998	0.681998	1	0.999924	100
GOTERM_BP_FAT	GO:0034050~host programmed cell death induced by symbiont	2	0.140449	0.93805	AT1G22070, AT4G37980	821	46	13998	0.741302	1	0.999924	100
GOTERM_BP_FAT	GO:0010053~root epidermal cell differentiation	2	0.140449	0.93805	AT3G18780, AT5G37850	821	46	13998	0.741302	1	0.999924	100
GOTERM_BP_FAT	GO:0009873~ethylene mediated signaling pathway	7	0.491573	0.938077	AT2G41710, AT3G14230, AT1G64060, AT1G53910, AT1G79700, AT3G04580, AT3G16770	821	170	13998	0.702056	1	0.999923	100
GOTERM_BP_FAT	GO:0006350~transcription	66	4.63483	0.93829	AT4G32010, AT3G58710, AT2G22670, AT5G12840, AT1G32150, AT1G59750, AT1G45249, AT5G62000, AT1G73830, AT2G22540, AT4G16420, AT4G31060, AT4G34430, AT5G10140, AT2G46590, AT4G24440, AT5G51790, AT3G56400, AT3G59060, AT1G03040, AT4G26640, AT2G41710, AT5G02810, AT3G57800, AT5G43270, AT4G11880, AT5G03415, AT3G19290, AT5G63470, AT1G79700, AT1G71692, AT3G46130, AT2G22430, AT2G03060, AT1G08970, AT3G44680, AT4…	821	1311	13998	0.858349	1	0.999922	100
GOTERM_BP_FAT	GO:0016049~cell growth	9	0.632022	0.938498	AT3G19820, AT5G19530, AT3G10380, AT5G54510, AT4G18710, AT2G35620, AT3G18780, AT5G07370, AT5G49720	821	214	13998	0.717054	1	0.999921	100
GOTERM_BP_FAT	GO:0009250~glucan biosynthetic process	3	0.210674	0.939222	AT5G19220, AT1G05570, AT5G49720	821	75	13998	0.681998	1	0.999922	100
GOTERM_BP_FAT	GO:0006855~multidrug transport	3	0.210674	0.939222	AT3G21690, AT1G15180, AT5G60430	821	75	13998	0.681998	1	0.999922	100
GOTERM_BP_FAT	GO:0007018~microtubule-based movement	3	0.210674	0.942169	AT5G62690, AT1G21730, AT5G62700	821	76	13998	0.673024	1	0.999933	100
GOTERM_BP_FAT	GO:0032535~regulation of cellular component size	10	0.702247	0.943113	AT3G19820, AT5G19530, AT3G10380, AT5G54510, AT4G18710, AT4G30160, AT2G35620, AT3G18780, AT5G07370, AT5G49720	821	238	13998	0.716384	1	0.999935	100
GOTERM_BP_FAT	GO:0006261~DNA-dependent DNA replication	2	0.140449	0.945119	AT1G65070, AT5G03415	821	48	13998	0.710414	1	0.999941	100
GOTERM_BP_FAT	GO:0019362~pyridine nucleotide metabolic process	2	0.140449	0.945119	AT4G38970, AT3G27300	821	48	13998	0.710414	1	0.999941	100
GOTERM_BP_FAT	GO:0005976~polysaccharide metabolic process	9	0.632022	0.947492	AT2G01850, AT5G19220, AT3G52180, AT1G05570, AT3G04720, AT5G17520, AT2G43590, AT1G67140, AT5G49720	821	219	13998	0.700682	1	0.999948	100
GOTERM_BP_FAT	GO:0032259~methylation	3	0.210674	0.947661	AT2G22740, AT4G25730, AT5G52470	821	78	13998	0.655767	1	0.999947	100
GOTERM_BP_FAT	GO:0043603~cellular amide metabolic process	2	0.140449	0.948345	AT4G38970, AT3G27300	821	49	13998	0.695916	1	0.999948	100
GOTERM_BP_FAT	GO:0006972~hyperosmotic response	2	0.140449	0.948345	AT5G37850, AT5G49720	821	49	13998	0.695916	1	0.999948	100
GOTERM_BP_FAT	GO:0044036~cell wall macromolecule metabolic process	2	0.140449	0.951381	AT3G04720, AT2G43590	821	50	13998	0.681998	1	0.999957	100
GOTERM_BP_FAT	GO:0015893~drug transport	3	0.210674	0.952654	AT3G21690, AT1G15180, AT5G60430	821	80	13998	0.639373	1	0.999959	100
GOTERM_BP_FAT	GO:0048569~post-embryonic organ development	7	0.491573	0.953272	AT4G17300, AT1G74560, AT4G34460, AT4G29040, AT5G62000, AT2G35510, AT3G44600	821	178	13998	0.670503	1	0.99996	100
GOTERM_BP_FAT	GO:0000278~mitotic cell cycle	2	0.140449	0.954239	AT5G03415, AT2G32900	821	51	13998	0.668625	1	0.999962	100
GOTERM_BP_FAT	GO:0009860~pollen tube growth	2	0.140449	0.954239	AT3G10380, AT5G07370	821	51	13998	0.668625	1	0.999962	100
GOTERM_BP_FAT	GO:0009856~pollination	5	0.351124	0.954674	AT3G10380, AT3G01150, AT5G53180, AT4G11900, AT5G07370	821	132	13998	0.645831	1	0.999962	100
GOTERM_BP_FAT	GO:0042493~response to drug	3	0.210674	0.954976	AT3G21690, AT1G15180, AT5G60430	821	81	13998	0.631479	1	0.999962	100
GOTERM_BP_FAT	GO:0003006~reproductive developmental process	38	2.66854	0.955839	AT4G04350, AT4G34460, AT5G14220, AT4G27630, AT5G12840, AT4G30200, AT4G00060, AT2G15890, AT5G42820, AT1G03160, AT5G26742, AT5G62000, AT4G04040, AT2G21660, AT1G14400, AT1G15750, AT2G22540, AT3G55510, AT1G55250, AT5G60540, AT5G45190, AT3G44600, AT4G17300, AT3G02260, AT3G10380, AT5G10140, AT3G53020, AT3G02570, AT5G48230, AT4G24270, AT5G62640, AT1G48410, AT2G32700, AT1G07890, AT3G19980, AT5G07370, AT1…	821	807	13998	0.802847	1	0.999964	100
GOTERM_BP_FAT	GO:0008361~regulation of cell size	9	0.632022	0.958123	AT3G19820, AT5G19530, AT3G10380, AT5G54510, AT4G18710, AT2G35620, AT3G18780, AT5G07370, AT5G49720	821	226	13998	0.67898	1	0.999969	100
GOTERM_BP_FAT	GO:0006730~one-carbon metabolic process	4	0.280899	0.959961	AT2G22740, AT4G25730, AT5G52470, AT3G10160	821	110	13998	0.619998	1	0.999972	100
GOTERM_BP_FAT	GO:0030036~actin cytoskeleton organization	2	0.140449	0.961846	AT2G22640, AT3G25500	821	54	13998	0.631479	1	0.999976	100
GOTERM_BP_FAT	GO:0006796~phosphate metabolic process	62	4.35393	0.963814	AT4G32010, AT3G15220, AT4G27630, AT5G55910, AT3G08720, AT1G06700, AT5G49470, AT5G61570, AT3G25560, AT4G24740, AT4G31170, AT1G64200, AT1G05000, AT3G58760, AT2G35620, AT4G14350, AT2G21410, AT5G58140, AT1G78290, AT2G26980, AT5G57565, AT3G17090, AT5G35980, AT2G41540, AT5G08680, AT2G31800, AT4G38470, AT5G04870, AT3G49060, AT1G12580, AT2G01450, AT2G29400, AT3G55450, AT2G16510, AT4G02620, AT1G19910, AT5…	821	1273	13998	0.830398	1	0.999979	100
GOTERM_BP_FAT	GO:0048509~regulation of meristem development	2	0.140449	0.96409	AT5G12840, AT3G44600	821	55	13998	0.619998	1	0.999979	100
GOTERM_BP_FAT	GO:0048584~positive regulation of response to stimulus	2	0.140449	0.96409	AT5G20150, AT3G56400	821	55	13998	0.619998	1	0.999979	100
GOTERM_BP_FAT	GO:0006793~phosphorus metabolic process	62	4.35393	0.964374	AT4G32010, AT3G15220, AT4G27630, AT5G55910, AT3G08720, AT1G06700, AT5G49470, AT5G61570, AT3G25560, AT4G24740, AT4G31170, AT1G64200, AT1G05000, AT3G58760, AT2G35620, AT4G14350, AT2G21410, AT5G58140, AT1G78290, AT2G26980, AT5G57565, AT3G17090, AT5G35980, AT2G41540, AT5G08680, AT2G31800, AT4G38470, AT5G04870, AT3G49060, AT1G12580, AT2G01450, AT2G29400, AT3G55450, AT2G16510, AT4G02620, AT1G19910, AT5…	821	1274	13998	0.829746	1	0.999979	100
GOTERM_BP_FAT	GO:0009908~flower development	9	0.632022	0.965655	AT4G17300, AT2G32700, AT5G62000, AT5G10140, AT3G53020, AT2G22540, AT3G55510, AT5G45190, AT3G44600	821	232	13998	0.66142	1	0.999981	100
GOTERM_BP_FAT	GO:0009624~response to nematode	2	0.140449	0.971822	AT5G17520, AT1G76670	821	59	13998	0.577964	1	0.99999	100
GOTERM_BP_FAT	GO:0016310~phosphorylation	56	3.93258	0.972946	AT4G32010, AT3G15220, AT4G27630, AT5G55910, AT3G08720, AT1G06700, AT5G49470, AT5G61570, AT3G25560, AT4G24740, AT4G31170, AT1G64200, AT3G58760, AT2G35620, AT4G14350, AT2G21410, AT5G58140, AT1G78290, AT2G26980, AT5G57565, AT5G35980, AT5G08680, AT2G31800, AT4G38470, AT5G04870, AT3G49060, AT1G12580, AT2G01450, AT3G55450, AT2G16510, AT4G02620, AT1G19910, AT5G47030, AT1G09970, AT3G13530, AT5G27450, AT5…	821	1178	13998	0.810523	1	0.999991	100
GOTERM_BP_FAT	GO:0051301~cell division	6	0.421348	0.973947	AT5G61210, AT5G06110, AT2G32900, AT1G27630, AT4G23940, AT5G45190	821	170	13998	0.601763	1	0.999991	100
GOTERM_BP_FAT	GO:0009793~embryonic development ending in seed dormancy	15	1.05337	0.974458	AT4G04350, AT5G14220, AT5G12840, AT4G00060, AT3G02570, AT2G15890, AT5G48230, AT4G24270, AT5G26742, AT1G48410, AT1G07890, AT4G04040, AT1G15750, AT3G19980, AT5G60540	821	372	13998	0.687498	1	0.999992	100
GOTERM_BP_FAT	GO:0008033~tRNA processing	2	0.140449	0.97504	AT4G18930, AT4G04670	821	61	13998	0.559014	1	0.999992	100
GOTERM_BP_FAT	GO:0006355~regulation of transcription, DNA-dependent	51	3.58146	0.975662	AT4G32010, AT3G58710, AT2G22670, AT2G37520, AT5G12840, AT5G49470, AT1G32150, AT1G59750, AT1G45249, AT5G62000, AT2G22540, AT5G58140, AT4G31060, AT5G10140, AT3G56400, AT4G22140, AT3G04580, AT4G26640, AT2G41710, AT5G11060, AT5G05610, AT5G02810, AT4G11880, AT5G03415, AT3G19290, AT5G63470, AT1G79700, AT2G22430, AT1G71692, AT3G46130, AT2G03060, AT1G59890, AT3G12480, AT1G08970, AT4G18020, AT1G53910, AT4…	821	1089	13998	0.798482	1	0.999993	100
GOTERM_BP_FAT	GO:0016138~glycoside biosynthetic process	2	0.140449	0.976508	AT3G09710, AT5G51460	821	62	13998	0.549998	1	0.999993	100
GOTERM_BP_FAT	GO:0016458~gene silencing	4	0.280899	0.976879	AT1G48410, AT5G01400, AT3G20550, AT2G27100	821	122	13998	0.559014	1	0.999993	100
GOTERM_BP_FAT	GO:0006508~proteolysis	48	3.37079	0.977556	AT2G45170, AT1G73990, AT3G47910, AT1G05890, AT2G31510, AT4G36190, AT4G05320, AT4G05050, AT4G38930, AT3G05350, AT4G02890, AT1G49050, AT5G43100, AT5G10540, AT5G05560, AT4G29040, AT2G47940, AT2G22425, AT4G22350, AT1G08210, AT3G20060, AT4G10925, AT2G17760, AT3G27110, AT1G14400, AT4G30810, AT1G55250, AT4G31300, AT1G02560, AT1G02300, AT5G53300, AT4G24390, AT3G25700, AT1G65430, AT2G30440, AT2G22970, AT1…	821	1036	13998	0.789959	1	0.999994	100
GOTERM_BP_FAT	GO:0006839~mitochondrial transport	2	0.140449	0.97789	AT5G46800, AT3G27080	821	63	13998	0.541268	1	0.999994	100
GOTERM_BP_FAT	GO:0006412~translation	58	4.07303	0.979071	AT5G65220, AT4G34110, AT5G04800, AT1G64600, AT4G02890, AT5G64140, AT2G05220, AT4G23620, AT3G60245, AT3G02560, AT2G21580, AT4G30690, AT4G17300, AT5G57870, AT3G53020, AT2G40290, AT5G15200, AT5G27770, AT1G48970, AT3G49010, AT1G22780, AT3G04600, AT1G07320, AT1G69620, AT1G29970, AT4G04350, AT4G05320, AT5G24490, AT4G05050, AT4G17390, AT5G54940, AT2G37600, AT1G41880, AT2G39460, AT4G17560, AT3G28900, AT4…	821	1231	13998	0.803328	1	0.999995	100
GOTERM_BP_FAT	GO:0010017~red or far red light signaling pathway	2	0.140449	0.979192	AT5G02810, AT3G59060	821	64	13998	0.532811	1	0.999995	100
GOTERM_BP_FAT	GO:0019953~sexual reproduction	2	0.140449	0.980416	AT3G24170, AT3G03340	821	65	13998	0.524614	1	0.999995	100
GOTERM_BP_FAT	GO:0010200~response to chitin	4	0.280899	0.981693	AT4G26400, AT5G48655, AT3G56400, AT1G08930	821	127	13998	0.537006	1	0.999996	100
GOTERM_BP_FAT	GO:0033692~cellular polysaccharide biosynthetic process	3	0.210674	0.985472	AT5G19220, AT1G05570, AT5G49720	821	103	13998	0.4966	1	0.999998	100
GOTERM_BP_FAT	GO:0045449~regulation of transcription	99	6.95225	0.986053	AT3G58710, AT2G37520, AT5G06770, AT1G25550, AT1G32150, AT2G24430, AT1G45249, AT1G17520, AT2G33480, AT5G58140, AT2G42780, AT4G34430, AT2G46590, AT5G51790, AT3G56400, AT3G59060, AT3G04580, AT1G49950, AT2G41710, AT5G03415, AT3G19290, AT5G63470, AT1G79700, AT1G71692, AT2G22430, AT3G46130, AT5G18680, AT3G12480, AT1G08970, AT1G53910, AT3G28730, AT4G24060, AT3G48920, AT5G13730, AT2G41630, AT1G01380, AT3…	821	2024	13998	0.833964	1	0.999998	100
GOTERM_BP_FAT	GO:0022402~cell cycle process	4	0.280899	0.986211	AT5G61210, AT5G03415, AT2G32900, AT3G24170	821	133	13998	0.51278	1	0.999998	100
GOTERM_BP_FAT	GO:0006259~DNA metabolic process	13	0.912921	0.986545	AT2G33340, AT3G24170, AT1G07745, AT5G56950, AT5G26680, AT3G52560, AT2G19480, AT3G28730, AT1G65070, AT1G04510, AT5G03415, AT4G21585, AT3G07930	821	350	13998	0.633283	1	0.999998	100
GOTERM_BP_FAT	GO:0009620~response to fungus	17	1.19382	0.986848	AT2G02100, AT4G34460, AT3G04720, AT1G45145, AT2G46450, AT3G56400, AT2G15890, AT2G44490, AT1G11580, AT3G19260, AT1G19570, AT3G09260, AT4G19660, AT3G17210, AT1G64060, AT5G55390, AT1G51680	821	438	13998	0.661756	1	0.999998	100
GOTERM_BP_FAT	GO:0034637~cellular carbohydrate biosynthetic process	6	0.421348	0.98799	AT3G62830, AT5G19220, AT3G09710, AT1G05570, AT5G51460, AT5G49720	821	189	13998	0.541268	1	0.999999	100
GOTERM_BP_FAT	GO:0006952~defense response	46	3.23034	0.988033	AT4G34460, AT2G33340, AT1G45145, AT2G15890, AT5G44510, AT3G44400, AT5G46510, AT2G44490, AT2G47730, AT3G09710, AT4G23680, AT2G01520, AT4G01050, AT5G50850, AT5G17890, AT4G39260, AT2G21660, AT5G10450, AT3G17210, AT5G05110, AT1G64060, AT1G20020, AT1G55870, AT4G37980, AT1G22070, AT1G70850, AT5G51630, AT5G08280, AT2G02100, AT3G04720, AT4G35450, AT3G56400, AT5G14740, AT1G11580, AT1G48410, AT3G45290, AT1…	821	1030	13998	0.761454	1	0.999999	100
GOTERM_BP_FAT	GO:0000271~polysaccharide biosynthetic process	3	0.210674	0.988224	AT5G19220, AT1G05570, AT5G49720	821	107	13998	0.478036	1	0.999999	100
GOTERM_BP_FAT	GO:0035295~tube development	2	0.140449	0.989325	AT3G10380, AT5G07370	821	75	13998	0.454665	1	0.999999	100
GOTERM_BP_FAT	GO:0048868~pollen tube development	2	0.140449	0.989325	AT3G10380, AT5G07370	821	75	13998	0.454665	1	0.999999	100
GOTERM_BP_FAT	GO:0000154~rRNA modification	2	0.140449	0.989953	AT4G25730, AT1G01860	821	76	13998	0.448683	1	0.999999	100
GOTERM_BP_FAT	GO:0009553~embryo sac development	2	0.140449	0.989953	AT5G05920, AT2G20490	821	76	13998	0.448683	1	0.999999	100
GOTERM_BP_FAT	GO:0009664~plant-type cell wall organization	2	0.140449	0.991102	AT2G35620, AT1G21310	821	78	13998	0.437178	1	0.999999	100
GOTERM_BP_FAT	GO:0016114~terpenoid biosynthetic process	2	0.140449	0.991102	AT3G25820, AT2G32440, AT3G25830	821	78	13998	0.437178	1	0.999999	100
GOTERM_BP_FAT	GO:0010154~fruit development	17	1.19382	0.991266	AT4G04350, AT4G34460, AT5G14220, AT5G12840, AT4G00060, AT3G02570, AT5G48230, AT2G15890, AT4G24270, AT5G26742, AT1G48410, AT1G07890, AT4G04040, AT1G15750, AT3G19980, AT1G55250, AT5G60540	821	452	13998	0.641259	1	0.999999	100
GOTERM_BP_FAT	GO:0051726~regulation of cell cycle	3	0.210674	0.991424	AT2G18040, AT1G27630, AT5G45190	821	113	13998	0.452653	1	0.999999	100
GOTERM_BP_FAT	GO:0048316~seed development	16	1.1236	0.991745	AT4G04350, AT5G14220, AT5G12840, AT4G00060, AT3G02570, AT5G48230, AT2G15890, AT4G24270, AT5G26742, AT1G48410, AT1G07890, AT4G04040, AT1G15750, AT3G19980, AT1G55250, AT5G60540	821	432	13998	0.631479	1	1	100
GOTERM_BP_FAT	GO:0006869~lipid transport	4	0.280899	0.99297	AT3G05420, AT5G07630, AT4G24230, AT1G27950	821	147	13998	0.463944	1	1	100
GOTERM_BP_FAT	GO:0048610~reproductive cellular process	3	0.210674	0.993067	AT3G10380, AT4G11900, AT5G07370	821	117	13998	0.437178	1	1	100
GOTERM_BP_FAT	GO:0007047~cell wall organization	9	0.632022	0.993069	AT1G56710, AT2G01850, AT1G05570, AT1G21310, AT3G49220, AT2G35650, AT1G11580, AT5G49720, AT3G19280	821	277	13998	0.553969	1	1	100
GOTERM_BP_FAT	GO:0007049~cell cycle	7	0.491573	0.994653	AT5G61210, AT5G03415, AT2G32900, AT3G24170, AT1G27630, AT5G45190, AT4G30820	821	234	13998	0.510041	1	1	100
GOTERM_BP_FAT	GO:0006260~DNA replication	3	0.210674	0.99497	AT1G65070, AT3G28730, AT5G03415	821	123	13998	0.415852	1	1	100
GOTERM_BP_FAT	GO:0040029~regulation of gene expression, epigenetic	4	0.280899	0.99501	AT1G48410, AT5G01400, AT3G20550, AT2G27100	821	154	13998	0.442856	1	1	100
GOTERM_BP_FAT	GO:0048437~floral organ development	3	0.210674	0.995233	AT4G17300, AT5G62000, AT3G44600	821	124	13998	0.412499	1	1	100
GOTERM_BP_FAT	GO:0022403~cell cycle phase	2	0.140449	0.99596	AT5G03415, AT2G32900	821	91	13998	0.374724	1	1	100
GOTERM_BP_FAT	GO:0045229~external encapsulating structure organization	9	0.632022	0.996238	AT1G56710, AT2G01850, AT1G05570, AT1G21310, AT3G49220, AT2G35650, AT1G11580, AT5G49720, AT3G19280	821	293	13998	0.523718	1	1	100
GOTERM_BP_FAT	GO:0010876~lipid localization	4	0.280899	0.997108	AT3G05420, AT5G07630, AT4G24230, AT1G27950	821	165	13998	0.413332	1	1	100
GOTERM_BP_FAT	GO:0006721~terpenoid metabolic process	2	0.140449	0.99736	AT3G25820, AT2G32440, AT3G25830	821	98	13998	0.347958	1	1	100
GOTERM_BP_FAT	GO:0042545~cell wall modification	3	0.210674	0.997368	AT3G49220, AT2G44490, AT1G11580	821	135	13998	0.378888	1	1	100
GOTERM_BP_FAT	GO:0006468~protein amino acid phosphorylation	44	3.08989	0.997641	AT4G32010, AT3G55450, AT3G15220, AT5G55910, AT4G27630, AT3G08720, AT5G49470, AT1G06700, AT1G09970, AT3G13530, AT5G61570, AT5G53450, AT2G40270, AT3G25560, AT4G24740, AT2G21660, AT4G31170, AT3G58760, AT2G35620, AT1G59580, AT2G46700, AT2G24360, AT4G14350, AT1G09840, AT5G58140, AT4G11900, AT1G78290, AT2G26980, AT5G57565, AT1G70740, AT3G25840, AT4G32660, AT4G35780, AT5G35980, AT1G15950, AT2G31800, AT4…	821	1065	13998	0.704411	1	1	100
GOTERM_BP_FAT	GO:0050832~defense response to fungus	12	0.842697	0.998905	AT2G02100, AT4G19660, AT4G34460, AT3G04720, AT3G17210, AT1G45145, AT3G56400, AT1G64060, AT5G55390, AT2G15890, AT2G44490, AT1G11580	821	399	13998	0.51278	1	1	100
GOTERM_BP_FAT	GO:0048229~gametophyte development	4	0.280899	0.999098	AT2G03060, AT5G05920, AT2G20490, AT3G13530	821	188	13998	0.362765	1	1	100
GOTERM_BP_FAT	GO:0007166~cell surface receptor linked signal transduction	3	0.210674	0.999464	AT4G32010, AT1G09970, AT2G18730	821	164	13998	0.311889	1	1	100
GOTERM_BP_FAT	GO:0009555~pollen development	2	0.140449	0.9996	AT2G03060, AT3G13530	821	129	13998	0.26434	1	1	100
GOTERM_BP_FAT	GO:0007169~transmembrane receptor protein tyrosine kinase signaling pathway	2	0.140449	0.999624	AT4G32010, AT1G09970	821	130	13998	0.262307	1	1	100
GOTERM_BP_FAT	GO:0007167~enzyme linked receptor protein signaling pathway	2	0.140449	0.999624	AT4G32010, AT1G09970	821	130	13998	0.262307	1	1	100
GOTERM_BP_FAT	GO:0001906~cell killing	2	0.140449	1	AT2G02100, AT1G11580	821	296	13998	0.115202	1	1	100
GOTERM_BP_FAT	GO:0031640~killing of cells of another organism	2	0.140449	1	AT2G02100, AT1G11580	821	296	13998	0.115202	1	1	100
GOTERM_BP_FAT	GO:0006414~translational elongation	4	0.280899	1	AT1G30230, AT1G07940, AT2G27720, AT1G57720	821	663	13998	0.102865	1	1	100
