# Supplementary material for: Genome-wide analysis of alternative splicing of pre-mRNA under salt stress in Arabidopsis
Source: BMC Genomics. 2014 Jun 4;15(1):431. doi: 10.1186/1471-2164-15-431 (PMC4079960; doi:10.1186/1471-2164-15-431)
Supplement: Supplementary file 20 — Additional file 20: Top 50 of the functional categorization (biological process) of DAS genes. (XLSX 159 KB) [file 12864_2014_6180_MOESM20_ESM.xlsx]

## Sheet: DEgenes.unique
Additional file 20: Functional categorization (biological process) of DAS genes.
Category	Term	Count	%	PValue	Genes	List Total	Pop Hits	Pop Total	Fold Enrichment	Bonferroni	Benjamini	FDR
GOTERM_BP_FAT	GO:0010033~response to organic substance	359	10.0843	1.09699e-52	AT4G39780, AT3G61630, AT5G44210, AT4G17500, AT5G15960, AT5G51190, AT5G18560, AT3G16350, AT1G42990, AT4G37390, AT3G59900, AT4G23810, AT1G19050, AT5G47100, AT5G60890, AT1G43160, AT4G16780, AT1G27730, AT1G73500, AT3G61830, AT3G50970, AT1G23080, AT2G35000, AT2G38120, AT5G52020, AT1G80840, AT5G53290, AT2G18300, AT5G15970, AT3G02885, AT4G12550, AT5G43170, AT5G07580, AT1G09530, AT4G23170, AT4G17615, AT3…	1968	1176	13998	2.17134	1.81113e-49	1.81113e-49	1.84384e-49
GOTERM_BP_FAT	GO:0010200~response to chitin	83	2.33146	2.23298e-39	AT1G75490, AT3G21150, AT4G17500, AT3G28210, AT5G51190, AT3G52450, AT2G24570, AT1G42990, AT4G23810, AT3G46090, AT2G21210, AT3G11840, AT2G34600, AT5G49520, AT1G19050, AT5G67300, AT3G46620, AT1G27730, AT1G32640, AT2G35000, AT2G44840, AT5G64660, AT1G80840, AT5G27420, AT3G16720, AT1G20823, AT2G35930, AT5G43170, AT4G01250, AT4G31550, AT1G64380, AT3G18710, AT3G46080, AT3G19580, AT4G01350, AT3G23250, AT5…	1968	127	13998	4.64853	3.68665e-36	1.84332e-36	3.75321e-36
GOTERM_BP_FAT	GO:0009719~response to endogenous stimulus	288	8.08989	1.14902e-38	AT4G39780, AT3G61630, AT5G44210, AT4G17500, AT5G15960, AT5G51190, AT5G18560, AT3G16350, AT4G37390, AT3G59900, AT1G19050, AT5G47100, AT5G60890, AT1G43160, AT1G27730, AT4G16780, AT1G73500, AT3G61830, AT3G50970, AT1G23080, AT2G38120, AT5G52020, AT5G53290, AT2G18300, AT5G15970, AT3G02885, AT4G12550, AT5G07580, AT1G09530, AT4G17615, AT1G64380, AT5G54230, AT1G13260, AT2G26740, AT1G09540, AT2G14960, AT5…	1968	975	13998	2.10101	1.89704e-35	6.32346e-36	1.93129e-35
GOTERM_BP_FAT	GO:0009725~response to hormone stimulus	259	7.27528	8.24307e-32	AT4G39780, AT3G61630, AT5G44210, AT4G17500, AT5G15960, AT5G51190, AT5G18560, AT3G16350, AT4G37390, AT3G59900, AT1G19050, AT5G47100, AT5G60890, AT1G43160, AT1G27730, AT4G16780, AT1G73500, AT3G61830, AT3G50970, AT1G23080, AT2G38120, AT5G52020, AT5G53290, AT2G18300, AT5G15970, AT3G02885, AT4G12550, AT5G07580, AT1G09530, AT4G17615, AT1G64380, AT5G54230, AT1G13260, AT2G26740, AT1G09540, AT2G14960, AT5…	1968	909	13998	2.02664	1.36093e-28	3.40233e-29	1.3855e-28
GOTERM_BP_FAT	GO:0009743~response to carbohydrate stimulus	93	2.61236	2.73839e-28	AT1G75490, AT3G21150, AT4G17500, AT3G28210, AT5G51190, AT3G52450, AT2G24570, AT1G42990, AT1G74670, AT4G23810, AT5G64750, AT3G46090, AT2G21210, AT3G11840, AT2G34600, AT4G34160, AT1G19050, AT5G49520, AT5G67300, AT3G46620, AT1G27730, AT1G32640, AT2G35000, AT2G44840, AT1G16540, AT5G64660, AT1G80840, AT5G27420, AT3G16720, AT1G20823, AT4G34390, AT2G35930, AT5G43170, AT4G01250, AT4G31550, AT1G64380, AT3…	1968	199	13998	3.32407	4.52108e-25	9.04217e-26	4.60271e-25
GOTERM_BP_FAT	GO:0009723~response to ethylene stimulus	94	2.64045	1.47462e-19	AT4G39780, AT3G61630, AT1G15520, AT5G44210, AT4G17500, AT5G51190, AT5G18560, AT3G16350, AT2G22200, AT1G52570, AT5G64750, AT5G67180, AT4G23750, AT3G23150, AT5G62470, AT3G23240, AT1G43160, AT5G67300, AT1G73500, AT4G05100, AT1G68765, AT2G16720, AT2G44840, AT2G38120, AT4G36900, AT5G52020, AT2G47190, AT2G20880, AT5G53290, AT5G13330, AT2G31180, AT1G19210, AT5G07580, AT2G44940, AT1G64380, AT3G55730, AT1…	1968	256	13998	2.61173	2.43459e-16	4.05765e-17	2.47855e-16
GOTERM_BP_FAT	GO:0045449~regulation of transcription	416	11.6854	1.58542e-18	AT4G16250, AT4G37730, AT5G62430, AT5G18560, AT3G16350, AT1G42990, AT1G69490, AT2G21650, AT5G49330, AT5G60890, AT3G24093, AT3G04420, AT1G10170, AT5G59570, AT2G31210, AT5G52020, AT4G16265, AT2G18300, AT5G53290, AT1G09530, AT5G57520, AT1G02220, AT3G54130, AT1G68520, AT5G54230, AT3G53790, AT1G13260, AT1G09540, AT1G06180, AT5G37260, AT2G46310, AT1G68320, AT4G36740, AT2G17770, AT5G52830, AT3G27810, AT4…	1968	2024	13998	1.46192	2.61753e-15	3.73932e-16	2.66479e-15
GOTERM_BP_FAT	GO:0009611~response to wounding	64	1.79775	9.44453e-18	AT5G47240, AT1G74020, AT1G74100, AT1G72920, AT5G13220, AT1G20510, AT3G61190, AT5G43580, AT1G43160, AT1G76650, AT4G08170, AT4G37760, AT1G27730, AT1G51760, AT2G02220, AT1G73500, AT4G10270, AT1G32640, AT4G16740, AT3G13790, AT2G22330, AT2G26690, AT1G71697, AT1G80840, AT5G53750, AT4G12030, AT1G66760, AT1G55020, AT5G24770, AT1G74950, AT1G52030, AT5G46050, AT2G46510, AT5G59820, AT2G02990, AT1G51400, AT3…	1968	147	13998	3.09673	1.55929e-14	1.94912e-15	1.58745e-14
GOTERM_BP_FAT	GO:0009753~response to jasmonic acid stimulus	66	1.85393	1.61613e-17	AT1G15520, AT1G74020, AT1G47510, AT1G74100, AT3G16350, AT1G49010, AT5G61420, AT5G13220, AT1G28480, AT5G24780, AT2G34600, AT5G62470, AT3G23240, AT5G60890, AT5G67300, AT4G37760, AT4G05100, AT1G32640, AT2G16720, AT3G09940, AT2G26690, AT5G09980, AT5G07010, AT4G12030, AT2G31180, AT1G55020, AT3G55730, AT5G24770, AT1G56650, AT1G74950, AT3G23250, AT1G06180, AT5G37260, AT1G74430, AT5G46050, AT5G15310, AT1…	1968	156	13998	3.00926	2.66822e-14	2.96469e-15	2.7164e-14
GOTERM_BP_FAT	GO:0009737~response to abscisic acid stimulus	91	2.55618	1.68841e-14	AT5G59320, AT1G34670, AT5G59220, AT3G28210, AT1G47510, AT5G15960, AT4G23260, AT1G48130, AT1G52570, AT5G61420, AT5G64750, AT5G47100, AT5G62470, AT5G52310, AT5G67300, AT5G60890, AT3G59220, AT3G28580, AT1G27730, AT4G05100, AT3G50970, AT1G32640, AT2G16720, AT1G12420, AT3G20470, AT1G48000, AT2G47190, AT5G44120, AT5G27420, AT5G15970, AT4G34390, AT1G01560, AT1G75750, AT1G55020, AT4G17615, AT5G54230, AT3…	1968	285	13998	2.27111	2.78613e-11	2.7861e-12	2.83662e-11
GOTERM_BP_FAT	GO:0006355~regulation of transcription, DNA-dependent	241	6.76966	6.59376e-14	AT4G39780, AT3G61630, AT5G44210, AT4G17500, AT5G13790, AT4G16250, AT5G51190, AT4G37730, AT5G18560, AT1G42990, AT4G23810, AT2G21650, AT5G49330, AT1G19050, AT4G25480, AT1G43160, AT3G24093, AT4G16780, AT3G61830, AT1G10170, AT5G46350, AT5G52020, AT3G11020, AT1G80840, AT5G53290, AT1G30455, AT5G07580, AT3G49690, AT1G64380, AT1G17920, AT1G13260, AT1G09540, AT5G10510, AT1G06180, AT2G46310, AT4G25490, AT5…	1968	1089	13998	1.57409	1.08879e-10	9.89808e-12	1.10845e-10
GOTERM_BP_FAT	GO:0051252~regulation of RNA metabolic process	241	6.76966	1.21789e-13	AT4G39780, AT3G61630, AT5G44210, AT4G17500, AT5G13790, AT4G16250, AT5G51190, AT4G37730, AT5G18560, AT1G42990, AT4G23810, AT2G21650, AT5G49330, AT1G19050, AT4G25480, AT1G43160, AT3G24093, AT4G16780, AT3G61830, AT1G10170, AT5G46350, AT5G52020, AT3G11020, AT1G80840, AT5G53290, AT1G30455, AT5G07580, AT3G49690, AT1G64380, AT1G17920, AT1G13260, AT1G09540, AT5G10510, AT1G06180, AT2G46310, AT4G25490, AT5…	1968	1095	13998	1.56547	2.01078e-10	1.67565e-11	2.04703e-10
GOTERM_BP_FAT	GO:0009873~ethylene mediated signaling pathway	63	1.76966	1.78649e-13	AT4G39780, AT3G61630, AT5G44210, AT4G17500, AT5G51190, AT5G18560, AT2G22200, AT1G52570, AT5G64750, AT5G67180, AT4G23750, AT3G23150, AT3G23240, AT1G43160, AT1G73500, AT2G44840, AT5G52020, AT4G36900, AT2G20880, AT5G53290, AT5G13330, AT1G19210, AT5G07580, AT2G44940, AT1G64380, AT1G13260, AT5G10510, AT4G06746, AT5G21960, AT5G07310, AT2G46310, AT1G62300, AT3G25730, AT1G33760, AT1G22810, AT5G57390, AT5…	1968	170	13998	2.63592	2.94926e-10	2.26866e-11	3.00249e-10
GOTERM_BP_FAT	GO:0006350~transcription	271	7.61236	5.75494e-12	AT4G39780, AT3G61630, AT5G44210, AT4G16250, AT4G17500, AT5G13790, AT5G51190, AT5G62430, AT5G18560, AT2G22770, AT1G42990, AT1G69490, AT5G08330, AT4G23810, AT1G19050, AT4G25480, AT1G43160, AT1G51140, AT4G16780, AT3G61830, AT2G28510, AT5G46350, AT5G52020, AT3G11020, AT2G31210, AT4G16265, AT1G80840, AT5G53290, AT2G18300, AT1G30455, AT5G07580, AT1G09530, AT5G60200, AT1G02220, AT5G50670, AT3G49690, AT1…	1968	1311	13998	1.47031	9.50143e-09	6.78673e-10	9.67297e-09
GOTERM_BP_FAT	GO:0032870~cellular response to hormone stimulus	114	3.20225	1.18905e-11	AT4G39780, AT3G61630, AT5G44210, AT4G17500, AT5G51190, AT5G18560, AT5G47100, AT1G19050, AT1G43160, AT1G73500, AT3G61830, AT1G23080, AT1G32640, AT2G44840, AT2G38120, AT5G52020, AT5G53290, AT1G09530, AT5G07580, AT4G17615, AT2G44940, AT1G64380, AT1G13260, AT5G10510, AT5G07310, AT2G46310, AT1G33760, AT2G46510, AT1G73590, AT2G44080, AT5G57390, AT5G66880, AT3G15540, AT4G27950, AT1G71520, AT3G11410, AT1…	1968	432	13998	1.87699	1.96312e-08	1.30875e-09	1.99856e-08
GOTERM_BP_FAT	GO:0009755~hormone-mediated signaling	114	3.20225	1.18905e-11	AT4G39780, AT3G61630, AT5G44210, AT4G17500, AT5G51190, AT5G18560, AT5G47100, AT1G19050, AT1G43160, AT1G73500, AT3G61830, AT1G23080, AT1G32640, AT2G44840, AT2G38120, AT5G52020, AT5G53290, AT1G09530, AT5G07580, AT4G17615, AT2G44940, AT1G64380, AT1G13260, AT5G10510, AT5G07310, AT2G46310, AT1G33760, AT2G46510, AT1G73590, AT2G44080, AT5G57390, AT5G66880, AT3G15540, AT4G27950, AT1G71520, AT3G11410, AT1…	1968	432	13998	1.87699	1.96312e-08	1.30875e-09	1.99856e-08
GOTERM_BP_FAT	GO:0019748~secondary metabolic process	112	3.14607	1.4651e-11	AT1G74020, AT1G62540, AT3G19710, AT1G67980, AT5G48180, AT1G17190, AT1G20510, AT5G23010, AT5G49330, AT1G02920, AT5G60890, AT5G45340, AT1G73500, AT1G02400, AT1G69930, AT1G72680, AT3G62610, AT5G42600, AT5G23190, AT3G14210, AT1G18590, AT1G16400, AT2G33590, AT5G42800, AT1G69920, AT1G16490, AT5G08640, AT1G64160, AT3G26830, AT1G74000, AT5G44070, AT1G76470, AT4G13770, AT2G45400, AT4G26220, AT1G61120, AT1…	1968	423	13998	1.8833	2.41887e-08	1.51179e-09	2.46254e-08
GOTERM_BP_FAT	GO:0000160~two-component signal transduction system (phosphorelay)	69	1.9382	5.16026e-11	AT4G39780, AT3G61630, AT5G44210, AT4G17500, AT5G51190, AT5G18560, AT2G22200, AT1G52570, AT5G64750, AT5G67180, AT4G23750, AT3G23150, AT1G19050, AT3G23240, AT1G43160, AT1G73500, AT2G46790, AT2G44840, AT4G36900, AT5G52020, AT2G20880, AT5G53290, AT5G13330, AT1G19210, AT5G07580, AT2G44940, AT1G64380, AT1G13260, AT5G10510, AT4G06746, AT5G21960, AT5G07310, AT2G46310, AT1G62300, AT3G25730, AT1G33760, AT1…	1968	218	13998	2.2513	8.51959e-08	5.01152e-09	8.67341e-08
GOTERM_BP_FAT	GO:0009628~response to abiotic stimulus	245	6.88202	2.06351e-10	AT1G75780, AT5G12030, AT4G16250, AT5G15960, AT1G19150, AT3G08660, AT3G58850, AT3G16350, AT2G19310, AT5G47100, AT1G02920, AT5G52640, AT4G25480, AT5G60890, AT1G27730, AT4G16780, AT1G73500, AT3G50970, AT1G10170, AT2G38120, AT3G11020, AT3G50980, AT5G15970, AT5G43170, AT1G07720, AT1G09530, AT4G17615, AT3G14210, AT5G54230, AT2G26740, AT1G06180, AT1G58200, AT5G37260, AT4G25490, AT5G15310, AT5G46050, AT2…	1968	1197	13998	1.45584	3.40685e-07	1.89269e-08	3.46836e-07
GOTERM_BP_FAT	GO:0016137~glycoside metabolic process	35	0.983146	2.25713e-09	AT5G20280, AT5G44070, AT1G74100, AT5G20830, AT5G11110, AT2G22190, AT1G62540, AT3G19710, AT4G02280, AT5G48180, AT4G13770, AT3G44320, AT1G16410, AT1G04580, AT4G24040, AT5G23010, AT5G60890, AT2G18700, AT1G65860, AT1G72680, AT1G29690, AT5G57220, AT2G22330, AT4G17770, AT1G62570, AT4G12030, AT1G18570, AT1G23870, AT3G14210, AT1G18590, AT2G25450, AT5G40390, AT3G43190, AT1G16400, AT5G65140, AT1G24100, AT1…	1968	84	13998	2.96367	3.72651e-06	1.96133e-07	3.7938e-06
GOTERM_BP_FAT	GO:0007242~intracellular signaling cascade	169	4.74719	8.59643e-09	AT4G39780, AT3G61630, AT5G44210, AT4G16250, AT4G17500, AT5G15960, AT5G51190, AT5G18560, AT1G19250, AT1G28480, AT1G19050, AT5G47100, AT1G43160, AT4G16780, AT4G19530, AT1G73500, AT3G61830, AT2G46790, AT1G23080, AT1G32640, AT5G58700, AT2G44840, AT2G38120, AT5G52020, AT5G53290, AT5G07580, AT1G09530, AT4G17615, AT2G44940, AT1G64380, AT3G45530, AT1G13260, AT4G18430, AT4G01350, AT5G10510, AT2G46310, AT5…	1968	790	13998	1.5216	1.41926e-05	7.09635e-07	1.4449e-05
GOTERM_BP_FAT	GO:0009751~response to salicylic acid stimulus	49	1.3764	1.40574e-08	AT1G34670, AT1G15520, AT5G13320, AT1G49010, AT5G61420, AT1G28480, AT3G61190, AT5G62470, AT5G60890, AT5G67300, AT2G16720, AT1G48000, AT3G20470, AT2G47190, AT1G80840, AT5G22570, AT2G31180, AT4G23170, AT3G49690, AT3G55730, AT5G54230, AT3G04290, AT1G06180, AT5G65790, AT5G37260, AT5G46050, AT1G74430, AT5G15310, AT1G68320, AT1G23410, AT5G52660, AT3G50060, AT5G36970, AT1G74650, AT2G14560, AT3G52430, AT4…	1968	150	13998	2.32352	2.32086e-05	1.10518e-06	2.36279e-05
GOTERM_BP_FAT	GO:0016138~glycoside biosynthetic process	27	0.758427	7.29349e-08	AT1G74100, AT5G20830, AT1G62540, AT2G22190, AT4G02280, AT3G19710, AT4G13770, AT1G16410, AT5G23010, AT5G60890, AT2G18700, AT1G65860, AT2G22330, AT5G57220, AT4G17770, AT4G12030, AT1G62570, AT1G18570, AT1G23870, AT1G18590, AT5G40390, AT2G25450, AT3G43190, AT1G16400, AT5G65140, AT1G24100, AT1G35910	1968	62	13998	3.09751	0.000120408	5.47342e-06	0.00012259
GOTERM_BP_FAT	GO:0019757~glycosinolate metabolic process	22	0.617978	8.84206e-08	AT2G22330, AT5G57220, AT5G44070, AT1G74100, AT4G12030, AT1G62570, AT1G18570, AT1G62540, AT3G19710, AT5G48180, AT4G13770, AT3G44320, AT1G16410, AT1G04580, AT3G14210, AT1G18590, AT5G23010, AT2G25450, AT1G16400, AT5G60890, AT1G24100, AT1G65860, AT1G72680, AT1G29690	1968	44	13998	3.5564	0.000145972	6.34704e-06	0.000148618
GOTERM_BP_FAT	GO:0019760~glucosinolate metabolic process	22	0.617978	8.84206e-08	AT2G22330, AT5G57220, AT5G44070, AT1G74100, AT4G12030, AT1G62570, AT1G18570, AT1G62540, AT3G19710, AT5G48180, AT4G13770, AT3G44320, AT1G16410, AT1G04580, AT3G14210, AT1G18590, AT5G23010, AT2G25450, AT1G16400, AT5G60890, AT1G24100, AT1G65860, AT1G72680, AT1G29690	1968	44	13998	3.5564	0.000145972	6.34704e-06	0.000148618
GOTERM_BP_FAT	GO:0016143~S-glycoside metabolic process	22	0.617978	8.84206e-08	AT2G22330, AT5G57220, AT5G44070, AT1G74100, AT4G12030, AT1G62570, AT1G18570, AT1G62540, AT3G19710, AT5G48180, AT4G13770, AT3G44320, AT1G16410, AT1G04580, AT3G14210, AT1G18590, AT5G23010, AT2G25450, AT1G16400, AT5G60890, AT1G24100, AT1G65860, AT1G72680, AT1G29690	1968	44	13998	3.5564	0.000145972	6.34704e-06	0.000148618
GOTERM_BP_FAT	GO:0009415~response to water	54	1.51685	1.61288e-07	AT5G59320, AT3G23920, AT5G59220, AT5G15960, AT3G52450, AT1G48130, AT5G47100, AT5G62470, AT5G52310, AT4G25480, AT5G67300, AT5G45340, AT1G27730, AT3G50970, AT1G32640, AT3G09940, AT2G47190, AT3G11020, AT3G50980, AT5G15970, AT2G35930, AT4G17615, AT5G40390, AT5G57050, AT2G26740, AT3G19580, AT4G25490, AT5G05410, AT5G20830, AT3G15500, AT1G56600, AT2G17840, AT3G61890, AT3G22310, AT3G11410, AT4G27410, AT2…	1968	185	13998	2.07617	0.000266252	1.10952e-05	0.000271094
GOTERM_BP_FAT	GO:0006979~response to oxidative stress	74	2.07865	1.80556e-07	AT5G19890, AT5G64100, AT4G12000, AT5G16960, AT5G17820, AT3G20340, AT5G12030, AT5G06730, AT1G78410, AT2G19310, AT4G36430, AT1G09940, AT1G27730, AT1G49570, AT1G32640, AT5G59080, AT4G31870, AT5G40150, AT1G05240, AT5G39610, AT5G39580, AT5G17000, AT4G12720, AT5G15180, AT1G21520, AT4G17690, AT2G41480, AT5G24770, AT1G56650, AT1G30870, AT1G14550, AT1G52200, AT1G05250, AT5G05410, AT1G19020, AT5G59820, AT2…	1968	287	13998	1.83396	0.000298054	1.19239e-05	0.00030348
GOTERM_BP_FAT	GO:0019761~glucosinolate biosynthetic process	17	0.477528	2.40014e-07	AT2G22330, AT5G57220, AT1G74100, AT1G62570, AT4G12030, AT1G62540, AT1G18570, AT3G19710, AT4G13770, AT1G16410, AT1G18590, AT5G23010, AT2G25450, AT1G16400, AT5G60890, AT1G24100, AT1G65860	1968	29	13998	4.16958	0.000396185	1.52408e-05	0.000403417
GOTERM_BP_FAT	GO:0016144~S-glycoside biosynthetic process	17	0.477528	2.40014e-07	AT2G22330, AT5G57220, AT1G74100, AT1G62570, AT4G12030, AT1G62540, AT1G18570, AT3G19710, AT4G13770, AT1G16410, AT1G18590, AT5G23010, AT2G25450, AT1G16400, AT5G60890, AT1G24100, AT1G65860	1968	29	13998	4.16958	0.000396185	1.52408e-05	0.000403417
GOTERM_BP_FAT	GO:0019758~glycosinolate biosynthetic process	17	0.477528	2.40014e-07	AT2G22330, AT5G57220, AT1G74100, AT1G62570, AT4G12030, AT1G62540, AT1G18570, AT3G19710, AT4G13770, AT1G16410, AT1G18590, AT5G23010, AT2G25450, AT1G16400, AT5G60890, AT1G24100, AT1G65860	1968	29	13998	4.16958	0.000396185	1.52408e-05	0.000403417
GOTERM_BP_FAT	GO:0042542~response to hydrogen peroxide	39	1.09551	2.87791e-07	AT5G19890, AT5G64100, AT2G39040, AT5G12030, AT5G17820, AT5G06730, AT4G08770, AT2G19310, AT5G64120, AT2G29500, AT3G03670, AT1G34510, AT2G26150, AT4G36430, AT2G22420, AT3G49110, AT1G52560, AT2G18170, AT1G14540, AT1G49570, AT5G40150, AT3G49960, AT1G54050, AT1G05240, AT5G39580, AT2G18980, AT5G67400, AT5G64110, AT4G08780, AT5G15180, AT1G16420, AT4G17690, AT2G41480, AT1G30870, AT1G74310, AT4G26010, AT1…	1968	117	13998	2.37093	0.00047503	1.75977e-05	0.00048372
GOTERM_BP_FAT	GO:0009733~response to auxin stimulus	82	2.30337	5.06816e-07	AT1G34670, AT4G22620, AT1G47510, AT3G16350, AT5G13320, AT4G37390, AT1G49010, AT3G59900, AT1G29460, AT5G61420, AT2G21210, AT5G62470, AT5G67300, AT4G00880, AT4G16780, AT2G23170, AT5G67480, AT3G61830, AT1G04240, AT1G23080, AT2G01950, AT1G16540, AT2G38120, AT4G38840, AT4G12550, AT4G12410, AT2G31180, AT1G72430, AT1G56150, AT3G55730, AT2G26740, AT1G56650, AT2G14960, AT1G09540, AT3G23250, AT5G37260, AT5…	1968	337	13998	1.73071	0.000836403	2.98836e-05	0.000851857
GOTERM_BP_FAT	GO:0006468~protein amino acid phosphorylation	205	5.75843	9.90527e-07	AT1G70530, AT4G16250, AT3G21340, AT5G10520, AT2G23770, AT3G08760, AT2G19190, AT3G13690, AT1G72540, AT2G33580, AT3G59700, AT1G21230, AT1G73500, AT2G02220, AT1G20650, AT3G45430, AT2G25220, AT5G38250, AT3G47090, AT5G01820, AT4G28490, AT5G55090, AT4G21940, AT5G59260, AT1G16670, AT4G34220, AT4G20940, AT3G48260, AT4G23280, AT4G31110, AT5G61350, AT2G28960, AT5G49770, AT4G23180, AT2G27060, AT5G46080, AT1…	1968	1065	13998	1.36913	0.00163402	5.63901e-05	0.00166487
GOTERM_BP_FAT	GO:0009414~response to water deprivation	50	1.40449	1.18009e-06	AT5G59320, AT3G23920, AT5G59220, AT5G15960, AT3G52450, AT1G48130, AT5G47100, AT5G52310, AT5G62470, AT4G25480, AT5G67300, AT5G45340, AT1G27730, AT3G50970, AT1G32640, AT3G09940, AT2G47190, AT3G11020, AT5G15970, AT2G35930, AT4G17615, AT5G40390, AT5G57050, AT2G26740, AT3G19580, AT4G25490, AT5G05410, AT3G15500, AT1G56600, AT2G17840, AT3G61890, AT3G22310, AT3G11410, AT4G27410, AT2G38470, AT4G24960, AT5…	1968	176	13998	2.02068	0.00194643	6.49421e-05	0.00198348
GOTERM_BP_FAT	GO:0009739~response to gibberellin stimulus	38	1.06742	1.36827e-06	AT5G52660, AT3G50060, AT1G74650, AT3G16350, AT1G74670, AT1G49010, AT2G31730, AT5G61420, AT5G66880, AT5G62470, AT5G14920, AT4G23060, AT5G60890, AT5G67300, AT1G71030, AT2G34340, AT5G67480, AT4G38620, AT5G17990, AT2G46830, AT2G16720, AT2G36270, AT5G17490, AT3G02885, AT3G13890, AT1G75750, AT1G18570, AT4G36410, AT1G09530, AT3G55730, AT4G25000, AT1G66350, AT1G06180, AT5G37260, AT5G65790, AT5G15310, AT1…	1968	119	13998	2.27132	0.00225646	7.28687e-05	0.00229977
GOTERM_BP_FAT	GO:0000302~response to reactive oxygen species	42	1.17978	2.1338e-06	AT5G19890, AT5G64100, AT2G39040, AT5G12030, AT5G17820, AT5G06730, AT4G08770, AT2G19310, AT5G64120, AT2G29500, AT3G03670, AT1G34510, AT2G26150, AT4G36430, AT2G22420, AT3G49110, AT1G61120, AT1G52560, AT2G18170, AT1G14540, AT1G49570, AT5G40150, AT3G49960, AT1G54050, AT1G05240, AT5G39580, AT2G18980, AT4G08780, AT5G67400, AT5G64110, AT5G15180, AT1G16420, AT4G17690, AT3G56350, AT2G41480, AT1G30870, AT1…	1968	140	13998	2.13384	0.0035167	0.000110085	0.00358645
GOTERM_BP_FAT	GO:0006970~response to osmotic stress	91	2.55618	2.25262e-06	AT5G14200, AT5G12030, AT5G15960, AT3G16350, AT1G50960, AT1G49010, AT5G64750, AT1G28380, AT5G62470, AT1G02920, AT5G52310, AT5G60890, AT5G67300, AT1G77120, AT1G27730, AT1G73500, AT4G05100, AT1G10170, AT2G16720, AT3G09940, AT1G48000, AT1G16540, AT5G38940, AT2G47190, AT1G12610, AT5G15970, AT5G43170, AT2G31180, AT4G17615, AT4G12720, AT5G54230, AT3G21780, AT3G55730, AT3G04290, AT5G57050, AT5G24770, AT3…	1968	399	13998	1.62222	0.00371217	0.000112693	0.00378616
GOTERM_BP_FAT	GO:0009617~response to bacterium	62	1.74157	3.32696e-06	AT3G44300, AT2G24570, AT2G19190, AT5G13320, AT1G19250, AT4G23810, AT1G02920, AT5G52640, AT5G06320, AT1G10170, AT1G72680, AT5G57220, AT2G22330, AT2G30750, AT1G16540, AT5G02490, AT1G80840, AT5G22570, AT2G23150, AT1G55020, AT4G39950, AT4G31550, AT4G12720, AT3G14210, AT4G09650, AT3G54640, AT5G46050, AT5G52830, AT3G57240, AT3G27850, AT3G26830, AT1G51890, AT5G44070, AT1G25220, AT5G47220, AT3G52430, AT4…	1968	244	13998	1.80735	0.00547776	0.00016154	0.00559183
GOTERM_BP_FAT	GO:0042398~cellular amino acid derivative biosynthetic process	51	1.43258	1.01683e-05	AT1G09240, AT5G53120, AT1G17020, AT1G67980, AT5G49330, AT5G65800, AT5G60890, AT3G13650, AT4G26200, AT1G73500, AT1G72680, AT3G62610, AT5G23190, AT2G04400, AT5G14700, AT1G56650, AT4G37770, AT1G33030, AT2G33590, AT5G42800, AT3G54640, AT4G25310, AT1G16490, AT5G08640, AT4G27070, AT2G02990, AT1G64160, AT1G76470, AT5G44070, AT1G09500, AT4G11280, AT1G25220, AT5G28237, AT2G45400, AT1G01480, AT4G26220, AT1…	1968	194	13998	1.86986	0.0166478	0.000479539	0.0170895
GOTERM_BP_FAT	GO:0034599~cellular response to oxidative stress	31	0.870787	1.18769e-05	AT5G64100, AT5G19890, AT2G39040, AT5G17820, AT5G06730, AT4G08770, AT5G64120, AT3G03670, AT1G34510, AT4G36430, AT2G22420, AT3G49110, AT1G14540, AT1G49570, AT1G32640, AT3G49960, AT5G40150, AT1G05240, AT5G39580, AT2G18980, AT5G67400, AT4G08780, AT5G64110, AT5G15180, AT4G17690, AT3G56350, AT2G41480, AT1G30870, AT1G56650, AT4G26010, AT1G05250	1968	96	13998	2.29684	0.0194179	0.000544544	0.019961
GOTERM_BP_FAT	GO:0007167~enzyme linked receptor protein signaling pathway	38	1.06742	1.34791e-05	AT2G23300, AT1G73080, AT3G23920, AT2G28970, AT5G49770, AT1G51830, AT5G56040, AT3G57830, AT5G51350, AT2G27060, AT2G24130, AT1G28440, AT1G31420, AT1G72180, AT3G17840, AT5G67200, AT1G53730, AT3G28040, AT2G02220, AT4G36180, AT2G41820, AT2G01950, AT5G10020, AT1G74360, AT3G51740, AT3G49670, AT2G36570, AT3G47090, AT5G46330, AT4G28490, AT1G75820, AT1G12460, AT5G20480, AT5G16590, AT1G66830, AT4G34220, AT3…	1968	130	13998	2.07913	0.0220083	0.000601283	0.0226534
GOTERM_BP_FAT	GO:0007169~transmembrane receptor protein tyrosine kinase signaling pathway	38	1.06742	1.34791e-05	AT2G23300, AT1G73080, AT3G23920, AT2G28970, AT5G49770, AT1G51830, AT5G56040, AT3G57830, AT5G51350, AT2G27060, AT2G24130, AT1G28440, AT1G31420, AT1G72180, AT3G17840, AT5G67200, AT1G53730, AT3G28040, AT2G02220, AT4G36180, AT2G41820, AT2G01950, AT5G10020, AT1G74360, AT3G51740, AT3G49670, AT2G36570, AT3G47090, AT5G46330, AT4G28490, AT1G75820, AT1G12460, AT5G20480, AT5G16590, AT1G66830, AT4G34220, AT3…	1968	130	13998	2.07913	0.0220083	0.000601283	0.0226534
GOTERM_BP_FAT	GO:0009266~response to temperature stimulus	80	2.24719	1.39581e-05	AT5G12030, AT5G15960, AT3G22840, AT4G36020, AT2G19310, AT1G17190, AT5G67180, AT3G61190, AT5G52640, AT5G52310, AT4G25480, AT1G27730, AT3G08970, AT2G46790, AT3G50970, AT5G20630, AT1G16540, AT5G51440, AT3G11020, AT5G02490, AT3G27660, AT4G38840, AT5G15970, AT5G43170, AT1G07720, AT3G22370, AT3G63350, AT4G17615, AT3G14210, AT4G09650, AT4G34150, AT5G57050, AT4G21870, AT4G25490, AT5G05410, AT5G67450, AT5…	1968	354	13998	1.60741	0.0227814	0.000606261	0.0234583
GOTERM_BP_FAT	GO:0042435~indole derivative biosynthetic process	17	0.477528	1.49206e-05	AT2G22330, AT5G57220, AT3G26830, AT2G04400, AT3G44300, AT1G18570, AT1G25220, AT4G39950, AT5G28237, AT1G52410, AT5G60890, AT3G54640, AT5G05730, AT2G30770, AT2G38470, AT1G73500, AT5G17990, AT4G27070	1968	37	13998	3.26805	0.0243331	0.000631444	0.0250757
GOTERM_BP_FAT	GO:0006952~defense response	192	5.39326	1.84098e-05	AT3G04220, AT1G52400, AT5G44210, AT4G17500, AT3G05370, AT1G72920, AT5G10520, AT2G19190, AT1G19250, AT4G23810, AT1G02920, AT5G52640, AT5G43580, AT5G60890, AT1G63870, AT1G71400, AT3G50970, AT1G10170, AT1G72680, AT2G35000, AT5G52020, AT1G80840, AT2G34930, AT1G35260, AT3G14210, AT5G64890, AT3G54640, AT5G46050, AT5G52830, AT4G23280, AT1G64160, AT1G72900, AT3G51660, AT1G05460, AT4G31800, AT1G15010, AT5…	1968	1030	13998	1.32588	0.0299377	0.000759585	0.0309389
GOTERM_BP_FAT	GO:0009651~response to salt stress	82	2.30337	2.05655e-05	AT5G14200, AT3G16350, AT1G50960, AT1G49010, AT1G28380, AT5G62470, AT5G52310, AT1G02920, AT5G60890, AT5G67300, AT1G77120, AT1G27730, AT1G73500, AT4G05100, AT1G10170, AT2G16720, AT3G09940, AT1G48000, AT1G16540, AT5G38940, AT2G47190, AT1G12610, AT5G43170, AT2G31180, AT4G17615, AT4G12720, AT5G54230, AT3G55730, AT3G21780, AT3G04290, AT5G24770, AT3G19580, AT1G56650, AT3G23250, AT1G06180, AT5G37260, AT5…	1968	369	13998	1.58062	0.033384	0.000827802	0.034561
GOTERM_BP_FAT	GO:0070301~cellular response to hydrogen peroxide	28	0.786517	2.30163e-05	AT5G64100, AT5G19890, AT2G39040, AT5G17820, AT5G06730, AT4G08770, AT5G64120, AT3G03670, AT1G34510, AT4G36430, AT2G22420, AT3G49110, AT1G14540, AT1G49570, AT3G49960, AT5G40150, AT1G05240, AT5G39580, AT2G18980, AT5G67400, AT4G08780, AT5G64110, AT5G15180, AT4G17690, AT2G41480, AT1G30870, AT4G26010, AT1G05250	1968	85	13998	2.34304	0.0372875	0.000904363	0.038679
GOTERM_BP_FAT	GO:0042744~hydrogen peroxide catabolic process	28	0.786517	2.30163e-05	AT5G64100, AT5G19890, AT2G39040, AT5G17820, AT5G06730, AT4G08770, AT5G64120, AT3G03670, AT1G34510, AT4G36430, AT2G22420, AT3G49110, AT1G14540, AT1G49570, AT3G49960, AT5G40150, AT1G05240, AT5G39580, AT2G18980, AT5G67400, AT4G08780, AT5G64110, AT5G15180, AT4G17690, AT2G41480, AT1G30870, AT4G26010, AT1G05250	1968	85	13998	2.34304	0.0372875	0.000904363	0.038679
GOTERM_BP_FAT	GO:0042430~indole and derivative metabolic process	18	0.505618	2.32886e-05	AT2G22330, AT5G57220, AT3G26830, AT5G44070, AT2G04400, AT3G44300, AT1G18570, AT1G25220, AT4G39950, AT5G28237, AT1G52410, AT5G60890, AT3G54640, AT5G05730, AT2G30770, AT2G38470, AT1G73500, AT5G17990, AT1G72680, AT4G27070, AT1G29690	1968	42	13998	3.04834	0.0377201	0.000893786	0.0391365
GOTERM_BP_FAT	GO:0042434~indole derivative metabolic process	18	0.505618	2.32886e-05	AT2G22330, AT5G57220, AT3G26830, AT5G44070, AT2G04400, AT3G44300, AT1G18570, AT1G25220, AT4G39950, AT5G28237, AT1G52410, AT5G60890, AT3G54640, AT5G05730, AT2G30770, AT2G38470, AT1G73500, AT5G17990, AT1G72680, AT4G27070, AT1G29690	1968	42	13998	3.04834	0.0377201	0.000893786	0.0391365
GOTERM_BP_FAT	GO:0009407~toxin catabolic process	19	0.533708	2.33369e-05	AT2G29460, AT3G03190, AT2G29490, AT2G29480, AT1G27140, AT2G29470, AT1G17190, AT3G09270, AT1G17180, AT1G49860, AT1G17170, AT1G02920, AT1G78340, AT1G69920, AT1G78370, AT1G69930, AT2G29450, AT1G10370, AT2G29440	1968	46	13998	2.9379	0.0377969	0.000875293	0.0392177
GOTERM_BP_FAT	GO:0009404~toxin metabolic process	19	0.533708	2.33369e-05	AT2G29460, AT3G03190, AT2G29490, AT2G29480, AT1G27140, AT2G29470, AT1G17190, AT3G09270, AT1G17180, AT1G49860, AT1G17170, AT1G02920, AT1G78340, AT1G69920, AT1G78370, AT1G69930, AT2G29450, AT1G10370, AT2G29440	1968	46	13998	2.9379	0.0377969	0.000875293	0.0392177
GOTERM_BP_FAT	GO:0034614~cellular response to reactive oxygen species	30	0.842697	2.70704e-05	AT5G64100, AT5G19890, AT2G39040, AT5G17820, AT5G06730, AT4G08770, AT5G64120, AT3G03670, AT1G34510, AT4G36430, AT2G22420, AT3G49110, AT1G14540, AT1G49570, AT3G49960, AT5G40150, AT1G05240, AT5G39580, AT2G18980, AT5G67400, AT4G08780, AT5G64110, AT5G15180, AT4G17690, AT3G56350, AT2G41480, AT1G30870, AT1G56650, AT4G26010, AT1G05250	1968	95	13998	2.24615	0.0437097	0.000992702	0.0454904
GOTERM_BP_FAT	GO:0055114~oxidation reduction	215	6.03933	3.58912e-05	AT5G17820, AT3G48520, AT3G14415, AT1G19250, AT3G02730, AT3G48310, AT1G60750, AT1G60730, AT1G49570, AT1G72680, AT5G23190, AT3G48320, AT5G15180, AT3G14620, AT1G16400, AT4G25090, AT5G08640, AT5G02540, AT5G25130, AT3G26830, AT3G30180, AT4G37370, AT3G61400, AT1G34510, AT5G23990, AT1G14540, AT2G06050, AT3G46600, AT4G16760, AT4G21580, AT5G62420, AT5G07460, AT1G72280, AT5G25120, AT4G05390, AT1G44090, AT1…	1968	1186	13998	1.28942	0.057536	0.00128738	0.0603092
GOTERM_BP_FAT	GO:0016998~cell wall macromolecule catabolic process	15	0.421348	4.35806e-05	AT4G01700, AT3G54420, AT1G21880, AT1G51940, AT2G43620, AT5G62150, AT1G02360, AT2G23770, AT5G15870, AT2G43570, AT4G25433, AT1G77630, AT3G47540, AT2G33580, AT2G43580	1968	32	13998	3.33413	0.0694256	0.00152975	0.0732255
GOTERM_BP_FAT	GO:0019438~aromatic compound biosynthetic process	53	1.48876	4.49073e-05	AT1G17020, AT1G67980, AT5G49330, AT5G60890, AT3G13650, AT1G73500, AT1G10170, AT5G34930, AT1G72680, AT3G62610, AT2G22330, AT5G23190, AT1G16540, AT2G04400, AT5G14700, AT4G39950, AT1G56650, AT1G33030, AT2G33590, AT5G42800, AT3G54640, AT4G25310, AT1G16490, AT5G08640, AT4G27070, AT2G02990, AT1G64160, AT3G26830, AT4G39030, AT1G76470, AT5G44070, AT1G09500, AT1G25220, AT5G28237, AT2G45400, AT2G45300, AT4…	1968	215	13998	1.75339	0.0714616	0.00154346	0.0754537
GOTERM_BP_FAT	GO:0042743~hydrogen peroxide metabolic process	28	0.786517	4.58536e-05	AT5G64100, AT5G19890, AT2G39040, AT5G17820, AT5G06730, AT4G08770, AT5G64120, AT3G03670, AT1G34510, AT4G36430, AT2G22420, AT3G49110, AT1G14540, AT1G49570, AT3G49960, AT5G40150, AT1G05240, AT5G39580, AT2G18980, AT5G67400, AT4G08780, AT5G64110, AT5G15180, AT4G17690, AT2G41480, AT1G30870, AT4G26010, AT1G05250	1968	88	13998	2.26317	0.0729112	0.00154383	0.0770432
GOTERM_BP_FAT	GO:0006793~phosphorus metabolic process	227	6.3764	6.54441e-05	AT1G70530, AT4G16250, AT3G21340, AT5G10520, AT3G08760, AT2G23770, AT2G19190, AT3G13690, AT1G07430, AT1G72540, AT2G33580, AT3G59700, AT1G21230, AT1G73500, AT2G02220, AT1G20650, AT3G45430, AT2G25220, AT5G38250, AT5G01820, AT3G47090, AT4G28490, AT5G55090, AT4G21940, AT5G59260, AT1G16670, AT4G34220, AT4G20940, AT3G48260, AT4G23280, AT4G31110, AT5G61350, AT2G28960, AT5G49770, AT4G23180, AT2G27060, AT4…	1968	1274	13998	1.26735	0.102419	0.0021587	0.109942
GOTERM_BP_FAT	GO:0010035~response to inorganic substance	109	3.0618	6.75822e-05	AT2G41380, AT3G48450, AT5G19890, AT5G17820, AT5G12030, AT3G44300, AT3G16350, AT2G26560, AT2G19310, AT1G02920, AT5G52640, AT2G17660, AT1G77120, AT1G49570, AT1G72680, AT1G05240, AT4G33020, AT5G39580, AT5G15180, AT4G17690, AT4G39230, AT4G10380, AT2G33590, AT1G06180, AT5G19770, AT5G15310, AT5G65140, AT1G05250, AT5G43370, AT5G51830, AT2G39040, AT5G44070, AT5G20830, AT3G22460, AT5G56550, AT5G64120, AT1…	1968	540	13998	1.43573	0.105582	0.00218549	0.113532
GOTERM_BP_FAT	GO:0006796~phosphate metabolic process	226	6.34831	8.38388e-05	AT1G70530, AT4G16250, AT3G21340, AT5G10520, AT3G08760, AT2G23770, AT2G19190, AT3G13690, AT1G07430, AT1G72540, AT2G33580, AT3G59700, AT1G21230, AT1G73500, AT2G02220, AT1G20650, AT3G45430, AT2G25220, AT5G38250, AT5G01820, AT3G47090, AT4G28490, AT5G55090, AT4G21940, AT5G59260, AT1G16670, AT4G34220, AT4G20940, AT3G48260, AT4G23280, AT4G31110, AT5G61350, AT2G28960, AT5G49770, AT4G23180, AT2G27060, AT4…	1968	1273	13998	1.26276	0.12927	0.00265845	0.140824
GOTERM_BP_FAT	GO:0042742~defense response to bacterium	46	1.29213	0.00010766	AT2G24570, AT5G13320, AT2G19190, AT1G19250, AT4G23810, AT5G52640, AT1G02920, AT5G06320, AT1G10170, AT1G72680, AT2G22330, AT5G57220, AT1G16540, AT1G80840, AT5G22570, AT2G23150, AT4G39950, AT1G55020, AT4G31550, AT3G14210, AT4G12720, AT4G09650, AT3G54640, AT5G46050, AT5G52830, AT3G27850, AT1G51890, AT5G44070, AT5G47220, AT3G52430, AT4G31800, AT3G49110, AT4G31750, AT2G38470, AT1G74710, AT4G23210, AT1…	1968	184	13998	1.7782	0.162853	0.00334827	0.180802
GOTERM_BP_FAT	GO:0016310~phosphorylation	208	5.8427	0.000235048	AT1G70530, AT4G16250, AT3G21340, AT5G10520, AT2G23770, AT3G08760, AT2G19190, AT3G13690, AT1G72540, AT2G33580, AT3G59700, AT1G21230, AT1G73500, AT2G02220, AT1G20650, AT3G45430, AT2G25220, AT5G38250, AT3G47090, AT5G01820, AT4G28490, AT5G55090, AT4G21940, AT5G59260, AT1G16670, AT4G34220, AT4G20940, AT3G48260, AT4G23280, AT4G31110, AT5G61350, AT2G28960, AT5G49770, AT4G23180, AT2G27060, AT5G46080, AT1…	1968	1178	13998	1.25591	0.321662	0.00716145	0.394338
GOTERM_BP_FAT	GO:0007166~cell surface receptor linked signal transduction	41	1.15169	0.000268919	AT2G23300, AT1G73080, AT3G23920, AT2G28970, AT5G49770, AT1G51830, AT5G56040, AT3G57830, AT5G51350, AT2G27060, AT2G24130, AT1G28440, AT1G31420, AT1G72180, AT3G17840, AT5G67200, AT1G53730, AT3G28040, AT2G02220, AT4G36180, AT2G41820, AT5G11210, AT2G01950, AT5G10020, AT1G74360, AT3G51740, AT3G49670, AT2G36570, AT3G47090, AT4G34390, AT5G46330, AT4G28490, AT1G75820, AT5G07920, AT1G12460, AT5G20480, AT5…	1968	164	13998	1.7782	0.358564	0.00804105	0.451043
GOTERM_BP_FAT	GO:0006955~immune response	64	1.79775	0.000300245	AT3G04220, AT1G73080, AT1G74100, AT3G52450, AT1G72920, AT5G10520, AT3G49500, AT5G13320, AT2G26560, AT1G19250, AT4G23810, AT3G11840, AT5G41550, AT1G28380, AT1G63870, AT5G06320, AT4G37150, AT4G19530, AT1G72680, AT2G35930, AT5G44910, AT1G55020, AT4G11170, AT4G12720, AT1G56510, AT5G64890, AT5G41540, AT2G39200, AT5G44900, AT5G36970, AT5G44070, AT1G29340, AT1G72940, AT1G72900, AT5G47220, AT3G52430, AT1…	1968	293	13998	1.55365	0.390904	0.00881411	0.503458
GOTERM_BP_FAT	GO:0006800~oxygen and reactive oxygen species metabolic process	30	0.842697	0.000394837	AT5G64100, AT5G19890, AT2G39040, AT5G17820, AT5G06730, AT4G08770, AT5G64120, AT3G03670, AT1G34510, AT4G36430, AT2G22420, AT3G49110, AT1G14540, AT1G49570, AT3G49960, AT5G40150, AT1G05240, AT5G39580, AT2G18980, AT5G67400, AT4G08780, AT5G64110, AT5G15180, AT4G17690, AT3G56350, AT2G41480, AT1G30870, AT1G56650, AT4G26010, AT1G05250	1968	109	13998	1.95765	0.479	0.0113735	0.661579
GOTERM_BP_FAT	GO:0009694~jasmonic acid metabolic process	12	0.337079	0.000413065	AT1G20510, AT1G17420, AT2G44810, AT5G42650, AT5G07010, AT4G37150, AT2G06050, AT1G72520, AT1G55020, AT1G19640, AT3G25780, AT4G16760	1968	26	13998	3.28283	0.494452	0.0116917	0.692021
GOTERM_BP_FAT	GO:0031407~oxylipin metabolic process	14	0.393258	0.000413687	AT1G17420, AT2G44810, AT5G07010, AT1G55020, AT2G26560, AT1G19640, AT1G20510, AT3G22400, AT5G42650, AT4G37150, AT1G72520, AT2G06050, AT3G25780, AT4G16760	1968	34	13998	2.9288	0.494971	0.0115118	0.69306
GOTERM_BP_FAT	GO:0009408~response to heat	33	0.926966	0.000580211	AT5G59820, AT5G12030, AT1G07400, AT5G03720, AT2G19310, AT2G29500, AT2G26150, AT5G67180, AT3G61190, AT5G52640, AT1G52560, AT1G59860, AT4G26080, AT2G38470, AT3G08970, AT1G29330, AT1G77000, AT1G16540, AT1G54050, AT3G11020, AT5G51440, AT5G02490, AT1G20440, AT5G12020, AT3G63350, AT5G57050, AT4G21870, AT1G09080, AT1G74310, AT2G40340, AT5G05410, AT1G53540, AT3G12580	1968	127	13998	1.84821	0.616419	0.0158432	0.970764
GOTERM_BP_FAT	GO:0009644~response to high light intensity	16	0.449438	0.00064198	AT1G17420, AT1G54050, AT5G12030, AT2G17840, AT3G63350, AT2G19310, AT2G29500, AT2G26150, AT5G57050, AT1G52560, AT4G04020, AT1G74310, AT1G27730, AT2G47450, AT3G50820, AT3G12580	1968	44	13998	2.58647	0.653631	0.017231	1.07359
GOTERM_BP_FAT	GO:0006790~sulfur metabolic process	41	1.15169	0.000664434	AT3G26830, AT5G44070, AT1G74100, AT5G64000, AT4G11280, AT3G22460, AT1G62540, AT3G19710, AT5G48180, AT4G13770, AT3G44320, AT1G16410, AT1G04580, AT1G64660, AT1G01480, AT5G23010, AT5G65800, AT5G60890, AT4G26200, AT5G56760, AT3G25900, AT1G73500, AT2G38470, AT3G22740, AT1G65860, AT1G72680, AT1G29690, AT5G57220, AT2G22330, AT1G62570, AT4G12030, AT1G18570, AT4G39950, AT3G14210, AT1G18590, AT2G25450, AT1…	1968	171	13998	1.70541	0.666244	0.0175434	1.11094
GOTERM_BP_FAT	GO:0006575~cellular amino acid derivative metabolic process	60	1.68539	0.000782376	AT1G09240, AT5G53120, AT1G17020, AT1G67980, AT1G52570, AT5G49330, AT1G20510, AT5G65800, AT5G60890, AT3G13650, AT4G26200, AT1G73500, AT1G72680, AT3G62610, AT2G22330, AT5G23190, AT2G04400, AT5G14700, AT4G39950, AT4G37770, AT3G59050, AT1G56650, AT1G33030, AT2G33590, AT5G42800, AT3G54640, AT4G25310, AT1G16490, AT5G08640, AT4G27070, AT2G02990, AT1G64160, AT1G76470, AT5G44070, AT5G66690, AT1G09500, AT4…	1968	280	13998	1.52417	0.725337	0.0203023	1.30692
GOTERM_BP_FAT	GO:0009642~response to light intensity	22	0.617978	0.000806604	AT5G59820, AT1G17420, AT1G54050, AT5G20230, AT5G12030, AT1G02340, AT2G06850, AT2G17840, AT3G63350, AT2G19310, AT2G29500, AT2G26150, AT5G57050, AT1G52560, AT4G04020, AT1G74310, AT3G59220, AT1G27730, AT2G47450, AT3G50820, AT1G10170, AT3G12580	1968	73	13998	2.14359	0.736115	0.0206011	1.34714
GOTERM_BP_FAT	GO:0009664~plant-type cell wall organization	23	0.646067	0.000821152	AT2G39700, AT1G23720, AT1G26770, AT4G08410, AT3G54590, AT5G35190, AT2G28950, AT3G54580, AT3G45960, AT3G29030, AT1G31420, AT1G62980, AT1G26240, AT1G62440, AT5G06640, AT4G34980, AT2G24980, AT5G06630, AT4G13390, AT1G26250, AT3G28550, AT1G12040, AT2G20750	1968	78	13998	2.09737	0.742382	0.0206496	1.37128
GOTERM_BP_FAT	GO:0009416~response to light stimulus	91	2.55618	0.000871296	AT5G67385, AT1G75780, AT1G14280, AT4G16250, AT5G12030, AT5G15960, AT1G19150, AT3G08660, AT3G58850, AT2G19310, AT1G32870, AT5G24120, AT1G20090, AT3G26490, AT5G45340, AT3G59220, AT4G16780, AT1G66480, AT1G27730, AT1G02400, AT2G46790, AT1G10170, AT5G48410, AT2G42870, AT1G07720, AT1G09530, AT3G12610, AT3G63350, AT5G38420, AT4G34250, AT5G57050, AT1G67900, AT2G17730, AT3G15570, AT2G14820, AT4G25350, AT4…	1968	466	13998	1.38898	0.762868	0.0215691	1.45444
GOTERM_BP_FAT	GO:0009738~abscisic acid mediated signaling	22	0.617978	0.000979535	AT1G69260, AT2G36270, AT4G34000, AT5G51990, AT1G52570, AT4G17615, AT5G66880, AT5G64750, AT5G57050, AT5G47100, AT5G52300, AT5G67300, AT3G59220, AT4G26080, AT3G11410, AT2G40340, AT1G17550, AT5G58670, AT1G32640, AT5G01540, AT2G46510, AT5G01550	1968	74	13998	2.11462	0.801706	0.0238601	1.63373
GOTERM_BP_FAT	GO:0009409~response to cold	51	1.43258	0.00125399	AT5G15960, AT3G22840, AT4G36020, AT1G17190, AT3G61190, AT5G52310, AT4G25480, AT1G27730, AT3G50970, AT5G20630, AT1G16540, AT3G27660, AT4G38840, AT5G15970, AT5G43170, AT3G22370, AT1G07720, AT4G17615, AT3G14210, AT4G09650, AT4G34150, AT4G25490, AT5G67450, AT5G59820, AT3G54050, AT5G20830, AT2G42530, AT4G17090, AT2G17840, AT5G04530, AT5G12250, AT3G22310, AT4G04020, AT4G26080, AT3G11410, AT2G38470, AT4…	1968	233	13998	1.55688	0.87402	0.0300058	2.08695
GOTERM_BP_FAT	GO:0042493~response to drug	23	0.646067	0.00141723	AT1G15520, AT4G39030, AT5G65380, AT1G33110, AT2G04040, AT1G66760, AT3G12610, AT5G44050, AT2G04100, AT3G23550, AT1G61890, AT1G15210, AT1G12950, AT5G13750, AT5G52050, AT4G25640, AT5G13740, AT2G04050, AT5G17700, AT4G23030, AT1G71140, AT2G34360, AT1G58340	1968	81	13998	2.01969	0.903817	0.0333655	2.35559
GOTERM_BP_FAT	GO:0044272~sulfur compound biosynthetic process	28	0.786517	0.00146837	AT3G26830, AT1G74100, AT3G22460, AT1G62540, AT3G19710, AT4G13770, AT1G16410, AT5G23010, AT5G60890, AT5G56760, AT2G38470, AT3G25900, AT1G73500, AT1G65860, AT3G22740, AT2G22330, AT5G57220, AT4G12030, AT1G62570, AT1G18570, AT4G39950, AT1G18590, AT2G25450, AT1G16400, AT5G28020, AT2G30770, AT5G54770, AT1G24100	1968	107	13998	1.86129	0.911615	0.0340642	2.43961
GOTERM_BP_FAT	GO:0031408~oxylipin biosynthetic process	12	0.337079	0.0017058	AT3G22400, AT1G20510, AT1G17420, AT2G44810, AT5G42650, AT2G06050, AT1G72520, AT1G55020, AT1G19640, AT2G26560, AT3G25780, AT4G16760	1968	30	13998	2.84512	0.940316	0.0389221	2.8288
GOTERM_BP_FAT	GO:0052542~callose deposition during defense response	9	0.252809	0.00175963	AT2G22330, AT5G57220, AT1G28380, AT5G44070, AT3G54640, AT1G18570, AT5G46330, AT4G39950, AT1G24100, AT1G72680, AT1G52410, AT1G29690	1968	18	13998	3.5564	0.945399	0.0395802	2.91682
GOTERM_BP_FAT	GO:0002213~defense response to insect	6	0.168539	0.00210736	AT5G57220, AT5G24770, AT5G60890, AT5G36220, AT3G52430, AT4G16760	1968	8	13998	5.3346	0.969283	0.046591	3.48368
GOTERM_BP_FAT	GO:0010120~camalexin biosynthetic process	6	0.168539	0.00210736	AT2G22330, AT3G26830, AT2G30770, AT2G38470, AT1G73500, AT4G39950	1968	8	13998	5.3346	0.969283	0.046591	3.48368
GOTERM_BP_FAT	GO:0052317~camalexin metabolic process	6	0.168539	0.00210736	AT2G22330, AT3G26830, AT2G30770, AT2G38470, AT1G73500, AT4G39950	1968	8	13998	5.3346	0.969283	0.046591	3.48368
GOTERM_BP_FAT	GO:0009314~response to radiation	91	2.55618	0.00250931	AT5G67385, AT1G75780, AT1G14280, AT4G16250, AT5G12030, AT5G15960, AT1G19150, AT3G08660, AT3G58850, AT2G19310, AT1G32870, AT5G24120, AT1G20090, AT3G26490, AT5G45340, AT3G59220, AT4G16780, AT1G66480, AT1G27730, AT1G02400, AT2G46790, AT1G10170, AT5G48410, AT2G42870, AT1G07720, AT1G09530, AT3G12610, AT3G63350, AT5G38420, AT4G34250, AT5G57050, AT1G67900, AT2G17730, AT3G15570, AT2G14820, AT4G25350, AT4…	1968	482	13998	1.34287	0.984205	0.0545129	4.13504
GOTERM_BP_FAT	GO:0006586~indolalkylamine metabolic process	10	0.280899	0.00266174	AT2G22330, AT5G60890, AT3G54640, AT2G04400, AT5G05730, AT1G25220, AT4G39950, AT5G28237, AT4G27070, AT1G52410, AT5G17990	1968	23	13998	3.09252	0.987727	0.0569839	4.38098
GOTERM_BP_FAT	GO:0009695~jasmonic acid biosynthetic process	10	0.280899	0.00266174	AT1G20510, AT1G17420, AT2G44810, AT5G42650, AT2G06050, AT1G72520, AT1G55020, AT1G19640, AT3G25780, AT4G16760	1968	23	13998	3.09252	0.987727	0.0569839	4.38098
GOTERM_BP_FAT	GO:0006568~tryptophan metabolic process	10	0.280899	0.00266174	AT2G22330, AT5G60890, AT3G54640, AT2G04400, AT5G05730, AT1G25220, AT4G39950, AT5G28237, AT4G27070, AT1G52410, AT5G17990	1968	23	13998	3.09252	0.987727	0.0569839	4.38098
GOTERM_BP_FAT	GO:0015893~drug transport	22	0.617978	0.00283367	AT1G15520, AT4G39030, AT5G65380, AT1G33110, AT2G04040, AT1G66760, AT5G44050, AT2G04100, AT3G23550, AT1G61890, AT1G15210, AT1G12950, AT5G13750, AT5G52050, AT4G25640, AT5G13740, AT2G04050, AT5G17700, AT4G23030, AT1G71140, AT2G34360, AT1G58340	1968	80	13998	1.95602	0.990768	0.0597835	4.65766
GOTERM_BP_FAT	GO:0006857~oligopeptide transport	20	0.561798	0.00293294	AT2G26690, AT3G53960, AT3G54140, AT1G69870, AT1G65730, AT3G21670, AT4G21680, AT3G47960, AT5G55930, AT5G64410, AT1G72120, AT1G59740, AT1G52190, AT3G16180, AT3G45660, AT3G45650, AT1G09930, AT2G37900, AT5G46050, AT2G02020	1968	70	13998	2.03223	0.992167	0.061037	4.81707
GOTERM_BP_FAT	GO:0015833~peptide transport	20	0.561798	0.00293294	AT2G26690, AT3G53960, AT3G54140, AT1G69870, AT1G65730, AT3G21670, AT4G21680, AT3G47960, AT5G55930, AT5G64410, AT1G72120, AT1G59740, AT1G52190, AT3G16180, AT3G45660, AT3G45650, AT1G09930, AT2G37900, AT5G46050, AT2G02020	1968	70	13998	2.03223	0.992167	0.061037	4.81707
GOTERM_BP_FAT	GO:0010817~regulation of hormone levels	29	0.814607	0.0036488	AT1G28230, AT3G02875, AT5G56970, AT2G44990, AT2G34650, AT3G44300, AT3G30180, AT1G25220, AT2G45400, AT5G43890, AT1G44350, AT5G27520, AT5G65980, AT3G63110, AT3G14370, AT1G23080, AT3G63440, AT4G13260, AT2G22330, AT2G38120, AT1G53700, AT4G14430, AT4G29740, AT2G03760, AT4G39950, AT2G27150, AT5G05730, AT2G36800, AT1G73590	1968	119	13998	1.73337	0.997607	0.0744566	5.95921
GOTERM_BP_FAT	GO:0052544~callose deposition in cell wall during defense response	8	0.224719	0.00382347	AT2G22330, AT5G57220, AT5G44070, AT3G54640, AT1G18570, AT5G46330, AT4G39950, AT1G24100, AT1G72680, AT1G52410, AT1G29690	1968	16	13998	3.5564	0.998208	0.076938	6.23593
GOTERM_BP_FAT	GO:0052482~cell wall thickening during defense response	8	0.224719	0.00382347	AT2G22330, AT5G57220, AT5G44070, AT3G54640, AT1G18570, AT5G46330, AT4G39950, AT1G24100, AT1G72680, AT1G52410, AT1G29690	1968	16	13998	3.5564	0.998208	0.076938	6.23593
GOTERM_BP_FAT	GO:0045087~innate immune response	56	1.57303	0.0038485	AT3G04220, AT1G73080, AT1G74100, AT1G72920, AT5G10520, AT3G49500, AT5G13320, AT2G26560, AT1G19250, AT4G23810, AT5G41550, AT1G28380, AT1G63870, AT4G37150, AT4G19530, AT5G44910, AT1G55020, AT4G11170, AT1G56510, AT4G12720, AT5G64890, AT5G41540, AT2G39200, AT5G44900, AT5G36970, AT1G29340, AT1G72940, AT1G72900, AT5G47220, AT3G52430, AT1G05460, AT4G12470, AT5G40910, AT5G38340, AT2G20142, AT1G74710, AT4…	1968	275	13998	1.44843	0.998281	0.0764927	6.27551
GOTERM_BP_FAT	GO:0052545~callose localization	9	0.252809	0.00390531	AT2G22330, AT5G57220, AT1G28380, AT5G44070, AT3G54640, AT1G18570, AT5G46330, AT4G39950, AT1G24100, AT1G72680, AT1G52410, AT1G29690	1968	20	13998	3.20076	0.998436	0.0766589	6.36531
GOTERM_BP_FAT	GO:0042445~hormone metabolic process	20	0.561798	0.00412697	AT2G22330, AT4G13260, AT3G02875, AT4G14430, AT5G56970, AT4G29740, AT2G03760, AT3G44300, AT3G30180, AT1G25220, AT4G39950, AT2G45400, AT2G27150, AT5G43890, AT5G27520, AT1G44350, AT5G05730, AT2G36800, AT3G63110, AT3G63440	1968	72	13998	1.97578	0.998917	0.0798926	6.71492
GOTERM_BP_FAT	GO:0042431~indole metabolic process	6	0.168539	0.00419389	AT2G22330, AT3G26830, AT2G30770, AT2G38470, AT1G73500, AT4G39950	1968	9	13998	4.74187	0.99903	0.0801995	6.82023
GOTERM_BP_FAT	GO:0009700~indole phytoalexin biosynthetic process	6	0.168539	0.00419389	AT2G22330, AT3G26830, AT2G30770, AT2G38470, AT1G73500, AT4G39950	1968	9	13998	4.74187	0.99903	0.0801995	6.82023
GOTERM_BP_FAT	GO:0052314~phytoalexin metabolic process	6	0.168539	0.00419389	AT2G22330, AT3G26830, AT2G30770, AT2G38470, AT1G73500, AT4G39950	1968	9	13998	4.74187	0.99903	0.0801995	6.82023
GOTERM_BP_FAT	GO:0046217~indole phytoalexin metabolic process	6	0.168539	0.00419389	AT2G22330, AT3G26830, AT2G30770, AT2G38470, AT1G73500, AT4G39950	1968	9	13998	4.74187	0.99903	0.0801995	6.82023
GOTERM_BP_FAT	GO:0052315~phytoalexin biosynthetic process	6	0.168539	0.00419389	AT2G22330, AT3G26830, AT2G30770, AT2G38470, AT1G73500, AT4G39950	1968	9	13998	4.74187	0.99903	0.0801995	6.82023
GOTERM_BP_FAT	GO:0042991~transcription factor import into nucleus	5	0.140449	0.00460047	AT3G61630, AT4G23750, AT4G27950, AT5G53290, AT2G46310	1968	6	13998	5.92734	0.999506	0.0866442	7.45763
GOTERM_BP_FAT	GO:0005984~disaccharide metabolic process	14	0.393258	0.00480978	AT5G20280, AT4G17770, AT5G20830, AT5G11110, AT2G22190, AT1G23870, AT4G02280, AT4G17090, AT4G24040, AT5G40390, AT3G43190, AT5G65140, AT2G18700, AT1G35910	1968	43	13998	2.3158	0.999651	0.089397	7.78416
GOTERM_BP_FAT	GO:0016051~carbohydrate biosynthetic process	52	1.46067	0.00483349	AT1G74100, AT1G62540, AT2G22190, AT4G02280, AT4G24000, AT3G19710, AT4G39350, AT5G23010, AT1G70090, AT5G60890, AT2G18700, AT1G65860, AT2G22330, AT5G57220, AT5G47780, AT4G12030, AT1G62570, AT1G60450, AT1G23870, AT5G38420, AT1G18590, AT2G25450, AT5G40390, AT3G43190, AT1G16400, AT1G24170, AT1G03310, AT5G65140, AT2G33100, AT5G65690, AT3G54050, AT5G20830, AT3G50760, AT1G56600, AT4G13770, AT4G17090, AT1…	1968	254	13998	1.45616	0.999664	0.0888218	7.82109
GOTERM_BP_FAT	GO:0033037~polysaccharide localization	9	0.252809	0.00554173	AT2G22330, AT5G57220, AT1G28380, AT5G44070, AT3G54640, AT1G18570, AT5G46330, AT4G39950, AT1G24100, AT1G72680, AT1G52410, AT1G29690	1968	21	13998	3.04834	0.999896	0.100088	8.91755
GOTERM_BP_FAT	GO:0009699~phenylpropanoid biosynthetic process	30	0.842697	0.00555277	AT2G02990, AT1G64160, AT1G76470, AT5G44070, AT1G17020, AT1G09500, AT1G67980, AT2G45400, AT5G49330, AT4G26220, AT1G71030, AT3G13650, AT1G72680, AT1G29690, AT3G62610, AT5G23190, AT1G09510, AT5G14700, AT5G46330, AT3G21230, AT1G80820, AT4G30470, AT1G56650, AT2G33590, AT1G33030, AT5G42800, AT2G36790, AT4G25310, AT1G09490, AT1G16490, AT5G08640, AT4G37990	1968	128	13998	1.66706	0.999898	0.0991963	8.93454
GOTERM_BP_FAT	GO:0006576~biogenic amine metabolic process	17	0.477528	0.00612448	AT2G22330, AT5G04950, AT1G09240, AT5G53120, AT2G04400, AT1G25220, AT5G18930, AT4G39950, AT5G28237, AT1G52570, AT1G52410, AT3G59050, AT5G60890, AT3G54640, AT5G05730, AT5G15950, AT5G17990, AT4G27070	1968	59	13998	2.04945	0.999961	0.107708	9.81051
GOTERM_BP_FAT	GO:0006855~multidrug transport	20	0.561798	0.00664817	AT1G15520, AT4G39030, AT5G65380, AT1G33110, AT2G04040, AT1G66760, AT5G44050, AT2G04100, AT3G23550, AT1G61890, AT1G15210, AT1G12950, AT5G52050, AT4G25640, AT2G04050, AT5G17700, AT4G23030, AT1G71140, AT2G34360, AT1G58340	1968	75	13998	1.89675	0.999984	0.115174	10.606
GOTERM_BP_FAT	GO:0042401~biogenic amine biosynthetic process	13	0.365169	0.00710055	AT5G04950, AT1G09240, AT5G53120, AT2G04400, AT1G25220, AT5G28237, AT5G18930, AT1G52410, AT5G60890, AT3G54640, AT5G05730, AT5G15950, AT5G17990, AT4G27070	1968	40	13998	2.31166	0.999992	0.121276	11.2878
GOTERM_BP_FAT	GO:0009809~lignin biosynthetic process	14	0.393258	0.00733304	AT5G44070, AT1G76470, AT1G09510, AT1G09500, AT5G14700, AT1G67980, AT1G80820, AT4G26220, AT4G30470, AT2G33590, AT1G33030, AT1G16490, AT1G09490, AT1G72680, AT4G37990, AT1G29690	1968	45	13998	2.21287	0.999995	0.12373	11.6363
GOTERM_BP_FAT	GO:0044036~cell wall macromolecule metabolic process	15	0.421348	0.00742038	AT4G01700, AT3G54420, AT1G21880, AT1G51940, AT2G43620, AT5G62150, AT1G02360, AT2G23770, AT5G15870, AT2G43570, AT4G25433, AT1G77630, AT3G47540, AT2G33580, AT2G43580	1968	50	13998	2.13384	0.999995	0.123854	11.7668
GOTERM_BP_FAT	GO:0052543~callose deposition in cell wall	8	0.224719	0.00824056	AT2G22330, AT5G57220, AT5G44070, AT3G54640, AT1G18570, AT5G46330, AT4G39950, AT1G24100, AT1G72680, AT1G52410, AT1G29690	1968	18	13998	3.16125	0.999999	0.135268	12.9843
GOTERM_BP_FAT	GO:0009625~response to insect	7	0.196629	0.00834338	AT5G57220, AT5G24770, AT5G60890, AT5G36220, AT3G52430, AT3G14210, AT4G16760	1968	14	13998	3.5564	0.999999	0.135503	13.1358
GOTERM_BP_FAT	GO:0002252~immune effector process	9	0.252809	0.010314	AT3G11840, AT2G35980, AT3G52450, AT2G35930, AT5G06320, AT5G24590, AT3G49500, AT2G26560, AT1G05460	1968	23	13998	2.78327	1	0.163309	15.992
GOTERM_BP_FAT	GO:0015698~inorganic anion transport	15	0.421348	0.0106847	AT1G68740, AT1G69870, AT4G08620, AT3G51895, AT4G19030, AT3G26570, AT1G08090, AT5G10180, AT3G45650, AT5G50200, AT4G10380, AT1G20860, AT3G54700, AT5G43370, AT1G22150	1968	52	13998	2.05177	1	0.167098	16.5194
GOTERM_BP_FAT	GO:0042538~hyperosmotic salinity response	13	0.365169	0.0107595	AT5G59820, AT5G49480, AT5G43170, AT5G50720, AT3G04290, AT5G24770, AT5G52310, AT3G19580, AT1G66350, AT3G14440, AT5G46050, AT4G24960, AT5G67450	1968	42	13998	2.20158	1	0.166604	16.6253
GOTERM_BP_FAT	GO:0043288~apocarotenoid metabolic process	8	0.224719	0.0114911	AT1G16540, AT5G45340, AT3G14440, AT2G27150, AT3G43600, AT4G19230, AT1G04580, AT3G21780	1968	19	13998	2.99487	1	0.175307	17.6557
GOTERM_BP_FAT	GO:0009687~abscisic acid metabolic process	8	0.224719	0.0114911	AT1G16540, AT5G45340, AT3G14440, AT2G27150, AT3G43600, AT4G19230, AT1G04580, AT3G21780	1968	19	13998	2.99487	1	0.175307	17.6557
GOTERM_BP_FAT	GO:0052386~cell wall thickening	8	0.224719	0.0114911	AT2G22330, AT5G57220, AT5G44070, AT3G54640, AT1G18570, AT5G46330, AT4G39950, AT1G24100, AT1G72680, AT1G52410, AT1G29690	1968	19	13998	2.99487	1	0.175307	17.6557
GOTERM_BP_FAT	GO:0006820~anion transport	20	0.561798	0.0118221	AT1G68740, AT1G15460, AT1G69870, AT4G08620, AT1G50400, AT3G51895, AT4G19030, AT3G26570, AT1G08090, AT2G34390, AT5G10180, AT3G45650, AT4G10380, AT5G50200, AT1G20860, AT3G54700, AT4G21120, AT2G47160, AT5G43370, AT1G22150	1968	79	13998	1.80071	1	0.178271	18.1179
GOTERM_BP_FAT	GO:0009735~response to cytokinin stimulus	20	0.561798	0.0135179	AT3G61630, AT2G01760, AT2G18300, AT5G53290, AT3G10520, AT5G25220, AT3G59420, AT4G23750, AT4G34160, AT4G37790, AT1G19050, AT4G27950, AT1G13420, AT5G65800, AT2G46310, AT1G67710, AT4G16780, AT3G48100, AT5G35750, AT4G01540	1968	80	13998	1.7782	1	0.199467	20.448
GOTERM_BP_FAT	GO:0009624~response to nematode	16	0.449438	0.0144249	AT2G38120, AT4G39030, AT1G71880, AT2G38290, AT2G39350, AT5G64290, AT2G41560, AT1G59740, AT1G58360, AT1G64780, AT1G20840, AT4G18210, AT3G51860, AT5G13740, AT1G61800, AT1G58340	1968	59	13998	1.9289	1	0.209576	21.6686
GOTERM_BP_FAT	GO:0006972~hyperosmotic response	14	0.393258	0.0154249	AT5G59820, AT5G12030, AT5G49480, AT5G43170, AT5G50720, AT3G04290, AT5G24770, AT5G52310, AT3G19580, AT1G66350, AT3G14440, AT5G46050, AT4G24960, AT5G67450	1968	49	13998	2.03223	1	0.220556	22.9938
GOTERM_BP_FAT	GO:0046351~disaccharide biosynthetic process	11	0.308989	0.0155682	AT5G40390, AT3G43190, AT4G17770, AT5G20830, AT2G22190, AT2G18700, AT4G02280, AT1G23870, AT5G65140, AT1G35910, AT4G17090	1968	34	13998	2.3012	1	0.22049	23.182
GOTERM_BP_FAT	GO:0046219~indolalkylamine biosynthetic process	8	0.224719	0.0155757	AT5G60890, AT3G54640, AT2G04400, AT5G05730, AT1G25220, AT5G28237, AT4G27070, AT1G52410, AT5G17990	1968	20	13998	2.84512	1	0.218732	23.1918
GOTERM_BP_FAT	GO:0000162~tryptophan biosynthetic process	8	0.224719	0.0155757	AT5G60890, AT3G54640, AT2G04400, AT5G05730, AT1G25220, AT5G28237, AT4G27070, AT1G52410, AT5G17990	1968	20	13998	2.84512	1	0.218732	23.1918
GOTERM_BP_FAT	GO:0009631~cold acclimation	8	0.224719	0.0155757	AT5G59820, AT4G25480, AT4G25470, AT5G15960, AT1G20440, AT4G25490, AT3G50970, AT2G42540	1968	20	13998	2.84512	1	0.218732	23.1918
GOTERM_BP_FAT	GO:0009850~auxin metabolic process	12	0.337079	0.0158029	AT2G22330, AT4G13260, AT3G02875, AT4G14430, AT5G43890, AT5G27520, AT3G44300, AT1G44350, AT5G05730, AT1G25220, AT4G39950, AT2G27150	1968	39	13998	2.18856	1	0.219721	23.4892
GOTERM_BP_FAT	GO:0009808~lignin metabolic process	17	0.477528	0.0159974	AT1G76470, AT5G44070, AT1G09510, AT1G09500, AT5G66690, AT5G14700, AT1G67980, AT1G80820, AT5G01040, AT5G01050, AT4G26220, AT4G30470, AT1G33030, AT2G33590, AT1G16490, AT1G09490, AT1G72680, AT4G37990, AT1G29690	1968	65	13998	1.86027	1	0.22029	23.7429
GOTERM_BP_FAT	GO:0010193~response to ozone	9	0.252809	0.0175971	AT5G55120, AT1G15520, AT1G51400, AT5G42380, AT2G06050, AT1G72520, AT4G11170, AT4G12720, AT3G02840	1968	25	13998	2.56061	1	0.23769	25.8
GOTERM_BP_FAT	GO:0016042~lipid catabolic process	41	1.15169	0.0182342	AT3G27950, AT3G14225, AT4G28780, AT2G44990, AT4G37060, AT1G54020, AT1G52570, AT2G26560, AT3G50400, AT3G14220, AT2G31690, AT4G10060, AT3G55940, AT5G45670, AT2G06925, AT4G18970, AT5G27520, AT5G45340, AT1G02400, AT5G58690, AT5G58670, AT5G58700, AT4G16760, AT3G48460, AT4G14430, AT3G03530, AT2G24560, AT5G65110, AT1G53920, AT3G14210, AT3G21780, AT3G11210, AT3G04290, AT3G54950, AT5G45950, AT1G30040, AT5…	1968	205	13998	1.42256	1	0.243263	26.6048
GOTERM_BP_FAT	GO:0009835~ripening	6	0.168539	0.0183005	AT1G01480, AT4G37770, AT5G65800, AT5G65380, AT4G11280, AT4G26200	1968	12	13998	3.5564	1	0.242111	26.688
GOTERM_BP_FAT	GO:0009867~jasmonic acid mediated signaling pathway	11	0.308989	0.0191223	AT2G02990, AT1G66350, AT3G23240, AT3G15210, AT3G17860, AT3G15500, AT1G19180, AT5G47220, AT1G19640, AT1G32640, AT1G28480	1968	35	13998	2.23545	1	0.249621	27.7127
GOTERM_BP_FAT	GO:0009851~auxin biosynthetic process	8	0.224719	0.0205927	AT2G22330, AT4G13260, AT5G43890, AT3G44300, AT5G05730, AT1G25220, AT4G39950, AT2G27150	1968	21	13998	2.70964	1	0.264149	29.5127
GOTERM_BP_FAT	GO:0009311~oligosaccharide metabolic process	14	0.393258	0.0214195	AT5G20280, AT4G17770, AT5G20830, AT5G11110, AT2G22190, AT1G23870, AT4G02280, AT4G17090, AT4G24040, AT5G40390, AT3G43190, AT5G65140, AT2G18700, AT1G35910	1968	51	13998	1.95253	1	0.271197	30.5062
GOTERM_BP_FAT	GO:0048527~lateral root development	14	0.393258	0.0214195	AT2G38120, AT3G58190, AT3G50060, AT5G13080, AT4G12550, AT5G18560, AT2G42430, AT1G25220, AT1G55020, AT1G13260, AT1G08090, AT3G22400, AT3G59420, AT5G05730	1968	51	13998	1.95253	1	0.271197	30.5062
GOTERM_BP_FAT	GO:0034637~cellular carbohydrate biosynthetic process	38	1.06742	0.0214358	AT5G65690, AT1G74100, AT5G20830, AT2G22190, AT1G62540, AT3G19710, AT4G24000, AT4G02280, AT4G13770, AT4G39350, AT4G17090, AT1G16410, AT1G30620, AT5G23010, AT1G02730, AT5G60890, AT2G18700, AT1G65860, AT5G57220, AT2G22330, AT4G01750, AT4G17770, AT4G12030, AT1G62570, AT1G18570, AT1G23870, AT1G72610, AT1G18590, AT2G25450, AT5G40390, AT3G43190, AT1G16400, AT1G03310, AT4G39210, AT5G65140, AT2G33100, AT1…	1968	189	13998	1.43009	1	0.269349	30.5257
GOTERM_BP_FAT	GO:0045730~respiratory burst	4	0.11236	0.0222047	AT3G11840, AT3G52450, AT2G35930, AT5G64120	1968	5	13998	5.69024	1	0.275573	31.4375
GOTERM_BP_FAT	GO:0009698~phenylpropanoid metabolic process	34	0.955056	0.0233036	AT2G02990, AT1G64160, AT1G76470, AT5G44070, AT1G17020, AT5G66690, AT1G09500, AT1G67980, AT2G45400, AT5G49330, AT1G20510, AT5G01050, AT4G26220, AT1G71030, AT3G13650, AT1G72680, AT1G29690, AT3G62610, AT5G23190, AT1G09510, AT5G14700, AT5G46330, AT3G21230, AT1G80820, AT5G01040, AT4G30470, AT1G56650, AT2G33590, AT1G33030, AT5G42800, AT2G36790, AT4G25310, AT1G09490, AT1G16490, AT5G08640, AT4G37990	1968	166	13998	1.45684	1	0.285092	32.7212
GOTERM_BP_FAT	GO:0010043~response to zinc ion	5	0.140449	0.0272048	AT5G13740, AT1G16150, AT4G33020, AT3G22460, AT2G23150	1968	9	13998	3.95156	1	0.322407	37.0982
GOTERM_BP_FAT	GO:0006721~terpenoid metabolic process	22	0.617978	0.029763	AT1G16540, AT3G21500, AT4G15340, AT5G36150, AT1G44090, AT2G44990, AT1G50960, AT2G27150, AT1G04580, AT3G21780, AT1G30040, AT1G61120, AT5G45340, AT5G57030, AT3G14440, AT1G06570, AT1G78970, AT1G02400, AT3G43600, AT4G16740, AT4G19230, AT5G42600	1968	98	13998	1.59675	1	0.344759	39.8215
GOTERM_BP_FAT	GO:0009072~aromatic amino acid family metabolic process	15	0.421348	0.0314069	AT2G22330, AT2G04400, AT1G25220, AT2G43820, AT4G39950, AT5G28237, AT1G52410, AT2G45300, AT5G22630, AT5G60890, AT3G54640, AT5G05730, AT1G06570, AT5G17990, AT4G27070, AT5G34930	1968	59	13998	1.80834	1	0.357717	41.5125
GOTERM_BP_FAT	GO:0009312~oligosaccharide biosynthetic process	11	0.308989	0.0333106	AT5G40390, AT3G43190, AT4G17770, AT5G20830, AT2G22190, AT2G18700, AT4G02280, AT1G23870, AT5G65140, AT1G35910, AT4G17090	1968	38	13998	2.05897	1	0.372559	43.4149
GOTERM_BP_FAT	GO:0006714~sesquiterpenoid metabolic process	8	0.224719	0.0337705	AT1G16540, AT5G45340, AT3G14440, AT2G27150, AT3G43600, AT4G19230, AT1G04580, AT3G21780	1968	23	13998	2.47402	1	0.374213	43.8657
GOTERM_BP_FAT	GO:0051761~sesquiterpene metabolic process	8	0.224719	0.0337705	AT1G16540, AT5G45340, AT3G14440, AT2G27150, AT3G43600, AT4G19230, AT1G04580, AT3G21780	1968	23	13998	2.47402	1	0.374213	43.8657
GOTERM_BP_FAT	GO:0015850~organic alcohol transport	4	0.11236	0.0398089	AT5G13750, AT1G30560, AT5G13740, AT2G43330	1968	6	13998	4.74187	1	0.422901	49.4797
GOTERM_BP_FAT	GO:0008300~isoprenoid catabolic process	5	0.140449	0.0403927	AT1G30040, AT2G44990, AT5G45340, AT1G02400, AT3G21780	1968	10	13998	3.5564	1	0.425029	49.9935
GOTERM_BP_FAT	GO:0016115~terpenoid catabolic process	5	0.140449	0.0403927	AT1G30040, AT2G44990, AT5G45340, AT1G02400, AT3G21780	1968	10	13998	3.5564	1	0.425029	49.9935
GOTERM_BP_FAT	GO:0046685~response to arsenic	5	0.140449	0.0403927	AT5G52640, AT5G44070, AT4G10380, AT4G13180, AT4G19030, AT1G72680, AT1G29690	1968	10	13998	3.5564	1	0.425029	49.9935
GOTERM_BP_FAT	GO:0048528~post-embryonic root development	14	0.393258	0.0437653	AT2G38120, AT3G58190, AT3G50060, AT5G13080, AT4G12550, AT5G18560, AT2G42430, AT1G25220, AT1G55020, AT1G13260, AT1G08090, AT3G22400, AT3G59420, AT5G05730	1968	56	13998	1.7782	1	0.448906	52.8669
GOTERM_BP_FAT	GO:0046700~heterocycle catabolic process	9	0.252809	0.0504148	AT2G22330, AT4G22920, AT2G19570, AT2G36310, AT5G43860, AT1G19670, AT1G30110, AT4G39950, AT5G38710	1968	30	13998	2.13384	1	0.495027	58.0832
GOTERM_BP_FAT	GO:0009692~ethylene metabolic process	7	0.196629	0.0513368	AT1G01480, AT4G37770, AT5G65800, AT4G11280, AT4G26200, AT2G19590, AT1G73500	1968	20	13998	2.48948	1	0.498703	58.762
GOTERM_BP_FAT	GO:0009693~ethylene biosynthetic process	7	0.196629	0.0513368	AT1G01480, AT4G37770, AT5G65800, AT4G11280, AT4G26200, AT2G19590, AT1G73500	1968	20	13998	2.48948	1	0.498703	58.762
GOTERM_BP_FAT	GO:0006026~aminoglycan catabolic process	8	0.224719	0.0515934	AT2G43570, AT4G01700, AT3G54420, AT2G43620, AT3G47540, AT2G43580, AT4G19720, AT1G02360	1968	25	13998	2.2761	1	0.497739	58.9491
GOTERM_BP_FAT	GO:0006032~chitin catabolic process	8	0.224719	0.0515934	AT2G43570, AT4G01700, AT3G54420, AT2G43620, AT3G47540, AT2G43580, AT4G19720, AT1G02360	1968	25	13998	2.2761	1	0.497739	58.9491
GOTERM_BP_FAT	GO:0010260~organ senescence	8	0.224719	0.0515934	AT5G45900, AT2G35980, AT1G17020, AT5G39610, AT1G69490, AT5G11520, AT3G52430, AT2G31690	1968	25	13998	2.2761	1	0.497739	58.9491
GOTERM_BP_FAT	GO:0006030~chitin metabolic process	8	0.224719	0.0515934	AT2G43570, AT4G01700, AT3G54420, AT2G43620, AT3G47540, AT2G43580, AT4G19720, AT1G02360	1968	25	13998	2.2761	1	0.497739	58.9491
GOTERM_BP_FAT	GO:0031669~cellular response to nutrient levels	16	0.449438	0.0535769	AT1G68740, AT2G02990, AT5G27420, AT2G27190, AT3G09922, AT2G45130, AT3G44320, AT5G61420, AT3G49620, AT3G22886, AT5G20410, AT5G60890, AT4G10380, AT2G11810, AT5G48850, AT1G71040	1968	69	13998	1.64935	1	0.508483	60.3685
GOTERM_BP_FAT	GO:0010257~NADH dehydrogenase complex assembly	3	0.0842697	0.0536697	AT5G58260, AT1G74880, AT4G37925	1968	3	13998	7.1128	1	0.506389	60.4338
GOTERM_BP_FAT	GO:0010258~NADH dehydrogenase complex (plastoquinone) assembly	3	0.0842697	0.0536697	AT5G58260, AT1G74880, AT4G37925	1968	3	13998	7.1128	1	0.506389	60.4338
GOTERM_BP_FAT	GO:0031667~response to nutrient levels	18	0.505618	0.0559077	AT1G68740, AT2G02990, AT5G27420, AT1G54710, AT2G27190, AT3G09922, AT2G45130, AT3G44320, AT5G61420, AT3G49620, AT3G22886, AT5G20410, AT5G60890, AT4G10380, AT2G11810, AT1G71040, AT5G48850, AT5G54730	1968	81	13998	1.58062	1	0.518403	61.9775
GOTERM_BP_FAT	GO:0010149~senescence	9	0.252809	0.0599027	AT5G45900, AT5G24770, AT2G35980, AT1G17020, AT5G39610, AT1G69490, AT5G11520, AT3G52430, AT2G31690	1968	31	13998	2.06501	1	0.540913	64.5933
GOTERM_BP_FAT	GO:0042343~indole glucosinolate metabolic process	4	0.11236	0.0625087	AT5G57220, AT5G44070, AT5G60890, AT1G18570, AT1G72680, AT1G29690	1968	7	13998	4.06446	1	0.553955	66.2073
GOTERM_BP_FAT	GO:0043450~alkene biosynthetic process	7	0.196629	0.0636345	AT1G01480, AT4G37770, AT5G65800, AT4G11280, AT4G26200, AT2G19590, AT1G73500	1968	21	13998	2.37093	1	0.557883	66.8829
GOTERM_BP_FAT	GO:0043449~cellular alkene metabolic process	7	0.196629	0.0636345	AT1G01480, AT4G37770, AT5G65800, AT4G11280, AT4G26200, AT2G19590, AT1G73500	1968	21	13998	2.37093	1	0.557883	66.8829
GOTERM_BP_FAT	GO:0042214~terpene metabolic process	10	0.280899	0.0661593	AT1G16540, AT5G57030, AT2G44990, AT5G45340, AT3G14440, AT2G27150, AT3G43600, AT4G19230, AT1G04580, AT3G21780	1968	37	13998	1.92238	1	0.569737	68.3523
GOTERM_BP_FAT	GO:0008643~carbohydrate transport	18	0.505618	0.0678383	AT1G66570, AT5G43610, AT1G71880, AT1G19450, AT1G67300, AT1G08920, AT1G09960, AT4G36670, AT4G17550, AT5G26340, AT1G75220, AT1G30560, AT1G20840, AT5G27360, AT3G05400, AT1G77210, AT1G61800, AT4G04750	1968	83	13998	1.54254	1	0.576465	69.2952
GOTERM_BP_FAT	GO:0033554~cellular response to stress	72	2.02247	0.0685239	AT4G00020, AT2G47590, AT5G19890, AT5G64100, AT5G17820, AT5G06730, AT1G42990, AT2G26560, AT2G45130, AT1G19250, AT5G61420, AT4G36430, AT1G28380, AT5G60890, AT5G48850, AT3G08970, AT1G49570, AT1G32640, AT1G72680, AT5G57220, AT2G22330, AT5G40150, AT1G05240, AT1G02670, AT5G39580, AT3G12610, AT4G39950, AT4G12720, AT5G15180, AT4G17690, AT2G41480, AT1G56650, AT1G30870, AT3G54640, AT1G04980, AT1G71040, AT1…	1968	426	13998	1.20216	1	0.577571	69.6726
GOTERM_BP_FAT	GO:0048825~cotyledon development	8	0.224719	0.0743962	AT3G61630, AT4G23750, AT1G53700, AT5G53290, AT4G04890, AT2G34650, AT2G46310, AT3G14370	1968	27	13998	2.1075	1	0.6061	72.7309
GOTERM_BP_FAT	GO:0046777~protein amino acid autophosphorylation	7	0.196629	0.0775105	AT1G73500, AT4G28490, AT5G54380, AT1G11350, AT1G61380, AT4G23250, AT2G39660	1968	22	13998	2.26317	1	0.619104	74.2327
GOTERM_BP_FAT	GO:0007155~cell adhesion	6	0.168539	0.0787318	AT5G06390, AT3G52370, AT1G52030, AT5G60300, AT3G46550, AT3G11700	1968	17	13998	2.5104	1	0.622438	74.8002
GOTERM_BP_FAT	GO:0005985~sucrose metabolic process	6	0.168539	0.0787318	AT5G40390, AT5G20280, AT3G43190, AT5G20830, AT5G11110, AT4G02280	1968	17	13998	2.5104	1	0.622438	74.8002
GOTERM_BP_FAT	GO:0022610~biological adhesion	6	0.168539	0.0787318	AT5G06390, AT3G52370, AT1G52030, AT5G60300, AT3G46550, AT3G11700	1968	17	13998	2.5104	1	0.622438	74.8002
GOTERM_BP_FAT	GO:0042594~response to starvation	15	0.421348	0.0800156	AT1G68740, AT2G02990, AT1G54710, AT2G27190, AT3G09922, AT2G45130, AT3G44320, AT5G61420, AT3G49620, AT5G20410, AT5G60890, AT2G11810, AT5G48850, AT1G71040, AT5G54730	1968	67	13998	1.59242	1	0.626003	75.3839
GOTERM_BP_FAT	GO:0046417~chorismate metabolic process	11	0.308989	0.0806655	AT5G22630, AT5G60890, AT3G54640, AT2G04400, AT5G05730, AT1G25220, AT5G28237, AT5G34930, AT4G27070, AT1G52410, AT5G17990, AT2G45300	1968	44	13998	1.7782	1	0.626489	75.6746
GOTERM_BP_FAT	GO:0009073~aromatic amino acid family biosynthetic process	11	0.308989	0.0806655	AT5G22630, AT5G60890, AT3G54640, AT2G04400, AT5G05730, AT1G25220, AT5G28237, AT5G34930, AT4G27070, AT1G52410, AT5G17990, AT2G45300	1968	44	13998	1.7782	1	0.626489	75.6746
GOTERM_BP_FAT	GO:0007568~aging	16	0.449438	0.0808165	AT2G02990, AT1G17020, AT5G39610, AT3G10985, AT1G69490, AT5G11520, AT3G52430, AT2G17850, AT2G31690, AT3G49620, AT5G45900, AT1G63260, AT2G35980, AT5G24770, AT2G29350, AT2G23810	1968	73	13998	1.55897	1	0.624607	75.7416
GOTERM_BP_FAT	GO:0006022~aminoglycan metabolic process	8	0.224719	0.0876988	AT2G43570, AT4G01700, AT3G54420, AT2G43620, AT3G47540, AT2G43580, AT4G19720, AT1G02360	1968	28	13998	2.03223	1	0.65344	78.6204
GOTERM_BP_FAT	GO:0000272~polysaccharide catabolic process	16	0.449438	0.0888095	AT4G15210, AT4G01700, AT5G18670, AT3G23920, AT3G54420, AT3G49670, AT2G43620, AT4G19720, AT1G02360, AT1G48930, AT4G17090, AT1G65610, AT2G32990, AT2G43570, AT3G47540, AT2G43580	1968	74	13998	1.5379	1	0.655723	79.0537
GOTERM_BP_FAT	GO:0010386~lateral root primordium development	4	0.11236	0.0898273	AT3G22400, AT5G05730, AT1G25220, AT1G55020	1968	8	13998	3.5564	1	0.657567	79.4435
GOTERM_BP_FAT	GO:0005991~trehalose metabolic process	7	0.196629	0.0929482	AT4G17770, AT2G22190, AT2G18700, AT1G23870, AT5G65140, AT1G35910, AT4G24040	1968	23	13998	2.16477	1	0.668186	80.5967
GOTERM_BP_FAT	GO:0046713~boron transport	3	0.0842697	0.0974218	AT1G15460, AT4G10380, AT2G47160	1968	4	13998	5.3346	1	0.683745	82.1439
GOTERM_BP_FAT	GO:0009068~aspartate family amino acid catabolic process	3	0.0842697	0.0974218	AT1G08630, AT3G04520, AT1G64660	1968	4	13998	5.3346	1	0.683745	82.1439
GOTERM_BP_FAT	GO:0051865~protein autoubiquitination	3	0.0842697	0.0974218	AT3G11840, AT3G52450, AT2G35930	1968	4	13998	5.3346	1	0.683745	82.1439
GOTERM_BP_FAT	GO:0009759~indole glucosinolate biosynthetic process	3	0.0842697	0.0974218	AT5G57220, AT5G60890, AT1G18570	1968	4	13998	5.3346	1	0.683745	82.1439
GOTERM_BP_FAT	GO:0002679~respiratory burst during defense response	3	0.0842697	0.0974218	AT3G11840, AT3G52450, AT2G35930	1968	4	13998	5.3346	1	0.683745	82.1439
GOTERM_BP_FAT	GO:0010438~cellular response to sulfur starvation	3	0.0842697	0.0974218	AT5G60890, AT5G48850, AT5G61420	1968	4	13998	5.3346	1	0.683745	82.1439
GOTERM_BP_FAT	GO:0009688~abscisic acid biosynthetic process	5	0.140449	0.0976757	AT1G16540, AT3G14440, AT2G27150, AT3G43600, AT1G04580	1968	13	13998	2.73569	1	0.682274	82.2282
GOTERM_BP_FAT	GO:0043289~apocarotenoid biosynthetic process	5	0.140449	0.0976757	AT1G16540, AT3G14440, AT2G27150, AT3G43600, AT1G04580	1968	13	13998	2.73569	1	0.682274	82.2282
GOTERM_BP_FAT	GO:0009821~alkaloid biosynthetic process	5	0.140449	0.0976757	AT3G57010, AT3G51440, AT3G51450, AT3G57020, AT2G41290	1968	13	13998	2.73569	1	0.682274	82.2282
GOTERM_BP_FAT	GO:0042446~hormone biosynthetic process	10	0.280899	0.0994632	AT2G22330, AT4G13260, AT5G43890, AT3G44300, AT3G30180, AT5G05730, AT1G25220, AT4G39950, AT2G27150, AT3G63110	1968	40	13998	1.7782	1	0.686778	82.8108
GOTERM_BP_FAT	GO:0048544~recognition of pollen	9	0.252809	0.108383	AT1G61370, AT1G12430, AT5G24080, AT4G21390, AT4G27290, AT4G21380, AT1G61610, AT1G11350, AT1G61380, AT1G61420	1968	35	13998	1.82901	1	0.717102	85.4591
GOTERM_BP_FAT	GO:0008037~cell recognition	9	0.252809	0.108383	AT1G61370, AT1G12430, AT5G24080, AT4G21390, AT4G27290, AT4G21380, AT1G61610, AT1G11350, AT1G61380, AT1G61420	1968	35	13998	1.82901	1	0.717102	85.4591
GOTERM_BP_FAT	GO:0010150~leaf senescence	7	0.196629	0.109906	AT5G45900, AT2G35980, AT5G39610, AT1G69490, AT5G11520, AT3G52430, AT2G31690	1968	24	13998	2.07457	1	0.72001	85.871
GOTERM_BP_FAT	GO:0042440~pigment metabolic process	20	0.561798	0.110513	AT2G02990, AT1G09830, AT1G03630, AT5G45930, AT5G49330, AT4G22920, AT1G56650, AT5G43860, AT1G71030, AT1G09940, AT5G42800, AT1G19670, AT5G57030, AT2G36790, AT5G18660, AT1G06570, AT3G59400, AT5G11160, AT3G62610, AT5G43370	1968	101	13998	1.40848	1	0.71974	86.0321
GOTERM_BP_FAT	GO:0046395~carboxylic acid catabolic process	17	0.477528	0.114656	AT2G22330, AT1G08630, AT4G14430, AT5G65110, AT3G04520, AT4G39950, AT5G38710, AT1G64660, AT3G21780, AT1G30040, AT1G10060, AT5G45340, AT5G27520, AT1G06570, AT1G02400, AT1G11860, AT4G16760	1968	83	13998	1.45684	1	0.731283	87.0861
GOTERM_BP_FAT	GO:0016054~organic acid catabolic process	17	0.477528	0.114656	AT2G22330, AT1G08630, AT4G14430, AT5G65110, AT3G04520, AT4G39950, AT5G38710, AT1G64660, AT3G21780, AT1G30040, AT1G10060, AT5G45340, AT5G27520, AT1G06570, AT1G02400, AT1G11860, AT4G16760	1968	83	13998	1.45684	1	0.731283	87.0861
GOTERM_BP_FAT	GO:0009813~flavonoid biosynthetic process	12	0.337079	0.116256	AT5G49330, AT2G02990, AT1G17020, AT1G56650, AT1G71030, AT5G42800, AT2G36790, AT4G25310, AT5G46330, AT2G45400, AT5G08640, AT3G62610	1968	53	13998	1.61045	1	0.734187	87.473
GOTERM_BP_FAT	GO:0006470~protein amino acid dephosphorylation	15	0.421348	0.11646	AT2G25620, AT5G36150, AT1G07160, AT2G29380, AT5G57050, AT2G40180, AT2G33700, AT1G07430, AT2G30020, AT3G62260, AT3G11410, AT3G17250, AT4G31750, AT4G26080, AT1G17550	1968	71	13998	1.50271	1	0.732564	87.5215
GOTERM_BP_FAT	GO:0051607~defense response to virus	6	0.168539	0.117046	AT2G35980, AT5G06320, AT5G24590, AT3G49500, AT2G26560, AT1G05460	1968	19	13998	2.24615	1	0.73218	87.6599
GOTERM_BP_FAT	GO:0010876~lipid localization	30	0.842697	0.117357	AT4G12545, AT5G59320, AT5G56100, AT4G22505, AT4G12520, AT2G48130, AT2G10940, AT4G00165, AT4G22485, AT4G12470, AT3G22580, AT2G45180, AT2G37870, AT4G12500, AT1G12090, AT5G46890, AT4G39670, AT5G48490, AT5G46900, AT4G22470, AT3G27660, AT4G12510, AT2G38530, AT4G22610, AT4G22490, AT4G12550, AT5G59310, AT5G40420, AT4G12480, AT3G25610	1968	165	13998	1.29324	1	0.730922	87.7327
GOTERM_BP_FAT	GO:0051258~protein polymerization	8	0.224719	0.118031	AT1G75780, AT5G19780, AT5G12250, AT4G13510, AT1G20010, AT5G05620, AT5G19770, AT5G55230	1968	30	13998	1.89675	1	0.730833	87.8892
GOTERM_BP_FAT	GO:0048367~shoot development	48	1.34831	0.118444	AT3G61630, AT2G41940, AT3G18130, AT2G44990, AT5G59510, AT2G34650, AT3G49500, AT1G53330, AT4G20780, AT1G53230, AT3G02150, AT4G23750, AT1G02730, AT4G27950, AT1G56580, AT2G28890, AT5G05620, AT5G41315, AT4G16780, AT4G13395, AT5G64530, AT4G01540, AT3G14370, AT1G64690, AT5G28646, AT3G63440, AT3G25717, AT2G30130, AT5G23940, AT3G52770, AT1G53700, AT3G15030, AT3G17185, AT2G39705, AT5G53290, AT4G04890, AT4…	1968	282	13998	1.21069	1	0.72992	87.9842
GOTERM_BP_FAT	GO:0009814~defense response, incompatible interaction	19	0.533708	0.120695	AT2G40000, AT5G36970, AT1G29340, AT1G74100, AT5G10520, AT5G13320, AT1G55020, AT3G52430, AT4G23190, AT1G19250, AT4G23810, AT1G56510, AT1G06160, AT5G64890, AT4G12470, AT1G74710, AT4G37150, AT1G61560, AT2G39200	1968	96	13998	1.40774	1	0.734791	88.4896
GOTERM_BP_FAT	GO:0042362~fat-soluble vitamin biosynthetic process	5	0.140449	0.122197	AT1G18870, AT1G30520, AT1G74710, AT1G06570, AT5G53970	1968	14	13998	2.54029	1	0.737243	88.8157
GOTERM_BP_FAT	GO:0006775~fat-soluble vitamin metabolic process	5	0.140449	0.122197	AT1G18870, AT1G30520, AT1G74710, AT1G06570, AT5G53970	1968	14	13998	2.54029	1	0.737243	88.8157
GOTERM_BP_FAT	GO:0016139~glycoside catabolic process	5	0.140449	0.122197	AT5G44070, AT5G48180, AT3G44320, AT1G72680, AT3G14210, AT1G29690, AT4G24040	1968	14	13998	2.54029	1	0.737243	88.8157
GOTERM_BP_FAT	GO:0016311~dephosphorylation	17	0.477528	0.124127	AT2G25620, AT5G36150, AT1G47510, AT1G07160, AT2G29380, AT5G57050, AT2G40180, AT3G02800, AT2G33700, AT1G07430, AT2G30020, AT3G62260, AT3G11410, AT3G17250, AT4G31750, AT4G26080, AT1G17550	1968	84	13998	1.4395	1	0.740942	89.2218
GOTERM_BP_FAT	GO:0006869~lipid transport	27	0.758427	0.125405	AT4G12545, AT5G59320, AT4G12520, AT4G22505, AT2G48130, AT2G10940, AT4G00165, AT4G22485, AT4G12470, AT3G22580, AT2G45180, AT2G37870, AT4G12500, AT1G12090, AT5G46890, AT4G39670, AT5G48490, AT5G46900, AT4G22470, AT4G12510, AT2G38530, AT4G22610, AT4G22490, AT4G12550, AT5G59310, AT4G12480, AT3G25610	1968	147	13998	1.30643	1	0.74262	89.483
GOTERM_BP_FAT	GO:0016114~terpenoid biosynthetic process	16	0.449438	0.125613	AT1G16540, AT3G21500, AT4G15340, AT5G36150, AT1G44090, AT1G50960, AT2G27150, AT1G04580, AT1G61120, AT5G57030, AT3G14440, AT1G06570, AT1G78970, AT3G43600, AT4G16740, AT5G42600	1968	78	13998	1.45904	1	0.741105	89.5252
GOTERM_BP_FAT	GO:0048653~anther development	7	0.196629	0.128321	AT3G49670, AT3G23920, AT3G22886, AT5G14070, AT2G44810, AT3G13890, AT5G49450	1968	25	13998	1.99159	1	0.74695	90.0572
GOTERM_BP_FAT	GO:0022621~shoot system development	48	1.34831	0.134068	AT3G61630, AT2G41940, AT3G18130, AT2G44990, AT5G59510, AT2G34650, AT3G49500, AT1G53330, AT4G20780, AT1G53230, AT3G02150, AT4G23750, AT1G02730, AT4G27950, AT1G56580, AT2G28890, AT5G05620, AT5G41315, AT4G16780, AT4G13395, AT5G64530, AT4G01540, AT3G14370, AT1G64690, AT5G28646, AT3G63440, AT3G25717, AT2G30130, AT5G23940, AT3G52770, AT1G53700, AT3G15030, AT3G17185, AT2G39705, AT5G53290, AT4G04890, AT4…	1968	285	13998	1.19795	1	0.761095	91.1035
GOTERM_BP_FAT	GO:0031349~positive regulation of defense response	8	0.224719	0.134985	AT5G20480, AT5G61900, AT3G15210, AT4G19530, AT5G47220, AT1G19250, AT1G08860, AT4G12720	1968	31	13998	1.83556	1	0.761548	91.2605
GOTERM_BP_FAT	GO:0006811~ion transport	79	2.2191	0.139717	AT1G15520, AT1G15460, AT1G69870, AT1G50400, AT1G05300, AT5G64290, AT5G47100, AT4G13510, AT1G16780, AT2G35060, AT5G21930, AT1G07430, AT1G27770, AT3G63380, AT2G36950, AT1G22150, AT2G35730, AT1G64170, AT5G48410, AT5G52670, AT4G12030, AT4G33020, AT2G04040, AT2G23150, AT3G26570, AT4G17615, AT3G60330, AT4G09650, AT3G17690, AT4G22200, AT5G10180, AT4G10380, AT1G20860, AT2G47600, AT5G17860, AT3G51860, AT4…	1968	493	13998	1.13978	1	0.772126	92.0303
GOTERM_BP_FAT	GO:0009267~cellular response to starvation	13	0.365169	0.140587	AT1G68740, AT2G02990, AT2G27190, AT3G09922, AT2G45130, AT3G44320, AT5G61420, AT3G49620, AT5G20410, AT5G60890, AT2G11810, AT5G48850, AT1G71040	1968	61	13998	1.51584	1	0.772384	92.1647
GOTERM_BP_FAT	GO:0048443~stamen development	10	0.280899	0.140788	AT3G15540, AT3G49670, AT3G23920, AT3G22886, AT5G14070, AT2G44810, AT3G27810, AT3G13890, AT5G49450, AT2G03710	1968	43	13998	1.65414	1	0.770914	92.1954
GOTERM_BP_FAT	GO:0048466~androecium development	10	0.280899	0.140788	AT3G15540, AT3G49670, AT3G23920, AT3G22886, AT5G14070, AT2G44810, AT3G27810, AT3G13890, AT5G49450, AT2G03710	1968	43	13998	1.65414	1	0.770914	92.1954
GOTERM_BP_FAT	GO:0009637~response to blue light	12	0.337079	0.141362	AT5G24120, AT3G15540, AT1G14280, AT2G05100, AT1G02340, AT1G19150, AT3G27690, AT1G66480, AT3G59220, AT5G38430, AT3G08940, AT5G38420	1968	55	13998	1.55188	1	0.770416	92.2825
GOTERM_BP_FAT	GO:0009736~cytokinin mediated signaling	11	0.308989	0.141512	AT2G01760, AT3G61630, AT4G23750, AT1G19050, AT4G27950, AT5G53290, AT2G46310, AT1G67710, AT3G48100, AT5G35750, AT4G01540	1968	49	13998	1.59675	1	0.768833	92.3052
GOTERM_BP_FAT	GO:0006073~cellular glucan metabolic process	23	0.646067	0.145491	AT5G57540, AT4G15210, AT5G57550, AT3G23920, AT4G30280, AT4G28850, AT2G06850, AT3G23730, AT4G03210, AT4G24000, AT4G39350, AT4G17090, AT5G57530, AT4G25820, AT4G25810, AT1G02730, AT5G65730, AT4G18990, AT1G03310, AT1G65310, AT4G39210, AT2G33100, AT3G48580	1968	124	13998	1.31931	1	0.776977	92.8831
GOTERM_BP_FAT	GO:0046247~terpene catabolic process	3	0.0842697	0.147566	AT2G44990, AT5G45340, AT3G21780	1968	5	13998	4.26768	1	0.780178	93.1682
GOTERM_BP_FAT	GO:0042436~indole derivative catabolic process	3	0.0842697	0.147566	AT2G22330, AT5G44070, AT4G39950, AT1G72680, AT1G29690	1968	5	13998	4.26768	1	0.780178	93.1682
GOTERM_BP_FAT	GO:0009595~detection of biotic stimulus	3	0.0842697	0.147566	AT5G20480, AT5G13320, AT5G46330	1968	5	13998	4.26768	1	0.780178	93.1682
GOTERM_BP_FAT	GO:0042402~biogenic amine catabolic process	3	0.0842697	0.147566	AT2G22330, AT3G59050, AT4G39950	1968	5	13998	4.26768	1	0.780178	93.1682
GOTERM_BP_FAT	GO:0009991~response to extracellular stimulus	18	0.505618	0.1521	AT1G68740, AT2G02990, AT5G27420, AT1G54710, AT2G27190, AT3G09922, AT2G45130, AT3G44320, AT5G61420, AT3G49620, AT3G22886, AT5G20410, AT5G60890, AT4G10380, AT2G11810, AT1G71040, AT5G48850, AT5G54730	1968	93	13998	1.37667	1	0.789145	93.7538
GOTERM_BP_FAT	GO:0010628~positive regulation of gene expression	12	0.337079	0.154905	AT3G61890, AT1G55370, AT2G36270, AT2G20570, AT3G50410, AT1G30455, AT1G73500, AT2G34640, AT5G47220, AT5G44190, AT1G32640, AT4G23810	1968	56	13998	1.52417	1	0.793783	94.0923
GOTERM_BP_FAT	GO:0015674~di-, tri-valent inorganic cation transport	12	0.337079	0.154905	AT5G20230, AT3G22910, AT1G01580, AT2G04040, AT2G23150, AT2G41560, AT4G28630, AT3G52720, AT1G27770, AT2G47600, AT4G19680, AT3G51860, AT3G63380	1968	56	13998	1.52417	1	0.793783	94.0923
GOTERM_BP_FAT	GO:0046148~pigment biosynthetic process	17	0.477528	0.155169	AT2G02990, AT1G09830, AT1G03630, AT5G45930, AT5G49330, AT1G56650, AT1G71030, AT1G09940, AT5G42800, AT5G57030, AT2G36790, AT5G18660, AT1G06570, AT3G59400, AT5G11160, AT3G62610, AT5G43370	1968	87	13998	1.38986	1	0.792541	94.1232
GOTERM_BP_FAT	GO:0015706~nitrate transport	4	0.11236	0.155744	AT1G08090, AT1G69870, AT3G45650, AT5G50200	1968	10	13998	2.84512	1	0.792017	94.1901
GOTERM_BP_FAT	GO:0015772~oligosaccharide transport	4	0.11236	0.155744	AT1G66570, AT5G43610, AT1G71880, AT1G09960	1968	10	13998	2.84512	1	0.792017	94.1901
GOTERM_BP_FAT	GO:0009718~anthocyanin biosynthetic process	4	0.11236	0.155744	AT2G02990, AT1G56650, AT1G71030, AT5G42800	1968	10	13998	2.84512	1	0.792017	94.1901
GOTERM_BP_FAT	GO:0015770~sucrose transport	4	0.11236	0.155744	AT1G66570, AT5G43610, AT1G71880, AT1G09960	1968	10	13998	2.84512	1	0.792017	94.1901
GOTERM_BP_FAT	GO:0015766~disaccharide transport	4	0.11236	0.155744	AT1G66570, AT5G43610, AT1G71880, AT1G09960	1968	10	13998	2.84512	1	0.792017	94.1901
GOTERM_BP_FAT	GO:0009641~shade avoidance	4	0.11236	0.155744	AT2G42870, AT3G58850, AT4G16780, AT5G47370	1968	10	13998	2.84512	1	0.792017	94.1901
GOTERM_BP_FAT	GO:0009741~response to brassinosteroid stimulus	10	0.280899	0.156248	AT1G13260, AT4G08950, AT4G34160, AT2G44080, AT1G75750, AT2G42580, AT5G54380, AT2G01950, AT4G39400, AT3G16570	1968	44	13998	1.61655	1	0.791337	94.2481
GOTERM_BP_FAT	GO:0031668~cellular response to extracellular stimulus	16	0.449438	0.158202	AT1G68740, AT2G02990, AT5G27420, AT2G27190, AT3G09922, AT2G45130, AT3G44320, AT5G61420, AT3G49620, AT3G22886, AT5G20410, AT5G60890, AT4G10380, AT2G11810, AT5G48850, AT1G71040	1968	81	13998	1.405	1	0.793941	94.4679
GOTERM_BP_FAT	GO:0005992~trehalose biosynthetic process	6	0.168539	0.162486	AT4G17770, AT2G22190, AT2G18700, AT1G23870, AT5G65140, AT1G35910	1968	21	13998	2.03223	1	0.801587	94.9225
GOTERM_BP_FAT	GO:0009812~flavonoid metabolic process	12	0.337079	0.16908	AT5G49330, AT2G02990, AT1G17020, AT1G56650, AT1G71030, AT5G42800, AT2G36790, AT4G25310, AT5G46330, AT2G45400, AT5G08640, AT3G62610	1968	57	13998	1.49743	1	0.813667	95.5542
GOTERM_BP_FAT	GO:0044242~cellular lipid catabolic process	12	0.337079	0.16908	AT4G10060, AT1G30040, AT4G14430, AT3G03530, AT5G27520, AT2G44990, AT5G45340, AT5G65110, AT1G02400, AT4G16760, AT2G31690, AT3G21780	1968	57	13998	1.49743	1	0.813667	95.5542
GOTERM_BP_FAT	GO:0030001~metal ion transport	42	1.17978	0.175115	AT5G52710, AT1G15520, AT5G52760, AT5G03380, AT1G05300, AT5G64290, AT2G32270, AT2G35060, AT5G47100, AT5G21930, AT1G07430, AT4G19960, AT1G27770, AT4G08570, AT3G63380, AT1G63440, AT5G02600, AT2G36950, AT2G35730, AT5G20230, AT1G60160, AT3G22910, AT5G52670, AT1G01580, AT5G52720, AT4G12030, AT5G66110, AT4G33020, AT2G04040, AT4G18160, AT2G23150, AT3G14070, AT4G17615, AT2G41560, AT4G28630, AT4G22200, AT3…	1968	252	13998	1.18547	1	0.823918	96.0669
GOTERM_BP_FAT	GO:0005976~polysaccharide metabolic process	37	1.03933	0.17619	AT5G57550, AT4G01700, AT3G23920, AT2G43620, AT4G19720, AT2G06850, AT4G24000, AT4G39350, AT4G17090, AT5G57530, AT4G25820, AT2G43570, AT1G02730, AT4G18990, AT3G48580, AT4G15210, AT5G57540, AT4G01750, AT5G18670, AT3G49670, AT3G54420, AT4G30280, AT4G28850, AT1G02360, AT3G23730, AT4G03210, AT1G48930, AT1G65610, AT2G32990, AT4G25810, AT5G65730, AT3G47540, AT2G43580, AT1G03310, AT1G65310, AT4G39210, AT2…	1968	219	13998	1.20171	1	0.824316	96.1522
GOTERM_BP_FAT	GO:0010286~heat acclimation	5	0.140449	0.177853	AT3G11020, AT1G20440, AT2G40340, AT5G05410, AT1G77000	1968	16	13998	2.22275	1	0.825828	96.2807
GOTERM_BP_FAT	GO:0001666~response to hypoxia	5	0.140449	0.177853	AT2G34390, AT1G77120, AT5G27760, AT2G16060, AT3G52430	1968	16	13998	2.22275	1	0.825828	96.2807
GOTERM_BP_FAT	GO:0006817~phosphate transport	5	0.140449	0.177853	AT1G68740, AT1G20860, AT3G54700, AT3G26570, AT5G43370	1968	16	13998	2.22275	1	0.825828	96.2807
GOTERM_BP_FAT	GO:0070482~response to oxygen levels	5	0.140449	0.177853	AT2G34390, AT1G77120, AT5G27760, AT2G16060, AT3G52430	1968	16	13998	2.22275	1	0.825828	96.2807
GOTERM_BP_FAT	GO:0042545~cell wall modification	24	0.674157	0.187878	AT5G44070, AT3G59010, AT3G43270, AT3G29030, AT2G47550, AT1G02810, AT4G02320, AT3G10710, AT1G72680, AT1G29690, AT5G57220, AT2G22330, AT2G39700, AT1G26770, AT2G28950, AT3G50410, AT1G18570, AT5G46330, AT3G45960, AT4G39950, AT1G52410, AT1G62980, AT3G54640, AT4G34980, AT1G24100, AT4G02330, AT2G20750	1968	135	13998	1.2645	1	0.842323	96.9737
GOTERM_BP_FAT	GO:0006541~glutamine metabolic process	7	0.196629	0.191388	AT1G24909, AT1G66860, AT1G25083, AT1G25155, AT1G25220, AT3G53180, AT5G37600	1968	28	13998	1.7782	1	0.846733	97.1862
GOTERM_BP_FAT	GO:0008283~cell proliferation	8	0.224719	0.192271	AT1G13590, AT5G65870, AT4G37720, AT4G00850, AT4G16780, AT3G62690, AT5G55920, AT2G22860	1968	34	13998	1.6736	1	0.846674	97.2374
GOTERM_BP_FAT	GO:0010311~lateral root formation	4	0.11236	0.192927	AT2G38120, AT3G59420, AT3G58190, AT2G42430	1968	11	13998	2.58647	1	0.846241	97.2749
GOTERM_BP_FAT	GO:0009696~salicylic acid metabolic process	4	0.11236	0.192927	AT4G39030, AT1G74710, AT4G37150, AT1G10170	1968	11	13998	2.58647	1	0.846241	97.2749
GOTERM_BP_FAT	GO:0009820~alkaloid metabolic process	12	0.337079	0.19921	AT3G57010, AT1G74000, AT1G74020, AT5G14760, AT3G51440, AT5G44520, AT5G24420, AT3G51450, AT3G57020, AT1G24280, AT5G35790, AT2G41290	1968	59	13998	1.44667	1	0.854913	97.6104
GOTERM_BP_FAT	GO:0009697~salicylic acid biosynthetic process	3	0.0842697	0.201445	AT4G39030, AT1G74710, AT1G10170	1968	6	13998	3.5564	1	0.856938	97.72
GOTERM_BP_FAT	GO:0046620~regulation of organ growth	3	0.0842697	0.201445	AT3G59900, AT4G25350, AT1G13710	1968	6	13998	3.5564	1	0.856938	97.72
GOTERM_BP_FAT	GO:0015695~organic cation transport	3	0.0842697	0.201445	AT1G64780, AT4G13510, AT2G38290	1968	6	13998	3.5564	1	0.856938	97.72
GOTERM_BP_FAT	GO:0015696~ammonium transport	3	0.0842697	0.201445	AT1G64780, AT4G13510, AT2G38290	1968	6	13998	3.5564	1	0.856938	97.72
GOTERM_BP_FAT	GO:0042374~phylloquinone metabolic process	3	0.0842697	0.201445	AT1G18870, AT1G30520, AT1G74710	1968	6	13998	3.5564	1	0.856938	97.72
GOTERM_BP_FAT	GO:0043255~regulation of carbohydrate biosynthetic process	3	0.0842697	0.201445	AT2G25450, AT5G61420, AT3G02140	1968	6	13998	3.5564	1	0.856938	97.72
GOTERM_BP_FAT	GO:0042372~phylloquinone biosynthetic process	3	0.0842697	0.201445	AT1G18870, AT1G30520, AT1G74710	1968	6	13998	3.5564	1	0.856938	97.72
GOTERM_BP_FAT	GO:0048364~root development	33	0.926966	0.203984	AT3G04630, AT3G58190, AT3G50060, AT5G13080, AT3G18130, AT2G34650, AT5G18560, AT2G42430, AT1G25220, AT1G53330, AT3G59420, AT5G66700, AT5G49270, AT5G05620, AT4G16780, AT3G14370, AT1G23080, AT1G12040, AT2G38120, AT1G53700, AT2G03720, AT3G62680, AT4G12550, AT5G55920, AT1G55020, AT1G08090, AT1G13260, AT3G22400, AT3G62100, AT5G10510, AT5G05730, AT3G62690, AT1G73590	1968	196	13998	1.19756	1	0.859386	97.8389
GOTERM_BP_FAT	GO:0022622~root system development	33	0.926966	0.203984	AT3G04630, AT3G58190, AT3G50060, AT5G13080, AT3G18130, AT2G34650, AT5G18560, AT2G42430, AT1G25220, AT1G53330, AT3G59420, AT5G66700, AT5G49270, AT5G05620, AT4G16780, AT3G14370, AT1G23080, AT1G12040, AT2G38120, AT1G53700, AT2G03720, AT3G62680, AT4G12550, AT5G55920, AT1G55020, AT1G08090, AT1G13260, AT3G22400, AT3G62100, AT5G10510, AT5G05730, AT3G62690, AT1G73590	1968	196	13998	1.19756	1	0.859386	97.8389
GOTERM_BP_FAT	GO:0009310~amine catabolic process	10	0.280899	0.207151	AT2G22330, AT3G59050, AT1G08630, AT1G10060, AT1G06570, AT3G04520, AT4G39950, AT1G11860, AT5G38710, AT1G64660	1968	47	13998	1.51336	1	0.862711	97.9789
GOTERM_BP_FAT	GO:0051762~sesquiterpene biosynthetic process	5	0.140449	0.208352	AT1G16540, AT3G14440, AT2G27150, AT3G43600, AT1G04580	1968	17	13998	2.092	1	0.863077	98.0298
GOTERM_BP_FAT	GO:0016106~sesquiterpenoid biosynthetic process	5	0.140449	0.208352	AT1G16540, AT3G14440, AT2G27150, AT3G43600, AT1G04580	1968	17	13998	2.092	1	0.863077	98.0298
GOTERM_BP_FAT	GO:0009639~response to red or far red light	29	0.814607	0.208547	AT1G76500, AT4G16250, AT5G15960, AT1G19150, AT3G27810, AT3G27690, AT3G58850, AT3G08940, AT1G32870, AT5G24120, AT5G45340, AT4G16780, AT1G02400, AT2G46790, AT2G40080, AT2G42870, AT1G02340, AT5G47370, AT1G09530, AT2G42540, AT5G38420, AT2G05100, AT1G30040, AT5G38430, AT3G48100, AT4G25350, AT4G19230, AT1G73590, AT3G17609	1968	170	13998	1.21336	1	0.861962	98.0379
GOTERM_BP_FAT	GO:0010648~negative regulation of cell communication	9	0.252809	0.210566	AT5G57050, AT3G23150, AT1G66350, AT3G15210, AT4G26080, AT3G11410, AT1G04310, AT5G64750, AT3G02140	1968	41	13998	1.56135	1	0.863529	98.1204
GOTERM_BP_FAT	GO:0009875~pollen-pistil interaction	9	0.252809	0.210566	AT1G61370, AT1G12430, AT5G24080, AT4G21390, AT4G27290, AT4G21380, AT1G61610, AT1G11350, AT1G61380, AT1G61420	1968	41	13998	1.56135	1	0.863529	98.1204
GOTERM_BP_FAT	GO:0009968~negative regulation of signal transduction	9	0.252809	0.210566	AT5G57050, AT3G23150, AT1G66350, AT3G15210, AT4G26080, AT3G11410, AT1G04310, AT5G64750, AT3G02140	1968	41	13998	1.56135	1	0.863529	98.1204
GOTERM_BP_FAT	GO:0044270~nitrogen compound catabolic process	6	0.168539	0.213737	AT4G22920, AT2G19570, AT2G36310, AT5G43860, AT1G19670, AT1G30110	1968	23	13998	1.85551	1	0.866714	98.2433
GOTERM_BP_FAT	GO:0010101~post-embryonic root morphogenesis	6	0.168539	0.213737	AT2G38120, AT3G59420, AT3G58190, AT4G12550, AT5G18560, AT2G42430	1968	23	13998	1.85551	1	0.866714	98.2433
GOTERM_BP_FAT	GO:0010102~lateral root morphogenesis	6	0.168539	0.213737	AT2G38120, AT3G59420, AT3G58190, AT4G12550, AT5G18560, AT2G42430	1968	23	13998	1.85551	1	0.866714	98.2433
GOTERM_BP_FAT	GO:0006863~purine transport	6	0.168539	0.213737	AT3G10960, AT1G28230, AT4G18210, AT1G30840, AT4G18195, AT1G57990	1968	23	13998	1.85551	1	0.866714	98.2433
GOTERM_BP_FAT	GO:0009863~salicylic acid mediated signaling pathway	7	0.196629	0.214641	AT1G66350, AT5G01900, AT5G36970, AT5G22570, AT5G13320, AT3G52430, AT1G28480	1968	29	13998	1.71688	1	0.866636	98.2769
GOTERM_BP_FAT	GO:0044042~glucan metabolic process	26	0.730337	0.216537	AT5G57550, AT3G23920, AT2G06850, AT4G24000, AT4G39350, AT4G17090, AT5G57530, AT4G25820, AT1G02730, AT4G18990, AT3G48580, AT4G15210, AT5G57540, AT4G30280, AT4G28850, AT3G23730, AT4G03210, AT1G48930, AT1G65610, AT2G32990, AT4G25810, AT5G65730, AT1G03310, AT1G65310, AT4G39210, AT2G33100	1968	151	13998	1.22472	1	0.867954	98.3456
GOTERM_BP_FAT	GO:0048585~negative regulation of response to stimulus	13	0.365169	0.225298	AT4G39030, AT3G15210, AT3G52430, AT3G02140, AT5G64750, AT5G57050, AT3G61190, AT3G23150, AT1G66350, AT3G11410, AT4G26080, AT1G74710, AT1G04310	1968	67	13998	1.3801	1	0.878436	98.6305
GOTERM_BP_FAT	GO:0015837~amine transport	13	0.365169	0.225298	AT2G38120, AT3G55740, AT5G15240, AT1G77380, AT3G54830, AT5G01240, AT1G64780, AT1G58360, AT4G35180, AT5G02170, AT4G21120, AT5G65990, AT2G41190	1968	67	13998	1.3801	1	0.878436	98.6305
GOTERM_BP_FAT	GO:0040008~regulation of growth	10	0.280899	0.225461	AT3G52770, AT3G49670, AT2G31081, AT3G23920, AT5G10510, AT3G59900, AT4G25350, AT5G54380, AT1G13710, AT3G16570	1968	48	13998	1.48183	1	0.877367	98.6353
GOTERM_BP_FAT	GO:0046394~carboxylic acid biosynthetic process	64	1.79775	0.22571	AT5G14200, AT3G44300, AT1G50960, AT2G26560, AT1G04580, AT1G20510, AT1G06350, AT5G60890, AT5G56760, AT2G43100, AT1G10170, AT3G22740, AT5G34930, AT1G64400, AT2G22330, AT1G43800, AT5G23190, AT1G16540, AT3G58990, AT2G04400, AT1G07720, AT1G55020, AT4G39950, AT5G38710, AT2G15090, AT4G34250, AT3G22400, AT5G28020, AT3G54640, AT2G04350, AT4G27070, AT5G37600, AT4G22756, AT5G55120, AT1G29900, AT4G39030, AT2…	1968	408	13998	1.11573	1	0.876411	98.6427
GOTERM_BP_FAT	GO:0016053~organic acid biosynthetic process	64	1.79775	0.22571	AT5G14200, AT3G44300, AT1G50960, AT2G26560, AT1G04580, AT1G20510, AT1G06350, AT5G60890, AT5G56760, AT2G43100, AT1G10170, AT3G22740, AT5G34930, AT1G64400, AT2G22330, AT1G43800, AT5G23190, AT1G16540, AT3G58990, AT2G04400, AT1G07720, AT1G55020, AT4G39950, AT5G38710, AT2G15090, AT4G34250, AT3G22400, AT5G28020, AT3G54640, AT2G04350, AT4G27070, AT5G37600, AT4G22756, AT5G55120, AT1G29900, AT4G39030, AT2…	1968	408	13998	1.11573	1	0.876411	98.6427
GOTERM_BP_FAT	GO:0005986~sucrose biosynthetic process	4	0.11236	0.231992	AT5G40390, AT3G43190, AT5G20830, AT4G02280	1968	12	13998	2.37093	1	0.883136	98.8164
GOTERM_BP_FAT	GO:0016104~triterpenoid biosynthetic process	4	0.11236	0.231992	AT4G15340, AT5G36150, AT1G78970, AT5G42600	1968	12	13998	2.37093	1	0.883136	98.8164
GOTERM_BP_FAT	GO:0045941~positive regulation of transcription	11	0.308989	0.237855	AT3G61890, AT2G36270, AT2G20570, AT3G50410, AT1G30455, AT1G73500, AT2G34640, AT5G47220, AT5G44190, AT1G32640, AT4G23810	1968	55	13998	1.42256	1	0.889002	98.9594
GOTERM_BP_FAT	GO:0048638~regulation of developmental growth	7	0.196629	0.238793	AT3G52770, AT3G49670, AT2G31081, AT3G23920, AT5G10510, AT3G59900, AT5G54380	1968	30	13998	1.65965	1	0.888913	98.9807
GOTERM_BP_FAT	GO:0044273~sulfur compound catabolic process	5	0.140449	0.240187	AT5G44070, AT5G48180, AT3G44320, AT1G72680, AT3G14210, AT1G64660, AT1G29690	1968	18	13998	1.97578	1	0.889359	99.0117
GOTERM_BP_FAT	GO:0046688~response to copper ion	5	0.140449	0.240187	AT5G01040, AT5G24770, AT1G76100, AT1G63440, AT4G13554	1968	18	13998	1.97578	1	0.889359	99.0117
GOTERM_BP_FAT	GO:0015851~nucleobase transport	6	0.168539	0.241061	AT3G10960, AT1G28230, AT4G18210, AT1G30840, AT4G18195, AT1G57990	1968	24	13998	1.7782	1	0.889197	99.0306
GOTERM_BP_FAT	GO:0051606~detection of stimulus	13	0.365169	0.241129	AT5G19520, AT1G02340, AT4G16250, AT3G27810, AT4G14640, AT5G13320, AT1G09530, AT5G46330, AT5G25220, AT5G20480, AT4G16780, AT4G39400, AT3G17609	1968	68	13998	1.3598	1	0.888099	99.032
GOTERM_BP_FAT	GO:0006555~methionine metabolic process	10	0.280899	0.24435	AT1G01480, AT4G37770, AT5G65800, AT4G11280, AT4G26200, AT2G19590, AT3G25900, AT1G73500, AT3G22740, AT1G64660	1968	49	13998	1.45159	1	0.890657	99.0988
GOTERM_BP_FAT	GO:0006720~isoprenoid metabolic process	23	0.646067	0.247218	AT1G16540, AT3G21500, AT4G15340, AT5G36150, AT1G44090, AT2G44990, AT3G29430, AT1G50960, AT2G27150, AT1G04580, AT3G21780, AT1G30040, AT1G61120, AT5G45340, AT5G57030, AT3G14440, AT1G06570, AT1G78970, AT1G02400, AT3G43600, AT4G16740, AT4G19230, AT5G42600	1968	134	13998	1.22085	1	0.892753	99.1546
GOTERM_BP_FAT	GO:0010114~response to red light	11	0.308989	0.255888	AT5G24120, AT2G05100, AT1G30040, AT1G19150, AT3G27690, AT3G48100, AT5G38430, AT3G08940, AT1G32870, AT5G38420, AT2G40080	1968	56	13998	1.39716	1	0.901004	99.3042
GOTERM_BP_FAT	GO:0019375~galactolipid biosynthetic process	3	0.0842697	0.25702	AT5G20410, AT2G11810, AT4G31780	1968	7	13998	3.04834	1	0.901098	99.3218
GOTERM_BP_FAT	GO:0042447~hormone catabolic process	3	0.0842697	0.25702	AT4G29740, AT5G56970, AT3G63440	1968	7	13998	3.04834	1	0.901098	99.3218
GOTERM_BP_FAT	GO:0010205~photoinhibition	3	0.0842697	0.25702	AT5G57050, AT4G04020, AT3G50820	1968	7	13998	3.04834	1	0.901098	99.3218
GOTERM_BP_FAT	GO:0042373~vitamin K metabolic process	3	0.0842697	0.25702	AT1G18870, AT1G30520, AT1G74710	1968	7	13998	3.04834	1	0.901098	99.3218
GOTERM_BP_FAT	GO:0043155~negative regulation of photosynthesis, light reaction	3	0.0842697	0.25702	AT5G57050, AT4G04020, AT3G50820	1968	7	13998	3.04834	1	0.901098	99.3218
GOTERM_BP_FAT	GO:0042371~vitamin K biosynthetic process	3	0.0842697	0.25702	AT1G18870, AT1G30520, AT1G74710	1968	7	13998	3.04834	1	0.901098	99.3218
GOTERM_BP_FAT	GO:0009823~cytokinin catabolic process	3	0.0842697	0.25702	AT4G29740, AT5G56970, AT3G63440	1968	7	13998	3.04834	1	0.901098	99.3218
GOTERM_BP_FAT	GO:0019374~galactolipid metabolic process	3	0.0842697	0.25702	AT5G20410, AT2G11810, AT4G31780	1968	7	13998	3.04834	1	0.901098	99.3218
GOTERM_BP_FAT	GO:0015996~chlorophyll catabolic process	3	0.0842697	0.25702	AT4G22920, AT5G43860, AT1G19670	1968	7	13998	3.04834	1	0.901098	99.3218
GOTERM_BP_FAT	GO:0045962~positive regulation of development, heterochronic	3	0.0842697	0.25702	AT3G15030, AT1G53230, AT3G02150	1968	7	13998	3.04834	1	0.901098	99.3218
GOTERM_BP_FAT	GO:0046149~pigment catabolic process	3	0.0842697	0.25702	AT4G22920, AT5G43860, AT1G19670	1968	7	13998	3.04834	1	0.901098	99.3218
GOTERM_BP_FAT	GO:0010604~positive regulation of macromolecule metabolic process	13	0.365169	0.257364	AT2G36270, AT3G50410, AT2G34640, AT1G30455, AT5G47220, AT4G23810, AT1G55370, AT3G61890, AT2G20570, AT1G73500, AT5G44190, AT2G34210, AT1G32640	1968	69	13998	1.34009	1	0.900376	99.327
GOTERM_BP_FAT	GO:0016036~cellular response to phosphate starvation	8	0.224719	0.257445	AT2G02990, AT1G68740, AT5G20410, AT2G27190, AT2G11810, AT3G09922, AT1G71040, AT2G45130	1968	37	13998	1.5379	1	0.899382	99.3283
GOTERM_BP_FAT	GO:0046345~abscisic acid catabolic process	2	0.0561798	0.261303	AT5G45340, AT3G21780	1968	2	13998	7.1128	1	0.902289	99.3846
GOTERM_BP_FAT	GO:0001578~microtubule bundle formation	2	0.0561798	0.261303	AT5G55230, AT5G28646	1968	2	13998	7.1128	1	0.902289	99.3846
GOTERM_BP_FAT	GO:0046218~indolalkylamine catabolic process	2	0.0561798	0.261303	AT2G22330, AT4G39950	1968	2	13998	7.1128	1	0.902289	99.3846
GOTERM_BP_FAT	GO:0010243~response to organic nitrogen	2	0.0561798	0.261303	AT5G46050, AT2G46830	1968	2	13998	7.1128	1	0.902289	99.3846
GOTERM_BP_FAT	GO:0015791~polyol transport	2	0.0561798	0.261303	AT1G30560, AT2G43330	1968	2	13998	7.1128	1	0.902289	99.3846
GOTERM_BP_FAT	GO:0010501~RNA secondary structure unwinding	2	0.0561798	0.261303	AT4G36020, AT1G80820	1968	2	13998	7.1128	1	0.902289	99.3846
GOTERM_BP_FAT	GO:0010186~positive regulation of cellular defense response	2	0.0561798	0.261303	AT5G61900, AT1G08860	1968	2	13998	7.1128	1	0.902289	99.3846
GOTERM_BP_FAT	GO:0016107~sesquiterpenoid catabolic process	2	0.0561798	0.261303	AT5G45340, AT3G21780	1968	2	13998	7.1128	1	0.902289	99.3846
GOTERM_BP_FAT	GO:0051763~sesquiterpene catabolic process	2	0.0561798	0.261303	AT5G45340, AT3G21780	1968	2	13998	7.1128	1	0.902289	99.3846
GOTERM_BP_FAT	GO:0006569~tryptophan catabolic process	2	0.0561798	0.261303	AT2G22330, AT4G39950	1968	2	13998	7.1128	1	0.902289	99.3846
GOTERM_BP_FAT	GO:0043620~regulation of transcription in response to stress	2	0.0561798	0.261303	AT5G13080, AT1G32640	1968	2	13998	7.1128	1	0.902289	99.3846
GOTERM_BP_FAT	GO:0006567~threonine catabolic process	2	0.0561798	0.261303	AT1G08630, AT3G04520	1968	2	13998	7.1128	1	0.902289	99.3846
GOTERM_BP_FAT	GO:0046622~positive regulation of organ growth	2	0.0561798	0.261303	AT3G59900, AT1G13710	1968	2	13998	7.1128	1	0.902289	99.3846
GOTERM_BP_FAT	GO:0043290~apocarotenoid catabolic process	2	0.0561798	0.261303	AT5G45340, AT3G21780	1968	2	13998	7.1128	1	0.902289	99.3846
GOTERM_BP_FAT	GO:0010480~microsporocyte differentiation	2	0.0561798	0.261303	AT3G49670, AT3G23920	1968	2	13998	7.1128	1	0.902289	99.3846
GOTERM_BP_FAT	GO:0050691~regulation of defense response to virus by host	2	0.0561798	0.261303	AT1G80840, AT4G31800	1968	2	13998	7.1128	1	0.902289	99.3846
GOTERM_BP_FAT	GO:0034754~cellular hormone metabolic process	7	0.196629	0.263707	AT2G22330, AT4G29740, AT5G56970, AT3G44300, AT4G39950, AT3G63110, AT3G63440	1968	31	13998	1.60612	1	0.903662	99.4174
GOTERM_BP_FAT	GO:0015931~nucleobase, nucleoside, nucleotide and nucleic acid transport	10	0.280899	0.263755	AT3G10960, AT1G28230, AT5G13490, AT5G27520, AT4G18210, AT1G30840, AT4G18195, AT1G57990, AT1G80820, AT4G05120	1968	50	13998	1.42256	1	0.902666	99.418
GOTERM_BP_FAT	GO:0045935~positive regulation of nucleobase, nucleoside, nucleotide and nucleic acid metabolic process	12	0.337079	0.265626	AT3G61890, AT2G36270, AT2G20570, AT3G50410, AT1G30455, AT1G73500, AT2G34640, AT5G47220, AT5G44190, AT1G32640, AT2G34210, AT4G23810	1968	63	13998	1.35482	1	0.903497	99.4424
GOTERM_BP_FAT	GO:0051173~positive regulation of nitrogen compound metabolic process	12	0.337079	0.265626	AT3G61890, AT2G36270, AT2G20570, AT3G50410, AT1G30455, AT1G73500, AT2G34640, AT5G47220, AT5G44190, AT1G32640, AT2G34210, AT4G23810	1968	63	13998	1.35482	1	0.903497	99.4424
GOTERM_BP_FAT	GO:0009749~response to glucose stimulus	6	0.168539	0.269246	AT4G34390, AT1G74670, AT1G61800, AT4G37220, AT5G56860, AT5G64750	1968	25	13998	1.70707	1	0.906028	99.4868
GOTERM_BP_FAT	GO:0009063~cellular amino acid catabolic process	9	0.252809	0.271956	AT2G22330, AT1G08630, AT1G10060, AT1G06570, AT3G04520, AT4G39950, AT1G11860, AT5G38710, AT1G64660	1968	44	13998	1.45489	1	0.907625	99.5179
GOTERM_BP_FAT	GO:0019762~glucosinolate catabolic process	4	0.11236	0.272287	AT5G44070, AT5G48180, AT3G44320, AT1G72680, AT3G14210, AT1G29690	1968	13	13998	2.18856	1	0.90694	99.5216
GOTERM_BP_FAT	GO:0016145~S-glycoside catabolic process	4	0.11236	0.272287	AT5G44070, AT5G48180, AT3G44320, AT1G72680, AT3G14210, AT1G29690	1968	13	13998	2.18856	1	0.90694	99.5216
GOTERM_BP_FAT	GO:0019759~glycosinolate catabolic process	4	0.11236	0.272287	AT5G44070, AT5G48180, AT3G44320, AT1G72680, AT3G14210, AT1G29690	1968	13	13998	2.18856	1	0.90694	99.5216
GOTERM_BP_FAT	GO:0009788~negative regulation of abscisic acid mediated signaling	5	0.140449	0.273025	AT5G57050, AT4G26080, AT3G11410, AT5G64750, AT3G02140	1968	19	13998	1.87179	1	0.906646	99.5297
GOTERM_BP_FAT	GO:0048827~phyllome development	33	0.926966	0.277321	AT3G61630, AT2G41940, AT2G34650, AT3G49500, AT4G20780, AT3G02150, AT1G53230, AT4G23750, AT4G27950, AT2G28890, AT1G56580, AT5G05620, AT5G41315, AT4G01540, AT3G14370, AT1G64690, AT5G28646, AT2G30130, AT5G23940, AT3G52770, AT1G53700, AT3G15030, AT3G17185, AT4G04890, AT5G53290, AT5G55920, AT1G17920, AT1G13260, AT4G00850, AT2G46310, AT3G62690, AT1G07630, AT1G73590	1968	204	13998	1.1506	1	0.909699	99.5743
GOTERM_BP_FAT	GO:0015849~organic acid transport	14	0.393258	0.281201	AT2G38120, AT3G55740, AT5G15240, AT1G77380, AT3G54830, AT5G64290, AT1G58360, AT5G01240, AT2G34390, AT4G35180, AT5G02170, AT4G21120, AT5G65990, AT2G41190	1968	77	13998	1.29324	1	0.912276	99.6111
GOTERM_BP_FAT	GO:0046942~carboxylic acid transport	14	0.393258	0.281201	AT2G38120, AT3G55740, AT5G15240, AT1G77380, AT3G54830, AT5G64290, AT1G58360, AT5G01240, AT2G34390, AT4G35180, AT5G02170, AT4G21120, AT5G65990, AT2G41190	1968	77	13998	1.29324	1	0.912276	99.6111
GOTERM_BP_FAT	GO:0048569~post-embryonic organ development	29	0.814607	0.288515	AT3G50060, AT3G58190, AT3G23920, AT5G13080, AT2G44810, AT3G27810, AT5G18560, AT3G49500, AT2G42430, AT1G25220, AT5G49450, AT3G15540, AT3G59420, AT3G22886, AT1G68765, AT2G03710, AT5G67060, AT2G38120, AT3G49670, AT3G13890, AT4G12550, AT1G55020, AT1G13260, AT3G22400, AT1G08090, AT5G14070, AT5G05730, AT3G25655, AT5G64667	1968	178	13998	1.15883	1	0.917733	99.6725
GOTERM_BP_FAT	GO:0010038~response to metal ion	59	1.6573	0.291134	AT2G41380, AT2G41690, AT3G44300, AT3G16350, AT1G49010, AT2G26560, AT3G09270, AT5G62470, AT1G02920, AT4G29060, AT5G67300, AT1G77120, AT4G13554, AT1G72680, AT2G16720, AT1G48000, AT2G47190, AT5G02490, AT4G33020, AT2G23150, AT2G37760, AT4G39230, AT3G04290, AT5G24770, AT2G33590, AT3G23250, AT1G06180, AT5G19770, AT5G13740, AT3G51860, AT5G15310, AT5G65140, AT5G43370, AT5G51830, AT5G52660, AT3G50060, AT5…	1968	384	13998	1.09285	1	0.91903	99.6922
GOTERM_BP_FAT	GO:0009626~plant-type hypersensitive response	9	0.252809	0.293462	AT1G28380, AT3G54420, AT5G20480, AT5G61900, AT2G26560, AT4G23210, AT1G19250, AT4G37990, AT4G12720	1968	45	13998	1.42256	1	0.920064	99.7088
GOTERM_BP_FAT	GO:0006874~cellular calcium ion homeostasis	6	0.168539	0.298088	AT5G48410, AT5G48400, AT3G51860, AT2G29110, AT2G29100, AT5G11210	1968	26	13998	1.64142	1	0.922928	99.7392
GOTERM_BP_FAT	GO:0009746~response to hexose stimulus	6	0.168539	0.298088	AT4G34390, AT1G74670, AT1G61800, AT4G37220, AT5G56860, AT5G64750	1968	26	13998	1.64142	1	0.922928	99.7392
GOTERM_BP_FAT	GO:0046246~terpene biosynthetic process	6	0.168539	0.298088	AT1G16540, AT5G57030, AT3G14440, AT2G27150, AT3G43600, AT1G04580	1968	26	13998	1.64142	1	0.922928	99.7392
GOTERM_BP_FAT	GO:0009816~defense response to bacterium, incompatible interaction	6	0.168539	0.298088	AT2G40000, AT5G13320, AT1G55020, AT3G52430, AT4G23190, AT4G23810	1968	26	13998	1.64142	1	0.922928	99.7392
GOTERM_BP_FAT	GO:0055074~calcium ion homeostasis	6	0.168539	0.298088	AT5G48410, AT5G48400, AT3G51860, AT2G29110, AT2G29100, AT5G11210	1968	26	13998	1.64142	1	0.922928	99.7392
GOTERM_BP_FAT	GO:0034284~response to monosaccharide stimulus	6	0.168539	0.298088	AT4G34390, AT1G74670, AT1G61800, AT4G37220, AT5G56860, AT5G64750	1968	26	13998	1.64142	1	0.922928	99.7392
GOTERM_BP_FAT	GO:0016567~protein ubiquitination	21	0.589888	0.300542	AT1G10560, AT1G23410, AT5G64660, AT1G29340, AT3G61390, AT3G52450, AT1G27910, AT2G35930, AT1G66160, AT5G65920, AT1G24330, AT3G49810, AT3G18710, AT1G66050, AT3G11840, AT5G61560, AT1G60190, AT1G49780, AT5G67340, AT2G46030, AT5G09800	1968	125	13998	1.19495	1	0.924004	99.7541
GOTERM_BP_FAT	GO:0009630~gravitropism	8	0.224719	0.303979	AT3G15540, AT2G38120, AT3G62100, AT1G53700, AT2G34650, AT3G14370, AT3G54220, AT1G73590	1968	39	13998	1.45904	1	0.925817	99.7736
GOTERM_BP_FAT	GO:0055085~transmembrane transport	34	0.955056	0.308906	AT1G15520, AT4G39030, AT5G65380, AT1G33110, AT5G44050, AT1G67300, AT1G15210, AT5G26340, AT1G75220, AT1G12950, AT4G25640, AT5G27360, AT3G05400, AT5G17700, AT1G77210, AT2G34360, AT2G04040, AT1G66760, AT1G19450, AT2G04100, AT1G08920, AT3G23550, AT2G43330, AT1G61890, AT4G36670, AT4G09650, AT5G52050, AT1G20840, AT3G46900, AT2G04050, AT4G23030, AT4G04750, AT1G71140, AT1G58340	1968	214	13998	1.13007	1	0.928691	99.7991
GOTERM_BP_FAT	GO:0035265~organ growth	3	0.0842697	0.312751	AT5G10510, AT2G44080, AT1G13710	1968	8	13998	2.6673	1	0.930682	99.8171
GOTERM_BP_FAT	GO:0051555~flavonol biosynthetic process	3	0.0842697	0.312751	AT5G49330, AT2G36790, AT3G62610	1968	8	13998	2.6673	1	0.930682	99.8171
GOTERM_BP_FAT	GO:0009074~aromatic amino acid family catabolic process	3	0.0842697	0.312751	AT2G22330, AT1G06570, AT4G39950	1968	8	13998	2.6673	1	0.930682	99.8171
GOTERM_BP_FAT	GO:0051553~flavone biosynthetic process	3	0.0842697	0.312751	AT5G49330, AT2G36790, AT3G62610	1968	8	13998	2.6673	1	0.930682	99.8171
GOTERM_BP_FAT	GO:0051554~flavonol metabolic process	3	0.0842697	0.312751	AT5G49330, AT2G36790, AT3G62610	1968	8	13998	2.6673	1	0.930682	99.8171
GOTERM_BP_FAT	GO:0051552~flavone metabolic process	3	0.0842697	0.312751	AT5G49330, AT2G36790, AT3G62610	1968	8	13998	2.6673	1	0.930682	99.8171
GOTERM_BP_FAT	GO:0042548~regulation of photosynthesis, light reaction	4	0.11236	0.31322	AT5G57050, AT4G04020, AT5G01920, AT3G50820	1968	14	13998	2.03223	1	0.930222	99.8192
GOTERM_BP_FAT	GO:0009773~photosynthetic electron transport in photosystem I	4	0.11236	0.31322	AT4G09650, AT1G55370, AT1G15980, AT2G01590	1968	14	13998	2.03223	1	0.930222	99.8192
GOTERM_BP_FAT	GO:0046283~anthocyanin metabolic process	4	0.11236	0.31322	AT2G02990, AT1G56650, AT1G71030, AT5G42800	1968	14	13998	2.03223	1	0.930222	99.8192
GOTERM_BP_FAT	GO:0010162~seed dormancy	4	0.11236	0.31322	AT2G40170, AT2G41280, AT1G48130, AT4G19230	1968	14	13998	2.03223	1	0.930222	99.8192
GOTERM_BP_FAT	GO:0008272~sulfate transport	4	0.11236	0.31322	AT5G10180, AT4G08620, AT3G51895, AT1G22150	1968	14	13998	2.03223	1	0.930222	99.8192
GOTERM_BP_FAT	GO:0022611~dormancy process	4	0.11236	0.31322	AT2G40170, AT2G41280, AT1G48130, AT4G19230	1968	14	13998	2.03223	1	0.930222	99.8192
GOTERM_BP_FAT	GO:0006722~triterpenoid metabolic process	4	0.11236	0.31322	AT4G15340, AT5G36150, AT1G78970, AT5G42600	1968	14	13998	2.03223	1	0.930222	99.8192
GOTERM_BP_FAT	GO:0034050~host programmed cell death induced by symbiont	9	0.252809	0.315353	AT1G28380, AT3G54420, AT5G20480, AT5G61900, AT2G26560, AT4G23210, AT1G19250, AT4G37990, AT4G12720	1968	46	13998	1.39164	1	0.930956	99.8284
GOTERM_BP_FAT	GO:0006865~amino acid transport	12	0.337079	0.319536	AT1G58360, AT5G01240, AT2G38120, AT4G35180, AT5G02170, AT4G21120, AT3G55740, AT5G65990, AT5G15240, AT3G54830, AT2G41190, AT1G77380	1968	66	13998	1.29324	1	0.933109	99.8452
GOTERM_BP_FAT	GO:0009581~detection of external stimulus	10	0.280899	0.324429	AT5G19520, AT5G20480, AT4G16250, AT1G02340, AT3G27810, AT4G16780, AT5G13320, AT5G46330, AT1G09530, AT3G17609	1968	53	13998	1.34204	1	0.935669	99.8629
GOTERM_BP_FAT	GO:0043648~dicarboxylic acid metabolic process	13	0.365169	0.325605	AT2G04400, AT2G19900, AT1G25220, AT5G28237, AT1G52410, AT2G45300, AT5G22630, AT5G60890, AT5G56720, AT3G54640, AT5G05730, AT5G17990, AT4G27070, AT5G34930	1968	73	13998	1.26666	1	0.935705	99.8668
GOTERM_BP_FAT	GO:0040034~regulation of development, heterochronic	6	0.168539	0.327387	AT3G15030, AT1G12610, AT5G62430, AT5G39660, AT1G53230, AT3G02150	1968	27	13998	1.58062	1	0.936143	99.8726
GOTERM_BP_FAT	GO:0010224~response to UV-B	9	0.252809	0.337549	AT1G23410, AT5G59820, AT1G51400, AT2G36750, AT4G38620, AT4G39400, AT5G05410, AT1G32870, AT3G17609	1968	47	13998	1.36203	1	0.941851	99.9014
GOTERM_BP_FAT	GO:0010075~regulation of meristem growth	5	0.140449	0.340439	AT3G52770, AT3G49670, AT2G31081, AT3G23920, AT5G10510	1968	21	13998	1.69352	1	0.942902	99.9084
GOTERM_BP_FAT	GO:0009636~response to toxin	5	0.140449	0.340439	AT1G63440, AT5G22300, AT1G77760, AT1G10170, AT1G17190	1968	21	13998	1.69352	1	0.942902	99.9084
GOTERM_BP_FAT	GO:0051254~positive regulation of RNA metabolic process	5	0.140449	0.340439	AT2G36270, AT2G20570, AT2G34640, AT5G44190, AT2G34210	1968	21	13998	1.69352	1	0.942902	99.9084
GOTERM_BP_FAT	GO:0006829~zinc ion transport	5	0.140449	0.340439	AT2G32270, AT2G47600, AT4G19680, AT4G33020, AT1G05300	1968	21	13998	1.69352	1	0.942902	99.9084
GOTERM_BP_FAT	GO:0000096~sulfur amino acid metabolic process	13	0.365169	0.343294	AT4G11280, AT3G22460, AT1G64660, AT1G01480, AT5G65800, AT4G37770, AT5G28020, AT5G56760, AT2G19590, AT4G26200, AT3G25900, AT1G73500, AT3G22740	1968	74	13998	1.24955	1	0.943911	99.9148
GOTERM_BP_FAT	GO:0010015~root morphogenesis	15	0.421348	0.351699	AT3G04630, AT2G38120, AT3G58190, AT2G03720, AT2G34650, AT5G18560, AT4G12550, AT3G62680, AT2G42430, AT5G55920, AT3G59420, AT5G49270, AT5G05620, AT3G62690, AT1G12040	1968	88	13998	1.21241	1	0.948015	99.9314
GOTERM_BP_FAT	GO:0016131~brassinosteroid metabolic process	4	0.11236	0.354269	AT2G03760, AT3G30180, AT2G36800, AT2G45400	1968	15	13998	1.89675	1	0.948779	99.9358
GOTERM_BP_FAT	GO:0043467~regulation of generation of precursor metabolites and energy	4	0.11236	0.354269	AT5G57050, AT4G04020, AT5G01920, AT3G50820	1968	15	13998	1.89675	1	0.948779	99.9358
GOTERM_BP_FAT	GO:0016128~phytosteroid metabolic process	4	0.11236	0.354269	AT2G03760, AT3G30180, AT2G36800, AT2G45400	1968	15	13998	1.89675	1	0.948779	99.9358
GOTERM_BP_FAT	GO:0010167~response to nitrate	4	0.11236	0.354269	AT1G08090, AT3G48450, AT5G50200, AT2G17660	1968	15	13998	1.89675	1	0.948779	99.9358
GOTERM_BP_FAT	GO:0046112~nucleobase biosynthetic process	4	0.11236	0.354269	AT1G09830, AT3G17810, AT5G11160, AT5G43370	1968	15	13998	1.89675	1	0.948779	99.9358
GOTERM_BP_FAT	GO:0019439~aromatic compound catabolic process	6	0.168539	0.356952	AT2G22330, AT5G01040, AT5G01050, AT5G44070, AT1G06570, AT4G39950, AT1G72680, AT1G29690	1968	28	13998	1.52417	1	0.949592	99.9402
GOTERM_BP_FAT	GO:0009914~hormone transport	9	0.252809	0.359966	AT2G38120, AT1G53700, AT1G28230, AT2G34650, AT2G44990, AT5G65980, AT3G14370, AT1G23080, AT1G73590	1968	48	13998	1.33365	1	0.950564	99.9447
GOTERM_BP_FAT	GO:0010107~potassium ion import	2	0.0561798	0.365119	AT5G47100, AT4G17615	1968	3	13998	4.74187	1	0.952599	99.9517
GOTERM_BP_FAT	GO:0015671~oxygen transport	2	0.0561798	0.365119	AT3G10520, AT2G16060	1968	3	13998	4.74187	1	0.952599	99.9517
GOTERM_BP_FAT	GO:0016045~detection of bacterium	2	0.0561798	0.365119	AT5G20480, AT5G46330	1968	3	13998	4.74187	1	0.952599	99.9517
GOTERM_BP_FAT	GO:0009268~response to pH	2	0.0561798	0.365119	AT3G45650, AT2G30360	1968	3	13998	4.74187	1	0.952599	99.9517
GOTERM_BP_FAT	GO:0042939~tripeptide transport	2	0.0561798	0.365119	AT3G54140, AT5G46050	1968	3	13998	4.74187	1	0.952599	99.9517
GOTERM_BP_FAT	GO:0015669~gas transport	2	0.0561798	0.365119	AT3G10520, AT2G16060	1968	3	13998	4.74187	1	0.952599	99.9517
GOTERM_BP_FAT	GO:0015700~arsenite transport	2	0.0561798	0.365119	AT4G10380, AT4G19030	1968	3	13998	4.74187	1	0.952599	99.9517
GOTERM_BP_FAT	GO:0048584~positive regulation of response to stimulus	10	0.280899	0.366266	AT5G20480, AT5G61900, AT3G15210, AT4G19530, AT5G47220, AT2G45130, AT1G19250, AT5G66880, AT1G08860, AT4G12720	1968	55	13998	1.29324	1	0.952586	99.9532
GOTERM_BP_FAT	GO:0048509~regulation of meristem development	10	0.280899	0.366266	AT3G52770, AT3G22780, AT3G49670, AT2G31081, AT3G23920, AT5G10510, AT1G12610, AT5G62430, AT1G75820, AT5G39660	1968	55	13998	1.29324	1	0.952586	99.9532
GOTERM_BP_FAT	GO:0009750~response to fructose stimulus	3	0.0842697	0.367497	AT4G34390, AT1G74670, AT4G37220	1968	9	13998	2.37093	1	0.952617	99.9547
GOTERM_BP_FAT	GO:0009113~purine base biosynthetic process	3	0.0842697	0.367497	AT1G09830, AT5G11160, AT5G43370	1968	9	13998	2.37093	1	0.952617	99.9547
GOTERM_BP_FAT	GO:0010675~regulation of cellular carbohydrate metabolic process	3	0.0842697	0.367497	AT2G25450, AT5G61420, AT3G02140	1968	9	13998	2.37093	1	0.952617	99.9547
GOTERM_BP_FAT	GO:0009828~plant-type cell wall loosening	7	0.196629	0.368168	AT1G62980, AT2G39700, AT1G26770, AT2G28950, AT3G45960, AT3G29030, AT2G20750	1968	35	13998	1.42256	1	0.952369	99.9555
GOTERM_BP_FAT	GO:0016101~diterpenoid metabolic process	5	0.140449	0.374431	AT1G61120, AT1G30040, AT1G44090, AT1G02400, AT1G50960	1968	22	13998	1.61655	1	0.954856	99.9623
GOTERM_BP_FAT	GO:0009629~response to gravity	8	0.224719	0.376322	AT3G15540, AT2G38120, AT3G62100, AT1G53700, AT2G34650, AT3G14370, AT3G54220, AT1G73590	1968	42	13998	1.35482	1	0.955196	99.9642
GOTERM_BP_FAT	GO:0009606~tropism	9	0.252809	0.382526	AT3G15540, AT2G38120, AT1G14280, AT3G62100, AT1G53700, AT2G34650, AT3G14370, AT3G54220, AT1G73590	1968	49	13998	1.30643	1	0.957516	99.9698
GOTERM_BP_FAT	GO:0006633~fatty acid biosynthetic process	25	0.702247	0.385734	AT2G44810, AT2G26560, AT5G04530, AT1G20510, AT1G06350, AT2G06050, AT1G72520, AT3G25780, AT4G16760, AT1G64400, AT1G43800, AT1G17420, AT5G23190, AT1G02205, AT1G07720, AT2G28630, AT1G55020, AT1G19640, AT2G15090, AT4G34250, AT3G22400, AT1G06360, AT5G42650, AT2G04350, AT4G22756	1968	159	13998	1.11837	1	0.95842	99.9723
GOTERM_BP_FAT	GO:0050778~positive regulation of immune response	6	0.168539	0.386601	AT5G20480, AT3G15210, AT4G19530, AT5G47220, AT1G19250, AT4G12720	1968	29	13998	1.47161	1	0.958281	99.9729
GOTERM_BP_FAT	GO:0002684~positive regulation of immune system process	6	0.168539	0.386601	AT5G20480, AT3G15210, AT4G19530, AT5G47220, AT1G19250, AT4G12720	1968	29	13998	1.47161	1	0.958281	99.9729
GOTERM_BP_FAT	GO:0045089~positive regulation of innate immune response	6	0.168539	0.386601	AT5G20480, AT3G15210, AT4G19530, AT5G47220, AT1G19250, AT4G12720	1968	29	13998	1.47161	1	0.958281	99.9729
GOTERM_BP_FAT	GO:0002218~activation of innate immune response	6	0.168539	0.386601	AT5G20480, AT3G15210, AT4G19530, AT5G47220, AT1G19250, AT4G12720	1968	29	13998	1.47161	1	0.958281	99.9729
GOTERM_BP_FAT	GO:0043455~regulation of secondary metabolic process	6	0.168539	0.386601	AT2G25450, AT1G56650, AT1G09530, AT1G32640, AT5G61420, AT1G66370	1968	29	13998	1.47161	1	0.958281	99.9729
GOTERM_BP_FAT	GO:0002253~activation of immune response	6	0.168539	0.386601	AT5G20480, AT3G15210, AT4G19530, AT5G47220, AT1G19250, AT4G12720	1968	29	13998	1.47161	1	0.958281	99.9729
GOTERM_BP_FAT	GO:0009767~photosynthetic electron transport chain	6	0.168539	0.386601	AT4G09650, AT1G55370, AT1G60950, AT5G49740, AT1G15980, AT2G01590	1968	29	13998	1.47161	1	0.958281	99.9729
GOTERM_BP_FAT	GO:0000902~cell morphogenesis	32	0.898876	0.39074	AT1G75780, AT2G06850, AT2G34650, AT3G04690, AT4G20780, AT3G29030, AT1G31420, AT2G35350, AT5G49270, AT1G20090, AT3G49110, AT1G56580, AT5G05620, AT4G16780, AT5G41315, AT3G08970, AT1G64690, AT5G28646, AT1G12040, AT5G23940, AT1G26770, AT2G39700, AT2G28950, AT1G75750, AT5G47370, AT3G45960, AT1G17920, AT1G62980, AT1G62440, AT5G15310, AT4G39400, AT2G20750	1968	208	13998	1.09428	1	0.95957	99.9758
GOTERM_BP_FAT	GO:0010557~positive regulation of macromolecule biosynthetic process	11	0.308989	0.391328	AT3G61890, AT2G36270, AT2G20570, AT3G50410, AT1G30455, AT1G73500, AT2G34640, AT5G47220, AT5G44190, AT1G32640, AT4G23810	1968	63	13998	1.24192	1	0.959314	99.9762
GOTERM_BP_FAT	GO:0009744~response to sucrose stimulus	7	0.196629	0.394801	AT4G34160, AT1G56650, AT4G34390, AT5G08790, AT1G74670, AT1G61800, AT4G37220	1968	36	13998	1.38305	1	0.960291	99.9784
GOTERM_BP_FAT	GO:0010431~seed maturation	4	0.11236	0.39498	AT2G40170, AT2G41280, AT1G48130, AT4G19230	1968	16	13998	1.7782	1	0.959868	99.9785
GOTERM_BP_FAT	GO:0051235~maintenance of location	4	0.11236	0.39498	AT1G19970, AT2G04040, AT1G29330, AT3G54220	1968	16	13998	1.7782	1	0.959868	99.9785
GOTERM_BP_FAT	GO:0010109~regulation of photosynthesis	4	0.11236	0.39498	AT5G57050, AT4G04020, AT5G01920, AT3G50820	1968	16	13998	1.7782	1	0.959868	99.9785
GOTERM_BP_FAT	GO:0032446~protein modification by small protein conjugation	21	0.589888	0.408482	AT1G10560, AT1G23410, AT5G64660, AT1G29340, AT3G61390, AT3G52450, AT1G27910, AT2G35930, AT1G66160, AT5G65920, AT1G24330, AT3G49810, AT3G18710, AT1G66050, AT3G11840, AT5G61560, AT1G60190, AT1G49780, AT5G67340, AT2G46030, AT5G09800	1968	133	13998	1.12307	1	0.964811	99.9853
GOTERM_BP_FAT	GO:0055066~di-, tri-valent inorganic cation homeostasis	10	0.280899	0.408598	AT4G28630, AT5G48410, AT5G48400, AT1G01580, AT3G51860, AT5G13740, AT2G29110, AT2G29100, AT2G23150, AT5G11210	1968	57	13998	1.24786	1	0.964399	99.9854
GOTERM_BP_FAT	GO:0044264~cellular polysaccharide metabolic process	24	0.674157	0.41035	AT4G15210, AT5G57540, AT4G01750, AT5G57550, AT3G23920, AT4G30280, AT4G28850, AT2G06850, AT3G23730, AT4G03210, AT4G24000, AT4G39350, AT4G17090, AT5G57530, AT4G25820, AT4G25810, AT1G02730, AT5G65730, AT4G18990, AT1G03310, AT1G65310, AT4G39210, AT2G33100, AT3G48580	1968	154	13998	1.10849	1	0.964612	99.9861
GOTERM_BP_FAT	GO:0010017~red or far red light signaling pathway	11	0.308989	0.411337	AT4G16250, AT1G02340, AT5G15960, AT3G27810, AT4G16780, AT1G09530, AT2G46790, AT4G25350, AT2G42540, AT2G40080, AT3G17609	1968	64	13998	1.22251	1	0.964534	99.9865
GOTERM_BP_FAT	GO:0015979~photosynthesis	27	0.758427	0.411591	AT3G54050, AT1G19150, AT1G14150, AT3G27690, AT3G08940, AT3G01440, AT5G51545, AT4G28660, AT2G42600, AT1G55370, AT3G55330, AT1G27730, AT1G52230, AT4G05390, AT1G60950, AT1G03630, AT5G49740, AT1G15980, AT5G38420, AT5G45930, AT2G01590, AT4G09650, AT2G06520, AT2G05100, AT5G57030, AT5G38430, AT3G50820	1968	175	13998	1.0974	1	0.964178	99.9865
GOTERM_BP_FAT	GO:0009066~aspartate family amino acid metabolic process	12	0.337079	0.41355	AT1G01480, AT4G37770, AT1G08630, AT5G65800, AT4G11280, AT4G26200, AT2G19590, AT3G25900, AT1G73500, AT3G04520, AT3G22740, AT1G64660	1968	71	13998	1.20216	1	0.964472	99.9873
GOTERM_BP_FAT	GO:0019684~photosynthesis, light reaction	14	0.393258	0.416858	AT1G19150, AT1G60950, AT3G27690, AT5G49740, AT3G08940, AT1G15980, AT3G01440, AT5G51545, AT2G01590, AT4G09650, AT2G05100, AT1G55370, AT5G57030, AT3G50820	1968	85	13998	1.17152	1	0.965268	99.9884
GOTERM_BP_FAT	GO:0042454~ribonucleoside catabolic process	3	0.0842697	0.420435	AT2G19570, AT2G36310, AT1G30110	1968	10	13998	2.13384	1	0.966145	99.9896
GOTERM_BP_FAT	GO:0019745~pentacyclic triterpenoid biosynthetic process	3	0.0842697	0.420435	AT5G36150, AT1G78970, AT5G42600	1968	10	13998	2.13384	1	0.966145	99.9896
GOTERM_BP_FAT	GO:0009164~nucleoside catabolic process	3	0.0842697	0.420435	AT2G19570, AT2G36310, AT1G30110	1968	10	13998	2.13384	1	0.966145	99.9896
GOTERM_BP_FAT	GO:0033015~tetrapyrrole catabolic process	3	0.0842697	0.420435	AT4G22920, AT5G43860, AT1G19670	1968	10	13998	2.13384	1	0.966145	99.9896
GOTERM_BP_FAT	GO:0006787~porphyrin catabolic process	3	0.0842697	0.420435	AT4G22920, AT5G43860, AT1G19670	1968	10	13998	2.13384	1	0.966145	99.9896
GOTERM_BP_FAT	GO:0043900~regulation of multi-organism process	3	0.0842697	0.420435	AT3G09940, AT1G80840, AT4G31800	1968	10	13998	2.13384	1	0.966145	99.9896
GOTERM_BP_FAT	GO:0009901~anther dehiscence	3	0.0842697	0.420435	AT2G44810, AT3G13890, AT5G49450	1968	10	13998	2.13384	1	0.966145	99.9896
GOTERM_BP_FAT	GO:0019742~pentacyclic triterpenoid metabolic process	3	0.0842697	0.420435	AT5G36150, AT1G78970, AT5G42600	1968	10	13998	2.13384	1	0.966145	99.9896
GOTERM_BP_FAT	GO:0009684~indoleacetic acid biosynthetic process	3	0.0842697	0.420435	AT2G22330, AT3G44300, AT4G39950	1968	10	13998	2.13384	1	0.966145	99.9896
GOTERM_BP_FAT	GO:0034285~response to disaccharide stimulus	7	0.196629	0.421386	AT4G34160, AT1G56650, AT4G34390, AT5G08790, AT1G74670, AT1G61800, AT4G37220	1968	37	13998	1.34567	1	0.966059	99.9899
GOTERM_BP_FAT	GO:0006694~steroid biosynthetic process	8	0.224719	0.425063	AT1G76470, AT4G37760, AT4G34650, AT5G14700, AT3G30180, AT5G24140, AT4G22756, AT5G24155	1968	44	13998	1.29324	1	0.966952	99.9909
GOTERM_BP_FAT	GO:0010218~response to far red light	8	0.224719	0.425063	AT5G24120, AT2G05100, AT1G19150, AT3G27690, AT4G16780, AT5G38430, AT3G08940, AT5G38420	1968	44	13998	1.29324	1	0.966952	99.9909
GOTERM_BP_FAT	GO:0009411~response to UV	12	0.337079	0.432561	AT1G23410, AT5G59820, AT1G51400, AT2G36750, AT3G12610, AT4G13770, AT4G38620, AT4G39400, AT5G05410, AT1G32870, AT1G16420, AT3G17609	1968	72	13998	1.18547	1	0.969121	99.9927
GOTERM_BP_FAT	GO:0031348~negative regulation of defense response	4	0.11236	0.434972	AT3G61190, AT4G39030, AT1G74710, AT3G52430	1968	17	13998	1.6736	1	0.969524	99.9932
GOTERM_BP_FAT	GO:0010305~leaf vascular tissue pattern formation	4	0.11236	0.434972	AT3G52770, AT2G32010, AT2G42580, AT2G01950	1968	17	13998	1.6736	1	0.969524	99.9932
GOTERM_BP_FAT	GO:0048366~leaf development	28	0.786517	0.435649	AT3G61630, AT2G41940, AT3G49500, AT4G20780, AT3G02150, AT1G53230, AT2G28890, AT1G56580, AT4G27950, AT5G05620, AT5G41315, AT4G01540, AT5G28646, AT1G64690, AT2G30130, AT5G23940, AT3G52770, AT3G15030, AT3G17185, AT5G53290, AT5G55920, AT1G17920, AT1G13260, AT2G46310, AT4G00850, AT3G62690, AT1G07630, AT1G73590	1968	184	13998	1.08238	1	0.969354	99.9933
GOTERM_BP_FAT	GO:0006012~galactose metabolic process	5	0.140449	0.441701	AT4G23920, AT1G63180, AT2G34850, AT4G20460, AT1G30620	1968	24	13998	1.48183	1	0.970925	99.9944
GOTERM_BP_FAT	GO:0009827~plant-type cell wall modification	8	0.224719	0.449306	AT1G62980, AT2G39700, AT1G26770, AT2G28950, AT4G34980, AT3G45960, AT3G29030, AT2G20750	1968	45	13998	1.2645	1	0.97289	99.9956
GOTERM_BP_FAT	GO:0015994~chlorophyll metabolic process	8	0.224719	0.449306	AT4G22920, AT5G43860, AT1G09940, AT1G19670, AT1G03630, AT5G18660, AT3G59400, AT5G45930	1968	45	13998	1.2645	1	0.97289	99.9956
GOTERM_BP_FAT	GO:0000041~transition metal ion transport	12	0.337079	0.451537	AT4G28630, AT2G32270, AT5G21930, AT1G01580, AT2G47600, AT3G46900, AT4G19680, AT1G63440, AT4G33020, AT2G23150, AT2G04040, AT1G05300	1968	73	13998	1.16923	1	0.973195	99.9959
GOTERM_BP_FAT	GO:0007047~cell wall organization	41	1.15169	0.452057	AT5G57550, AT1G23450, AT3G54590, AT2G06850, AT3G59010, AT4G24000, AT3G43270, AT3G29030, AT4G39350, AT2G47550, AT4G25820, AT5G57530, AT1G02730, AT4G18990, AT1G02810, AT4G02320, AT3G48580, AT5G57540, AT1G26770, AT2G39700, AT4G30280, AT4G28850, AT2G28950, AT1G32860, AT3G23730, AT4G03210, AT1G48930, AT1G70500, AT1G65610, AT2G32990, AT4G25810, AT1G62980, AT5G65730, AT1G14100, AT1G24070, AT1G65310, AT2…	1968	277	13998	1.0528	1	0.972994	99.9959
GOTERM_BP_FAT	GO:0043090~amino acid import	2	0.0561798	0.454352	AT1G58360, AT4G21120	1968	4	13998	3.5564	1	0.973317	99.9962
GOTERM_BP_FAT	GO:0051090~regulation of transcription factor activity	2	0.0561798	0.454352	AT3G52770, AT1G32640	1968	4	13998	3.5564	1	0.973317	99.9962
GOTERM_BP_FAT	GO:0032107~regulation of response to nutrient levels	2	0.0561798	0.454352	AT5G13080, AT2G45130	1968	4	13998	3.5564	1	0.973317	99.9962
GOTERM_BP_FAT	GO:0015904~tetracycline transport	2	0.0561798	0.454352	AT5G13750, AT5G13740	1968	4	13998	3.5564	1	0.973317	99.9962
GOTERM_BP_FAT	GO:0001676~long-chain fatty acid metabolic process	2	0.0561798	0.454352	AT5G65110, AT4G16760	1968	4	13998	3.5564	1	0.973317	99.9962
GOTERM_BP_FAT	GO:0032101~regulation of response to external stimulus	2	0.0561798	0.454352	AT5G13080, AT2G45130	1968	4	13998	3.5564	1	0.973317	99.9962
GOTERM_BP_FAT	GO:0008215~spermine metabolic process	2	0.0561798	0.454352	AT5G15950, AT5G18930	1968	4	13998	3.5564	1	0.973317	99.9962
GOTERM_BP_FAT	GO:0045927~positive regulation of growth	2	0.0561798	0.454352	AT3G59900, AT1G13710	1968	4	13998	3.5564	1	0.973317	99.9962
GOTERM_BP_FAT	GO:0032104~regulation of response to extracellular stimulus	2	0.0561798	0.454352	AT5G13080, AT2G45130	1968	4	13998	3.5564	1	0.973317	99.9962
GOTERM_BP_FAT	GO:0006597~spermine biosynthetic process	2	0.0561798	0.454352	AT5G15950, AT5G18930	1968	4	13998	3.5564	1	0.973317	99.9962
GOTERM_BP_FAT	GO:0010185~regulation of cellular defense response	2	0.0561798	0.454352	AT5G61900, AT1G08860	1968	4	13998	3.5564	1	0.973317	99.9962
GOTERM_BP_FAT	GO:0010344~seed oilbody biogenesis	2	0.0561798	0.454352	AT3G27660, AT5G40420	1968	4	13998	3.5564	1	0.973317	99.9962
GOTERM_BP_FAT	GO:0080024~indolebutyric acid metabolic process	2	0.0561798	0.454352	AT4G14430, AT5G27520	1968	4	13998	3.5564	1	0.973317	99.9962
GOTERM_BP_FAT	GO:0015802~basic amino acid transport	2	0.0561798	0.454352	AT4G21120, AT1G77380	1968	4	13998	3.5564	1	0.973317	99.9962
GOTERM_BP_FAT	GO:0042938~dipeptide transport	2	0.0561798	0.454352	AT3G54140, AT5G46050	1968	4	13998	3.5564	1	0.973317	99.9962
GOTERM_BP_FAT	GO:0015692~lead ion transport	2	0.0561798	0.454352	AT1G15520, AT2G23150	1968	4	13998	3.5564	1	0.973317	99.9962
GOTERM_BP_FAT	GO:0006631~fatty acid metabolic process	32	0.898876	0.457053	AT2G44810, AT2G26560, AT5G04530, AT1G20510, AT1G06350, AT2G11810, AT5G27520, AT4G37150, AT2G06050, AT1G72520, AT3G25780, AT4G16760, AT1G64400, AT1G43800, AT1G17420, AT5G23190, AT4G14430, AT5G07010, AT1G02205, AT1G07720, AT5G65110, AT1G55020, AT2G28630, AT2G15090, AT1G19640, AT4G34250, AT3G22400, AT5G20410, AT1G06360, AT5G42650, AT2G04350, AT4G22756	1968	214	13998	1.0636	1	0.973753	99.9965
GOTERM_BP_FAT	GO:0009965~leaf morphogenesis	17	0.477528	0.466742	AT3G52770, AT2G41940, AT3G15030, AT5G55920, AT4G20780, AT1G17920, AT3G02150, AT1G53230, AT1G56580, AT5G41315, AT3G62690, AT4G01540, AT1G64690, AT5G28646, AT2G30130, AT5G23940, AT1G73590	1968	109	13998	1.10934	1	0.976104	99.9974
GOTERM_BP_FAT	GO:0009683~indoleacetic acid metabolic process	3	0.0842697	0.470993	AT2G22330, AT3G44300, AT4G39950	1968	11	13998	1.93986	1	0.976902	99.9978
GOTERM_BP_FAT	GO:0010105~negative regulation of ethylene mediated signaling pathway	3	0.0842697	0.470993	AT3G23150, AT3G15210, AT1G04310	1968	11	13998	1.93986	1	0.976902	99.9978
GOTERM_BP_FAT	GO:0043193~positive regulation of gene-specific transcription	3	0.0842697	0.470993	AT2G36270, AT2G20570, AT5G44190	1968	11	13998	1.93986	1	0.976902	99.9978
GOTERM_BP_FAT	GO:0070298~negative regulation of two-component signal transduction	3	0.0842697	0.470993	AT3G23150, AT3G15210, AT1G04310	1968	11	13998	1.93986	1	0.976902	99.9978
GOTERM_BP_FAT	GO:0034655~nucleobase, nucleoside, nucleotide and nucleic acid catabolic process	3	0.0842697	0.470993	AT2G19570, AT2G36310, AT1G30110	1968	11	13998	1.93986	1	0.976902	99.9978
GOTERM_BP_FAT	GO:0050826~response to freezing	3	0.0842697	0.470993	AT3G27660, AT2G42540, AT5G40420	1968	11	13998	1.93986	1	0.976902	99.9978
GOTERM_BP_FAT	GO:0034656~nucleobase, nucleoside and nucleotide catabolic process	3	0.0842697	0.470993	AT2G19570, AT2G36310, AT1G30110	1968	11	13998	1.93986	1	0.976902	99.9978
GOTERM_BP_FAT	GO:0009098~leucine biosynthetic process	3	0.0842697	0.470993	AT3G58990, AT5G14200, AT2G43100	1968	11	13998	1.93986	1	0.976902	99.9978
GOTERM_BP_FAT	GO:0006109~regulation of carbohydrate metabolic process	3	0.0842697	0.470993	AT2G25450, AT5G61420, AT3G02140	1968	11	13998	1.93986	1	0.976902	99.9978
GOTERM_BP_FAT	GO:0008202~steroid metabolic process	11	0.308989	0.471189	AT1G76470, AT4G37760, AT4G34650, AT5G14700, AT2G03760, AT3G30180, AT5G24140, AT2G36800, AT2G45400, AT4G22756, AT5G24155	1968	67	13998	1.16777	1	0.976641	99.9978
GOTERM_BP_FAT	GO:0009064~glutamine family amino acid metabolic process	10	0.280899	0.471935	AT1G29900, AT1G24909, AT1G66860, AT1G25083, AT1G25155, AT1G25220, AT5G38710, AT3G53180, AT2G02010, AT5G37600	1968	60	13998	1.18547	1	0.976522	99.9978
GOTERM_BP_FAT	GO:0009926~auxin polar transport	8	0.224719	0.473349	AT2G38120, AT1G53700, AT2G34650, AT2G44990, AT5G65980, AT3G14370, AT1G23080, AT1G73590	1968	46	13998	1.23701	1	0.976578	99.9979
GOTERM_BP_FAT	GO:0009825~multidimensional cell growth	8	0.224719	0.473349	AT1G62980, AT2G39700, AT1G26770, AT2G28950, AT3G46550, AT3G29030, AT1G69490, AT5G28646	1968	46	13998	1.23701	1	0.976578	99.9979
GOTERM_BP_FAT	GO:0045426~quinone cofactor biosynthetic process	4	0.11236	0.473929	AT1G18870, AT1G30520, AT1G74710, AT1G06570	1968	18	13998	1.58062	1	0.976417	99.998
GOTERM_BP_FAT	GO:0009934~regulation of meristem structural organization	4	0.11236	0.473929	AT3G22780, AT3G49670, AT3G23920, AT1G75820	1968	18	13998	1.58062	1	0.976417	99.998
GOTERM_BP_FAT	GO:0006213~pyrimidine nucleoside metabolic process	4	0.11236	0.473929	AT3G46940, AT2G19570, AT2G36310, AT3G17810	1968	18	13998	1.58062	1	0.976417	99.998
GOTERM_BP_FAT	GO:0042375~quinone cofactor metabolic process	4	0.11236	0.473929	AT1G18870, AT1G30520, AT1G74710, AT1G06570	1968	18	13998	1.58062	1	0.976417	99.998
GOTERM_BP_FAT	GO:0006595~polyamine metabolic process	4	0.11236	0.473929	AT5G53120, AT3G59050, AT5G15950, AT5G18930	1968	18	13998	1.58062	1	0.976417	99.998
GOTERM_BP_FAT	GO:0045893~positive regulation of transcription, DNA-dependent	4	0.11236	0.473929	AT2G36270, AT2G20570, AT2G34640, AT5G44190	1968	18	13998	1.58062	1	0.976417	99.998
GOTERM_BP_FAT	GO:0009269~response to desiccation	4	0.11236	0.473929	AT5G52310, AT1G48130, AT1G32640, AT2G21620	1968	18	13998	1.58062	1	0.976417	99.998
GOTERM_BP_FAT	GO:0009615~response to virus	7	0.196629	0.473958	AT2G35980, AT5G06320, AT5G24590, AT3G49500, AT2G26560, AT1G05460, AT3G12580	1968	39	13998	1.27666	1	0.976112	99.998
GOTERM_BP_FAT	GO:0009845~seed germination	7	0.196629	0.473958	AT2G36270, AT3G27660, AT5G37260, AT5G57390, AT5G01540, AT5G01550, AT5G40420	1968	39	13998	1.27666	1	0.976112	99.998
GOTERM_BP_FAT	GO:0019321~pentose metabolic process	6	0.168539	0.474414	AT5G51830, AT3G59480, AT5G44520, AT1G24280, AT1G30620, AT5G35790	1968	32	13998	1.33365	1	0.975918	99.998
GOTERM_BP_FAT	GO:0006826~iron ion transport	5	0.140449	0.474549	AT4G28630, AT1G01580, AT2G47600, AT4G19680, AT2G23150	1968	25	13998	1.42256	1	0.975638	99.998
GOTERM_BP_FAT	GO:0010119~regulation of stomatal movement	5	0.140449	0.474549	AT1G20090, AT1G09540, AT4G26080, AT3G11410, AT1G80820	1968	25	13998	1.42256	1	0.975638	99.998
GOTERM_BP_FAT	GO:0006816~calcium ion transport	5	0.140449	0.474549	AT3G22910, AT3G52720, AT1G27770, AT3G51860, AT3G63380, AT2G41560	1968	25	13998	1.42256	1	0.975638	99.998
GOTERM_BP_FAT	GO:0009734~auxin mediated signaling pathway	18	0.505618	0.481058	AT1G16540, AT2G38120, AT2G34650, AT5G47370, AT2G42580, AT5G01240, AT3G15540, AT3G62100, AT1G56650, AT2G46530, AT3G61830, AT1G04240, AT1G15580, AT3G23030, AT1G23080, AT2G01950, AT1G51950, AT1G73590	1968	117	13998	1.09428	1	0.977029	99.9984
GOTERM_BP_FAT	GO:0009891~positive regulation of biosynthetic process	11	0.308989	0.49092	AT3G61890, AT2G36270, AT2G20570, AT3G50410, AT1G30455, AT1G73500, AT2G34640, AT5G47220, AT5G44190, AT1G32640, AT4G23810	1968	68	13998	1.1506	1	0.97915	99.9988
GOTERM_BP_FAT	GO:0031328~positive regulation of cellular biosynthetic process	11	0.308989	0.49092	AT3G61890, AT2G36270, AT2G20570, AT3G50410, AT1G30455, AT1G73500, AT2G34640, AT5G47220, AT5G44190, AT1G32640, AT4G23810	1968	68	13998	1.1506	1	0.97915	99.9988
GOTERM_BP_FAT	GO:0018130~heterocycle biosynthetic process	20	0.561798	0.49299	AT5G04950, AT1G09240, AT1G16540, AT2G31955, AT2G04400, AT1G03630, AT1G25220, AT5G28237, AT1G52410, AT5G45930, AT5G60890, AT1G09940, AT3G54640, AT5G05730, AT5G18660, AT3G59400, AT5G54770, AT5G17990, AT5G11160, AT4G27070, AT5G43370	1968	132	13998	1.0777	1	0.979355	99.9989
GOTERM_BP_FAT	GO:0006813~potassium ion transport	9	0.252809	0.49482	AT2G35060, AT5G47100, AT4G22200, AT1G60160, AT4G19960, AT1G07430, AT3G02050, AT4G18160, AT4G17615	1968	54	13998	1.18547	1	0.979503	99.999
GOTERM_BP_FAT	GO:0010054~trichoblast differentiation	7	0.196629	0.49974	AT2G38120, AT2G03720, AT5G49270, AT5G05620, AT2G34650, AT3G62680, AT1G12040	1968	40	13998	1.24474	1	0.980349	99.9991
GOTERM_BP_FAT	GO:0009309~amine biosynthetic process	30	0.842697	0.503982	AT1G09240, AT1G29900, AT5G53120, AT5G14200, AT3G22460, AT1G25220, AT5G28237, AT2G45300, AT5G22630, AT5G60890, AT5G56760, AT3G25900, AT2G43100, AT3G22740, AT3G53180, AT5G34930, AT5G17990, AT5G04950, AT3G58990, AT2G04400, AT5G18930, AT5G38710, AT1G52410, AT1G50110, AT5G28020, AT3G54640, AT4G35630, AT5G05730, AT5G15950, AT5G37600, AT4G27070	1968	204	13998	1.046	1	0.981019	99.9992
GOTERM_BP_FAT	GO:0048545~response to steroid hormone stimulus	5	0.140449	0.506633	AT2G44080, AT2G42580, AT5G54380, AT2G01950, AT4G39400	1968	26	13998	1.36785	1	0.981333	99.9993
GOTERM_BP_FAT	GO:0009831~plant-type cell wall modification during multidimensional cell growth	5	0.140449	0.506633	AT1G62980, AT2G39700, AT1G26770, AT2G28950, AT3G29030	1968	26	13998	1.36785	1	0.981333	99.9993
GOTERM_BP_FAT	GO:0043401~steroid hormone mediated signaling	5	0.140449	0.506633	AT2G44080, AT2G42580, AT5G54380, AT2G01950, AT4G39400	1968	26	13998	1.36785	1	0.981333	99.9993
GOTERM_BP_FAT	GO:0009742~brassinosteroid mediated signaling	5	0.140449	0.506633	AT2G44080, AT2G42580, AT5G54380, AT2G01950, AT4G39400	1968	26	13998	1.36785	1	0.981333	99.9993
GOTERM_BP_FAT	GO:0009817~defense response to fungus, incompatible interaction	5	0.140449	0.506633	AT1G29340, AT4G37150, AT2G39200, AT1G61560, AT1G56510	1968	26	13998	1.36785	1	0.981333	99.9993
GOTERM_BP_FAT	GO:0010091~trichome branching	4	0.11236	0.511598	AT5G41315, AT4G20780, AT5G28646, AT1G17920	1968	19	13998	1.49743	1	0.982123	99.9994
GOTERM_BP_FAT	GO:0009112~nucleobase metabolic process	4	0.11236	0.511598	AT1G09830, AT3G17810, AT5G11160, AT5G43370	1968	19	13998	1.49743	1	0.982123	99.9994
GOTERM_BP_FAT	GO:0006144~purine base metabolic process	3	0.0842697	0.518793	AT1G09830, AT5G11160, AT5G43370	1968	12	13998	1.7782	1	0.983322	99.9995
GOTERM_BP_FAT	GO:0046686~response to cadmium ion	47	1.32022	0.521561	AT2G41380, AT2G41690, AT3G44300, AT3G16350, AT2G26560, AT1G49010, AT3G09270, AT1G02920, AT5G62470, AT4G29060, AT5G67300, AT1G77120, AT1G72680, AT2G16720, AT1G48000, AT2G47190, AT5G02490, AT2G37760, AT4G39230, AT3G23250, AT2G33590, AT1G06180, AT5G19770, AT5G15310, AT5G65140, AT5G43370, AT5G51830, AT5G52660, AT3G50060, AT5G44070, AT5G20830, AT5G56550, AT3G44320, AT5G19780, AT4G34990, AT1G71030, AT1…	1968	327	13998	1.02233	1	0.983626	99.9996
GOTERM_BP_FAT	GO:0008299~isoprenoid biosynthetic process	17	0.477528	0.528215	AT1G16540, AT3G21500, AT4G15340, AT5G36150, AT1G44090, AT3G29430, AT1G50960, AT2G27150, AT1G04580, AT1G61120, AT5G57030, AT3G14440, AT1G06570, AT1G78970, AT3G43600, AT4G16740, AT5G42600	1968	113	13998	1.07007	1	0.984641	99.9997
GOTERM_BP_FAT	GO:0009787~regulation of abscisic acid mediated signaling	6	0.168539	0.530632	AT5G57050, AT4G26080, AT3G11410, AT5G66880, AT5G64750, AT3G02140	1968	34	13998	1.2552	1	0.984861	99.9997
GOTERM_BP_FAT	GO:0009081~branched chain family amino acid metabolic process	6	0.168539	0.530632	AT1G50110, AT3G58990, AT5G14200, AT1G10060, AT3G19710, AT2G43100	1968	34	13998	1.2552	1	0.984861	99.9997
GOTERM_BP_FAT	GO:0006168~adenine salvage	2	0.0561798	0.531048	AT5G11160, AT5G43370	1968	5	13998	2.84512	1	0.984722	99.9997
GOTERM_BP_FAT	GO:0055069~zinc ion homeostasis	2	0.0561798	0.531048	AT3G51860, AT5G13740	1968	5	13998	2.84512	1	0.984722	99.9997
GOTERM_BP_FAT	GO:0002697~regulation of immune effector process	2	0.0561798	0.531048	AT1G80840, AT4G31800	1968	5	13998	2.84512	1	0.984722	99.9997
GOTERM_BP_FAT	GO:0009399~nitrogen fixation	2	0.0561798	0.531048	AT3G53180, AT5G37600	1968	5	13998	2.84512	1	0.984722	99.9997
GOTERM_BP_FAT	GO:0046084~adenine biosynthetic process	2	0.0561798	0.531048	AT5G11160, AT5G43370	1968	5	13998	2.84512	1	0.984722	99.9997
GOTERM_BP_FAT	GO:0046677~response to antibiotic	2	0.0561798	0.531048	AT5G13750, AT5G13740	1968	5	13998	2.84512	1	0.984722	99.9997
GOTERM_BP_FAT	GO:0051101~regulation of DNA binding	2	0.0561798	0.531048	AT3G52770, AT1G32640	1968	5	13998	2.84512	1	0.984722	99.9997
GOTERM_BP_FAT	GO:0016103~diterpenoid catabolic process	2	0.0561798	0.531048	AT1G30040, AT1G02400	1968	5	13998	2.84512	1	0.984722	99.9997
GOTERM_BP_FAT	GO:0042891~antibiotic transport	2	0.0561798	0.531048	AT5G13750, AT5G13740	1968	5	13998	2.84512	1	0.984722	99.9997
GOTERM_BP_FAT	GO:0010358~leaf shaping	2	0.0561798	0.531048	AT3G52770, AT1G73590	1968	5	13998	2.84512	1	0.984722	99.9997
GOTERM_BP_FAT	GO:0050688~regulation of defense response to virus	2	0.0561798	0.531048	AT1G80840, AT4G31800	1968	5	13998	2.84512	1	0.984722	99.9997
GOTERM_BP_FAT	GO:0045487~gibberellin catabolic process	2	0.0561798	0.531048	AT1G30040, AT1G02400	1968	5	13998	2.84512	1	0.984722	99.9997
GOTERM_BP_FAT	GO:0046083~adenine metabolic process	2	0.0561798	0.531048	AT5G11160, AT5G43370	1968	5	13998	2.84512	1	0.984722	99.9997
GOTERM_BP_FAT	GO:0043096~purine base salvage	2	0.0561798	0.531048	AT5G11160, AT5G43370	1968	5	13998	2.84512	1	0.984722	99.9997
GOTERM_BP_FAT	GO:0030417~nicotianamine metabolic process	2	0.0561798	0.531048	AT5G04950, AT1G09240	1968	5	13998	2.84512	1	0.984722	99.9997
GOTERM_BP_FAT	GO:0006805~xenobiotic metabolic process	2	0.0561798	0.531048	AT5G13320, AT2G45300	1968	5	13998	2.84512	1	0.984722	99.9997
GOTERM_BP_FAT	GO:0042549~photosystem II stabilization	2	0.0561798	0.531048	AT5G01920, AT3G50820	1968	5	13998	2.84512	1	0.984722	99.9997
GOTERM_BP_FAT	GO:0030418~nicotianamine biosynthetic process	2	0.0561798	0.531048	AT5G04950, AT1G09240	1968	5	13998	2.84512	1	0.984722	99.9997
GOTERM_BP_FAT	GO:0010439~regulation of glucosinolate biosynthetic process	2	0.0561798	0.531048	AT2G25450, AT5G61420	1968	5	13998	2.84512	1	0.984722	99.9997
GOTERM_BP_FAT	GO:0045229~external encapsulating structure organization	42	1.17978	0.537779	AT5G57550, AT1G23450, AT3G54590, AT2G06850, AT3G59010, AT4G24000, AT3G43270, AT3G29030, AT4G39350, AT2G47550, AT4G25820, AT5G57530, AT1G02730, AT4G18990, AT5G40260, AT1G02810, AT4G02320, AT3G48580, AT5G57540, AT1G26770, AT2G39700, AT4G30280, AT4G28850, AT2G28950, AT1G32860, AT3G23730, AT4G03210, AT1G48930, AT1G70500, AT1G65610, AT2G32990, AT4G25810, AT1G62980, AT5G65730, AT1G14100, AT1G24070, AT1…	1968	293	13998	1.01958	1	0.985693	99.9998
GOTERM_BP_FAT	GO:0015977~carbon utilization by fixation of carbon dioxide	4	0.11236	0.547784	AT2G42600, AT3G54050, AT5G38430, AT5G38420	1968	20	13998	1.42256	1	0.987131	99.9998
GOTERM_BP_FAT	GO:0009690~cytokinin metabolic process	4	0.11236	0.547784	AT4G29740, AT5G56970, AT3G63110, AT3G63440	1968	20	13998	1.42256	1	0.987131	99.9998
GOTERM_BP_FAT	GO:0010118~stomatal movement	4	0.11236	0.547784	AT1G16540, AT5G47100, AT1G74710, AT4G17615	1968	20	13998	1.42256	1	0.987131	99.9998
GOTERM_BP_FAT	GO:0045088~regulation of innate immune response	6	0.168539	0.55771	AT5G20480, AT3G15210, AT4G19530, AT5G47220, AT1G19250, AT4G12720	1968	35	13998	1.21934	1	0.988436	99.9999
GOTERM_BP_FAT	GO:0006904~vesicle docking during exocytosis	6	0.168539	0.55771	AT3G55150, AT3G09520, AT5G59730, AT3G14090, AT2G39380, AT4G12120	1968	35	13998	1.21934	1	0.988436	99.9999
GOTERM_BP_FAT	GO:0006596~polyamine biosynthetic process	3	0.0842697	0.563612	AT5G53120, AT5G15950, AT5G18930	1968	13	13998	1.64142	1	0.989093	99.9999
GOTERM_BP_FAT	GO:0005983~starch catabolic process	3	0.0842697	0.563612	AT4G15210, AT3G23920, AT4G17090	1968	13	13998	1.64142	1	0.989093	99.9999
GOTERM_BP_FAT	GO:0070297~regulation of two-component signal transduction	3	0.0842697	0.563612	AT3G23150, AT3G15210, AT1G04310	1968	13	13998	1.64142	1	0.989093	99.9999
GOTERM_BP_FAT	GO:0010104~regulation of ethylene mediated signaling pathway	3	0.0842697	0.563612	AT3G23150, AT3G15210, AT1G04310	1968	13	13998	1.64142	1	0.989093	99.9999
GOTERM_BP_FAT	GO:0051193~regulation of cofactor metabolic process	3	0.0842697	0.563612	AT2G20570, AT5G44190, AT5G35750	1968	13	13998	1.64142	1	0.989093	99.9999
GOTERM_BP_FAT	GO:0032507~maintenance of protein location in cell	3	0.0842697	0.563612	AT1G19970, AT1G29330, AT3G54220	1968	13	13998	1.64142	1	0.989093	99.9999
GOTERM_BP_FAT	GO:0032989~cellular component morphogenesis	33	0.926966	0.564218	AT1G75780, AT2G06850, AT2G34650, AT3G04690, AT4G20780, AT3G29030, AT1G31420, AT2G35350, AT5G49270, AT1G20090, AT1G56580, AT3G49110, AT5G40260, AT5G05620, AT4G16780, AT5G41315, AT3G08970, AT1G64690, AT5G28646, AT1G12040, AT5G23940, AT1G26770, AT2G39700, AT2G28950, AT1G75750, AT5G47370, AT3G45960, AT1G17920, AT1G62980, AT1G62440, AT5G15310, AT4G39400, AT2G20750	1968	231	13998	1.01611	1	0.989012	99.9999
GOTERM_BP_FAT	GO:0042547~cell wall modification during multidimensional cell growth	5	0.140449	0.567949	AT1G62980, AT2G39700, AT1G26770, AT2G28950, AT3G29030	1968	28	13998	1.27014	1	0.989356	99.9999
GOTERM_BP_FAT	GO:0040007~growth	35	0.983146	0.570194	AT1G75780, AT2G44080, AT2G06850, AT2G34650, AT3G04690, AT3G46550, AT1G69490, AT3G29030, AT1G31420, AT2G35350, AT5G49270, AT1G20090, AT3G49110, AT5G05620, AT4G16780, AT1G27730, AT3G08970, AT1G72520, AT5G28646, AT1G13710, AT1G12040, AT1G13590, AT1G17420, AT1G26770, AT2G39700, AT2G28950, AT1G12610, AT1G75750, AT5G47370, AT3G45960, AT1G55020, AT1G62980, AT5G10510, AT4G39400, AT2G20750	1968	246	13998	1.01198	1	0.989496	99.9999
GOTERM_BP_FAT	GO:0006875~cellular metal ion homeostasis	7	0.196629	0.574043	AT5G48410, AT5G48400, AT3G51860, AT2G29110, AT2G29100, AT2G23150, AT5G11210	1968	43	13998	1.1579	1	0.989843	99.9999
GOTERM_BP_FAT	GO:0055065~metal ion homeostasis	7	0.196629	0.574043	AT5G48410, AT5G48400, AT3G51860, AT2G29110, AT2G29100, AT2G23150, AT5G11210	1968	43	13998	1.1579	1	0.989843	99.9999
GOTERM_BP_FAT	GO:0009685~gibberellin metabolic process	4	0.11236	0.582342	AT1G30040, AT1G44090, AT1G02400, AT1G50960	1968	21	13998	1.35482	1	0.990722	100
GOTERM_BP_FAT	GO:0033205~cytokinesis during cell cycle	4	0.11236	0.582342	AT5G05620, AT3G43210, AT3G05330, AT3G55340	1968	21	13998	1.35482	1	0.990722	100
GOTERM_BP_FAT	GO:0006664~glycolipid metabolic process	4	0.11236	0.582342	AT4G10060, AT5G20410, AT2G11810, AT4G31780	1968	21	13998	1.35482	1	0.990722	100
GOTERM_BP_FAT	GO:0000038~very-long-chain fatty acid metabolic process	4	0.11236	0.582342	AT5G23190, AT5G42650, AT2G15090, AT4G34250	1968	21	13998	1.35482	1	0.990722	100
GOTERM_BP_FAT	GO:0022406~membrane docking	6	0.168539	0.583985	AT3G55150, AT3G09520, AT5G59730, AT3G14090, AT2G39380, AT4G12120	1968	36	13998	1.18547	1	0.990777	100
GOTERM_BP_FAT	GO:0048278~vesicle docking	6	0.168539	0.583985	AT3G55150, AT3G09520, AT5G59730, AT3G14090, AT2G39380, AT4G12120	1968	36	13998	1.18547	1	0.990777	100
GOTERM_BP_FAT	GO:0042546~cell wall biogenesis	11	0.308989	0.586017	AT5G57550, AT1G02730, AT5G12870, AT4G23920, AT1G14100, AT3G13890, AT2G33100, AT4G39350, AT2G15390, AT1G30620, AT3G55340	1968	73	13998	1.07179	1	0.990877	100
GOTERM_BP_FAT	GO:0008361~regulation of cell size	32	0.898876	0.587577	AT1G75780, AT2G44080, AT2G06850, AT2G34650, AT3G04690, AT3G46550, AT1G69490, AT3G29030, AT1G31420, AT2G35350, AT5G49270, AT1G20090, AT3G49110, AT5G05620, AT4G16780, AT3G08970, AT5G28646, AT1G12040, AT1G13590, AT1G26770, AT2G39700, AT5G61900, AT2G28950, AT1G12610, AT1G75750, AT5G47370, AT5G08790, AT3G45960, AT1G62980, AT4G25350, AT4G39400, AT2G20750	1968	226	13998	1.00712	1	0.990922	100
GOTERM_BP_FAT	GO:0042219~cellular amino acid derivative catabolic process	5	0.140449	0.596965	AT2G22330, AT5G01040, AT5G01050, AT3G59050, AT4G39950	1968	29	13998	1.22635	1	0.991842	100
GOTERM_BP_FAT	GO:0009726~detection of endogenous stimulus	2	0.0561798	0.596969	AT4G39400, AT5G25220	1968	6	13998	2.37093	1	0.991716	100
GOTERM_BP_FAT	GO:0009635~response to herbicide	2	0.0561798	0.596969	AT1G77760, AT1G17190	1968	6	13998	2.37093	1	0.991716	100
GOTERM_BP_FAT	GO:0000912~formation of actomyosin apparatus involved in cytokinesis	2	0.0561798	0.596969	AT5G05620, AT3G05330	1968	6	13998	2.37093	1	0.991716	100
GOTERM_BP_FAT	GO:0009720~detection of hormone stimulus	2	0.0561798	0.596969	AT4G39400, AT5G25220	1968	6	13998	2.37093	1	0.991716	100
GOTERM_BP_FAT	GO:0007585~respiratory gaseous exchange	2	0.0561798	0.596969	AT1G32350, AT3G22370	1968	6	13998	2.37093	1	0.991716	100
GOTERM_BP_FAT	GO:0009864~induced systemic resistance, jasmonic acid mediated signaling pathway	2	0.0561798	0.596969	AT3G15210, AT5G47220	1968	6	13998	2.37093	1	0.991716	100
GOTERM_BP_FAT	GO:0000914~phragmoplast formation	2	0.0561798	0.596969	AT5G05620, AT3G05330	1968	6	13998	2.37093	1	0.991716	100
GOTERM_BP_FAT	GO:0009051~pentose-phosphate shunt, oxidative branch	2	0.0561798	0.596969	AT1G24280, AT5G35790	1968	6	13998	2.37093	1	0.991716	100
GOTERM_BP_FAT	GO:0015804~neutral amino acid transport	2	0.0561798	0.596969	AT1G58360, AT3G55740	1968	6	13998	2.37093	1	0.991716	100
GOTERM_BP_FAT	GO:0045793~positive regulation of cell size	2	0.0561798	0.596969	AT5G61900, AT4G25350	1968	6	13998	2.37093	1	0.991716	100
GOTERM_BP_FAT	GO:0051098~regulation of binding	2	0.0561798	0.596969	AT3G52770, AT1G32640	1968	6	13998	2.37093	1	0.991716	100
GOTERM_BP_FAT	GO:0031032~actomyosin structure organization	2	0.0561798	0.596969	AT5G05620, AT3G05330	1968	6	13998	2.37093	1	0.991716	100
GOTERM_BP_FAT	GO:0019253~reductive pentose-phosphate cycle	3	0.0842697	0.605344	AT3G54050, AT5G38430, AT5G38420	1968	14	13998	1.52417	1	0.992468	100
GOTERM_BP_FAT	GO:0009962~regulation of flavonoid biosynthetic process	3	0.0842697	0.605344	AT1G56650, AT1G32640, AT1G66370	1968	14	13998	1.52417	1	0.992468	100
GOTERM_BP_FAT	GO:0045185~maintenance of protein location	3	0.0842697	0.605344	AT1G19970, AT1G29330, AT3G54220	1968	14	13998	1.52417	1	0.992468	100
GOTERM_BP_FAT	GO:0009900~dehiscence	3	0.0842697	0.605344	AT2G44810, AT3G13890, AT5G49450	1968	14	13998	1.52417	1	0.992468	100
GOTERM_BP_FAT	GO:0032506~cytokinetic process	3	0.0842697	0.605344	AT5G05620, AT3G05330, AT3G55340	1968	14	13998	1.52417	1	0.992468	100
GOTERM_BP_FAT	GO:0009870~defense response signaling pathway, resistance gene-dependent	3	0.0842697	0.605344	AT4G19530, AT1G19250, AT4G12720	1968	14	13998	1.52417	1	0.992468	100
GOTERM_BP_FAT	GO:0006949~syncytium formation	3	0.0842697	0.605344	AT2G39700, AT1G26770, AT2G28950	1968	14	13998	1.52417	1	0.992468	100
GOTERM_BP_FAT	GO:0051651~maintenance of location in cell	3	0.0842697	0.605344	AT1G19970, AT1G29330, AT3G54220	1968	14	13998	1.52417	1	0.992468	100
GOTERM_BP_FAT	GO:0080010~regulation of oxygen and reactive oxygen species metabolic process	3	0.0842697	0.605344	AT1G66350, AT2G23150, AT3G52430	1968	14	13998	1.52417	1	0.992468	100
GOTERM_BP_FAT	GO:0009082~branched chain family amino acid biosynthetic process	4	0.11236	0.61517	AT1G50110, AT3G58990, AT5G14200, AT2G43100	1968	22	13998	1.29324	1	0.993297	100
GOTERM_BP_FAT	GO:0019400~alditol metabolic process	4	0.11236	0.61517	AT5G40390, AT3G20520, AT3G17770, AT5G08030	1968	22	13998	1.29324	1	0.993297	100
GOTERM_BP_FAT	GO:0006220~pyrimidine nucleotide metabolic process	4	0.11236	0.61517	AT3G46940, AT1G30820, AT3G17810, AT4G20320	1968	22	13998	1.29324	1	0.993297	100
GOTERM_BP_FAT	GO:0060560~developmental growth involved in morphogenesis	22	0.617978	0.619633	AT1G75780, AT2G39700, AT1G26770, AT2G28950, AT3G04690, AT2G06850, AT1G75750, AT5G47370, AT3G45960, AT3G29030, AT1G31420, AT1G62980, AT1G20090, AT5G49270, AT2G35350, AT3G49110, AT5G05620, AT4G16780, AT3G08970, AT4G39400, AT1G12040, AT2G20750	1968	156	13998	1.00309	1	0.993592	100
GOTERM_BP_FAT	GO:0009826~unidimensional cell growth	22	0.617978	0.619633	AT1G75780, AT2G39700, AT1G26770, AT2G28950, AT3G04690, AT2G06850, AT1G75750, AT5G47370, AT3G45960, AT3G29030, AT1G31420, AT1G62980, AT1G20090, AT5G49270, AT2G35350, AT3G49110, AT5G05620, AT4G16780, AT3G08970, AT4G39400, AT1G12040, AT2G20750	1968	156	13998	1.00309	1	0.993592	100
GOTERM_BP_FAT	GO:0010090~trichome morphogenesis	7	0.196629	0.620376	AT1G56580, AT5G41315, AT4G20780, AT5G28646, AT1G64690, AT1G17920, AT5G23940	1968	45	13998	1.10644	1	0.993555	100
GOTERM_BP_FAT	GO:0070647~protein modification by small protein conjugation or removal	21	0.589888	0.623827	AT1G10560, AT1G23410, AT5G64660, AT1G29340, AT3G61390, AT3G52450, AT1G27910, AT2G35930, AT1G66160, AT5G65920, AT1G24330, AT3G49810, AT3G18710, AT1G66050, AT3G11840, AT5G61560, AT1G60190, AT1G49780, AT5G67340, AT2G46030, AT5G09800	1968	149	13998	1.00248	1	0.993756	100
GOTERM_BP_FAT	GO:0009832~plant-type cell wall biogenesis	8	0.224719	0.630311	AT5G57550, AT1G02730, AT5G12870, AT3G13890, AT2G33100, AT4G39350, AT1G30620, AT3G55340	1968	53	13998	1.07363	1	0.994201	100
GOTERM_BP_FAT	GO:0009913~epidermal cell differentiation	16	0.449438	0.635472	AT2G38120, AT2G03720, AT2G41940, AT4G04890, AT2G34650, AT3G62680, AT4G20780, AT1G17920, AT5G49270, AT1G56580, AT5G05620, AT5G41315, AT5G28646, AT1G64690, AT1G12040, AT5G23940	1968	113	13998	1.00712	1	0.99452	100
GOTERM_BP_FAT	GO:0032535~regulation of cellular component size	33	0.926966	0.635509	AT1G75780, AT2G44080, AT2G06850, AT2G34650, AT3G04690, AT3G46550, AT1G69490, AT3G29030, AT1G31420, AT2G33385, AT2G35350, AT5G49270, AT1G20090, AT3G49110, AT5G05620, AT4G16780, AT3G08970, AT5G28646, AT1G12040, AT1G13590, AT1G26770, AT2G39700, AT5G61900, AT2G28950, AT1G12610, AT1G75750, AT5G47370, AT5G08790, AT3G45960, AT1G62980, AT4G25350, AT4G39400, AT2G20750	1968	238	13998	0.986229	1	0.994433	100
GOTERM_BP_FAT	GO:0010016~shoot morphogenesis	21	0.589888	0.636201	AT3G52770, AT2G41940, AT3G15030, AT2G44990, AT5G55920, AT4G20780, AT1G17920, AT3G02150, AT1G53230, AT1G56580, AT5G05620, AT5G41315, AT3G62690, AT4G16780, AT4G01540, AT5G28646, AT1G64690, AT3G63440, AT2G30130, AT5G23940, AT1G73590	1968	150	13998	0.995793	1	0.994397	100
GOTERM_BP_FAT	GO:0009116~nucleoside metabolic process	9	0.252809	0.639434	AT3G46940, AT2G19570, AT2G36310, AT1G54130, AT1G30110, AT4G24340, AT3G17810, AT5G11160, AT5G43370	1968	61	13998	1.04943	1	0.994561	100
GOTERM_BP_FAT	GO:0010053~root epidermal cell differentiation	7	0.196629	0.64243	AT2G38120, AT2G03720, AT5G49270, AT5G05620, AT2G34650, AT3G62680, AT1G12040	1968	46	13998	1.08238	1	0.994702	100
GOTERM_BP_FAT	GO:0044247~cellular polysaccharide catabolic process	3	0.0842697	0.643971	AT4G15210, AT3G23920, AT4G17090	1968	15	13998	1.42256	1	0.994733	100
GOTERM_BP_FAT	GO:0019685~photosynthesis, dark reaction	3	0.0842697	0.643971	AT3G54050, AT5G38430, AT5G38420	1968	15	13998	1.42256	1	0.994733	100
GOTERM_BP_FAT	GO:0006535~cysteine biosynthetic process from serine	3	0.0842697	0.643971	AT5G28020, AT3G22460, AT5G56760	1968	15	13998	1.42256	1	0.994733	100
GOTERM_BP_FAT	GO:0009593~detection of chemical stimulus	3	0.0842697	0.643971	AT4G14640, AT4G39400, AT5G25220	1968	15	13998	1.42256	1	0.994733	100
GOTERM_BP_FAT	GO:0006551~leucine metabolic process	3	0.0842697	0.643971	AT3G58990, AT5G14200, AT2G43100	1968	15	13998	1.42256	1	0.994733	100
GOTERM_BP_FAT	GO:0010227~floral organ abscission	3	0.0842697	0.643971	AT5G64667, AT3G25655, AT1G68765	1968	15	13998	1.42256	1	0.994733	100
GOTERM_BP_FAT	GO:0031537~regulation of anthocyanin metabolic process	3	0.0842697	0.643971	AT1G56650, AT1G09530, AT1G66370	1968	15	13998	1.42256	1	0.994733	100
GOTERM_BP_FAT	GO:0010073~meristem maintenance	8	0.224719	0.650491	AT3G52770, AT3G49670, AT2G31081, AT3G23920, AT2G35350, AT5G10510, AT1G71040, AT2G03710	1968	54	13998	1.05375	1	0.995126	100
GOTERM_BP_FAT	GO:0030036~actin cytoskeleton organization	8	0.224719	0.650491	AT2G33385, AT2G25050, AT1G59910, AT3G07540, AT5G48360, AT5G05620, AT3G05330, AT4G29340	1968	54	13998	1.05375	1	0.995126	100
GOTERM_BP_FAT	GO:0009645~response to low light intensity stimulus	2	0.0561798	0.653627	AT2G06850, AT3G59220	1968	7	13998	2.03223	1	0.995266	100
GOTERM_BP_FAT	GO:0010189~vitamin E biosynthetic process	2	0.0561798	0.653627	AT1G06570, AT5G53970	1968	7	13998	2.03223	1	0.995266	100
GOTERM_BP_FAT	GO:0006986~response to unfolded protein	2	0.0561798	0.653627	AT2G26150, AT1G42990	1968	7	13998	2.03223	1	0.995266	100
GOTERM_BP_FAT	GO:0052249~modulation of RNA levels in other organism during symbiotic interaction	2	0.0561798	0.653627	AT3G49500, AT1G05460	1968	7	13998	2.03223	1	0.995266	100
GOTERM_BP_FAT	GO:0006621~protein retention in ER lumen	2	0.0561798	0.653627	AT1G19970, AT1G29330	1968	7	13998	2.03223	1	0.995266	100
GOTERM_BP_FAT	GO:0031329~regulation of cellular catabolic process	2	0.0561798	0.653627	AT5G35750, AT4G24960	1968	7	13998	2.03223	1	0.995266	100
GOTERM_BP_FAT	GO:0042360~vitamin E metabolic process	2	0.0561798	0.653627	AT1G06570, AT5G53970	1968	7	13998	2.03223	1	0.995266	100
GOTERM_BP_FAT	GO:0009616~virus induced gene silencing	2	0.0561798	0.653627	AT3G49500, AT1G05460	1968	7	13998	2.03223	1	0.995266	100
GOTERM_BP_FAT	GO:0006570~tyrosine metabolic process	2	0.0561798	0.653627	AT1G06570, AT5G34930	1968	7	13998	2.03223	1	0.995266	100
GOTERM_BP_FAT	GO:0006542~glutamine biosynthetic process	2	0.0561798	0.653627	AT3G53180, AT5G37600	1968	7	13998	2.03223	1	0.995266	100
GOTERM_BP_FAT	GO:0034620~cellular response to unfolded protein	2	0.0561798	0.653627	AT2G26150, AT1G42990	1968	7	13998	2.03223	1	0.995266	100
GOTERM_BP_FAT	GO:0015865~purine nucleotide transport	2	0.0561798	0.653627	AT5G13490, AT5G27520	1968	7	13998	2.03223	1	0.995266	100
GOTERM_BP_FAT	GO:0052018~modulation by symbiont of RNA levels in host	2	0.0561798	0.653627	AT3G49500, AT1G05460	1968	7	13998	2.03223	1	0.995266	100
GOTERM_BP_FAT	GO:0009251~glucan catabolic process	6	0.168539	0.657391	AT4G15210, AT3G23920, AT1G48930, AT4G17090, AT1G65610, AT2G32990	1968	39	13998	1.09428	1	0.995446	100
GOTERM_BP_FAT	GO:0006887~exocytosis	6	0.168539	0.657391	AT3G55150, AT3G09520, AT5G59730, AT3G14090, AT2G39380, AT4G12120	1968	39	13998	1.09428	1	0.995446	100
GOTERM_BP_FAT	GO:0007623~circadian rhythm	6	0.168539	0.657391	AT5G37260, AT3G48100, AT2G18170, AT2G46790, AT1G80820, AT2G46830	1968	39	13998	1.09428	1	0.995446	100
GOTERM_BP_FAT	GO:0016052~carbohydrate catabolic process	28	0.786517	0.662813	AT4G01700, AT3G23920, AT2G43620, AT5G44070, AT4G19720, AT5G48180, AT4G17090, AT3G44320, AT4G26530, AT4G24040, AT2G43570, AT5G56720, AT1G72680, AT1G29690, AT4G15210, AT5G18670, AT3G49670, AT3G54420, AT1G02360, AT5G44520, AT1G48930, AT1G65610, AT1G24280, AT3G14210, AT3G49160, AT2G32990, AT3G47540, AT2G43580, AT5G24420, AT5G35790	1968	204	13998	0.976267	1	0.995727	100
GOTERM_BP_FAT	GO:0008544~epidermis development	16	0.449438	0.663121	AT2G38120, AT2G03720, AT2G41940, AT4G04890, AT2G34650, AT3G62680, AT4G20780, AT1G17920, AT5G49270, AT1G56580, AT5G05620, AT5G41315, AT5G28646, AT1G64690, AT1G12040, AT5G23940	1968	115	13998	0.989608	1	0.995675	100
GOTERM_BP_FAT	GO:0007398~ectoderm development	16	0.449438	0.663121	AT2G38120, AT2G03720, AT2G41940, AT4G04890, AT2G34650, AT3G62680, AT4G20780, AT1G17920, AT5G49270, AT1G56580, AT5G05620, AT5G41315, AT5G28646, AT1G64690, AT1G12040, AT5G23940	1968	115	13998	0.989608	1	0.995675	100
GOTERM_BP_FAT	GO:0044092~negative regulation of molecular function	10	0.280899	0.66533	AT3G52770, AT1G32970, AT3G14240, AT4G34980, AT4G21650, AT1G32940, AT1G32960, AT4G30020, AT5G67090, AT1G32950	1968	70	13998	1.01611	1	0.995746	100
GOTERM_BP_FAT	GO:0044271~nitrogen compound biosynthetic process	69	1.9382	0.67654	AT1G09240, AT5G53120, AT1G09830, AT5G14200, AT3G44300, AT5G48180, AT3G57020, AT5G21930, AT5G60890, AT1G27770, AT4G18440, AT1G09940, AT3G63380, AT5G18660, AT5G56760, AT1G73500, AT2G43100, AT3G22740, AT5G34930, AT2G22330, AT1G16540, AT3G58990, AT2G04400, AT4G39950, AT3G17810, AT5G38710, AT3G60330, AT5G45930, AT4G09650, AT5G28020, AT3G54640, AT4G27070, AT5G11160, AT5G37600, AT5G43370, AT1G29900, AT3…	1968	506	13998	0.969928	1	0.996349	100
GOTERM_BP_FAT	GO:0016126~sterol biosynthetic process	5	0.140449	0.676619	AT4G37760, AT4G34650, AT5G24140, AT4G22756, AT5G24155	1968	32	13998	1.11138	1	0.996292	100
GOTERM_BP_FAT	GO:0009627~systemic acquired resistance	5	0.140449	0.676619	AT4G12470, AT1G74710, AT4G37150, AT3G52430, AT1G19250	1968	32	13998	1.11138	1	0.996292	100
GOTERM_BP_FAT	GO:0009765~photosynthesis, light harvesting	5	0.140449	0.676619	AT2G05100, AT1G19150, AT5G57030, AT3G27690, AT3G08940	1968	32	13998	1.11138	1	0.996292	100
GOTERM_BP_FAT	GO:0032392~DNA geometric change	3	0.0842697	0.679541	AT4G36020, AT1G80820, AT5G44635	1968	16	13998	1.33365	1	0.996394	100
GOTERM_BP_FAT	GO:0010252~auxin homeostasis	3	0.0842697	0.679541	AT4G27260, AT2G23170, AT4G37390	1968	16	13998	1.33365	1	0.996394	100
GOTERM_BP_FAT	GO:0009612~response to mechanical stimulus	3	0.0842697	0.679541	AT5G19520, AT4G11280, AT2G06850	1968	16	13998	1.33365	1	0.996394	100
GOTERM_BP_FAT	GO:0032508~DNA duplex unwinding	3	0.0842697	0.679541	AT4G36020, AT1G80820, AT5G44635	1968	16	13998	1.33365	1	0.996394	100
GOTERM_BP_FAT	GO:0032583~regulation of gene-specific transcription	3	0.0842697	0.679541	AT2G36270, AT2G20570, AT5G44190	1968	16	13998	1.33365	1	0.996394	100
GOTERM_BP_FAT	GO:0007267~cell-cell signaling	6	0.168539	0.679912	AT3G23805, AT3G05490, AT1G02900, AT2G33130, AT5G67070, AT3G16570	1968	40	13998	1.06692	1	0.996354	100
GOTERM_BP_FAT	GO:0043623~cellular protein complex assembly	17	0.477528	0.682915	AT1G75780, AT4G37925, AT1G75820, AT5G51545, AT5G19780, AT1G05020, AT5G12250, AT5G39210, AT5G58260, AT4G13510, AT1G74880, AT1G20010, AT5G05620, AT5G19770, AT5G55230, AT3G50820, AT1G49380	1968	124	13998	0.975143	1	0.996461	100
GOTERM_BP_FAT	GO:0006812~cation transport	52	1.46067	0.685063	AT1G15520, AT1G05300, AT5G64290, AT5G47100, AT4G13510, AT1G16780, AT2G35060, AT5G21930, AT1G07430, AT1G27770, AT3G63380, AT2G36950, AT2G35730, AT1G64170, AT5G52670, AT4G12030, AT4G33020, AT2G23150, AT2G04040, AT4G17615, AT3G60330, AT4G09650, AT4G22200, AT5G17860, AT2G47600, AT3G51860, AT5G52710, AT5G52760, AT5G03380, AT2G32270, AT4G19960, AT4G08570, AT1G63440, AT5G02600, AT5G17850, AT5G20230, AT1…	1968	383	13998	0.965707	1	0.996519	100
GOTERM_BP_FAT	GO:0008652~cellular amino acid biosynthetic process	25	0.702247	0.685799	AT1G29900, AT5G14200, AT3G22460, AT1G25220, AT5G28237, AT2G45300, AT5G22630, AT5G60890, AT5G56760, AT3G25900, AT2G43100, AT3G22740, AT3G53180, AT5G34930, AT5G17990, AT3G58990, AT2G04400, AT5G38710, AT1G52410, AT1G50110, AT5G28020, AT3G54640, AT4G35630, AT5G05730, AT5G37600, AT4G27070	1968	184	13998	0.966414	1	0.9965	100
GOTERM_BP_FAT	GO:0016049~cell growth	29	0.814607	0.688737	AT1G75780, AT2G44080, AT2G34650, AT3G04690, AT2G06850, AT3G46550, AT1G69490, AT3G29030, AT1G31420, AT2G35350, AT5G49270, AT1G20090, AT3G49110, AT5G05620, AT4G16780, AT3G08970, AT5G28646, AT1G12040, AT1G13590, AT1G26770, AT2G39700, AT2G28950, AT1G12610, AT1G75750, AT5G47370, AT3G45960, AT1G62980, AT4G39400, AT2G20750	1968	214	13998	0.963885	1	0.9966	100
GOTERM_BP_FAT	GO:0048610~reproductive cellular process	16	0.449438	0.689597	AT3G49670, AT3G23920, AT1G61370, AT3G27660, AT3G04690, AT4G21390, AT4G27290, AT4G21380, AT1G61610, AT1G61380, AT1G61420, AT5G40420, AT1G20090, AT1G12430, AT5G24080, AT3G08970, AT1G11350	1968	117	13998	0.972691	1	0.996589	100
GOTERM_BP_FAT	GO:0000910~cytokinesis	6	0.168539	0.701419	AT5G05620, AT3G43210, AT5G55230, AT3G05330, AT1G09630, AT3G55340	1968	41	13998	1.0409	1	0.997126	100
GOTERM_BP_FAT	GO:0032324~molybdopterin cofactor biosynthetic process	2	0.0561798	0.702324	AT1G16540, AT2G31955	1968	8	13998	1.7782	1	0.997119	100
GOTERM_BP_FAT	GO:0006862~nucleotide transport	2	0.0561798	0.702324	AT5G13490, AT5G27520	1968	8	13998	1.7782	1	0.997119	100
GOTERM_BP_FAT	GO:0015691~cadmium ion transport	2	0.0561798	0.702324	AT2G23150, AT2G04040	1968	8	13998	1.7782	1	0.997119	100
GOTERM_BP_FAT	GO:0008295~spermidine biosynthetic process	2	0.0561798	0.702324	AT5G15950, AT5G18930	1968	8	13998	1.7782	1	0.997119	100
GOTERM_BP_FAT	GO:0002831~regulation of response to biotic stimulus	2	0.0561798	0.702324	AT1G80840, AT4G31800	1968	8	13998	1.7782	1	0.997119	100
GOTERM_BP_FAT	GO:0043545~molybdopterin cofactor metabolic process	2	0.0561798	0.702324	AT1G16540, AT2G31955	1968	8	13998	1.7782	1	0.997119	100
GOTERM_BP_FAT	GO:0009682~induced systemic resistance	2	0.0561798	0.702324	AT3G15210, AT5G47220	1968	8	13998	1.7782	1	0.997119	100
GOTERM_BP_FAT	GO:0044003~modification by symbiont of host morphology or physiology	2	0.0561798	0.702324	AT3G49500, AT1G05460	1968	8	13998	1.7782	1	0.997119	100
GOTERM_BP_FAT	GO:0051189~prosthetic group metabolic process	2	0.0561798	0.702324	AT1G16540, AT2G31955	1968	8	13998	1.7782	1	0.997119	100
GOTERM_BP_FAT	GO:0015711~organic anion transport	2	0.0561798	0.702324	AT2G34390, AT4G21120	1968	8	13998	1.7782	1	0.997119	100
GOTERM_BP_FAT	GO:0043101~purine salvage	2	0.0561798	0.702324	AT5G11160, AT5G43370	1968	8	13998	1.7782	1	0.997119	100
GOTERM_BP_FAT	GO:0006777~Mo-molybdopterin cofactor biosynthetic process	2	0.0561798	0.702324	AT1G16540, AT2G31955	1968	8	13998	1.7782	1	0.997119	100
GOTERM_BP_FAT	GO:0051592~response to calcium ion	2	0.0561798	0.702324	AT3G51860, AT4G14640	1968	8	13998	1.7782	1	0.997119	100
GOTERM_BP_FAT	GO:0019720~Mo-molybdopterin cofactor metabolic process	2	0.0561798	0.702324	AT1G16540, AT2G31955	1968	8	13998	1.7782	1	0.997119	100
GOTERM_BP_FAT	GO:0010638~positive regulation of organelle organization	2	0.0561798	0.702324	AT5G55230, AT4G22970	1968	8	13998	1.7782	1	0.997119	100
GOTERM_BP_FAT	GO:0042558~pteridine and derivative metabolic process	4	0.11236	0.702813	AT1G16540, AT2G31955, AT2G43820, AT2G24580	1968	25	13998	1.13805	1	0.997093	100
GOTERM_BP_FAT	GO:0048511~rhythmic process	7	0.196629	0.703769	AT5G37260, AT3G48100, AT2G18170, AT2G46790, AT1G80820, AT5G64120, AT2G46830	1968	49	13998	1.01611	1	0.997088	100
GOTERM_BP_FAT	GO:0048609~reproductive process in a multicellular organism	7	0.196629	0.703769	AT2G40170, AT2G44810, AT3G13890, AT5G49450, AT2G41280, AT1G48130, AT4G19230	1968	49	13998	1.01611	1	0.997088	100
GOTERM_BP_FAT	GO:0009582~detection of abiotic stimulus	7	0.196629	0.703769	AT5G19520, AT4G16250, AT1G02340, AT3G27810, AT4G16780, AT1G09530, AT3G17609	1968	49	13998	1.01611	1	0.997088	100
GOTERM_BP_FAT	GO:0008610~lipid biosynthetic process	56	1.57303	0.703908	AT1G75020, AT5G57190, AT3G29430, AT1G50960, AT2G26560, AT1G04580, AT5G24155, AT1G20510, AT1G06350, AT4G37760, AT1G78970, AT4G16740, AT1G64400, AT5G42600, AT1G43800, AT5G23190, AT1G16540, AT3G21500, AT4G15340, AT5G14700, AT1G07720, AT1G55020, AT2G15090, AT4G34250, AT3G22400, AT4G31780, AT2G04350, AT4G22756, AT1G76470, AT2G44810, AT3G30180, AT5G04530, AT1G61120, AT2G11810, AT1G06570, AT5G24140, AT2…	1968	415	13998	0.9598	1	0.997045	100
GOTERM_BP_FAT	GO:0055072~iron ion homeostasis	3	0.0842697	0.712151	AT4G28630, AT1G01580, AT2G23150	1968	17	13998	1.2552	1	0.997374	100
GOTERM_BP_FAT	GO:0009247~glycolipid biosynthetic process	3	0.0842697	0.712151	AT5G20410, AT2G11810, AT4G31780	1968	17	13998	1.2552	1	0.997374	100
GOTERM_BP_FAT	GO:0048506~regulation of timing of meristematic phase transition	3	0.0842697	0.712151	AT1G12610, AT5G62430, AT5G39660	1968	17	13998	1.2552	1	0.997374	100
GOTERM_BP_FAT	GO:0016102~diterpenoid biosynthetic process	3	0.0842697	0.712151	AT1G61120, AT1G44090, AT1G50960	1968	17	13998	1.2552	1	0.997374	100
GOTERM_BP_FAT	GO:0009838~abscission	3	0.0842697	0.712151	AT5G64667, AT3G25655, AT1G68765	1968	17	13998	1.2552	1	0.997374	100
GOTERM_BP_FAT	GO:0048510~regulation of timing of transition from vegetative to reproductive phase	3	0.0842697	0.712151	AT1G12610, AT5G62430, AT5G39660	1968	17	13998	1.2552	1	0.997374	100
GOTERM_BP_FAT	GO:0046131~pyrimidine ribonucleoside metabolic process	3	0.0842697	0.712151	AT2G19570, AT2G36310, AT3G17810	1968	17	13998	1.2552	1	0.997374	100
GOTERM_BP_FAT	GO:0048878~chemical homeostasis	16	0.449438	0.714826	AT5G48410, AT5G48400, AT1G01580, AT2G23150, AT3G14070, AT4G37390, AT4G28630, AT4G22200, AT4G27260, AT3G51860, AT5G13740, AT2G29110, AT2G23170, AT2G29100, AT5G11210, AT4G39400	1968	119	13998	0.956344	1	0.997445	100
GOTERM_BP_FAT	GO:0055080~cation homeostasis	11	0.308989	0.718472	AT4G28630, AT5G48410, AT5G48400, AT1G01580, AT3G51860, AT5G13740, AT2G29110, AT2G29100, AT2G23150, AT3G14070, AT5G11210	1968	81	13998	0.965936	1	0.997554	100
GOTERM_BP_FAT	GO:0009119~ribonucleoside metabolic process	6	0.168539	0.7219	AT2G19570, AT2G36310, AT1G54130, AT1G30110, AT3G17810, AT5G43370	1968	42	13998	1.01611	1	0.997652	100
GOTERM_BP_FAT	GO:0030005~cellular di-, tri-valent inorganic cation homeostasis	7	0.196629	0.722549	AT4G28630, AT5G48410, AT5G48400, AT3G51860, AT2G29110, AT2G29100, AT5G11210	1968	50	13998	0.995793	1	0.997637	100
GOTERM_BP_FAT	GO:0005982~starch metabolic process	5	0.140449	0.72325	AT4G15210, AT3G23920, AT1G03310, AT4G39210, AT4G17090	1968	34	13998	1.046	1	0.997625	100
GOTERM_BP_FAT	GO:0015995~chlorophyll biosynthetic process	5	0.140449	0.72325	AT1G09940, AT1G03630, AT5G18660, AT3G59400, AT5G45930	1968	34	13998	1.046	1	0.997625	100
GOTERM_BP_FAT	GO:0043086~negative regulation of catalytic activity	9	0.252809	0.726824	AT1G32970, AT3G14240, AT4G34980, AT4G21650, AT1G32940, AT1G32960, AT4G30020, AT5G67090, AT1G32950	1968	66	13998	0.969928	1	0.997726	100
GOTERM_BP_FAT	GO:0009084~glutamine family amino acid biosynthetic process	4	0.11236	0.728401	AT1G29900, AT5G38710, AT3G53180, AT5G37600	1968	26	13998	1.09428	1	0.997749	100
GOTERM_BP_FAT	GO:0010026~trichome differentiation	8	0.224719	0.741021	AT2G41940, AT1G56580, AT5G41315, AT4G20780, AT5G28646, AT1G64690, AT1G17920, AT5G23940	1968	59	13998	0.964448	1	0.998165	100
GOTERM_BP_FAT	GO:0035315~hair cell differentiation	8	0.224719	0.741021	AT2G41940, AT1G56580, AT5G41315, AT4G20780, AT5G28646, AT1G64690, AT1G17920, AT5G23940	1968	59	13998	0.964448	1	0.998165	100
GOTERM_BP_FAT	GO:0000911~cytokinesis by cell plate formation	3	0.0842697	0.741928	AT5G05620, AT3G05330, AT3G55340	1968	18	13998	1.18547	1	0.998163	100
GOTERM_BP_FAT	GO:0019915~lipid storage	3	0.0842697	0.741928	AT5G56100, AT3G27660, AT5G40420	1968	18	13998	1.18547	1	0.998163	100
GOTERM_BP_FAT	GO:0009410~response to xenobiotic stimulus	2	0.0561798	0.744177	AT5G13320, AT2G45300	1968	9	13998	1.58062	1	0.998204	100
GOTERM_BP_FAT	GO:0030497~fatty acid elongation	2	0.0561798	0.744177	AT2G15090, AT4G34250	1968	9	13998	1.58062	1	0.998204	100
GOTERM_BP_FAT	GO:0046133~pyrimidine ribonucleoside catabolic process	2	0.0561798	0.744177	AT2G19570, AT2G36310	1968	9	13998	1.58062	1	0.998204	100
GOTERM_BP_FAT	GO:0009610~response to symbiotic fungus	2	0.0561798	0.744177	AT3G09940, AT5G16590	1968	9	13998	1.58062	1	0.998204	100
GOTERM_BP_FAT	GO:0008216~spermidine metabolic process	2	0.0561798	0.744177	AT5G15950, AT5G18930	1968	9	13998	1.58062	1	0.998204	100
GOTERM_BP_FAT	GO:0046135~pyrimidine nucleoside catabolic process	2	0.0561798	0.744177	AT2G19570, AT2G36310	1968	9	13998	1.58062	1	0.998204	100
GOTERM_BP_FAT	GO:0010214~seed coat development	2	0.0561798	0.744177	AT1G09540, AT5G49360	1968	9	13998	1.58062	1	0.998204	100
GOTERM_BP_FAT	GO:0010207~photosystem II assembly	2	0.0561798	0.744177	AT3G50820, AT5G51545	1968	9	13998	1.58062	1	0.998204	100
GOTERM_BP_FAT	GO:0016125~sterol metabolic process	5	0.140449	0.74461	AT4G37760, AT4G34650, AT5G24140, AT4G22756, AT5G24155	1968	35	13998	1.01611	1	0.998186	100
GOTERM_BP_FAT	GO:0009756~carbohydrate mediated signaling	4	0.11236	0.752226	AT1G16540, AT2G36270, AT1G56650, AT5G56860	1968	27	13998	1.05375	1	0.998395	100
GOTERM_BP_FAT	GO:0010182~sugar mediated signaling	4	0.11236	0.752226	AT1G16540, AT2G36270, AT1G56650, AT5G56860	1968	27	13998	1.05375	1	0.998395	100
GOTERM_BP_FAT	GO:0016246~RNA interference	4	0.11236	0.752226	AT3G17185, AT1G50055, AT3G49500, AT2G27400	1968	27	13998	1.05375	1	0.998395	100
GOTERM_BP_FAT	GO:0006814~sodium ion transport	4	0.11236	0.752226	AT3G51860, AT4G12030, AT3G14070, AT5G64290	1968	27	13998	1.05375	1	0.998395	100
GOTERM_BP_FAT	GO:0032504~multicellular organism reproduction	7	0.196629	0.757566	AT2G40170, AT2G44810, AT3G13890, AT5G49450, AT2G41280, AT1G48130, AT4G19230	1968	52	13998	0.957493	1	0.998522	100
GOTERM_BP_FAT	GO:0007018~microtubule-based movement	10	0.280899	0.758627	AT3G45850, AT1G75780, AT5G19780, AT5G12250, AT1G20010, AT1G12430, AT3G43210, AT5G19770, AT5G66310, AT4G21380, AT5G06670	1968	76	13998	0.935895	1	0.998524	100
GOTERM_BP_FAT	GO:0034504~protein localization in nucleus	6	0.168539	0.75979	AT3G61630, AT4G23750, AT4G27950, AT5G53290, AT2G46310, AT3G54220	1968	44	13998	0.969928	1	0.99853	100
GOTERM_BP_FAT	GO:0046364~monosaccharide biosynthetic process	3	0.0842697	0.769026	AT5G65690, AT1G72610, AT1G30620	1968	19	13998	1.12307	1	0.998749	100
GOTERM_BP_FAT	GO:0009559~embryo sac central cell differentiation	3	0.0842697	0.769026	AT2G24840, AT2G34790, AT4G33050	1968	19	13998	1.12307	1	0.998749	100
GOTERM_BP_FAT	GO:0006808~regulation of nitrogen utilization	3	0.0842697	0.769026	AT4G39230, AT1G16720, AT5G18660	1968	19	13998	1.12307	1	0.998749	100
GOTERM_BP_FAT	GO:0030003~cellular cation homeostasis	9	0.252809	0.771815	AT4G28630, AT5G48410, AT5G48400, AT3G51860, AT2G29110, AT2G29100, AT2G23150, AT3G14070, AT5G11210	1968	69	13998	0.927757	1	0.998794	100
GOTERM_BP_FAT	GO:0006778~porphyrin metabolic process	8	0.224719	0.772216	AT4G22920, AT5G43860, AT1G09940, AT1G19670, AT1G03630, AT5G18660, AT3G59400, AT5G45930	1968	61	13998	0.932827	1	0.998781	100
GOTERM_BP_FAT	GO:0010029~regulation of seed germination	4	0.11236	0.774339	AT2G36270, AT5G35750, AT5G66880, AT1G28440	1968	28	13998	1.01611	1	0.99881	100
GOTERM_BP_FAT	GO:0006563~L-serine metabolic process	4	0.11236	0.774339	AT5G28020, AT4G35630, AT3G22460, AT5G56760	1968	28	13998	1.01611	1	0.99881	100
GOTERM_BP_FAT	GO:0009856~pollination	17	0.477528	0.77484	AT1G61370, AT3G04690, AT1G71880, AT4G21390, AT4G27290, AT4G21380, AT2G35070, AT1G61610, AT1G61380, AT1G61420, AT1G20090, AT2G35300, AT1G12430, AT5G24080, AT3G08970, AT2G33100, AT2G34850, AT1G11350	1968	132	13998	0.916043	1	0.9988	100
GOTERM_BP_FAT	GO:0009583~detection of light stimulus	6	0.168539	0.777216	AT4G16250, AT1G02340, AT3G27810, AT4G16780, AT1G09530, AT3G17609	1968	45	13998	0.948374	1	0.998835	100
GOTERM_BP_FAT	GO:0007602~phototransduction	6	0.168539	0.777216	AT4G16250, AT1G02340, AT3G27810, AT4G16780, AT1G09530, AT3G17609	1968	45	13998	0.948374	1	0.998835	100
GOTERM_BP_FAT	GO:0009585~red, far-red light phototransduction	6	0.168539	0.777216	AT4G16250, AT1G02340, AT3G27810, AT4G16780, AT1G09530, AT3G17609	1968	45	13998	0.948374	1	0.998835	100
GOTERM_BP_FAT	GO:0010380~regulation of chlorophyll biosynthetic process	2	0.0561798	0.780149	AT2G20570, AT5G44190	1968	10	13998	1.42256	1	0.998882	100
GOTERM_BP_FAT	GO:0009608~response to symbiont	2	0.0561798	0.780149	AT3G09940, AT5G16590	1968	10	13998	1.42256	1	0.998882	100
GOTERM_BP_FAT	GO:0031540~regulation of anthocyanin biosynthetic process	2	0.0561798	0.780149	AT1G56650, AT1G66370	1968	10	13998	1.42256	1	0.998882	100
GOTERM_BP_FAT	GO:0051789~response to protein stimulus	2	0.0561798	0.780149	AT2G26150, AT1G42990	1968	10	13998	1.42256	1	0.998882	100
GOTERM_BP_FAT	GO:0042762~regulation of sulfur metabolic process	2	0.0561798	0.780149	AT2G25450, AT5G61420	1968	10	13998	1.42256	1	0.998882	100
GOTERM_BP_FAT	GO:0009095~aromatic amino acid family biosynthetic process, prephenate pathway	2	0.0561798	0.780149	AT5G22630, AT5G34930	1968	10	13998	1.42256	1	0.998882	100
GOTERM_BP_FAT	GO:0048469~cell maturation	5	0.140449	0.783512	AT2G38120, AT2G03720, AT5G49270, AT5G05620, AT2G34650	1968	37	13998	0.96119	1	0.998937	100
GOTERM_BP_FAT	GO:0048764~trichoblast maturation	5	0.140449	0.783512	AT2G38120, AT2G03720, AT5G49270, AT5G05620, AT2G34650	1968	37	13998	0.96119	1	0.998937	100
GOTERM_BP_FAT	GO:0048765~root hair cell differentiation	5	0.140449	0.783512	AT2G38120, AT2G03720, AT5G49270, AT5G05620, AT2G34650	1968	37	13998	0.96119	1	0.998937	100
GOTERM_BP_FAT	GO:0050801~ion homeostasis	12	0.337079	0.786516	AT4G28630, AT4G22200, AT5G48410, AT5G48400, AT1G01580, AT3G51860, AT5G13740, AT2G29110, AT2G29100, AT2G23150, AT3G14070, AT5G11210	1968	94	13998	0.908018	1	0.998983	100
GOTERM_BP_FAT	GO:0033013~tetrapyrrole metabolic process	8	0.224719	0.786739	AT4G22920, AT5G43860, AT1G09940, AT1G19670, AT1G03630, AT5G18660, AT3G59400, AT5G45930	1968	62	13998	0.917781	1	0.998968	100
GOTERM_BP_FAT	GO:0048589~developmental growth	23	0.646067	0.791236	AT1G75780, AT2G39700, AT1G26770, AT2G28950, AT2G06850, AT3G04690, AT2G34650, AT1G75750, AT5G47370, AT3G45960, AT3G29030, AT1G31420, AT1G62980, AT1G20090, AT5G49270, AT2G35350, AT3G49110, AT5G05620, AT4G16780, AT3G08970, AT4G39400, AT1G12040, AT2G20750	1968	180	13998	0.908858	1	0.999044	100
GOTERM_BP_FAT	GO:0009620~response to fungus	57	1.60112	0.799668	AT1G52400, AT5G13320, AT4G20970, AT1G19250, AT5G64750, AT4G37150, AT3G50970, AT2G35000, AT5G57220, AT3G09940, AT5G52020, AT1G80840, AT5G39580, AT2G34930, AT1G56510, AT5G25110, AT5G63660, AT3G54640, AT4G29285, AT2G39200, AT2G46440, AT1G29340, AT2G14560, AT2G43520, AT2G42530, AT2G38870, AT5G64120, AT4G31800, AT1G75830, AT1G15010, AT4G12470, AT3G22231, AT3G49110, AT5G61600, AT5G61890, AT4G22214, AT1…	1968	438	13998	0.925639	1	0.999188	100
GOTERM_BP_FAT	GO:0006014~D-ribose metabolic process	2	0.0561798	0.811064	AT5G51830, AT3G59480	1968	11	13998	1.29324	1	0.999361	100
GOTERM_BP_FAT	GO:0016119~carotene metabolic process	2	0.0561798	0.811064	AT5G57030, AT2G44990	1968	11	13998	1.29324	1	0.999361	100
GOTERM_BP_FAT	GO:0019430~removal of superoxide radicals	2	0.0561798	0.811064	AT3G56350, AT1G56650	1968	11	13998	1.29324	1	0.999361	100
GOTERM_BP_FAT	GO:0010204~defense response signaling pathway, resistance gene-independent	2	0.0561798	0.811064	AT5G20480, AT1G19250	1968	11	13998	1.29324	1	0.999361	100
GOTERM_BP_FAT	GO:0006566~threonine metabolic process	2	0.0561798	0.811064	AT1G08630, AT3G04520	1968	11	13998	1.29324	1	0.999361	100
GOTERM_BP_FAT	GO:0009070~serine family amino acid biosynthetic process	4	0.11236	0.813697	AT5G28020, AT4G35630, AT3G22460, AT5G56760	1968	30	13998	0.948374	1	0.999388	100
GOTERM_BP_FAT	GO:0006221~pyrimidine nucleotide biosynthetic process	3	0.0842697	0.815847	AT1G30820, AT3G17810, AT4G20320	1968	21	13998	1.01611	1	0.999406	100
GOTERM_BP_FAT	GO:0019344~cysteine biosynthetic process	3	0.0842697	0.815847	AT5G28020, AT3G22460, AT5G56760	1968	21	13998	1.01611	1	0.999406	100
GOTERM_BP_FAT	GO:0006071~glycerol metabolic process	3	0.0842697	0.815847	AT3G20520, AT3G17770, AT5G08030	1968	21	13998	1.01611	1	0.999406	100
GOTERM_BP_FAT	GO:0006914~autophagy	3	0.0842697	0.815847	AT3G06420, AT5G45900, AT1G73190	1968	21	13998	1.01611	1	0.999406	100
GOTERM_BP_FAT	GO:0019751~polyol metabolic process	5	0.140449	0.817543	AT5G40390, AT4G08170, AT3G20520, AT3G17770, AT5G08030	1968	39	13998	0.911898	1	0.999419	100
GOTERM_BP_FAT	GO:0007017~microtubule-based process	15	0.421348	0.820247	AT3G45850, AT1G75780, AT1G52240, AT4G21380, AT5G19780, AT5G12250, AT1G20090, AT1G20010, AT1G12430, AT5G05620, AT5G19770, AT3G43210, AT5G55230, AT5G66310, AT5G28646, AT5G06670	1968	121	13998	0.881753	1	0.999445	100
GOTERM_BP_FAT	GO:0006873~cellular ion homeostasis	10	0.280899	0.821126	AT4G28630, AT4G22200, AT5G48410, AT5G48400, AT3G51860, AT2G29110, AT2G29100, AT2G23150, AT3G14070, AT5G11210	1968	81	13998	0.878124	1	0.999445	100
GOTERM_BP_FAT	GO:0021700~developmental maturation	6	0.168539	0.823657	AT2G38120, AT2G03720, AT5G49270, AT2G44810, AT5G05620, AT2G34650	1968	48	13998	0.889101	1	0.999468	100
GOTERM_BP_FAT	GO:0008219~cell death	32	0.898876	0.827489	AT5G62100, AT3G04220, AT1G29340, AT5G44070, AT5G62430, AT2G26560, AT1G19250, AT5G40910, AT1G28380, AT5G41550, AT5G38340, AT1G63870, AT4G19530, AT4G23210, AT1G72680, AT1G29690, AT3G54420, AT5G61900, AT1G59620, AT1G63750, AT1G66090, AT4G11170, AT1G56510, AT4G12720, AT5G22690, AT1G16420, AT5G57060, AT5G41540, AT5G02190, AT5G20480, AT3G15700, AT1G61560, AT2G39200, AT4G37990	1968	254	13998	0.896101	1	0.999507	100
GOTERM_BP_FAT	GO:0016265~death	32	0.898876	0.827489	AT5G62100, AT3G04220, AT1G29340, AT5G44070, AT5G62430, AT2G26560, AT1G19250, AT5G40910, AT1G28380, AT5G41550, AT5G38340, AT1G63870, AT4G19530, AT4G23210, AT1G72680, AT1G29690, AT3G54420, AT5G61900, AT1G59620, AT1G63750, AT1G66090, AT4G11170, AT1G56510, AT4G12720, AT5G22690, AT1G16420, AT5G57060, AT5G41540, AT5G02190, AT5G20480, AT3G15700, AT1G61560, AT2G39200, AT4G37990	1968	254	13998	0.896101	1	0.999507	100
GOTERM_BP_FAT	GO:0055082~cellular chemical homeostasis	10	0.280899	0.832002	AT4G28630, AT4G22200, AT5G48410, AT5G48400, AT3G51860, AT2G29110, AT2G29100, AT2G23150, AT3G14070, AT5G11210	1968	82	13998	0.867415	1	0.999551	100
GOTERM_BP_FAT	GO:0010051~xylem and phloem pattern formation	5	0.140449	0.832835	AT3G52770, AT2G32010, AT2G42580, AT2G01950, AT1G73590	1968	40	13998	0.889101	1	0.999552	100
GOTERM_BP_FAT	GO:0009886~post-embryonic morphogenesis	9	0.252809	0.834402	AT2G38120, AT3G59420, AT3G58190, AT5G05620, AT4G12550, AT5G18560, AT2G42430, AT3G63440, AT5G67060	1968	74	13998	0.865071	1	0.999561	100
GOTERM_BP_FAT	GO:0006766~vitamin metabolic process	9	0.252809	0.834402	AT5G55120, AT1G18870, AT5G14760, AT1G30520, AT1G74710, AT1G06570, AT2G43820, AT5G54770, AT5G53970	1968	74	13998	0.865071	1	0.999561	100
GOTERM_BP_FAT	GO:0030029~actin filament-based process	9	0.252809	0.834402	AT4G28630, AT2G33385, AT2G25050, AT1G59910, AT3G07540, AT5G48360, AT5G05620, AT3G05330, AT4G29340	1968	74	13998	0.865071	1	0.999561	100
GOTERM_BP_FAT	GO:0016122~xanthophyll metabolic process	2	0.0561798	0.837634	AT5G57030, AT2G44990	1968	12	13998	1.18547	1	0.999589	100
GOTERM_BP_FAT	GO:0051130~positive regulation of cellular component organization	2	0.0561798	0.837634	AT5G55230, AT4G22970	1968	12	13998	1.18547	1	0.999589	100
GOTERM_BP_FAT	GO:0006461~protein complex assembly	23	0.646067	0.837668	AT1G75780, AT5G63700, AT4G37925, AT5G13820, AT1G30455, AT1G75820, AT5G51545, AT5G19780, AT1G05020, AT5G24120, AT5G12250, AT5G39210, AT5G58260, AT4G13510, AT1G74880, AT1G20010, AT1G59860, AT5G05620, AT5G55230, AT5G19770, AT3G62690, AT3G50820, AT1G49380	1968	186	13998	0.87954	1	0.99958	100
GOTERM_BP_FAT	GO:0070271~protein complex biogenesis	23	0.646067	0.837668	AT1G75780, AT5G63700, AT4G37925, AT5G13820, AT1G30455, AT1G75820, AT5G51545, AT5G19780, AT1G05020, AT5G24120, AT5G12250, AT5G39210, AT5G58260, AT4G13510, AT1G74880, AT1G20010, AT1G59860, AT5G05620, AT5G55230, AT5G19770, AT3G62690, AT3G50820, AT1G49380	1968	186	13998	0.87954	1	0.99958	100
GOTERM_BP_FAT	GO:0048437~floral organ development	15	0.421348	0.84644	AT3G23920, AT3G49670, AT2G44810, AT3G27810, AT3G13890, AT3G49500, AT5G49450, AT3G15540, AT5G14070, AT3G22886, AT3G25655, AT5G64667, AT1G68765, AT2G03710, AT5G67060	1968	124	13998	0.86042	1	0.999662	100
GOTERM_BP_FAT	GO:0006606~protein import into nucleus	5	0.140449	0.847042	AT3G61630, AT4G23750, AT4G27950, AT5G53290, AT2G46310	1968	41	13998	0.867415	1	0.999661	100
GOTERM_BP_FAT	GO:0010476~gibberellin-mediated signaling	4	0.11236	0.847072	AT1G66350, AT5G17490, AT1G09530, AT1G74670	1968	32	13998	0.889101	1	0.999654	100
GOTERM_BP_FAT	GO:0009740~gibberellic acid mediated signaling	4	0.11236	0.847072	AT1G66350, AT5G17490, AT1G09530, AT1G74670	1968	32	13998	0.889101	1	0.999654	100
GOTERM_BP_FAT	GO:0000904~cell morphogenesis involved in differentiation	12	0.337079	0.848372	AT1G20090, AT1G56580, AT1G62440, AT3G04690, AT5G41315, AT3G08970, AT4G20780, AT5G28646, AT1G64690, AT1G12040, AT1G17920, AT5G23940	1968	100	13998	0.853537	1	0.99966	100
GOTERM_BP_FAT	GO:0006534~cysteine metabolic process	3	0.0842697	0.853982	AT5G28020, AT3G22460, AT5G56760	1968	23	13998	0.927757	1	0.999704	100
GOTERM_BP_FAT	GO:0022900~electron transport chain	21	0.589888	0.856179	AT4G15700, AT5G20230, AT4G15680, AT1G72280, AT4G05390, AT1G60950, AT5G06690, AT2G44790, AT5G49740, AT3G22370, AT1G15980, AT3G02730, AT1G28480, AT2G01590, AT4G09650, AT5G14070, AT4G14890, AT1G55370, AT5G25450, AT1G76100, AT1G32350	1968	173	13998	0.863404	1	0.999716	100
GOTERM_BP_FAT	GO:0006913~nucleocytoplasmic transport	8	0.224719	0.859554	AT3G07250, AT3G61630, AT4G23750, AT4G27950, AT5G53290, AT2G46310, AT3G62690, AT1G80820	1968	68	13998	0.836801	1	0.999738	100
GOTERM_BP_FAT	GO:0051169~nuclear transport	8	0.224719	0.859554	AT3G07250, AT3G61630, AT4G23750, AT4G27950, AT5G53290, AT2G46310, AT3G62690, AT1G80820	1968	68	13998	0.836801	1	0.999738	100
GOTERM_BP_FAT	GO:0009561~megagametogenesis	5	0.140449	0.860215	AT4G00020, AT2G24840, AT1G55420, AT2G34790, AT4G33050	1968	42	13998	0.846762	1	0.999737	100
GOTERM_BP_FAT	GO:0051170~nuclear import	5	0.140449	0.860215	AT3G61630, AT4G23750, AT4G27950, AT5G53290, AT2G46310	1968	42	13998	0.846762	1	0.999737	100
GOTERM_BP_FAT	GO:0009853~photorespiration	5	0.140449	0.860215	AT2G38400, AT3G08860, AT5G38430, AT3G14415, AT5G38420	1968	42	13998	0.846762	1	0.999737	100
GOTERM_BP_FAT	GO:0000305~response to oxygen radical	2	0.0561798	0.86047	AT3G56350, AT1G56650	1968	13	13998	1.09428	1	0.999734	100
GOTERM_BP_FAT	GO:0009861~jasmonic acid and ethylene-dependent systemic resistance	2	0.0561798	0.86047	AT1G74100, AT1G06160	1968	13	13998	1.09428	1	0.999734	100
GOTERM_BP_FAT	GO:0043562~cellular response to nitrogen levels	2	0.0561798	0.86047	AT3G22886, AT5G27420	1968	13	13998	1.09428	1	0.999734	100
GOTERM_BP_FAT	GO:0009960~endosperm development	2	0.0561798	0.86047	AT4G22970, AT4G25350	1968	13	13998	1.09428	1	0.999734	100
GOTERM_BP_FAT	GO:0000303~response to superoxide	2	0.0561798	0.86047	AT3G56350, AT1G56650	1968	13	13998	1.09428	1	0.999734	100
GOTERM_BP_FAT	GO:0009062~fatty acid catabolic process	4	0.11236	0.86172	AT4G14430, AT5G27520, AT5G65110, AT4G16760	1968	33	13998	0.862158	1	0.999738	100
GOTERM_BP_FAT	GO:0032940~secretion by cell	6	0.168539	0.861936	AT3G55150, AT3G09520, AT5G59730, AT3G14090, AT2G39380, AT4G12120	1968	51	13998	0.836801	1	0.999735	100
GOTERM_BP_FAT	GO:0046903~secretion	6	0.168539	0.861936	AT3G55150, AT3G09520, AT5G59730, AT3G14090, AT2G39380, AT4G12120	1968	51	13998	0.836801	1	0.999735	100
GOTERM_BP_FAT	GO:0009955~adaxial/abaxial pattern formation	3	0.0842697	0.870215	AT3G52770, AT3G62690, AT3G44750	1968	24	13998	0.889101	1	0.99979	100
GOTERM_BP_FAT	GO:0019827~stem cell maintenance	3	0.0842697	0.870215	AT1G19050, AT2G35350, AT2G03710	1968	24	13998	0.889101	1	0.99979	100
GOTERM_BP_FAT	GO:0006825~copper ion transport	3	0.0842697	0.870215	AT5G21930, AT3G46900, AT1G63440	1968	24	13998	0.889101	1	0.99979	100
GOTERM_BP_FAT	GO:0030258~lipid modification	5	0.140449	0.872406	AT1G47510, AT5G27520, AT4G31780, AT5G65110, AT4G16760	1968	43	13998	0.82707	1	0.9998	100
GOTERM_BP_FAT	GO:0012501~programmed cell death	27	0.758427	0.873168	AT3G04220, AT5G62100, AT1G29340, AT2G26560, AT1G19250, AT5G40910, AT1G28380, AT5G41550, AT5G38340, AT1G63870, AT4G19530, AT4G23210, AT3G54420, AT5G61900, AT1G59620, AT1G63750, AT1G66090, AT4G11170, AT5G22690, AT1G16420, AT4G12720, AT1G56510, AT5G41540, AT5G02190, AT5G20480, AT3G15700, AT4G37990	1968	223	13998	0.861192	1	0.999801	100
GOTERM_BP_FAT	GO:0042592~homeostatic process	34	0.955056	0.875289	AT5G48400, AT5G06690, AT1G64500, AT4G37390, AT1G48130, AT3G02730, AT1G28480, AT3G61190, AT4G27260, AT2G23170, AT2G29110, AT3G28850, AT5G11210, AT3G11920, AT4G15700, AT4G15680, AT5G48410, AT5G61900, AT5G13820, AT1G01580, AT2G23150, AT3G14070, AT2G42580, AT1G69880, AT1G08860, AT4G28630, AT4G22200, AT5G14070, AT3G51860, AT5G13740, AT1G04980, AT2G29100, AT3G52960, AT4G39400	1968	278	13998	0.869911	1	0.99981	100
GOTERM_BP_FAT	GO:0019722~calcium-mediated signaling	2	0.0561798	0.880095	AT4G14640, AT4G17615	1968	14	13998	1.01611	1	0.999835	100
GOTERM_BP_FAT	GO:0015914~phospholipid transport	2	0.0561798	0.880095	AT3G25610, AT2G38530	1968	14	13998	1.01611	1	0.999835	100
GOTERM_BP_FAT	GO:0006558~L-phenylalanine metabolic process	2	0.0561798	0.880095	AT5G22630, AT1G06570	1968	14	13998	1.01611	1	0.999835	100
GOTERM_BP_FAT	GO:0009638~phototropism	2	0.0561798	0.880095	AT3G15540, AT1G14280	1968	14	13998	1.01611	1	0.999835	100
GOTERM_BP_FAT	GO:0034976~response to endoplasmic reticulum stress	2	0.0561798	0.880095	AT1G04980, AT1G42990	1968	14	13998	1.01611	1	0.999835	100
GOTERM_BP_FAT	GO:0006801~superoxide metabolic process	2	0.0561798	0.880095	AT3G56350, AT1G56650	1968	14	13998	1.01611	1	0.999835	100
GOTERM_BP_FAT	GO:0018106~peptidyl-histidine phosphorylation	2	0.0561798	0.880095	AT4G16250, AT5G35750	1968	14	13998	1.01611	1	0.999835	100
GOTERM_BP_FAT	GO:0046496~nicotinamide nucleotide metabolic process	5	0.140449	0.883667	AT5G14760, AT5G44520, AT5G24420, AT1G24280, AT5G35790	1968	44	13998	0.808273	1	0.999851	100
GOTERM_BP_FAT	GO:0006769~nicotinamide metabolic process	5	0.140449	0.883667	AT5G14760, AT5G44520, AT5G24420, AT1G24280, AT5G35790	1968	44	13998	0.808273	1	0.999851	100
GOTERM_BP_FAT	GO:0046128~purine ribonucleoside metabolic process	3	0.0842697	0.884772	AT1G54130, AT1G30110, AT5G43370	1968	25	13998	0.853537	1	0.999854	100
GOTERM_BP_FAT	GO:0048864~stem cell development	3	0.0842697	0.884772	AT1G19050, AT2G35350, AT2G03710	1968	25	13998	0.853537	1	0.999854	100
GOTERM_BP_FAT	GO:0046467~membrane lipid biosynthetic process	3	0.0842697	0.884772	AT5G20410, AT2G11810, AT4G31780	1968	25	13998	0.853537	1	0.999854	100
GOTERM_BP_FAT	GO:0042278~purine nucleoside metabolic process	3	0.0842697	0.884772	AT1G54130, AT1G30110, AT5G43370	1968	25	13998	0.853537	1	0.999854	100
GOTERM_BP_FAT	GO:0007186~G-protein coupled receptor protein signaling pathway	3	0.0842697	0.884772	AT4G34390, AT5G11210, AT5G07920	1968	25	13998	0.853537	1	0.999854	100
GOTERM_BP_FAT	GO:0006098~pentose-phosphate shunt	4	0.11236	0.887355	AT5G44520, AT5G24420, AT1G24280, AT5G35790	1968	35	13998	0.812892	1	0.999864	100
GOTERM_BP_FAT	GO:0009110~vitamin biosynthetic process	8	0.224719	0.887544	AT5G55120, AT1G18870, AT5G14760, AT1G30520, AT1G74710, AT1G06570, AT5G54770, AT5G53970	1968	71	13998	0.801443	1	0.999862	100
GOTERM_BP_FAT	GO:0006457~protein folding	30	0.842697	0.895127	AT2G20560, AT2G21510, AT5G12030, AT1G73655, AT3G14200, AT3G12340, AT5G37750, AT5G52640, AT1G59860, AT5G07340, AT3G08970, AT2G47440, AT1G29330, AT5G18140, AT3G13470, AT3G17668, AT5G02490, AT1G72280, AT1G02650, AT4G04890, AT1G72070, AT3G62570, AT4G09350, AT1G71000, AT3G13310, AT1G09080, AT5G16650, AT5G54490, AT4G39710, AT3G12580	1968	251	13998	0.850136	1	0.999894	100
GOTERM_BP_FAT	GO:0048438~floral whorl development	12	0.337079	0.895281	AT3G15540, AT3G49670, AT3G23920, AT3G22886, AT5G14070, AT2G44810, AT3G27810, AT3G13890, AT3G49500, AT5G49450, AT2G03710, AT5G67060	1968	106	13998	0.805223	1	0.999892	100
GOTERM_BP_FAT	GO:0009958~positive gravitropism	2	0.0561798	0.896961	AT2G38120, AT2G34650	1968	15	13998	0.948374	1	0.999896	100
GOTERM_BP_FAT	GO:0018202~peptidyl-histidine modification	2	0.0561798	0.896961	AT4G16250, AT5G35750	1968	15	13998	0.948374	1	0.999896	100
GOTERM_BP_FAT	GO:0060548~negative regulation of cell death	2	0.0561798	0.896961	AT5G61900, AT1G08860	1968	15	13998	0.948374	1	0.999896	100
GOTERM_BP_FAT	GO:0042127~regulation of cell proliferation	3	0.0842697	0.897803	AT4G34160, AT3G59900, AT1G13710	1968	26	13998	0.820708	1	0.999897	100
GOTERM_BP_FAT	GO:0030245~cellulose catabolic process	3	0.0842697	0.897803	AT1G48930, AT1G65610, AT2G32990	1968	26	13998	0.820708	1	0.999897	100
GOTERM_BP_FAT	GO:0009225~nucleotide-sugar metabolic process	3	0.0842697	0.897803	AT2G34850, AT4G20460, AT1G30620	1968	26	13998	0.820708	1	0.999897	100
GOTERM_BP_FAT	GO:0048863~stem cell differentiation	3	0.0842697	0.897803	AT1G19050, AT2G35350, AT2G03710	1968	26	13998	0.820708	1	0.999897	100
GOTERM_BP_FAT	GO:0006643~membrane lipid metabolic process	4	0.11236	0.898507	AT4G10060, AT5G20410, AT2G11810, AT4G31780	1968	36	13998	0.790312	1	0.999898	100
GOTERM_BP_FAT	GO:0019725~cellular homeostasis	27	0.758427	0.902727	AT5G48400, AT5G06690, AT1G64500, AT1G48130, AT3G02730, AT1G28480, AT3G61190, AT2G29110, AT3G28850, AT5G11210, AT3G11920, AT4G15700, AT4G15680, AT5G48410, AT5G61900, AT2G23150, AT2G42580, AT3G14070, AT1G69880, AT1G08860, AT4G28630, AT4G22200, AT5G14070, AT3G51860, AT2G29100, AT1G04980, AT3G52960	1968	229	13998	0.838628	1	0.999912	100
GOTERM_BP_FAT	GO:0046165~alcohol biosynthetic process	4	0.11236	0.908653	AT5G40390, AT5G65690, AT1G72610, AT1G30620	1968	37	13998	0.768952	1	0.99993	100
GOTERM_BP_FAT	GO:0045596~negative regulation of cell differentiation	3	0.0842697	0.909449	AT1G19050, AT2G35350, AT2G03710	1968	27	13998	0.790312	1	0.999931	100
GOTERM_BP_FAT	GO:0018298~protein-chromophore linkage	3	0.0842697	0.909449	AT2G47590, AT4G16250, AT3G08940	1968	27	13998	0.790312	1	0.999931	100
GOTERM_BP_FAT	GO:0030243~cellulose metabolic process	7	0.196629	0.909833	AT1G02730, AT1G48930, AT4G24000, AT2G33100, AT4G39350, AT1G65610, AT2G32990	1968	65	13998	0.765994	1	0.99993	100
GOTERM_BP_FAT	GO:0010103~stomatal complex morphogenesis	2	0.0561798	0.911455	AT5G05620, AT3G63440	1968	16	13998	0.889101	1	0.999934	100
GOTERM_BP_FAT	GO:0009686~gibberellin biosynthetic process	2	0.0561798	0.911455	AT1G44090, AT1G50960	1968	16	13998	0.889101	1	0.999934	100
GOTERM_BP_FAT	GO:0009807~lignan biosynthetic process	2	0.0561798	0.911455	AT1G64160, AT3G13650	1968	16	13998	0.889101	1	0.999934	100
GOTERM_BP_FAT	GO:0006108~malate metabolic process	2	0.0561798	0.911455	AT5G56720, AT2G19900	1968	16	13998	0.889101	1	0.999934	100
GOTERM_BP_FAT	GO:0042559~pteridine and derivative biosynthetic process	2	0.0561798	0.911455	AT1G16540, AT2G31955	1968	16	13998	0.889101	1	0.999934	100
GOTERM_BP_FAT	GO:0009806~lignan metabolic process	2	0.0561798	0.911455	AT1G64160, AT3G13650	1968	16	13998	0.889101	1	0.999934	100
GOTERM_BP_FAT	GO:0042128~nitrate assimilation	2	0.0561798	0.911455	AT1G77760, AT5G37600	1968	16	13998	0.889101	1	0.999934	100
GOTERM_BP_FAT	GO:0042126~nitrate metabolic process	2	0.0561798	0.911455	AT1G77760, AT5G37600	1968	16	13998	0.889101	1	0.999934	100
GOTERM_BP_FAT	GO:0009894~regulation of catabolic process	2	0.0561798	0.911455	AT5G35750, AT4G24960	1968	16	13998	0.889101	1	0.999934	100
GOTERM_BP_FAT	GO:0006779~porphyrin biosynthetic process	5	0.140449	0.912405	AT1G09940, AT1G03630, AT5G18660, AT3G59400, AT5G45930	1968	47	13998	0.756681	1	0.999935	100
GOTERM_BP_FAT	GO:0007010~cytoskeleton organization	12	0.337079	0.913825	AT2G33385, AT2G25050, AT1G20090, AT1G59910, AT3G07540, AT5G48360, AT5G05620, AT3G43210, AT5G55230, AT3G05330, AT5G28646, AT4G29340	1968	109	13998	0.783061	1	0.999938	100
GOTERM_BP_FAT	GO:0043094~cellular metabolic compound salvage	7	0.196629	0.917026	AT2G38400, AT3G08860, AT5G38430, AT3G14415, AT5G38420, AT5G11160, AT5G43370	1968	66	13998	0.754388	1	0.999945	100
GOTERM_BP_FAT	GO:0000226~microtubule cytoskeleton organization	4	0.11236	0.917871	AT1G20090, AT3G43210, AT5G55230, AT5G28646	1968	38	13998	0.748716	1	0.999946	100
GOTERM_BP_FAT	GO:0006739~NADP metabolic process	4	0.11236	0.917871	AT5G44520, AT5G24420, AT1G24280, AT5G35790	1968	38	13998	0.748716	1	0.999946	100
GOTERM_BP_FAT	GO:0030244~cellulose biosynthetic process	4	0.11236	0.917871	AT1G02730, AT4G24000, AT2G33100, AT4G39350	1968	38	13998	0.748716	1	0.999946	100
GOTERM_BP_FAT	GO:0006635~fatty acid beta-oxidation	3	0.0842697	0.919842	AT5G27520, AT5G65110, AT4G16760	1968	28	13998	0.762086	1	0.99995	100
GOTERM_BP_FAT	GO:0019362~pyridine nucleotide metabolic process	5	0.140449	0.920473	AT5G14760, AT5G44520, AT5G24420, AT1G24280, AT5G35790	1968	48	13998	0.740917	1	0.99995	100
GOTERM_BP_FAT	GO:0046274~lignin catabolic process	2	0.0561798	0.923912	AT5G01040, AT5G01050	1968	17	13998	0.836801	1	0.999957	100
GOTERM_BP_FAT	GO:0006536~glutamate metabolic process	2	0.0561798	0.923912	AT5G38710, AT2G02010	1968	17	13998	0.836801	1	0.999957	100
GOTERM_BP_FAT	GO:0019252~starch biosynthetic process	2	0.0561798	0.923912	AT1G03310, AT4G39210	1968	17	13998	0.836801	1	0.999957	100
GOTERM_BP_FAT	GO:0046271~phenylpropanoid catabolic process	2	0.0561798	0.923912	AT5G01040, AT5G01050	1968	17	13998	0.836801	1	0.999957	100
GOTERM_BP_FAT	GO:0043603~cellular amide metabolic process	5	0.140449	0.927867	AT5G14760, AT5G44520, AT5G24420, AT1G24280, AT5G35790	1968	49	13998	0.725796	1	0.999964	100
GOTERM_BP_FAT	GO:0009798~axis specification	3	0.0842697	0.929104	AT3G52770, AT3G44750, AT1G23080	1968	29	13998	0.735807	1	0.999966	100
GOTERM_BP_FAT	GO:0009648~photoperiodism	4	0.11236	0.933804	AT1G25560, AT4G35900, AT2G46830, AT2G40080	1968	40	13998	0.71128	1	0.999973	100
GOTERM_BP_FAT	GO:0009834~secondary cell wall biogenesis	2	0.0561798	0.934617	AT5G12870, AT3G13890	1968	18	13998	0.790312	1	0.999974	100
GOTERM_BP_FAT	GO:0009668~plastid membrane organization	2	0.0561798	0.934617	AT4G31780, AT2G31690	1968	18	13998	0.790312	1	0.999974	100
GOTERM_BP_FAT	GO:0010027~thylakoid membrane organization	2	0.0561798	0.934617	AT4G31780, AT2G31690	1968	18	13998	0.790312	1	0.999974	100
GOTERM_BP_FAT	GO:0019319~hexose biosynthetic process	2	0.0561798	0.934617	AT5G65690, AT1G72610	1968	18	13998	0.790312	1	0.999974	100
GOTERM_BP_FAT	GO:0010197~polar nucleus fusion	2	0.0561798	0.934617	AT2G34790, AT4G33050	1968	18	13998	0.790312	1	0.999974	100
GOTERM_BP_FAT	GO:0051302~regulation of cell division	2	0.0561798	0.934617	AT3G59420, AT1G21410	1968	18	13998	0.790312	1	0.999974	100
GOTERM_BP_FAT	GO:0000097~sulfur amino acid biosynthetic process	5	0.140449	0.934636	AT5G28020, AT3G22460, AT5G56760, AT3G25900, AT3G22740	1968	50	13998	0.71128	1	0.999973	100
GOTERM_BP_FAT	GO:0033014~tetrapyrrole biosynthetic process	5	0.140449	0.934636	AT1G09940, AT1G03630, AT5G18660, AT3G59400, AT5G45930	1968	50	13998	0.71128	1	0.999973	100
GOTERM_BP_FAT	GO:0010941~regulation of cell death	3	0.0842697	0.937347	AT5G61900, AT4G11280, AT1G08860	1968	30	13998	0.71128	1	0.999977	100
GOTERM_BP_FAT	GO:0009069~serine family amino acid metabolic process	5	0.140449	0.940823	AT5G28020, AT4G35630, AT3G22460, AT5G56760, AT1G11860	1968	51	13998	0.697334	1	0.999981	100
GOTERM_BP_FAT	GO:0006090~pyruvate metabolic process	2	0.0561798	0.943816	AT3G25860, AT5G65690	1968	19	13998	0.748716	1	0.999984	100
GOTERM_BP_FAT	GO:0048284~organelle fusion	2	0.0561798	0.943816	AT2G34790, AT4G33050	1968	19	13998	0.748716	1	0.999984	100
GOTERM_BP_FAT	GO:0000741~karyogamy	2	0.0561798	0.943816	AT2G34790, AT4G33050	1968	19	13998	0.748716	1	0.999984	100
GOTERM_BP_FAT	GO:0009943~adaxial/abaxial axis specification	2	0.0561798	0.943816	AT3G52770, AT3G44750	1968	19	13998	0.748716	1	0.999984	100
GOTERM_BP_FAT	GO:0032271~regulation of protein polymerization	2	0.0561798	0.943816	AT2G33385, AT5G55230	1968	19	13998	0.748716	1	0.999984	100
GOTERM_BP_FAT	GO:0010074~maintenance of meristem identity	2	0.0561798	0.943816	AT2G35350, AT2G03710	1968	19	13998	0.748716	1	0.999984	100
GOTERM_BP_FAT	GO:0019395~fatty acid oxidation	3	0.0842697	0.944675	AT5G27520, AT5G65110, AT4G16760	1968	31	13998	0.688336	1	0.999984	100
GOTERM_BP_FAT	GO:0034440~lipid oxidation	3	0.0842697	0.944675	AT5G27520, AT5G65110, AT4G16760	1968	31	13998	0.688336	1	0.999984	100
GOTERM_BP_FAT	GO:0043085~positive regulation of catalytic activity	3	0.0842697	0.944675	AT3G59400, AT3G02730, AT5G07920	1968	31	13998	0.688336	1	0.999984	100
GOTERM_BP_FAT	GO:0048316~seed development	51	1.43258	0.945418	AT4G00020, AT3G18110, AT1G04635, AT3G61630, AT3G15670, AT1G48130, AT2G21650, AT2G36640, AT3G59420, AT4G23750, AT4G29060, AT1G23080, AT4G01560, AT5G23940, AT5G40480, AT3G15030, AT3G27660, AT5G53290, AT4G04890, AT3G22500, AT3G19580, AT5G02190, AT1G09540, AT2G35300, AT2G46310, AT3G17520, AT4G25350, AT5G49360, AT2G34790, AT2G34650, AT1G52690, AT3G51810, AT3G46330, AT3G04340, AT3G14370, AT2G34850, AT4…	1968	432	13998	0.839706	1	0.999985	100
GOTERM_BP_FAT	GO:0009108~coenzyme biosynthetic process	9	0.252809	0.948912	AT3G25860, AT1G18870, AT1G16540, AT2G31955, AT5G14760, AT1G30520, AT1G74710, AT1G06570, AT5G34780	1968	90	13998	0.71128	1	0.999988	100
GOTERM_BP_FAT	GO:0016108~tetraterpenoid metabolic process	3	0.0842697	0.951182	AT5G57030, AT2G44990, AT1G06570	1968	32	13998	0.666825	1	0.999989	100
GOTERM_BP_FAT	GO:0044093~positive regulation of molecular function	3	0.0842697	0.951182	AT3G59400, AT3G02730, AT5G07920	1968	32	13998	0.666825	1	0.999989	100
GOTERM_BP_FAT	GO:0016116~carotenoid metabolic process	3	0.0842697	0.951182	AT5G57030, AT2G44990, AT1G06570	1968	32	13998	0.666825	1	0.999989	100
GOTERM_BP_FAT	GO:0010647~positive regulation of cell communication	2	0.0561798	0.951722	AT2G45130, AT5G66880	1968	20	13998	0.71128	1	0.99999	100
GOTERM_BP_FAT	GO:0043254~regulation of protein complex assembly	2	0.0561798	0.951722	AT2G33385, AT5G55230	1968	20	13998	0.71128	1	0.99999	100
GOTERM_BP_FAT	GO:0044087~regulation of cellular component biogenesis	2	0.0561798	0.951722	AT2G33385, AT5G55230	1968	20	13998	0.71128	1	0.99999	100
GOTERM_BP_FAT	GO:0003002~regionalization	9	0.252809	0.952846	AT3G52770, AT2G32010, AT3G62690, AT3G44750, AT2G20875, AT2G42580, AT2G01950, AT3G54220, AT1G73590	1968	91	13998	0.703464	1	0.99999	100
GOTERM_BP_FAT	GO:0044275~cellular carbohydrate catabolic process	15	0.421348	0.956516	AT4G15210, AT3G23920, AT5G44070, AT5G44520, AT5G48180, AT3G44320, AT4G17090, AT1G24280, AT3G14210, AT4G26530, AT3G49160, AT4G24040, AT5G56720, AT5G24420, AT5G35790, AT1G72680, AT1G29690	1968	145	13998	0.735807	1	0.999993	100
GOTERM_BP_FAT	GO:0010565~regulation of cellular ketone metabolic process	2	0.0561798	0.958516	AT3G59420, AT1G28380	1968	21	13998	0.67741	1	0.999994	100
GOTERM_BP_FAT	GO:0019932~second-messenger-mediated signaling	2	0.0561798	0.964354	AT4G14640, AT4G17615	1968	22	13998	0.646619	1	0.999996	100
GOTERM_BP_FAT	GO:0006733~oxidoreduction coenzyme metabolic process	5	0.140449	0.96446	AT5G14760, AT5G44520, AT5G24420, AT1G24280, AT5G35790	1968	56	13998	0.635072	1	0.999996	100
GOTERM_BP_FAT	GO:0009553~embryo sac development	7	0.196629	0.965483	AT4G00020, AT2G24840, AT1G55420, AT5G05620, AT2G34790, AT4G33050, AT4G18830	1968	76	13998	0.655127	1	0.999997	100
GOTERM_BP_FAT	GO:0009909~regulation of flower development	9	0.252809	0.966013	AT1G13260, AT5G10510, AT5G49020, AT5G37260, AT4G35900, AT2G20570, AT5G44190, AT4G39400, AT2G40080	1968	95	13998	0.673845	1	0.999997	100
GOTERM_BP_FAT	GO:0010154~fruit development	52	1.46067	0.966297	AT4G00020, AT3G18110, AT1G04635, AT3G61630, AT3G15670, AT1G53330, AT1G48130, AT2G21650, AT2G36640, AT3G59420, AT4G23750, AT4G29060, AT1G23080, AT4G01560, AT5G23940, AT5G40480, AT3G15030, AT3G27660, AT5G53290, AT4G04890, AT3G22500, AT3G19580, AT5G02190, AT2G35300, AT1G09540, AT2G46310, AT3G17520, AT4G25350, AT5G49360, AT2G34790, AT2G34650, AT1G52690, AT3G51810, AT3G46330, AT3G04340, AT3G14370, AT2…	1968	452	13998	0.818287	1	0.999997	100
GOTERM_BP_FAT	GO:0009156~ribonucleoside monophosphate biosynthetic process	2	0.0561798	0.969371	AT4G18440, AT3G17810	1968	23	13998	0.618505	1	0.999998	100
GOTERM_BP_FAT	GO:0015672~monovalent inorganic cation transport	16	0.449438	0.969555	AT1G60160, AT4G12030, AT4G18160, AT3G14070, AT4G17615, AT5G64290, AT3G60330, AT4G09650, AT2G35060, AT1G16780, AT4G22200, AT5G47100, AT4G19960, AT1G07430, AT3G02050, AT3G51860	1968	159	13998	0.715754	1	0.999998	100
GOTERM_BP_FAT	GO:0019318~hexose metabolic process	16	0.449438	0.969555	AT5G65690, AT3G54050, AT5G44520, AT1G72610, AT1G24280, AT4G26530, AT1G30620, AT3G49160, AT4G23920, AT5G56720, AT1G63180, AT4G39210, AT5G24420, AT4G20460, AT2G34850, AT5G35790	1968	159	13998	0.715754	1	0.999998	100
GOTERM_BP_FAT	GO:0009910~negative regulation of flower development	3	0.0842697	0.970602	AT1G13260, AT2G20570, AT5G44190	1968	36	13998	0.592734	1	0.999998	100
GOTERM_BP_FAT	GO:0051187~cofactor catabolic process	5	0.140449	0.971175	AT2G42600, AT4G22920, AT5G43860, AT5G56720, AT1G19670	1968	58	13998	0.613173	1	0.999998	100
GOTERM_BP_FAT	GO:0006357~regulation of transcription from RNA polymerase II promoter	2	0.0561798	0.973682	AT1G32640, AT2G34210	1968	24	13998	0.592734	1	0.999998	100
GOTERM_BP_FAT	GO:0009161~ribonucleoside monophosphate metabolic process	2	0.0561798	0.973682	AT4G18440, AT3G17810	1968	24	13998	0.592734	1	0.999998	100
GOTERM_BP_FAT	GO:0048573~photoperiodism, flowering	3	0.0842697	0.974142	AT1G25560, AT2G46830, AT2G40080	1968	37	13998	0.576714	1	0.999999	100
GOTERM_BP_FAT	GO:0048582~positive regulation of post-embryonic development	3	0.0842697	0.974142	AT4G35900, AT4G39400, AT1G28440	1968	37	13998	0.576714	1	0.999999	100
GOTERM_BP_FAT	GO:0048580~regulation of post-embryonic development	14	0.393258	0.974559	AT2G36270, AT5G49020, AT5G66880, AT1G28440, AT1G13260, AT5G10510, AT4G35900, AT5G37260, AT2G20570, AT5G35750, AT5G44190, AT4G25350, AT4G39400, AT2G40080	1968	144	13998	0.691523	1	0.999999	100
GOTERM_BP_FAT	GO:0045454~cell redox homeostasis	14	0.393258	0.974559	AT4G15700, AT4G15680, AT5G06690, AT1G64500, AT2G42580, AT1G48130, AT1G69880, AT3G02730, AT1G28480, AT5G14070, AT1G04980, AT3G28850, AT3G52960, AT3G11920	1968	144	13998	0.691523	1	0.999999	100
GOTERM_BP_FAT	GO:0048440~carpel development	4	0.11236	0.97594	AT3G22886, AT3G49500, AT2G03710, AT5G67060	1968	49	13998	0.580637	1	0.999999	100
GOTERM_BP_FAT	GO:0009793~embryonic development ending in seed dormancy	41	1.15169	0.976444	AT3G18110, AT4G00020, AT1G04635, AT3G61630, AT2G34790, AT2G34650, AT3G15670, AT1G52690, AT2G21650, AT3G51810, AT2G36640, AT4G23750, AT3G59420, AT4G29060, AT3G46330, AT3G04340, AT3G14370, AT4G22970, AT2G34850, AT1G23080, AT4G01560, AT5G23940, AT5G40480, AT3G54420, AT1G53700, AT3G15030, AT5G53290, AT4G04890, AT4G28520, AT3G53040, AT4G23250, AT5G18570, AT5G06760, AT3G22500, AT4G00950, AT3G19580, AT5…	1968	372	13998	0.783938	1	0.999999	100
GOTERM_BP_FAT	GO:0009086~methionine biosynthetic process	2	0.0561798	0.977386	AT3G25900, AT3G22740	1968	25	13998	0.569024	1	0.999999	100
GOTERM_BP_FAT	GO:0016109~tetraterpenoid biosynthetic process	2	0.0561798	0.977386	AT5G57030, AT1G06570	1968	25	13998	0.569024	1	0.999999	100
GOTERM_BP_FAT	GO:0006997~nucleus organization	2	0.0561798	0.977386	AT2G34790, AT4G33050	1968	25	13998	0.569024	1	0.999999	100
GOTERM_BP_FAT	GO:0010374~stomatal complex development	2	0.0561798	0.977386	AT5G05620, AT3G63440	1968	25	13998	0.569024	1	0.999999	100
GOTERM_BP_FAT	GO:0016117~carotenoid biosynthetic process	2	0.0561798	0.977386	AT5G57030, AT1G06570	1968	25	13998	0.569024	1	0.999999	100
GOTERM_BP_FAT	GO:0048608~reproductive structure development	86	2.41573	0.978832	AT4G00020, AT3G18110, AT3G61630, AT1G04635, AT3G23920, AT5G49020, AT5G65380, AT5G18560, AT3G15670, AT3G49500, AT1G69490, AT1G53330, AT1G48130, AT2G21650, AT2G36640, AT4G23750, AT3G59420, AT3G22886, AT4G29060, AT5G65800, AT4G26200, AT1G23080, AT4G01560, AT1G68765, AT2G03710, AT5G23940, AT5G40480, AT3G15030, AT3G27660, AT4G04890, AT5G53290, AT3G13890, AT3G22500, AT5G02190, AT3G19580, AT5G10510, AT4…	1968	731	13998	0.836801	1	0.999999	100
GOTERM_BP_FAT	GO:0034622~cellular macromolecular complex assembly	21	0.589888	0.979104	AT1G75780, AT1G48620, AT4G37925, AT1G75820, AT5G51545, AT3G03970, AT5G19780, AT1G05020, AT5G12250, AT5G39210, AT5G58260, AT4G13510, AT1G74880, AT2G28720, AT1G20010, AT5G05620, AT5G19770, AT5G55230, AT1G06760, AT3G50820, AT1G49380	1968	208	13998	0.71812	1	0.999999	100
GOTERM_BP_FAT	GO:0050832~defense response to fungus	44	1.23596	0.979243	AT1G52400, AT1G29340, AT2G14560, AT2G43520, AT4G20970, AT2G42530, AT2G38870, AT1G19250, AT5G64750, AT5G64120, AT4G31800, AT1G75830, AT1G15010, AT4G12470, AT3G49110, AT5G61600, AT5G61890, AT4G22214, AT1G74710, AT2G38470, AT4G37150, AT3G50970, AT2G35000, AT2G39660, AT5G57220, AT2G40140, AT4G34410, AT5G52020, AT1G80840, AT1G20440, AT5G39580, AT2G34930, AT1G56510, AT1G52410, AT4G12480, AT1G19610, AT2…	1968	399	13998	0.784369	1	0.999999	100
GOTERM_BP_FAT	GO:0048532~anatomical structure arrangement	3	0.0842697	0.980027	AT3G52770, AT2G35350, AT1G73590	1968	39	13998	0.547139	1	0.999999	100
GOTERM_BP_FAT	GO:0007389~pattern specification process	10	0.280899	0.980549	AT3G52770, AT2G32010, AT3G62690, AT3G44750, AT2G20875, AT2G42580, AT1G23080, AT2G01950, AT3G54220, AT1G73590	1968	111	13998	0.640793	1	0.999999	100
GOTERM_BP_FAT	GO:0010564~regulation of cell cycle process	2	0.0561798	0.98057	AT4G00020, AT4G22970	1968	26	13998	0.547139	1	0.999999	100
GOTERM_BP_FAT	GO:0009292~genetic transfer	2	0.0561798	0.98057	AT1G48620, AT3G44750	1968	26	13998	0.547139	1	0.999999	100
GOTERM_BP_FAT	GO:0048767~root hair elongation	2	0.0561798	0.98057	AT5G05620, AT2G34650	1968	26	13998	0.547139	1	0.999999	100
GOTERM_BP_FAT	GO:0009294~DNA mediated transformation	2	0.0561798	0.98057	AT1G48620, AT3G44750	1968	26	13998	0.547139	1	0.999999	100
GOTERM_BP_FAT	GO:0051493~regulation of cytoskeleton organization	2	0.0561798	0.98057	AT2G33385, AT5G55230	1968	26	13998	0.547139	1	0.999999	100
GOTERM_BP_FAT	GO:0048507~meristem development	8	0.224719	0.980667	AT3G52770, AT3G49670, AT2G31081, AT3G23920, AT2G35350, AT5G10510, AT1G71040, AT2G03710	1968	92	13998	0.618505	1	0.999999	100
GOTERM_BP_FAT	GO:0007264~small GTPase mediated signal transduction	8	0.224719	0.980667	AT1G20090, AT4G18430, AT5G54840, AT3G21700, AT4G39890, AT3G09910, AT5G64990, AT1G09630	1968	92	13998	0.618505	1	0.999999	100
GOTERM_BP_FAT	GO:0009791~post-embryonic development	101	2.83708	0.981298	AT4G00020, AT3G61630, AT3G23920, AT5G49020, AT5G18560, AT1G69490, AT2G21650, AT3G22886, AT1G23080, AT2G38120, AT5G40480, AT3G15030, AT3G27660, AT5G53290, AT4G12550, AT3G13890, AT1G09530, AT1G13260, AT3G22400, AT5G10510, AT1G09540, AT2G46310, AT5G37260, AT3G17520, AT4G25350, AT1G73590, AT2G44810, AT3G27810, AT2G42430, AT5G57390, AT3G51810, AT3G15540, AT3G46330, AT3G14370, AT4G22970, AT5G01550, AT2…	1968	851	13998	0.844175	1	0.999999	100
GOTERM_BP_FAT	GO:0010228~vegetative to reproductive phase transition	6	0.168539	0.982296	AT1G25560, AT5G01040, AT5G49020, AT1G80820, AT2G46830, AT2G40080	1968	73	13998	0.584614	1	0.999999	100
GOTERM_BP_FAT	GO:0033043~regulation of organelle organization	3	0.0842697	0.982459	AT2G33385, AT5G55230, AT4G22970	1968	40	13998	0.53346	1	0.999999	100
GOTERM_BP_FAT	GO:0006163~purine nucleotide metabolic process	13	0.365169	0.982462	AT1G09830, AT3G22910, AT2G41880, AT2G41560, AT3G60330, AT4G09650, AT5G21930, AT3G25610, AT3G52720, AT1G27770, AT4G18440, AT3G57550, AT1G63440, AT3G63380	1968	140	13998	0.660475	1	0.999999	100
GOTERM_BP_FAT	GO:0005996~monosaccharide metabolic process	18	0.505618	0.982884	AT5G51830, AT3G59480, AT5G65690, AT3G54050, AT5G44520, AT1G72610, AT1G24280, AT4G26530, AT1G30620, AT3G49160, AT4G23920, AT5G56720, AT1G63180, AT4G39210, AT5G24420, AT4G20460, AT2G34850, AT5G35790	1968	185	13998	0.692057	1	0.999999	100
GOTERM_BP_FAT	GO:0006839~mitochondrial transport	5	0.140449	0.983129	AT2G22500, AT1G79900, AT5G27520, AT3G55640, AT4G24570	1968	63	13998	0.564508	1	0.999999	100
GOTERM_BP_FAT	GO:0006413~translational initiation	6	0.168539	0.984013	AT1G16720, AT2G44070, AT1G30455, AT2G24060, AT1G53900, AT1G53880	1968	74	13998	0.576714	1	1	100
GOTERM_BP_FAT	GO:0006352~transcription initiation	4	0.11236	0.984932	AT5G24120, AT5G63700, AT5G13820, AT1G30455	1968	53	13998	0.536815	1	1	100
GOTERM_BP_FAT	GO:0048868~pollen tube development	6	0.168539	0.985572	AT1G20090, AT2G35300, AT3G04690, AT3G08970, AT2G34850, AT2G35070	1968	75	13998	0.569024	1	1	100
GOTERM_BP_FAT	GO:0009250~glucan biosynthetic process	6	0.168539	0.985572	AT1G02730, AT1G03310, AT4G39210, AT4G24000, AT2G33100, AT4G39350	1968	75	13998	0.569024	1	1	100
GOTERM_BP_FAT	GO:0035295~tube development	6	0.168539	0.985572	AT1G20090, AT2G35300, AT3G04690, AT3G08970, AT2G34850, AT2G35070	1968	75	13998	0.569024	1	1	100
GOTERM_BP_FAT	GO:0033365~protein localization in organelle	6	0.168539	0.986986	AT3G61630, AT4G23750, AT4G27950, AT5G53290, AT2G46310, AT3G54220	1968	76	13998	0.561537	1	1	100
GOTERM_BP_FAT	GO:0009141~nucleoside triphosphate metabolic process	10	0.280899	0.987303	AT4G09650, AT3G46940, AT5G21930, AT3G25610, AT3G22910, AT3G52720, AT1G27770, AT1G63440, AT3G63380, AT2G41560, AT3G60330	1968	116	13998	0.613173	1	1	100
GOTERM_BP_FAT	GO:0009057~macromolecule catabolic process	78	2.19101	0.987311	AT2G42360, AT3G23920, AT3G61390, AT1G76410, AT3G52450, AT2G02230, AT3G49810, AT3G11840, AT3G16150, AT5G21930, AT2G17450, AT5G67340, AT4G34210, AT2G35000, AT1G10560, AT5G06490, AT5G64660, AT5G27420, AT4G34470, AT3G16720, AT1G20823, AT1G27910, AT1G02360, AT2G35930, AT3G17000, AT1G48930, AT2G42350, AT5G05810, AT5G57900, AT3G06420, AT3G18710, AT5G61560, AT4G40070, AT2G43580, AT1G49230, AT2G17730, AT4…	1968	682	13998	0.813488	1	1	100
GOTERM_BP_FAT	GO:0009124~nucleoside monophosphate biosynthetic process	2	0.0561798	0.987675	AT4G18440, AT3G17810	1968	29	13998	0.490538	1	1	100
GOTERM_BP_FAT	GO:0006915~apoptosis	16	0.449438	0.987792	AT3G04220, AT5G62100, AT1G29340, AT1G59620, AT1G63750, AT1G66090, AT4G11170, AT5G22690, AT1G56510, AT5G40910, AT5G41540, AT5G41550, AT5G38340, AT1G63870, AT4G19530, AT3G15700	1968	172	13998	0.661656	1	1	100
GOTERM_BP_FAT	GO:0048467~gynoecium development	4	0.11236	0.988117	AT3G22886, AT3G49500, AT2G03710, AT5G67060	1968	55	13998	0.517295	1	1	100
GOTERM_BP_FAT	GO:0048581~negative regulation of post-embryonic development	4	0.11236	0.988117	AT1G13260, AT2G36270, AT2G20570, AT5G44190	1968	55	13998	0.517295	1	1	100
GOTERM_BP_FAT	GO:0051094~positive regulation of developmental process	3	0.0842697	0.988153	AT4G35900, AT4G39400, AT1G28440	1968	43	13998	0.496242	1	1	100
GOTERM_BP_FAT	GO:0043632~modification-dependent macromolecule catabolic process	61	1.71348	0.988943	AT2G42360, AT3G61390, AT1G76410, AT3G52450, AT2G02230, AT3G49810, AT3G11840, AT5G21930, AT2G17450, AT5G67340, AT4G34210, AT2G35000, AT1G10560, AT5G64660, AT5G06490, AT5G27420, AT4G34470, AT3G16720, AT1G20823, AT1G27910, AT2G35930, AT3G17000, AT2G42350, AT5G05810, AT5G57900, AT3G06420, AT3G18710, AT5G61560, AT4G40070, AT1G49230, AT2G17730, AT4G35480, AT4G28890, AT5G46740, AT5G09800, AT1G23410, AT5…	1968	550	13998	0.788875	1	1	100
GOTERM_BP_FAT	GO:0019941~modification-dependent protein catabolic process	61	1.71348	0.988943	AT2G42360, AT3G61390, AT1G76410, AT3G52450, AT2G02230, AT3G49810, AT3G11840, AT5G21930, AT2G17450, AT5G67340, AT4G34210, AT2G35000, AT1G10560, AT5G64660, AT5G06490, AT5G27420, AT4G34470, AT3G16720, AT1G20823, AT1G27910, AT2G35930, AT3G17000, AT2G42350, AT5G05810, AT5G57900, AT3G06420, AT3G18710, AT5G61560, AT4G40070, AT1G49230, AT2G17730, AT4G35480, AT4G28890, AT5G46740, AT5G09800, AT1G23410, AT5…	1968	550	13998	0.788875	1	1	100
GOTERM_BP_FAT	GO:0065003~macromolecular complex assembly	27	0.758427	0.989101	AT1G75780, AT5G63700, AT4G37925, AT3G03970, AT5G51545, AT1G05020, AT5G19780, AT5G24120, AT5G12250, AT5G58260, AT4G13510, AT1G59860, AT5G05620, AT1G06760, AT1G48620, AT5G13820, AT1G30455, AT1G75820, AT5G39210, AT1G74880, AT1G20010, AT2G28720, AT5G55230, AT5G19770, AT3G62690, AT3G50820, AT1G49380	1968	270	13998	0.71128	1	1	100
GOTERM_BP_FAT	GO:0009911~positive regulation of flower development	2	0.0561798	0.989411	AT4G35900, AT4G39400	1968	30	13998	0.474187	1	1	100
GOTERM_BP_FAT	GO:0009846~pollen germination	2	0.0561798	0.989411	AT1G71880, AT2G33100	1968	30	13998	0.474187	1	1	100
GOTERM_BP_FAT	GO:0009123~nucleoside monophosphate metabolic process	2	0.0561798	0.989411	AT4G18440, AT3G17810	1968	30	13998	0.474187	1	1	100
GOTERM_BP_FAT	GO:0034654~nucleobase, nucleoside, nucleotide and nucleic acid biosynthetic process	17	0.477528	0.989449	AT1G09830, AT3G22910, AT3G17810, AT2G41560, AT4G20320, AT3G60330, AT4G09650, AT5G21930, AT3G25610, AT3G52720, AT1G27770, AT4G18440, AT5G14760, AT1G63440, AT3G63380, AT1G30820, AT5G11160, AT5G43370	1968	183	13998	0.660752	1	1	100
GOTERM_BP_FAT	GO:0034404~nucleobase, nucleoside and nucleotide biosynthetic process	17	0.477528	0.989449	AT1G09830, AT3G22910, AT3G17810, AT2G41560, AT4G20320, AT3G60330, AT4G09650, AT5G21930, AT3G25610, AT3G52720, AT1G27770, AT4G18440, AT5G14760, AT1G63440, AT3G63380, AT1G30820, AT5G11160, AT5G43370	1968	183	13998	0.660752	1	1	100
GOTERM_BP_FAT	GO:0006754~ATP biosynthetic process	9	0.252809	0.990007	AT4G09650, AT5G21930, AT3G25610, AT3G22910, AT3G52720, AT1G27770, AT1G63440, AT3G63380, AT2G41560, AT3G60330	1968	109	13998	0.587296	1	1	100
GOTERM_BP_FAT	GO:0046034~ATP metabolic process	9	0.252809	0.990007	AT4G09650, AT5G21930, AT3G25610, AT3G22910, AT3G52720, AT1G27770, AT1G63440, AT3G63380, AT2G41560, AT3G60330	1968	109	13998	0.587296	1	1	100
GOTERM_BP_FAT	GO:0009932~cell tip growth	5	0.140449	0.990277	AT5G49270, AT1G20090, AT5G05620, AT3G04690, AT3G08970	1968	68	13998	0.523	1	1	100
GOTERM_BP_FAT	GO:0051603~proteolysis involved in cellular protein catabolic process	61	1.71348	0.991147	AT2G42360, AT3G61390, AT1G76410, AT3G52450, AT2G02230, AT3G49810, AT3G11840, AT5G21930, AT2G17450, AT5G67340, AT4G34210, AT2G35000, AT1G10560, AT5G64660, AT5G06490, AT5G27420, AT4G34470, AT3G16720, AT1G20823, AT1G27910, AT2G35930, AT3G17000, AT2G42350, AT5G05810, AT5G57900, AT3G06420, AT3G18710, AT5G61560, AT4G40070, AT1G49230, AT2G17730, AT4G35480, AT4G28890, AT5G46740, AT5G09800, AT1G23410, AT5…	1968	555	13998	0.781768	1	1	100
GOTERM_BP_FAT	GO:0017038~protein import	6	0.168539	0.991436	AT3G61630, AT4G23750, AT4G27950, AT5G53290, AT2G46310, AT2G47450	1968	80	13998	0.53346	1	1	100
GOTERM_BP_FAT	GO:0016481~negative regulation of transcription	4	0.11236	0.991711	AT5G14070, AT5G62430, AT4G16780, AT4G38620	1968	58	13998	0.490538	1	1	100
GOTERM_BP_FAT	GO:0051188~cofactor biosynthetic process	14	0.393258	0.991839	AT3G25860, AT1G16540, AT1G18870, AT1G03630, AT2G31955, AT1G30520, AT5G45930, AT1G09940, AT5G14760, AT5G18660, AT1G74710, AT1G06570, AT5G34780, AT3G59400	1968	159	13998	0.626285	1	1	100
GOTERM_BP_FAT	GO:0009640~photomorphogenesis	3	0.0842697	0.992029	AT1G76500, AT1G09530, AT1G73590	1968	46	13998	0.463879	1	1	100
GOTERM_BP_FAT	GO:0006760~folic acid and derivative metabolic process	2	0.0561798	0.992183	AT2G43820, AT2G24580	1968	32	13998	0.44455	1	1	100
GOTERM_BP_FAT	GO:0009908~flower development	22	0.617978	0.992296	AT3G49670, AT3G23920, AT2G44810, AT3G27810, AT5G18560, AT3G13890, AT3G49500, AT1G19180, AT1G69490, AT5G49450, AT3G15540, AT5G14070, AT3G22886, AT5G10510, AT1G66350, AT1G52030, AT5G64667, AT3G25655, AT4G24960, AT1G68765, AT2G03710, AT5G67060	1968	232	13998	0.67449	1	1	100
GOTERM_BP_FAT	GO:0009657~plastid organization	7	0.196629	0.992646	AT1G58200, AT1G66480, AT2G20570, AT2G34640, AT4G31780, AT5G44190, AT2G31690	1968	92	13998	0.541192	1	1	100
GOTERM_BP_FAT	GO:0048229~gametophyte development	17	0.477528	0.992693	AT4G00020, AT3G23920, AT3G49670, AT2G44810, AT2G34790, AT1G19180, AT2G35070, AT4G18830, AT2G24840, AT2G35060, AT1G55420, AT5G40260, AT5G05620, AT1G63180, AT4G24960, AT4G33050, AT4G16760	1968	188	13998	0.643179	1	1	100
GOTERM_BP_FAT	GO:0009165~nucleotide biosynthetic process	15	0.421348	0.992879	AT1G09830, AT3G22910, AT3G17810, AT4G20320, AT2G41560, AT3G60330, AT4G09650, AT5G21930, AT3G25610, AT3G52720, AT1G27770, AT4G18440, AT5G14760, AT1G63440, AT3G63380, AT1G30820	1968	170	13998	0.6276	1	1	100
GOTERM_BP_FAT	GO:0044257~cellular protein catabolic process	61	1.71348	0.993264	AT2G42360, AT3G61390, AT1G76410, AT3G52450, AT2G02230, AT3G49810, AT3G11840, AT5G21930, AT2G17450, AT5G67340, AT4G34210, AT2G35000, AT1G10560, AT5G64660, AT5G06490, AT5G27420, AT4G34470, AT3G16720, AT1G20823, AT1G27910, AT2G35930, AT3G17000, AT2G42350, AT5G05810, AT5G57900, AT3G06420, AT3G18710, AT5G61560, AT4G40070, AT1G49230, AT2G17730, AT4G35480, AT4G28890, AT5G46740, AT5G09800, AT1G23410, AT5…	1968	561	13998	0.773407	1	1	100
GOTERM_BP_FAT	GO:0010324~membrane invagination	2	0.0561798	0.993284	AT1G05020, AT5G10410	1968	33	13998	0.431079	1	1	100
GOTERM_BP_FAT	GO:0006897~endocytosis	2	0.0561798	0.993284	AT1G05020, AT5G10410	1968	33	13998	0.431079	1	1	100
GOTERM_BP_FAT	GO:0006767~water-soluble vitamin metabolic process	4	0.11236	0.993497	AT5G55120, AT5G14760, AT2G43820, AT5G54770	1968	60	13998	0.474187	1	1	100
GOTERM_BP_FAT	GO:0034621~cellular macromolecular complex subunit organization	21	0.589888	0.993671	AT1G75780, AT1G48620, AT4G37925, AT1G75820, AT5G51545, AT3G03970, AT5G19780, AT1G05020, AT5G12250, AT5G39210, AT5G58260, AT4G13510, AT1G74880, AT2G28720, AT1G20010, AT5G05620, AT5G19770, AT5G55230, AT1G06760, AT3G50820, AT1G49380	1968	226	13998	0.660924	1	1	100
GOTERM_BP_FAT	GO:0009145~purine nucleoside triphosphate biosynthetic process	9	0.252809	0.993712	AT4G09650, AT5G21930, AT3G25610, AT3G22910, AT3G52720, AT1G27770, AT1G63440, AT3G63380, AT2G41560, AT3G60330	1968	114	13998	0.561537	1	1	100
GOTERM_BP_FAT	GO:0009205~purine ribonucleoside triphosphate metabolic process	9	0.252809	0.993712	AT4G09650, AT5G21930, AT3G25610, AT3G22910, AT3G52720, AT1G27770, AT1G63440, AT3G63380, AT2G41560, AT3G60330	1968	114	13998	0.561537	1	1	100
GOTERM_BP_FAT	GO:0009199~ribonucleoside triphosphate metabolic process	9	0.252809	0.993712	AT4G09650, AT5G21930, AT3G25610, AT3G22910, AT3G52720, AT1G27770, AT1G63440, AT3G63380, AT2G41560, AT3G60330	1968	114	13998	0.561537	1	1	100
GOTERM_BP_FAT	GO:0009206~purine ribonucleoside triphosphate biosynthetic process	9	0.252809	0.993712	AT4G09650, AT5G21930, AT3G25610, AT3G22910, AT3G52720, AT1G27770, AT1G63440, AT3G63380, AT2G41560, AT3G60330	1968	114	13998	0.561537	1	1	100
GOTERM_BP_FAT	GO:0009201~ribonucleoside triphosphate biosynthetic process	9	0.252809	0.993712	AT4G09650, AT5G21930, AT3G25610, AT3G22910, AT3G52720, AT1G27770, AT1G63440, AT3G63380, AT2G41560, AT3G60330	1968	114	13998	0.561537	1	1	100
GOTERM_BP_FAT	GO:0009144~purine nucleoside triphosphate metabolic process	9	0.252809	0.993712	AT4G09650, AT5G21930, AT3G25610, AT3G22910, AT3G52720, AT1G27770, AT1G63440, AT3G63380, AT2G41560, AT3G60330	1968	114	13998	0.561537	1	1	100
GOTERM_BP_FAT	GO:0006351~transcription, DNA-dependent	6	0.168539	0.993779	AT5G24120, AT5G63700, AT5G13820, AT2G17730, AT1G30455, AT2G34640	1968	83	13998	0.514179	1	1	100
GOTERM_BP_FAT	GO:0048645~organ formation	2	0.0561798	0.99423	AT5G67060, AT1G73590	1968	34	13998	0.4184	1	1	100
GOTERM_BP_FAT	GO:0009142~nucleoside triphosphate biosynthetic process	9	0.252809	0.994277	AT4G09650, AT5G21930, AT3G25610, AT3G22910, AT3G52720, AT1G27770, AT1G63440, AT3G63380, AT2G41560, AT3G60330	1968	115	13998	0.556654	1	1	100
GOTERM_BP_FAT	GO:0006006~glucose metabolic process	9	0.252809	0.994793	AT5G65690, AT5G56720, AT5G44520, AT4G39210, AT5G24420, AT1G24280, AT3G49160, AT4G26530, AT5G35790	1968	116	13998	0.551856	1	1	100
GOTERM_BP_FAT	GO:0032774~RNA biosynthetic process	6	0.168539	0.994985	AT5G24120, AT5G63700, AT5G13820, AT2G17730, AT1G30455, AT2G34640	1968	85	13998	0.50208	1	1	100
GOTERM_BP_FAT	GO:0048588~developmental cell growth	5	0.140449	0.99507	AT1G20090, AT5G05620, AT2G34650, AT3G04690, AT3G08970	1968	74	13998	0.480595	1	1	100
GOTERM_BP_FAT	GO:0006164~purine nucleotide biosynthetic process	11	0.308989	0.995306	AT4G09650, AT5G21930, AT1G09830, AT3G25610, AT3G22910, AT3G52720, AT1G27770, AT4G18440, AT1G63440, AT3G63380, AT2G41560, AT3G60330	1968	137	13998	0.571101	1	1	100
GOTERM_BP_FAT	GO:0006732~coenzyme metabolic process	17	0.477528	0.995703	AT3G25860, AT1G16540, AT1G18870, AT2G31955, AT1G30520, AT5G44520, AT2G43820, AT2G24580, AT1G24280, AT2G42600, AT5G56720, AT5G14760, AT1G74710, AT1G06570, AT5G24420, AT5G34780, AT5G35790	1968	195	13998	0.620091	1	1	100
GOTERM_BP_FAT	GO:0051174~regulation of phosphorus metabolic process	2	0.0561798	0.995741	AT3G50820, AT5G07920	1968	36	13998	0.395156	1	1	100
GOTERM_BP_FAT	GO:0019220~regulation of phosphate metabolic process	2	0.0561798	0.995741	AT3G50820, AT5G07920	1968	36	13998	0.395156	1	1	100
GOTERM_BP_FAT	GO:0009860~pollen tube growth	3	0.0842697	0.995913	AT1G20090, AT3G04690, AT3G08970	1968	51	13998	0.4184	1	1	100
GOTERM_BP_FAT	GO:0003006~reproductive developmental process	90	2.52809	0.996202	AT4G00020, AT3G18110, AT3G61630, AT1G04635, AT3G23920, AT5G49020, AT5G65380, AT5G18560, AT3G49500, AT3G15670, AT1G69490, AT1G53330, AT1G48130, AT2G35070, AT2G21650, AT2G36640, AT4G23750, AT3G59420, AT1G20090, AT3G22886, AT4G29060, AT5G65800, AT4G26200, AT3G08970, AT1G23080, AT4G01560, AT1G68765, AT2G03710, AT5G23940, AT5G40480, AT3G15030, AT3G27660, AT4G04890, AT5G53290, AT3G13890, AT3G22500, AT5…	1968	807	13998	0.79325	1	1	100
GOTERM_BP_FAT	GO:0000087~M phase of mitotic cell cycle	2	0.0561798	0.996341	AT4G34160, AT3G55340	1968	37	13998	0.384476	1	1	100
GOTERM_BP_FAT	GO:0007067~mitosis	2	0.0561798	0.996341	AT4G34160, AT3G55340	1968	37	13998	0.384476	1	1	100
GOTERM_BP_FAT	GO:0009260~ribonucleotide biosynthetic process	11	0.308989	0.996415	AT4G09650, AT5G21930, AT3G25610, AT3G22910, AT3G52720, AT1G27770, AT4G18440, AT1G63440, AT3G63380, AT3G17810, AT2G41560, AT3G60330	1968	140	13998	0.558863	1	1	100
GOTERM_BP_FAT	GO:0030163~protein catabolic process	61	1.71348	0.9967	AT2G42360, AT3G61390, AT1G76410, AT3G52450, AT2G02230, AT3G49810, AT3G11840, AT5G21930, AT2G17450, AT5G67340, AT4G34210, AT2G35000, AT1G10560, AT5G64660, AT5G06490, AT5G27420, AT4G34470, AT3G16720, AT1G20823, AT1G27910, AT2G35930, AT3G17000, AT2G42350, AT5G05810, AT5G57900, AT3G06420, AT3G18710, AT5G61560, AT4G40070, AT1G49230, AT2G17730, AT4G35480, AT4G28890, AT5G46740, AT5G09800, AT1G23410, AT5…	1968	576	13998	0.753266	1	1	100
GOTERM_BP_FAT	GO:0009152~purine ribonucleotide biosynthetic process	10	0.280899	0.996725	AT4G09650, AT5G21930, AT3G25610, AT3G22910, AT3G52720, AT1G27770, AT4G18440, AT1G63440, AT3G63380, AT2G41560, AT3G60330	1968	131	13998	0.542962	1	1	100
GOTERM_BP_FAT	GO:0009150~purine ribonucleotide metabolic process	10	0.280899	0.996725	AT4G09650, AT5G21930, AT3G25610, AT3G22910, AT3G52720, AT1G27770, AT4G18440, AT1G63440, AT3G63380, AT2G41560, AT3G60330	1968	131	13998	0.542962	1	1	100
GOTERM_BP_FAT	GO:0043933~macromolecular complex subunit organization	27	0.758427	0.996752	AT1G75780, AT5G63700, AT4G37925, AT3G03970, AT5G51545, AT1G05020, AT5G19780, AT5G24120, AT5G12250, AT5G58260, AT4G13510, AT1G59860, AT5G05620, AT1G06760, AT1G48620, AT5G13820, AT1G30455, AT1G75820, AT5G39210, AT1G74880, AT1G20010, AT2G28720, AT5G55230, AT5G19770, AT3G62690, AT3G50820, AT1G49380	1968	289	13998	0.664518	1	1	100
GOTERM_BP_FAT	GO:0046486~glycerolipid metabolic process	4	0.11236	0.996893	AT1G47510, AT3G09920, AT1G52570, AT2G31690	1968	66	13998	0.431079	1	1	100
GOTERM_BP_FAT	GO:0009259~ribonucleotide metabolic process	11	0.308989	0.997011	AT4G09650, AT5G21930, AT3G25610, AT3G22910, AT3G52720, AT1G27770, AT4G18440, AT1G63440, AT3G63380, AT3G17810, AT2G41560, AT3G60330	1968	142	13998	0.550992	1	1	100
GOTERM_BP_FAT	GO:0051172~negative regulation of nitrogen compound metabolic process	4	0.11236	0.997257	AT5G14070, AT5G62430, AT4G16780, AT4G38620	1968	67	13998	0.424645	1	1	100
GOTERM_BP_FAT	GO:0045934~negative regulation of nucleobase, nucleoside, nucleotide and nucleic acid metabolic process	4	0.11236	0.997257	AT5G14070, AT5G62430, AT4G16780, AT4G38620	1968	67	13998	0.424645	1	1	100
GOTERM_BP_FAT	GO:0006084~acetyl-CoA metabolic process	3	0.0842697	0.997619	AT3G25860, AT2G42600, AT5G56720	1968	55	13998	0.387971	1	1	100
GOTERM_BP_FAT	GO:0033692~cellular polysaccharide biosynthetic process	7	0.196629	0.997654	AT4G01750, AT1G02730, AT1G03310, AT4G39210, AT4G24000, AT2G33100, AT4G39350	1968	103	13998	0.483395	1	1	100
GOTERM_BP_FAT	GO:0010558~negative regulation of macromolecule biosynthetic process	4	0.11236	0.997864	AT5G14070, AT5G62430, AT4G16780, AT4G38620	1968	69	13998	0.412337	1	1	100
GOTERM_BP_FAT	GO:0000280~nuclear division	2	0.0561798	0.998007	AT4G34160, AT3G55340	1968	41	13998	0.346966	1	1	100
GOTERM_BP_FAT	GO:0051186~cofactor metabolic process	25	0.702247	0.998103	AT1G18870, AT1G30520, AT2G43820, AT2G42600, AT4G22920, AT5G56720, AT1G09940, AT5G18660, AT1G74710, AT1G06570, AT5G34780, AT3G59400, AT3G25860, AT1G16540, AT2G31955, AT1G03630, AT5G44520, AT2G24580, AT1G24280, AT5G45930, AT5G43860, AT1G19670, AT5G14760, AT5G24420, AT5G35790	1968	279	13998	0.637348	1	1	100
GOTERM_BP_FAT	GO:0006007~glucose catabolic process	7	0.196629	0.998105	AT5G56720, AT5G44520, AT5G24420, AT1G24280, AT3G49160, AT4G26530, AT5G35790	1968	105	13998	0.474187	1	1	100
GOTERM_BP_FAT	GO:0015980~energy derivation by oxidation of organic compounds	6	0.168539	0.998142	AT2G42600, AT5G56720, AT1G77120, AT5G25450, AT3G22370, AT4G39210	1968	94	13998	0.454009	1	1	100
GOTERM_BP_FAT	GO:0042364~water-soluble vitamin biosynthetic process	3	0.0842697	0.998185	AT5G55120, AT5G14760, AT5G54770	1968	57	13998	0.374358	1	1	100
GOTERM_BP_FAT	GO:0009658~chloroplast organization	3	0.0842697	0.998185	AT1G66480, AT2G20570, AT5G44190	1968	57	13998	0.374358	1	1	100
GOTERM_BP_FAT	GO:0044265~cellular macromolecule catabolic process	61	1.71348	0.998281	AT2G42360, AT3G61390, AT1G76410, AT3G52450, AT2G02230, AT3G49810, AT3G11840, AT5G21930, AT2G17450, AT5G67340, AT4G34210, AT2G35000, AT1G10560, AT5G64660, AT5G06490, AT5G27420, AT4G34470, AT3G16720, AT1G20823, AT1G27910, AT2G35930, AT3G17000, AT2G42350, AT5G05810, AT5G57900, AT3G06420, AT3G18710, AT5G61560, AT4G40070, AT1G49230, AT2G17730, AT4G35480, AT4G28890, AT5G46740, AT5G09800, AT1G23410, AT5…	1968	589	13998	0.73664	1	1	100
GOTERM_BP_FAT	GO:0046365~monosaccharide catabolic process	7	0.196629	0.998298	AT5G56720, AT5G44520, AT5G24420, AT1G24280, AT3G49160, AT4G26530, AT5G35790	1968	106	13998	0.469714	1	1	100
GOTERM_BP_FAT	GO:0019320~hexose catabolic process	7	0.196629	0.998298	AT5G56720, AT5G44520, AT5G24420, AT1G24280, AT3G49160, AT4G26530, AT5G35790	1968	106	13998	0.469714	1	1	100
GOTERM_BP_FAT	GO:0000271~polysaccharide biosynthetic process	7	0.196629	0.998472	AT4G01750, AT1G02730, AT1G03310, AT4G39210, AT4G24000, AT2G33100, AT4G39350	1968	107	13998	0.465324	1	1	100
GOTERM_BP_FAT	GO:0016044~membrane organization	7	0.196629	0.998472	AT1G05020, AT5G10410, AT2G38530, AT4G31780, AT1G55020, AT1G61290, AT2G31690	1968	107	13998	0.465324	1	1	100
GOTERM_BP_FAT	GO:0030384~phosphoinositide metabolic process	2	0.0561798	0.998529	AT1G47510, AT3G09920	1968	43	13998	0.330828	1	1	100
GOTERM_BP_FAT	GO:0009067~aspartate family amino acid biosynthetic process	2	0.0561798	0.998529	AT3G25900, AT3G22740	1968	43	13998	0.330828	1	1	100
GOTERM_BP_FAT	GO:0006650~glycerophospholipid metabolic process	3	0.0842697	0.998619	AT1G47510, AT3G09920, AT1G52570	1968	59	13998	0.361668	1	1	100
GOTERM_BP_FAT	GO:0019637~organophosphate metabolic process	9	0.252809	0.998677	AT1G02390, AT1G47510, AT3G03530, AT2G06925, AT1G75020, AT3G09920, AT5G57190, AT1G52570, AT2G45300	1968	130	13998	0.492425	1	1	100
GOTERM_BP_FAT	GO:0009890~negative regulation of biosynthetic process	4	0.11236	0.99871	AT5G14070, AT5G62430, AT4G16780, AT4G38620	1968	73	13998	0.389743	1	1	100
GOTERM_BP_FAT	GO:0031327~negative regulation of cellular biosynthetic process	4	0.11236	0.99871	AT5G14070, AT5G62430, AT4G16780, AT4G38620	1968	73	13998	0.389743	1	1	100
GOTERM_BP_FAT	GO:0046356~acetyl-CoA catabolic process	2	0.0561798	0.998737	AT2G42600, AT5G56720	1968	44	13998	0.323309	1	1	100
GOTERM_BP_FAT	GO:0006099~tricarboxylic acid cycle	2	0.0561798	0.998737	AT2G42600, AT5G56720	1968	44	13998	0.323309	1	1	100
GOTERM_BP_FAT	GO:0008033~tRNA processing	3	0.0842697	0.99895	AT1G04635, AT3G63110, AT5G17660	1968	61	13998	0.34981	1	1	100
GOTERM_BP_FAT	GO:0006644~phospholipid metabolic process	8	0.224719	0.999003	AT1G02390, AT1G47510, AT3G03530, AT2G06925, AT1G75020, AT3G09920, AT5G57190, AT1G52570	1968	122	13998	0.466413	1	1	100
GOTERM_BP_FAT	GO:0045333~cellular respiration	5	0.140449	0.99905	AT2G42600, AT5G56720, AT1G77120, AT5G25450, AT3G22370	1968	88	13998	0.404137	1	1	100
GOTERM_BP_FAT	GO:0031047~gene silencing by RNA	6	0.168539	0.999059	AT3G22886, AT3G17185, AT1G50055, AT3G49500, AT2G27400, AT1G05460	1968	100	13998	0.426768	1	1	100
GOTERM_BP_FAT	GO:0051726~regulation of cell cycle	7	0.196629	0.999206	AT4G00020, AT1G20610, AT4G34160, AT2G44740, AT3G50410, AT3G60550, AT4G22970	1968	113	13998	0.440616	1	1	100
GOTERM_BP_FAT	GO:0009109~coenzyme catabolic process	2	0.0561798	0.999312	AT2G42600, AT5G56720	1968	48	13998	0.296367	1	1	100
GOTERM_BP_FAT	GO:0000279~M phase	4	0.11236	0.999401	AT4G34160, AT5G55230, AT4G22970, AT3G55340	1968	79	13998	0.360142	1	1	100
GOTERM_BP_FAT	GO:0009060~aerobic respiration	2	0.0561798	0.999409	AT2G42600, AT5G56720	1968	49	13998	0.290319	1	1	100
GOTERM_BP_FAT	GO:0035194~posttranscriptional gene silencing by RNA	5	0.140449	0.999415	AT3G22886, AT3G17185, AT1G50055, AT3G49500, AT2G27400	1968	92	13998	0.386565	1	1	100
GOTERM_BP_FAT	GO:0046164~alcohol catabolic process	7	0.196629	0.999431	AT5G56720, AT5G44520, AT5G24420, AT1G24280, AT3G49160, AT4G26530, AT5G35790	1968	116	13998	0.429221	1	1	100
GOTERM_BP_FAT	GO:0051301~cell division	12	0.337079	0.999437	AT1G20610, AT4G34160, AT2G44740, AT5G05620, AT3G43210, AT5G55230, AT3G05330, AT4G09160, AT3G60550, AT1G09630, AT3G54220, AT3G55340	1968	170	13998	0.50208	1	1	100
GOTERM_BP_FAT	GO:0006508~proteolysis	113	3.17416	0.999448	AT2G42360, AT3G02875, AT3G61390, AT3G52450, AT3G49810, AT1G32970, AT5G21930, AT1G44350, AT5G67340, AT2G17450, AT1G51760, AT4G34210, AT2G32480, AT2G35000, AT1G10560, AT1G79310, AT5G22860, AT5G50260, AT3G17000, AT2G42350, AT5G57900, AT3G06420, AT3G18710, AT3G57460, AT1G49230, AT4G16563, AT4G35480, AT4G30020, AT5G46740, AT3G61820, AT1G23410, AT1G29340, AT1G66160, AT5G65920, AT5G19110, AT3G05200, AT4…	1968	1036	13998	0.775818	1	1	100
GOTERM_BP_FAT	GO:0009555~pollen development	8	0.224719	0.999528	AT2G35060, AT2G44810, AT5G40260, AT1G63180, AT1G19180, AT4G24960, AT2G35070, AT4G16760	1968	129	13998	0.441104	1	1	100
GOTERM_BP_FAT	GO:0048285~organelle fission	3	0.0842697	0.999541	AT4G34160, AT3G47430, AT3G55340	1968	67	13998	0.318484	1	1	100
GOTERM_BP_FAT	GO:0000278~mitotic cell cycle	2	0.0561798	0.999564	AT4G34160, AT3G55340	1968	51	13998	0.278934	1	1	100
GOTERM_BP_FAT	GO:0034728~nucleosome organization	3	0.0842697	0.999652	AT1G48620, AT2G28720, AT1G06760	1968	69	13998	0.309252	1	1	100
GOTERM_BP_FAT	GO:0006334~nucleosome assembly	3	0.0842697	0.999652	AT1G48620, AT2G28720, AT1G06760	1968	69	13998	0.309252	1	1	100
GOTERM_BP_FAT	GO:0043414~biopolymer methylation	3	0.0842697	0.999697	AT1G66050, AT4G25630, AT5G49020	1968	70	13998	0.304834	1	1	100
GOTERM_BP_FAT	GO:0006730~one-carbon metabolic process	6	0.168539	0.999706	AT1G66050, AT4G25630, AT5G49020, AT3G52720, AT1G27770, AT2G28210, AT2G41560	1968	110	13998	0.387971	1	1	100
GOTERM_BP_FAT	GO:0031497~chromatin assembly	3	0.0842697	0.999736	AT1G48620, AT2G28720, AT1G06760	1968	71	13998	0.300541	1	1	100
GOTERM_BP_FAT	GO:0065004~protein-DNA complex assembly	3	0.0842697	0.999771	AT1G48620, AT2G28720, AT1G06760	1968	72	13998	0.296367	1	1	100
GOTERM_BP_FAT	GO:0016441~posttranscriptional gene silencing	5	0.140449	0.999781	AT3G22886, AT3G17185, AT1G50055, AT3G49500, AT2G27400	1968	100	13998	0.35564	1	1	100
GOTERM_BP_FAT	GO:0016570~histone modification	2	0.0561798	0.999796	AT5G63700, AT5G49020	1968	56	13998	0.254029	1	1	100
GOTERM_BP_FAT	GO:0006091~generation of precursor metabolites and energy	35	0.983146	0.999838	AT1G19150, AT3G27690, AT5G06690, AT2G44790, AT3G08940, AT3G01440, AT5G51545, AT3G02730, AT4G26530, AT1G28480, AT2G42600, AT1G55370, AT5G56720, AT1G77120, AT5G25450, AT1G76100, AT4G15700, AT5G20230, AT4G15680, AT1G72280, AT4G05390, AT1G60950, AT5G49740, AT3G22370, AT1G15980, AT3G49160, AT2G01590, AT4G09650, AT2G05100, AT4G14890, AT5G14070, AT5G57030, AT1G32350, AT4G39210, AT3G50820	1968	404	13998	0.616208	1	1	100
GOTERM_BP_FAT	GO:0016569~covalent chromatin modification	2	0.0561798	0.999871	AT5G63700, AT5G49020	1968	59	13998	0.241112	1	1	100
GOTERM_BP_FAT	GO:0022403~cell cycle phase	4	0.11236	0.999875	AT4G34160, AT5G55230, AT4G22970, AT3G55340	1968	91	13998	0.312651	1	1	100
GOTERM_BP_FAT	GO:0006323~DNA packaging	3	0.0842697	0.999886	AT1G48620, AT2G28720, AT1G06760	1968	77	13998	0.277122	1	1	100
GOTERM_BP_FAT	GO:0010629~negative regulation of gene expression	10	0.280899	0.999891	AT3G22886, AT5G14070, AT3G17185, AT1G50055, AT5G62430, AT4G16780, AT3G49500, AT4G38620, AT2G27400, AT1G05460	1968	165	13998	0.431079	1	1	100
GOTERM_BP_FAT	GO:0006605~protein targeting	7	0.196629	0.999897	AT3G61630, AT4G23750, AT4G27950, AT5G53290, AT2G46310, AT1G30900, AT2G47450	1968	131	13998	0.380074	1	1	100
GOTERM_BP_FAT	GO:0032259~methylation	3	0.0842697	0.999901	AT1G66050, AT4G25630, AT5G49020	1968	78	13998	0.273569	1	1	100
GOTERM_BP_FAT	GO:0006333~chromatin assembly or disassembly	4	0.11236	0.999904	AT1G48620, AT2G28720, AT2G47450, AT1G06760	1968	93	13998	0.305927	1	1	100
GOTERM_BP_FAT	GO:0006096~glycolysis	3	0.0842697	0.999914	AT5G56720, AT3G49160, AT4G26530	1968	79	13998	0.270107	1	1	100
GOTERM_BP_FAT	GO:0008654~phospholipid biosynthetic process	3	0.0842697	0.999914	AT1G02390, AT1G75020, AT5G57190	1968	79	13998	0.270107	1	1	100
GOTERM_BP_FAT	GO:0022402~cell cycle process	7	0.196629	0.999918	AT4G34160, AT5G05620, AT3G43210, AT5G55230, AT3G05330, AT4G22970, AT3G55340	1968	133	13998	0.374358	1	1	100
GOTERM_BP_FAT	GO:0048193~Golgi vesicle transport	2	0.0561798	0.999918	AT4G30240, AT5G01760	1968	62	13998	0.229445	1	1	100
GOTERM_BP_FAT	GO:0015992~proton transport	3	0.0842697	0.999925	AT4G09650, AT1G16780, AT3G60330	1968	80	13998	0.26673	1	1	100
GOTERM_BP_FAT	GO:0006818~hydrogen transport	3	0.0842697	0.999925	AT4G09650, AT1G16780, AT3G60330	1968	80	13998	0.26673	1	1	100
GOTERM_BP_FAT	GO:0009100~glycoprotein metabolic process	2	0.0561798	0.99993	AT3G16150, AT5G57500	1968	63	13998	0.225803	1	1	100
GOTERM_BP_FAT	GO:0016458~gene silencing	6	0.168539	0.99993	AT3G22886, AT3G17185, AT1G50055, AT3G49500, AT2G27400, AT1G05460	1968	122	13998	0.34981	1	1	100
GOTERM_BP_FAT	GO:0019953~sexual reproduction	2	0.0561798	0.999948	AT4G00080, AT2G20750	1968	65	13998	0.218856	1	1	100
GOTERM_BP_FAT	GO:0034220~ion transmembrane transport	2	0.0561798	0.999955	AT4G09650, AT3G46900	1968	66	13998	0.21554	1	1	100
GOTERM_BP_FAT	GO:0035195~gene silencing by miRNA	2	0.0561798	0.999976	AT3G22886, AT3G49500	1968	70	13998	0.203223	1	1	100
GOTERM_BP_FAT	GO:0010605~negative regulation of macromolecule metabolic process	10	0.280899	0.999983	AT3G22886, AT5G14070, AT3G17185, AT1G50055, AT5G62430, AT4G16780, AT3G49500, AT4G38620, AT2G27400, AT1G05460	1968	182	13998	0.390813	1	1	100
GOTERM_BP_FAT	GO:0070727~cellular macromolecule localization	21	0.589888	0.999988	AT2G22330, AT5G57220, AT3G61630, AT5G42570, AT5G44070, AT5G53290, AT1G18570, AT1G30900, AT5G46330, AT4G39950, AT5G01760, AT1G52410, AT3G54220, AT4G23750, AT4G27950, AT3G54640, AT2G46310, AT2G47450, AT1G24100, AT3G51890, AT3G61450, AT1G61290, AT1G72680, AT1G29690	1968	303	13998	0.492967	1	1	100
GOTERM_BP_FAT	GO:0016072~rRNA metabolic process	5	0.140449	0.999988	AT4G25630, AT1G51380, AT5G55920, AT4G26600, AT5G66540	1968	123	13998	0.289138	1	1	100
GOTERM_BP_FAT	GO:0006364~rRNA processing	5	0.140449	0.999988	AT4G25630, AT1G51380, AT5G55920, AT4G26600, AT5G66540	1968	123	13998	0.289138	1	1	100
GOTERM_BP_FAT	GO:0009451~RNA modification	5	0.140449	0.999997	AT3G44260, AT1G61470, AT4G25630, AT5G22250, AT5G17660	1968	133	13998	0.267399	1	1	100
GOTERM_BP_FAT	GO:0040029~regulation of gene expression, epigenetic	6	0.168539	0.999999	AT1G66050, AT3G22886, AT3G17185, AT1G50055, AT3G49500, AT2G27400	1968	154	13998	0.277122	1	1	100
GOTERM_BP_FAT	GO:0006119~oxidative phosphorylation	2	0.0561798	0.999999	AT4G09650, AT5G25450	1968	90	13998	0.158062	1	1	100
GOTERM_BP_FAT	GO:0010608~posttranscriptional regulation of gene expression	5	0.140449	0.999999	AT3G22886, AT3G17185, AT1G50055, AT3G49500, AT2G27400	1968	145	13998	0.245269	1	1	100
GOTERM_BP_FAT	GO:0034470~ncRNA processing	8	0.224719	0.999999	AT1G04635, AT4G25630, AT1G51380, AT5G55920, AT4G26600, AT3G63110, AT5G17660, AT5G66540	1968	187	13998	0.304291	1	1	100
GOTERM_BP_FAT	GO:0006399~tRNA metabolic process	4	0.11236	0.999999	AT1G04635, AT1G55790, AT3G63110, AT5G17660	1968	131	13998	0.217185	1	1	100
GOTERM_BP_FAT	GO:0016568~chromatin modification	4	0.11236	1	AT5G63700, AT5G49020, AT3G44750, AT2G27840	1968	137	13998	0.207673	1	1	100
GOTERM_BP_FAT	GO:0007049~cell cycle	11	0.308989	1	AT1G20610, AT4G34160, AT2G44740, AT5G05620, AT3G43210, AT5G55230, AT3G05330, AT4G09160, AT3G60550, AT4G22970, AT3G55340	1968	234	13998	0.334363	1	1	100
GOTERM_BP_FAT	GO:0022613~ribonucleoprotein complex biogenesis	11	0.308989	1	AT4G25630, AT5G13510, AT3G17170, AT1G51380, AT3G62690, AT3G22660, AT5G55920, AT4G26600, AT5G59240, AT3G03970, AT5G66540	1968	249	13998	0.31422	1	1	100
GOTERM_BP_FAT	GO:0016192~vesicle-mediated transport	14	0.393258	1	AT3G14090, AT5G10410, AT4G30240, AT4G12120, AT5G01760, AT1G05020, AT3G55150, AT3G09520, AT5G59730, AT2G39380, AT4G39890, AT1G29330, AT3G51890, AT1G61290	1968	290	13998	0.343377	1	1	100
GOTERM_BP_FAT	GO:0042254~ribosome biogenesis	10	0.280899	1	AT4G25630, AT5G13510, AT3G17170, AT1G51380, AT3G62690, AT3G22660, AT5G55920, AT4G26600, AT5G59240, AT5G66540	1968	242	13998	0.293918	1	1	100
GOTERM_BP_FAT	GO:0006974~response to DNA damage stimulus	6	0.168539	1	AT4G00020, AT2G47590, AT5G44680, AT1G02670, AT3G12610, AT5G54770	1968	189	13998	0.225803	1	1	100
GOTERM_BP_FAT	GO:0006325~chromatin organization	8	0.224719	1	AT5G63700, AT1G48620, AT5G49020, AT2G28720, AT3G44750, AT2G27840, AT2G47450, AT1G06760	1968	219	13998	0.259828	1	1	100
GOTERM_BP_FAT	GO:0034613~cellular protein localization	13	0.365169	1	AT3G61630, AT5G42570, AT5G53290, AT1G30900, AT3G54220, AT5G01760, AT4G23750, AT4G27950, AT2G46310, AT2G47450, AT3G51890, AT3G61450, AT1G61290	1968	285	13998	0.324444	1	1	100
GOTERM_BP_FAT	GO:0006886~intracellular protein transport	12	0.337079	1	AT3G61630, AT4G23750, AT5G42570, AT4G27950, AT5G53290, AT2G46310, AT1G30900, AT2G47450, AT3G61450, AT3G51890, AT5G01760, AT1G61290	1968	274	13998	0.31151	1	1	100
GOTERM_BP_FAT	GO:0006281~DNA repair	5	0.140449	1	AT4G00020, AT2G47590, AT5G44680, AT1G02670, AT3G12610	1968	181	13998	0.196486	1	1	100
GOTERM_BP_FAT	GO:0006511~ubiquitin-dependent protein catabolic process	12	0.337079	1	AT1G23410, AT5G21930, AT4G34470, AT2G46030, AT4G36410, AT3G17000, AT1G21410, AT5G46740, AT4G34210, AT1G71850, AT1G77000, AT1G34140	1968	279	13998	0.305927	1	1	100
GOTERM_BP_FAT	GO:0046907~intracellular transport	22	0.617978	1	AT3G07250, AT2G22500, AT3G61630, AT5G42570, AT5G53290, AT4G30240, AT1G30900, AT5G01760, AT1G80820, AT4G28630, AT4G23750, AT1G79900, AT4G27950, AT2G46310, AT5G27520, AT3G55640, AT3G62690, AT2G47450, AT4G24570, AT3G51890, AT3G61450, AT1G61290	1968	397	13998	0.39416	1	1	100
GOTERM_BP_FAT	GO:0015031~protein transport	29	0.814607	1	AT3G61630, AT3G54140, AT5G42570, AT1G50400, AT2G38830, AT4G12120, AT5G55930, AT5G64410, AT5G01760, AT4G23750, AT5G45900, AT4G27950, AT3G60540, AT1G19970, AT1G29330, AT3G51890, AT5G53290, AT3G09910, AT1G30900, AT1G09630, AT3G06420, AT4G18430, AT4G39890, AT1G09930, AT2G46310, AT2G47450, AT3G61450, AT5G64990, AT1G61290	1968	488	13998	0.422687	1	1	100
GOTERM_BP_FAT	GO:0045184~establishment of protein localization	29	0.814607	1	AT3G61630, AT3G54140, AT5G42570, AT1G50400, AT2G38830, AT4G12120, AT5G55930, AT5G64410, AT5G01760, AT4G23750, AT5G45900, AT4G27950, AT3G60540, AT1G19970, AT1G29330, AT3G51890, AT5G53290, AT3G09910, AT1G30900, AT1G09630, AT3G06420, AT4G18430, AT4G39890, AT1G09930, AT2G46310, AT2G47450, AT3G61450, AT5G64990, AT1G61290	1968	488	13998	0.422687	1	1	100
GOTERM_BP_FAT	GO:0051276~chromosome organization	9	0.252809	1	AT5G63700, AT1G48620, AT5G49020, AT2G28720, AT5G13820, AT3G44750, AT2G27840, AT2G47450, AT1G06760	1968	258	13998	0.248121	1	1	100
GOTERM_BP_FAT	GO:0008104~protein localization	30	0.842697	1	AT3G61630, AT3G54140, AT5G42570, AT1G50400, AT2G38830, AT4G12120, AT5G55930, AT5G64410, AT5G01760, AT3G54220, AT4G23750, AT5G45900, AT4G27950, AT3G60540, AT1G19970, AT1G29330, AT3G51890, AT5G53290, AT3G09910, AT1G30900, AT1G09630, AT3G06420, AT4G18430, AT4G39890, AT1G09930, AT2G46310, AT2G47450, AT3G61450, AT5G64990, AT1G61290	1968	505	13998	0.422543	1	1	100
GOTERM_BP_FAT	GO:0034660~ncRNA metabolic process	9	0.252809	1	AT1G04635, AT4G25630, AT1G55790, AT1G51380, AT5G55920, AT4G26600, AT3G63110, AT5G17660, AT5G66540	1968	259	13998	0.247163	1	1	100
GOTERM_BP_FAT	GO:0031640~killing of cells of another organism	6	0.168539	1	AT1G19610, AT5G63660, AT2G43520, AT4G22214, AT4G29285, AT1G75830	1968	296	13998	0.144178	1	1	100
GOTERM_BP_FAT	GO:0001906~cell killing	6	0.168539	1	AT1G19610, AT5G63660, AT2G43520, AT4G22214, AT4G29285, AT1G75830	1968	296	13998	0.144178	1	1	100
GOTERM_BP_FAT	GO:0006259~DNA metabolic process	8	0.224719	1	AT4G00020, AT2G47590, AT5G44680, AT1G66050, AT5G13820, AT1G02670, AT3G12610, AT5G44635	1968	350	13998	0.162578	1	1	100
GOTERM_BP_FAT	GO:0006396~RNA processing	13	0.365169	1	AT1G04635, AT1G51380, AT3G49500, AT1G60080, AT5G55920, AT4G26600, AT4G15417, AT3G03970, AT5G17660, AT5G66540, AT4G25630, AT3G49130, AT3G63110	1968	436	13998	0.212079	1	1	100
GOTERM_BP_FAT	GO:0006412~translation	23	0.646067	1	AT1G66580, AT1G23410, AT1G16720, AT1G55790, AT3G27850, AT3G09680, AT5G13510, AT2G44070, AT2G32220, AT1G30455, AT1G53900, AT3G01800, AT1G53880, AT3G04770, AT4G29060, AT4G30800, AT3G17170, AT3G62690, AT2G24060, AT1G69610, AT5G59240, AT3G01175, AT2G34210	1968	1231	13998	0.132896	1	1	100
