# Supplementary material for: Genome-wide analysis of alternative splicing of pre-mRNA under salt stress in Arabidopsis
Source: BMC Genomics. 2014 Jun 4;15(1):431. doi: 10.1186/1471-2164-15-431 (PMC4079960; doi:10.1186/1471-2164-15-431)
Supplement: Supplementary file 21 — Additional file 21: The list of identified SR genes with DAS in this study. (XLSX 26 KB) [file 12864_2014_6180_MOESM21_ESM.xlsx]

## Sheet: splicing-related-gene
Additional file 21: The list of identified splicing factors with differential alternative splicing in this study.
Locus Identifier	Gene	SR Protein Subfamily Name	Description	AS Events detected in Treatment
AT5G51300	AT5G51300	-	encodes an splicing factor-related protein	intron retention
AT4G14342	AT4G14342	-	encodes splicing factor 3B subunit 5/RDS3 complex subunit 10	intron retention
AT2G29210	AT2G29210	-	encodes an splicing factor PWI domain-containing protein	3'SS
AT4G39260	CCR1	-	encodes a glycine-rich protein with RNA binding domain at the N-terminus	intron retention,5'SS
AT3G19670	PRP40B	-	encodes a pre-mRNA-processing protein 40B	5'SS
AT3G61860a	AT-RSP31b	RS subfamily	encodes an arginine/serine-rich splicing factor 31	3'SS
AT4G25500a	AT-RSP40b	RS subfamily	encodes an arginine/serine-rich splicing factor 40	intron retention
AT5G52040a	AT-RSP41b	RS subfamily	encodes an arginine/serine-rich splicing factor 41	intron retention
AT3G53500a	AT-RS2Z32	RS2Z subfamily	encodes an arginine/serine-rich zinc knuckle-containing protein 32	intron retention
AT2G37340a	AT-RS2Z33b	RS2Z subfamily	encodes an arginine/serine-rich zinc knuckle-containing protein 33	intron retention
AT3G55460a	AT-SCL30	SCL subfamily	encodes an SC35-like splicing factor 30	intron retention,3'SS
AT3G13570a	AT-SCL30Ab	SCL subfamily	encodes an SC35-like splicing factor 30A	3'SS,5'SS
AT1G55310a	AT-SCL33b	SCL subfamily	encodes an SC35-like splicing factor 33	intron retention
AT1G09140a	At-SR30	SR subfamily	Encodes a serine-arginine rich RNA binding protein 30	3'SS
AT3G49430a	At-SR34A	SR subfamily	Encodes a serine-arginine rich RNA binding protein 34A	5'SS
a: genes encoding SR proteins
b: SR genes validated by RT-PCR

## Sheet: Sheet1
150	up	five	AT3G61860.1	3	4	-	100	678	1	55.1089	12	53.3564	0.00285503		stop codon
50	up	five	AT3G61860.1	3	4	-	100	678	1	55.1089	14	63.297	0.00401199		stop codon
300	up	five	AT3G61860.1	3	4	-	100	678	1	55.1089	18	61.6238	0.000327313		stop codon
300	up	three	AT3G61860.1	4	3	-	4.4	-513	15	55.1089	66	61.6238	3.87798e-05		stop codon
150	up	three	AT3G13570.1	3	2	-	2	-324	9	73.3168	18	33.2426	0.0015176		stop codon
150	up	five	AT3G13570.1	2	3	-	2.75	562	16	73.3168	44	33.2426	1.6622e-07		stop codon
50	down	three	AT1G09140.1	10	9	-	0	-17	10	28.7129	1	34.6238	0.00716116		frame shift
50	down	five	AT3G49430.2	1	0	+	0.882353	759	17	50.4406	15	137.624	0.00597018		stop codon
50	up	three	AT3G55460.1	2	3	+	2.90909	-626	11	128.46	32	98.4356	0.000208654		stop codon
150	up	intron	AT3G55460.1	3	+	2	1099	0.534122	2.25025	59.5842	128.46	134.079	100.322	2.78583e-07
300	down	intron	AT4G25500.3	4	+	1	325	1	0.493195	72.7525	114.03	35.8812	180.178	5.8867e-07
300	down	intron	AT5G52040.4	5	+	2	198	0.984848	0.32918	30.198	98.9653	9.94059	141.337	0.000115339
300	down	intron	AT3G53500.2	3	-	3	116	1	0.105868	56.8614	60.7327	6.0198	47.104	2.24311e-06
300	down	intron	AT2G37340.3	2	-	4	405	0.911111	0.244644	34.198	109.856	8.36634	124.213	4.18965e-05
150	down	intron	AT2G37340.3	2	-	4	405	0.911111	0.320208	34.198	109.856	10.9505	135.213	0.000160493
50	down	intron	AT1G55310.3	1	+	3	161	1	0.380986	69.8812	122.822	26.6238	129.416	0.000107963
300	down	intron	AT1G55310.3	1	+	3	161	1	0.434967	69.8812	122.822	30.396	141.901	5.95771e-05

## Sheet: Sheet2
						chr	left		size_L	right		size_R	size	target			pos		fragment size
	AT3G61860.1			exon3-exon4	AT3G61860-intron	3	22901150	22901230	80	22902080	22902160	80	1010	80850	CGAGTTTGCGAATAGCGTCT	ATCTGGAACGGTTGTTCGAC	46	960	915
five, 50-150-300 up	AT3G61860.1	3	4	five	AT3G61860-five	3	22901150	22901230	80	22901500	22901700	200	550	80270	CGAGTTTGCGAATAGCGTCT	GCCTTGCCTTCCATATCTGA	46	425	109
three, 300 up	AT3G61860.1	4	3	three	AT3G61860-three	3	22901500	22901700	200	22902080	22902160	80	660	200380	GCACAAGATGATAAAGGCAGGT	GGAACGGTTGTTCGACAAGT	176	606	50
	AT3G13570.1			exon2-exon3	AT3G13570-intron	3	4430160	4430280	120	4431060	4431120	60	960	120780	TGTTTAGCCTCAGCAGCATC	TCCCGTCAAGGACATCTACC	97	926	830
five, 150 up	AT3G13570.1	2	3	five	AT3G13570-five	3	4430160	4430280	120	4430500	4430620	120	460	120220	TCATCTCAGTTGGCTTCTTCC	GGAAGGAAGTTGGGTTTGAAT	14	408	174
three, 150 up	AT3G13570.1	3	2	three	AT3G13570-three	3	4430500	4430620	120	4431060	4431120	60	620	120440	TCTTCCAAAGAACTCTAATTACTTCA	CGTCAAGGACATCTACCTTCCTA	92	583	51
	AT1G09140.1			exon9-exon10	AT1G09140-intron	1	2945385	2945450	65	2945550	2945605	55	220	65100	TAACCATCACGTCCATAAATTGC	GGACATTGATTTGAAGATTCCAC	22	209	188
three, 50 down	AT1G09140.1	10	9	three	AT1G09140-three	1	2945440	2945470	30	2945550	2945605	55	165	30,80	GGATCTTCAAACTGCCACCA	TTGAAGATTCCACCGAGACC	6	144	58
	AT3G49430.2			exon0-exon1	AT3G49430-intron	3	18331630	18331700	70	18332660	18332750	90	1120	70960	AATCTTCTCCGGCGCTGT	AATCGCCCACTCATTGTTTG	52	1051	1000
five, 50 down	AT3G49430.2	1	0	five	AT3G49430-five	3	18332360	18332460	100	18332660	18332750	90	390	100200	ATTTGGAGCTTGTGGAGCAC	CTAATGTCACCGGGCAAGTT	64	363	99
intron, 150 up	AT3G55460.1	2	-	intron2(exon2-exon3)	AT3G55460-intron2	3	20561300	20561370	70	20562500	20562640	140	1340	70, 1130	GGTTTGGACCTGTGAGAGATG	CCAGCATCATATGCATCAACA	29	1228	1200
three, 50 up	AT3G55460.1	2	3	three	AT3G55460-three	3	20561300	20561370	70	20561900	20562020	120	720	70530	CTTCGTGAGCCCTTTGAGAG	TGCTTCACATATAACTTGCTTCC	10	691	151
intron, 300 down	AT4G25500.3	1	-	intron1	AT4G25500-intron1	4	13025170	13025260	90	13025620	13025820	200	650	90360	TTCAGGAAATACGGCAAGGT	GCGGATGGAAAGTGACTGAT	61	532	472
intron, 300 down	AT5G52040.4	2	-	intron2	AT5G52040-intron2	5	21131600	21131800	200	21132100	21132180	80	580	200300	AGAGGCAGCAAATCAAATGG	TCCTGTGCGACCATATTCAA	175	572	398
intron, 300 down	AT3G53500.2	3	-	intron3	AT3G53500-intron3	3	19835670	19835750	80	19835875	19835910	35	240	80125	ATCTTGCGTCATCAGCATCA	GAAGCGTGATTATGCCTTTG	49	224	176
intron, 150-300 down	AT2G37340.3	4	-	intron4	AT2G37340-intron4	2	15671600	15671800	200	15672230	15672330	100	730	200430	CCACTCATCAAACACCTCCA	TCGAGAACTAGGACCCGAGA	177	674	498
intron, 50-300 down	AT1G55310.3	3	-	intron3	AT1G55310-intron3	1	20631687	20631722	35	20631900	20632050	150	363	35178	AGTCATCTTTGTACTGACACTTGC	CAGCAGGGTCCATAAATTGAA	1	241	241
							20631100	20631119	19

## Sheet: Sheet3
		left exon no/ intron no	right exon no						pos
	AT3G61860.1			exon3-exon4	P01-F-AT3G61860-intron	CGAGTTTGCGAATAGCGTCT	P01-R-AT3G61860-intron	ATCTGGAACGGTTGTTCGAC	46	960
five, 50-150-300 up	AT3G61860.1	3	4	five	P02-F-AT3G61860-five	CGAGTTTGCGAATAGCGTCT	P02-R-AT3G61860-five	GCCTTGCCTTCCATATCTGA	46	425
three, 300 up	AT3G61860.1	4	3	three	P03-F-AT3G61860-three	GCACAAGATGATAAAGGCAGGT	P03-R-AT3G61860-three	GGAACGGTTGTTCGACAAGT	176	606
	AT3G13570.1			exon2-exon3	P04-F-AT3G13570-intron	TGTTTAGCCTCAGCAGCATC	P04-R-AT3G13570-intron	TCCCGTCAAGGACATCTACC	97	926
five, 150 up	AT3G13570.1	2	3	five	P05-F-AT3G13570-five	TCATCTCAGTTGGCTTCTTCC	P05-R-AT3G13570-five	GGAAGGAAGTTGGGTTTGAAT	14	408
three, 150 up	AT3G13570.1	3	2	three	P06-F-AT3G13570-three	TCTTCCAAAGAACTCTAATTACTTCA	P06-R-AT3G13570-three	CGTCAAGGACATCTACCTTCCTA	92	583
	AT1G09140.1			exon9-exon10	P07-F-AT1G09140-intron	TAACCATCACGTCCATAAATTGC	P07-R-AT1G09140-intron	GGACATTGATTTGAAGATTCCAC	22	209
three, 50 down	AT1G09140.1	10	9	three	P08-F-AT1G09140-three	GGATCTTCAAACTGCCACCA	P08-R-AT1G09140-three	TTGAAGATTCCACCGAGACC	6	144
	AT3G49430.2			exon0-exon1	P09-F-AT3G49430-intron	AATCTTCTCCGGCGCTGT	P09-R-AT3G49430-intron	AATCGCCCACTCATTGTTTG	52	1051
five, 50 down	AT3G49430.2	1	0	five	P10-F-AT3G49430-five	ATTTGGAGCTTGTGGAGCAC	P10-R-AT3G49430-five	CTAATGTCACCGGGCAAGTT	64	363
intron, 150 up	AT3G55460.1	2	-	intron2(exon2-exon3)	P11-F-AT3G55460-intron2	GGTTTGGACCTGTGAGAGATG	P11-R-AT3G55460-intron2	CCAGCATCATATGCATCAACA	29	1228
three, 50 up	AT3G55460.1	2	3	three	P12-F-AT3G55460-three	CTTCGTGAGCCCTTTGAGAG	P12-R-AT3G55460-three	TGCTTCACATATAACTTGCTTCC	10	691
intron, 300 down	AT4G25500.3	1	-	intron1	P13-F-AT4G25500-intron1	TTCAGGAAATACGGCAAGGT	P13-R-AT4G25500-intron1	GCGGATGGAAAGTGACTGAT	61	532
intron, 300 down	AT5G52040.4	2	-	intron2	P14-F-AT5G52040-intron2	AGAGGCAGCAAATCAAATGG	P14-R-AT5G52040-intron2	TCCTGTGCGACCATATTCAA	175	572
intron, 300 down	AT3G53500.2	3	-	intron3	P15-F-AT3G53500-intron3	ATCTTGCGTCATCAGCATCA	P15-R-AT3G53500-intron3	GAAGCGTGATTATGCCTTTG	49	224
intron, 150-300 down	AT2G37340.3	4	-	intron4	P16-F-AT2G37340-intron4	CCACTCATCAAACACCTCCA	P16-R-AT2G37340-intron4	TCGAGAACTAGGACCCGAGA	177	674
intron, 50-300 down	AT1G55310.3	3	-	intron3	P17-F-AT1G55310-intron3	AGTCATCTTTGTACTGACACTTGC	P17-R-AT1G55310-intron3	CAGCAGGGTCCATAAATTGAA	1	241
					TM>57C

## Sheet: Sheet4
AS events in treatment	Subfamily name	Aliases	Accession	50mM NaCl	150mM NaCl	300mM NaCl
intron retention	RS2Z subfamily	AT-RSZ33	AT2G37340.3	-	decreaseda	decreaseda
intron retention	RS subfamily	AT-RSP40	AT4G25500.3	-	-	decreaseda
intron retention	RS subfamily	AT-RSP41	AT5G52040.4	-	-	decreaseda
intron retention	SCL subfamily	AT-SCL33	AT1G55310.3	decreased	-	decreaseda
5'SS	SCL subfamily	AT-SCL30A	AT3G13570.1	-	increaseda	-
3'SS	SCL subfamily	AT-SCL30A	AT3G13570.1	-	increaseda	-
3'SS	RS subfamily	AT-RSP31	AT3G61860.1	-	-	increaseda
a: validated by RT-PCR
