# Supplementary material for: Genome-wide analysis of alternative splicing of pre-mRNA under salt stress in Arabidopsis
Source: BMC Genomics. 2014 Jun 4;15(1):431. doi: 10.1186/1471-2164-15-431 (PMC4079960; doi:10.1186/1471-2164-15-431)
Supplement: Supplementary file 25 — Additional file 25: The primers used for RT-PCR validation. (XLSX 50 KB) [file 12864_2014_6180_MOESM25_ESM.xlsx]

## Sheet: Sheet1
Additional file 25: The primters used for RT-PCR validation
Primer IDs	Sequences
AT2G26980-3'SS-forward	TGCATAACACAGGTTCCTCAA
AT2G26980-3'SS-reverse	GGTGCCATGAAACTCATCACT
AT3G57530-intron--forward	TTTCAGGTCCCTGTGCATTAC
AT3G57530-intron-reverse	GAGCTTTGTGAAGGTGGTGAA
AT1G20450-intron-forward	TGTCCATTACTCCTTGATTCTCTT
AT1G20450-intron-reverse	AGTCTCCTCGACAAACTCCAC
AT1G76180-intron-forward	AGGTTTCTTGTGTCCAGGAAG
AT1G76180-intron-reverse	GAGCCAGAGGTTAAACACGAA
AT5G25610-intron-forward	ACGTTTACTCCGCCTTTACCT
AT5G25610-intron-reverse	TGGAGCACTGCTTTACCAAAC
AT2G30870-intron-forward	TTGGTGGAGAAGGGAGTATCA
AT2G30870-intron-reverse	GTCGACGAGGACTGGGATT
AT3G61860-3'SS-forward	GCACAAGATGATAAAGGCAGGT
AT3G61860-3'SS-reverse	GGAACGGTTGTTCGACAAGT
AT3G13570-5'SS-forward	TCATCTCAGTTGGCTTCTTCC
AT3G13570-5'SS-reverse	GGAAGGAAGTTGGGTTTGAAT
AT3G13570-3'SS-forward	TCTTCCAAAGAACTCTAATTACTTCA
AT3G13570-3'SS-reverse	CGTCAAGGACATCTACCTTCCTA
AT4G25500-intron-forward	TTCAGGAAATACGGCAAGGT
AT4G25500-intron-reverse	GCGGATGGAAAGTGACTGAT
AT5G52040-intron-forward	AGAGGCAGCAAATCAAATGG
AT5G52040-intron-reverse	TCCTGTGCGACCATATTCAA
AT2G37340-intron-forward	CCACTCATCAAACACCTCCA
AT2G37340-intron-reverse	TCGAGAACTAGGACCCGAGA
AT1G55310-intron-forward	AGTCATCTTTGTACTGACACTTGC
AT1G55310-intron-reverse	CAGCAGGGTCCATAAATTGAA
